# Supplementary material for: The T cell CD6 receptor operates a multitask signalosome with opposite functions in T cell activation
Source: J Exp Med. 2020 Oct 30;218(2):e20201011. doi: 10.1084/jem.20201011 (PMC7608068; doi:10.1084/jem.20201011)
Supplement: Data S1 — compares the proteomes of long-term– and short-term–expanded CD4+ T cells and the proteins identified in long-term– and short-term–expanded CD4+ T cells along with their cellular abundance (number of copies per cell) and the fraction of cell mass they occupy. [file JEM_20201011_DataS1.xlsx]

## Sheet: Description
proteome_CD4_short_term
Protein.IDs	List of identified protein ids which belong to the protein group
Majority.Reviewed.IDs	List of Swiss-Prot reviewed protein ids accounting for the majority of peptides that form the protein group
Gene.names	Name(s) of the genes from which the proteins forming the protein group are transcribed
Mass	Protein mass in kDa
Copy.Number	Protein copy number
mass_fraction	Fraction of cell mass corresponding to the protein group
proteome_CD4_long_term
Prtein.IDs	List of identified protein ids which belong to the protein group
Majority.Reviewed.IDs	List of Swiss-Prot reviewed protein ids accounting for the majority of peptides that form the protein group
Gene.names	Name(s) of the genes from which the proteins forming the protein group are transcribed
Mass	Protein mass in kDa
Copy.Number	Protein copy number (geometric mean across all biological replicates)
mass_fraction	Fraction of cell mass corresponding to the protein group
merge
ID_all	List of all protein IDs found in either the long or short proteome
Gene.names...primary..	Primary gene names corresponding to reviewed entries in ID_all
Gene.names	Gene names corresponding to reviewed entries in ID_all
Protein.names	Protein names corresponding to reviewed entries in ID_all
Copy.Number_long	Protein copy number in the long term proteome
Copy.Number_short	Protein copy number in the short term proteome
mass_fraction_long	Fraction of cell mass in the long term proteome
mass_fraction_short	Fraction of cell mass in the short term proteome
ratio_mass_fraction	Ratio of the cell mass fraction in the long term proteome to that in the short term proteome
up_in_long	TRUE if Copy.Number_long > 1000 and ratio_mass_fraction > 10 or ratio_mass_fraction = NA; FALSE otherwise
down_in_long	TRUE if Copy.Number_short > 1000 and ratio_mass_fraction < 1/10 or ratio_mass_fraction = NA; FALSE otherwise
ID_long	Protein IDs found in the long term proteome
ID_short	Protein IDs found in the short term proteome
ID_reviewed	Reviewed protein IDs found in either the long or short proteome
Keywords	UniProt Keywords
Protein.families	UniProt protein families
Gene.ontology..GO.	UniProt GO terms
ID_query	Protein IDs used to interrogate the UniProt database

## Sheet: proteome_CD4_short_term
Protein.IDs	Majority.Reviewed.IDs	Gene.names	Mass	Copy.Number	mass_fraction
A1A5B6	A1A5B6	Tbc1d25	82.575	63	2.3249e-07
A2A432	A2A432	Cul4b mKIAA0695	110.699	9369	4.63502e-05
A2A4P0	A2A4P0	Dhx8	142.572	2636	1.67955e-05
A2A5R2	A2A5R2	Arfgef2 Arfgep2 Big2	202.24	476	4.30218e-06
A2A6A1;A2AKY4	A2A6A1;A2AKY4	Gpatch8 Gpatc8 Kiaa0553	164.987	1157	8.53095e-06
A2A6Q5	A2A6Q5	Cdc27	91.842	1019	4.18244e-06
A2A791	A2A791	Zmym4 Kiaa0425 Zfp262 Znf262	172.438	373	2.87446e-06
A2A8L1	A2A8L1	Chd5 Kiaa0444	222.515	167	1.6607e-06
A2A8U2	A2A8U2	Tmem201 D4Ertd429e Net5 Samp1	72.5	953	3.08777e-06
A2A8Z1	A2A8Z1	Osbpl9 Orp9	83.109	1963	7.29093e-06
A2A935	A2A935	Prdm16 Kiaa1675 Mel1	140.858	10295	6.48071e-05
A2AA28	A2AA28	Mettl23	28.289	1501	1.89764e-06
A2AB59	A2AB59	Arhgap27 Camgap1	97.049	605	2.62398e-06
A2ABV5	A2ABV5	Med14 Crsp2 Gm641 Trap170	160.966	1755	1.26248e-05
A2ACJ2	A2ACJ2	Faap100	94.281	160	6.74153e-07
A2ADA5	A2ADA5	Pusl1	31.993	3726	5.32736e-06
A2ADY9;Q9DAF3	A2ADY9;Q9DAF3	Ddi2	44.591	15026	2.99437e-05
A2AF47;Q8BIK4	A2AF47;Q8BIK4	Dock11 Ziz2	237.771	10502	0.000111595
A2AGH6;Q8BQM9	A2AGH6;Q8BQM9	Med12 Kiaa0192 Mopa Tnrc11 Trap230	244.561	320	3.49745e-06
A2AGL3	A2AGL3	Ryr3	551.328	378	9.31357e-06
A2AGT5	A2AGT5	Ckap5	225.635	9535	9.61483e-05
A2AI05	A2AI05	Ndor1	67.183	329	9.87802e-07
A2AI08	A2AI08	Tprn	80.089	262	9.37753e-07
A2AIG8	A2AIG8	Accs	56.879	453	1.1515e-06
A2AIL4	A2AIL4	Ndufaf6	38.362	1046	1.79328e-06
A2AIV2;REV__Q8BI55	A2AIV2	Virma Kiaa1429	201.439	1974	1.77707e-05
A2AJ15	A2AJ15	Man1b1	75.15	152	5.1049e-07
A2AJ77	A2AJ77	Prdm12 Gm998	40.303	366	6.59224e-07
A2AJI0	A2AJI0	Map7d1 Kiaa1187 Mtap7d1	93.276	445	1.855e-06
A2AJT4	A2AJT4	Pnisr Sfrs18 Srrp130	92.115	384	1.5808e-06
A2AKG8	A2AKG8	Focad Kiaa1797	198.95	1487	1.32212e-05
A2AKX3;Q0VGT4	A2AKX3;Q0VGT4	Setx Als4 Kiaa0625	297.589	400	5.31975e-06
A2AL36	A2AL36	Cntrl Cep1 Cep110	268.88	263	3.1603e-06
A2ALK8	A2ALK8	Ptpn3	103.896	10	4.64316e-08
A2ALW5	A2ALW5	Dnajc25	41.937	407	7.62792e-07
A2AM29	A2AM29	Mllt3 Af9	63.375	447	1.26602e-06
A2AMZ4	A2AMZ4	Ndufaf8	7.785	1085	3.77488e-07
A2AN08	A2AN08	Ubr4 Kiaa0462 Zubr1	572.29	4544	0.000116217
A2APB8	A2APB8	Tpx2	85.894	5062	1.94312e-05
A2APY7	A2APY7	Ndufaf5	38.405	3104	5.32751e-06
A2AQ14	A2AQ14	Oip5 Ms18b	26.861	1960	2.35284e-06
A2AQ19	A2AQ19	Rtf1	80.797	11092	4.00516e-05
A2AR02	A2AR02	Ppig	88.325	5942	2.34547e-05
Q6ZQB6;A2ARP1	Q6ZQB6;A2ARP1	Ppip5k1 Hisppd2a Kiaa0377 Vip1	159.923	207	1.47943e-06
A2AS55	A2AS55	Ankrd16	39.776	28	4.9773e-08
A2ASA8	A2ASA8	Itpripl1	62.217	29	8.06346e-08
A2ASS6	A2ASS6	Ttn	3906.49	739	0.000129017
A2ASZ8;Q6GQS1	A2ASZ8;Q6GQS1	Slc25a25 Kiaa1896 Scamc2	52.621	921	2.16587e-06
A2AUM9	A2AUM9	Cep152 Kiaa0912	196.534	114	1.00128e-06
A2AWA9	A2AWA9	Rabgap1 Kiaa4104	120.798	1814	9.7929e-06
A2AWL7	A2AWL7	Mga Kiaa4252	328.802	7	1.0286e-07
A2BDX3	A2BDX3	Mocs3 Uba4	49.375	35686	7.87444e-05
A2BE28	A2BE28	Las1l	89.414	9187	3.67108e-05
A2BH40	A2BH40	Arid1a Baf250 Baf250a Osa1 Smarcf1	242.092	3720	4.02474e-05
A2CG63	A2CG63	Arid4b Sap180	147.643	79	5.2126e-07
A2RSX7	A2RSX7	Tyw5	36.633	3488	5.71036e-06
A2RSY6	A2RSY6	Trmt1l	80.861	6866	2.48117e-05
A2RTL5	A2RTL5	Rsrc2	43.876	2649	5.19426e-06
A3FIN4	A3FIN4	Atp8b5 Feta	135.899	189	1.14787e-06
A3KGB4	A3KGB4	Tbc1d8b	127.893	44	2.51486e-07
A3KGF7	A3KGF7	Plcb2	134.546	63	3.78814e-07
A3KGV1	A3KGV1	Odf2 Odf84	95.541	299	1.27666e-06
A3KMP2	A3KMP2	Ttc38	52.224	16134	3.76553e-05
A6H5Y3	A6H5Y3	Mtr	139.069	63	3.91548e-07
A6H611	A6H611	Mipep	80.852	1805	6.52202e-06
A6H630	A6H630	Armt1	50.549	5800	1.31025e-05
A6H687	A6H687	Sac3d1 Shd1	46.384	125	2.59115e-07
A6H6A9	A6H6A9	Rabgap1l Hhl Kiaa0471	92.404	4183	1.7274e-05
A6H6E9	A6H6E9	Ttc23l	51.532	730	1.68118e-06
A6H8H2	A6H8H2	Dennd4c	211.458	369	3.4871e-06
A6PWD2	A6PWD2	Fhad1	163.728	917	6.70976e-06
A6PWY4	A6PWY4	Wdr76	69.007	9927	3.06144e-05
A6X8Z5	A6X8Z5	Arhgap31 Cdgap Kiaa1204	155.276	369	2.56062e-06
A6X919	A6X919	Dpy19l1	84.187	768	2.88949e-06
A8C756	A8C756	Thada Kiaa1767	217.289	1165	1.1313e-05
A8E0Y8	A8E0Y8	Cd101 Igsf2	114.205	16	8.16619e-08
B1AQJ2	B1AQJ2	Usp36 Kiaa1453	119.913	107	5.73409e-07
B1AUE5	B1AUE5	Pex10	37.157	191	3.17167e-07
B1AUR6	B1AUR6	Mms22l	140.582	284	1.78428e-06
B1AVY7	B1AVY7	Kif16b Kiaa1590	150.058	15	1.00592e-07
B1AVZ0	B1AVZ0	Uprt	34.278	1752	2.68389e-06
B1AX39	B1AX39	Zcchc7 D4Wsu132e	63	334	9.40376e-07
B1AXP6	B1AXP6	Tomm5 Tom5	6.037	94998	2.56301e-05
B1AY10	B1AY10	Nfx1	123.811	640	3.54123e-06
B1AY13	B1AY13	Usp24	294.001	1879	2.46882e-05
B1AZA5	B1AZA5	Tmem245	97.357	84	3.65478e-07
B1AZI6	B1AZI6	Thoc2	182.773	6468	5.28319e-05
B1AZP2	B1AZP2	Dlgap4 Kiaa0964 Sapap4	108.037	1050	5.06963e-06
B2RPV6	B2RPV6	Mmrn1	136.106	4687	2.85093e-05
B2RQC6	B2RQC6	Cad	243.238	90886	0.000987968
B2RR83	B2RR83	Ythdc2	161.092	841	6.05459e-06
B2RRE7	B2RRE7	Otud4 Kiaa1046	123.055	751	4.13003e-06
B2RUP2	B2RUP2	Unc13d	123.119	11716	6.44642e-05
B2RUR8	B2RUR8	Otud7b	91.983	114	4.68627e-07
B2RWS6	B2RWS6	Ep300 P300	263.305	354	4.16559e-06
B2RX14	B2RX14	Zcchc11 Kiaa0191 Tut4	184.65	1594	1.31538e-05
B2RXC1	B2RXC1	Trappc11	128.396	1551	8.89975e-06
B2RXC5	B2RXC5	Znf382 Zfp382	66.547	384	1.14202e-06
B2RXR6	B2RXR6	Ankrd44	107.385	36821	0.000176707
B2RXS4	B2RXS4	Plxnb2	206.23	553	5.09673e-06
B2RXV4	B2RXV4	Flvcr1 Mfsd7b	60.469	166	4.48596e-07
B2RY04	B2RY04	Dock5 Lr2 Rlc	214.429	81	7.76217e-07
B2RY56	B2RY56	Rbm25	99.552	41190	0.000183255
B7ZMP1	B7ZMP1	Xpnpep3	56.677	452	1.14488e-06
B8ZXI1	B8ZXI1	Qtrt2 Qtrtd1	46.288	4353	9.00475e-06
Q8CHZ9;B9EJ57	Q8CHZ9;B9EJ57	Mterf1b Gm9897 Mterf Mterf1	43.761	294	5.74975e-07
B9EJ86	B9EJ86	Osbpl8 Kiaa1451 Orp8	101.269	6020	2.7245e-05
B9EJR8	B9EJR8	Dnaaf5 Heatr2	93.851	2045	8.57722e-06
B9EKI3	B9EKI3	Tmf1 Ara160 Gm153	121.803	66	3.59266e-07
B9EKR1	B9EKR1	Ptprz1	254.405	1513	1.7202e-05
C3VPR6	C3VPR6	Nlrc5	211.71	530	5.01455e-06
D0QMC3;Q8CGE8;Q08619	D0QMC3;Q8CGE8	Mndal	60.526	140089	0.000378931
D3YXK1	D3YXK1	Samd1	54.533	1933	4.71092e-06
D3YXK2	D3YXK2	Safb Safb1	105.104	10163	4.77371e-05
D3YZP9	D3YZP9	Ccdc6	52.939	1993	4.71517e-06
Q62176;D3Z4I3	Q62176;D3Z4I3	Rbm24	24.822	6902	7.65643e-06
D3Z4S3	D3Z4S3	Ptrhd1	16.037	28733	2.0593e-05
D3Z6Q9	D3Z6Q9	Bin2	52.554	130077	0.000305507
D3Z750	D3Z750	Mroh2a Heatr7b1	190.012	128	1.08694e-06
D3Z7P3	D3Z7P3	Gls Gls1 Kiaa0838	73.964	53062	0.000175396
E2JF22	E2JF22	Piezo1 Fam38a	292.002	150	1.95745e-06
E5FYH1	E5FYH1	Topaz1 Gm9524	185.487	57	4.72501e-07
E9PVA8	E9PVA8	Gcn1 Gcn1l1	293.021	29392	0.000384895
E9PZJ8	E9PZJ8	Ascc3	250.557	2034	2.27757e-05
E9PZM4	E9PZM4	Chd2	210.804	919	8.65783e-06
E9Q1P8	E9Q1P8	Irf2bp2	59.292	3039	8.0527e-06
E9Q394	E9Q394	Akap13 Brx	303.976	2886	3.92058e-05
E9Q3L2	E9Q3L2	Pi4ka Pik4 Pik4ca	237.042	2428	2.5721e-05
E9Q414	E9Q414	Apob	509.432	5105	0.000116224
E9Q4Z2	E9Q4Z2	Acacb Acc2 Accb	275.75	117	1.44184e-06
E9Q555	E9Q555	Rnf213 Mystr	584.784	1112	2.90613e-05
E9Q557	E9Q557	Dsp	332.912	27	4.01705e-07
E9Q5F9	E9Q5F9	Setd2 Kiaa1732 Kmt3a	285.663	200	2.55328e-06
E9Q5G3	E9Q5G3	Kif23	108.776	1249	6.0717e-06
E9Q5K9	E9Q5K9	Ythdc1 Kiaa1966	85.649	4108	1.57242e-05
P70248;E9Q634	P70248;E9Q634	Myo1e Myr3	126.818	751	4.25633e-06
E9Q6B2	E9Q6B2	Ccdc85c	45.334	43	8.71178e-08
E9Q6J5	E9Q6J5	Bod1l Kiaa1327	327.453	247	3.6146e-06
E9Q735	E9Q735	Ube4a Ufd2b	118.198	1135	5.99543e-06
E9Q784	E9Q784	Zc3h13	203.755	393	3.57862e-06
E9Q7F2	E9Q7F2	Rnf169 Kiaa1991	75.796	286	9.68784e-07
E9Q7X6	E9Q7X6	Heg1	141.899	239	1.51562e-06
E9Q9D5	E9Q9D5	Rabl2 Rabl2a	25.61	512	5.85995e-07
E9QAM5	E9QAM5	Helz2	331.563	1121	1.66106e-05
F6ZDS4	F6ZDS4	Tpr	273.99	34525	0.000422749
F7BJB9	F7BJB9	Morc3 Nxp2 Zcwcc3	106.522	3561	1.69522e-05
G3X9G7	G3X9G7	Zfp809	46.942	111	2.32862e-07
G3X9K3	G3X9K3	Arfgef1	208.5	628	5.85167e-06
G5E829;Q9R0K7	G5E829;Q9R0K7	Atp2b1	134.747	5650	3.40237e-05
G5E870	G5E870	Trip12	224.128	5717	5.72636e-05
L0N7N1	L0N7N1	Kif14	186.445	279	2.32471e-06
O08528;Q3TRM8	O08528;Q3TRM8	Hk2	102.535	52081	0.000238652
O08529	O08529	Capn2	79.872	21750	7.76369e-05
O08539	O08539	Bin1 Amphl Sh3p9	64.47	27374	7.88697e-05
O08547	O08547	Sec22b Sec22l1	24.741	146568	0.000162058
O08550	O08550	Kmt2b Mll2 Trx2 Wbp7	294.821	73	9.61824e-07
O08553	O08553	Dpysl2 Crmp2 Ulip2	62.278	301921	0.000840316
O08573	O08573	Lgals9	40.036	14769	2.64251e-05
O08579	O08579	Emd Sta	29.436	55757	7.33487e-05
O08582	O08582	Gtpbp1 Gtpbp	72.301	47619	0.000153865
O08583;Q9JJW6	O08583;Q9JJW6	Alyref Aly Ref1 Refbp1 THOC4	26.94	317012	0.00038167
O08585	O08585	Clta	25.604	30276	3.46434e-05
O08600	O08600	Endog	32.191	5164	7.42908e-06
O08638	O08638	Myh11	227.028	4424	4.48858e-05
O08648	O08648	Map3k4 Mekk4	179.834	533	4.28365e-06
O08663	O08663	Metap2 Mnpep P67eif2	52.922	6499	1.53708e-05
O08664	O08664	Bcl7c	23.445	2937	3.07729e-06
O08709	O08709	Prdx6 Aop2 Ltw4 Prdx5	24.871	664398	0.000738475
O08715	O08715	Akap1 Akap	92.195	33	1.35968e-07
O08734	O08734	Bak1 Bak	23.295	50680	5.27611e-05
O08738	O08738	Casp6	31.595	21240	2.99908e-05
O08740	O08740	Polr2j Rpo2-4	13.251	32384	1.91776e-05
O08749	O08749	Dld	54.272	77585	0.000188178
O08756	O08756	Hsd17b10 Erab Hadh2	27.419	203623	0.000249513
O08759	O08759	Ube3a	99.819	10859	4.84415e-05
O08760	O08760	Ogg1	38.883	711	1.2355e-06
O08784	O08784	Tcof1	135.001	11063	6.67459e-05
O08788	O08788	Dctn1	141.676	11375	7.20215e-05
O08792	O08792	Ebf2 Coe2 Mmot1	62.606	1923	5.38034e-06
O08795	O08795	Prkcsh	58.793	51202	0.000134532
O08807	O08807	Prdx4	31.053	212159	0.000294428
O08808	O08808	Diaph1 Diap1	139.343	21652	0.000134833
O08810	O08810	Eftud2 Snrp116	109.361	121929	0.000595915
O08811	O08811	Ercc2 Xpd	86.842	570	2.21217e-06
O08848	O08848	Trove2 Ssa2	60.124	94	2.52575e-07
O08856	O08856	Ell	67.146	920	2.76072e-06
O08900;Q8BIQ3;Q5RJ54;Q61116;Q9Z1D8	O08900;Q8BIQ3;Q5RJ54;Q61116;Q9Z1D8	Ikzf3 Zfpn1a3 Znfn1a3	57.967	91317	0.000236563
O08901	O08901	Bub1	119.563	25	1.33583e-07
O08912;Q8CF93	O08912;Q8CF93	Galnt1	64.255	5270	1.51332e-05
O08914	O08914	Faah Faah1	63.221	21390	6.04347e-05
O08915	O08915	Aip	37.605	72903	0.00012252
O08917	O08917	Flot1	47.513	6127	1.30099e-05
O08967	O08967	Cyth3 Grp1 Pscd3	46.28	161	3.32992e-07
O08992	O08992	Sdcbp	32.379	4422	6.39877e-06
O08997	O08997	Atox1	7.338	151704	4.97496e-05
O09000	O09000	Ncoa3 Aib1 Pcip Rac3 Tram1	151.574	1088	7.37001e-06
O09005	O09005	Degs1 Degs Des1 Mdes	38.241	8396	1.43488e-05
O09010	O09010	Lfng	41.952	398	7.46191e-07
O09012	O09012	Pex5 Pxr1	70.756	148	4.67993e-07
O09044;P60879	O09044;P60879	Snap23 Sndt	23.261	20763	2.15841e-05
O09053	O09053	Wrn	157.204	111	7.79832e-07
O09061	O09061	Psmb1	26.372	530717	0.00062549
O09106	O09106	Hdac1	55.075	87465	0.00021528
O09110	O09110	Map2k3 Mkk3 Prkmk3	39.296	15811	2.77666e-05
O09111	O09111	Ndufb11 Np15	17.444	31521	2.45731e-05
O09117	O09117	Sypl1 Pphn Sypl	28.899	5675	7.32931e-06
O09126;Q9WUH7	O09126;Q9WUH7	Sema4d Semacl2 Semaj	95.64	14804	6.32751e-05
O09130	O09130	Nfatc2ip Nip45	45.121	4512	9.09834e-06
O09131;Q8K2Q2	O09131;Q8K2Q2	Gsto1 Gstx Gtsttl	27.498	104468	0.00012838
O09159	O09159	Man2b1 Laman Man2b Manb	114.648	7608	3.89809e-05
O09165	O09165	Casq1	46.378	204071	0.000422968
O09167	O09167	Rpl21	18.562	815060	0.000676128
O09172	O09172	Gclm Glclr	30.535	19372	2.64355e-05
O09174	O09174	Amacr Macr1	41.704	660	1.23009e-06
O35047	O35047	Psmc3ip Hop2 Tbpip	24.748	1581	1.74858e-06
O35075	O35075	Dscr3 Dcra Dscra	32.97	12739	1.87702e-05
O35083	O35083	Agpat1	31.709	3772	5.34526e-06
O35099	O35099	Map3k5 Ask1 Mekk5	154.512	302	2.08537e-06
O35114	O35114	Scarb2	54.044	2515	6.07435e-06
O35126	O35126	Atn1 Drpla	123.724	35	1.93525e-07
O35127	O35127	Grcc10 C10	13.194	9536	5.62286e-06
O35129	O35129	Phb2 Bap Bcap37 Rea	33.296	710662	0.00105747
O35130	O35130	Emg1 C2f Grcc2f	26.974	103064	0.000124242
O35134	O35134	Polr1a Rpa1 Rpo1-4	194.11	745	6.46277e-06
O35143	O35143	Atpif1 Atpi If1	12.159	9334	5.07201e-06
O35144	O35144	Terf2 Trf2	60.263	10092	2.71796e-05
O35153	O35153	Bet1l Gs15	12.428	4492	2.49491e-06
O35166	O35166	Gosr2 Gs27	24.725	9278	1.02519e-05
O35207;Q9CPY4	O35207;Q9CPY4	Cdk2ap1 Cdkap1 Doc1	12.354	2598	1.43437e-06
O35215	O35215	Ddt	13.077	443187	0.000259006
O35216	O35216	Cenpa	15.509	10924	7.57147e-06
O35218	O35218	Cpsf2 Cpsf100 Mcpsf	88.383	15513	6.12744e-05
O35226	O35226	Psmd4 Mcb1	40.704	77409	0.000140813
O35235	O35235	Tnfsf11 Opgl Rankl Trance	35.003	624	9.76123e-07
O35239	O35239	Ptpn9	67.97	1893	5.75019e-06
O35250	O35250	Exoc7 Exo70	79.96	3105	1.10956e-05
O35280	O35280	Chek1 Chk1	54.381	1452	3.52881e-06
O35286	O35286	Dhx15 Ddx15 Deah9	91.007	122943	0.000500027
O35295;Q8R4E6	O35295;Q8R4E6	Purb	33.901	53814	8.15309e-05
O35309	O35309	Nmi	35.236	33605	5.29182e-05
O35316	O35316	Slc6a6 Taut	69.856	737	2.30084e-06
O35326	O35326	Srsf5 Hrs Sfrs5	30.891	99676	0.000137606
O35343	O35343	Kpna4 Qip1	57.923	29835	7.7231e-05
O35344	O35344	Kpna3 Qip2	57.773	55182	0.000142474
O35345	O35345	Kpna6 Kpna5	59.964	3428	9.18641e-06
O35350	O35350	Capn1 Canp1 Capa1	82.106	59290	0.000217556
O35368	O35368	Ifi203	46.3	35258	7.29547e-05
O35379	O35379	Abcc1 Abcc1a Abcc1b Mdrap Mrp	171.185	710	5.43173e-06
O35381	O35381	Anp32a Anp32 Lanp	28.538	521853	0.000665558
O35382	O35382	Exoc4 Sec8 Sec8l1	110.545	3455	1.70687e-05
O35386	O35386	Phyh Ln1 Lnap1 Pahx	38.607	619	1.068e-06
O35387	O35387	Hax1 Hs1bp1	31.654	1195	1.69048e-06
O35405	O35405	Pld3 Sam9	54.389	8205	1.99436e-05
O35435	O35435	Dhodh	42.7	24436	4.66308e-05
O35445	O35445	Rnf5 Ng2	19.837	752	6.66666e-07
O35448	O35448	Ppt2	34.366	1428	2.19317e-06
O35451	O35451	Atf6b Crebl1	76.007	2790	9.47703e-06
O35459	O35459	Ech1	36.118	65486	0.000105703
O35465	O35465	Fkbp8 Fkbp38 Sam11	43.529	30963	6.02332e-05
O35473	O35473	C1d Suncor	15.945	14873	1.05983e-05
O35492	O35492	Clk3	73.798	3535	1.16587e-05
O35516	O35516	Notch2	265.327	145	1.71935e-06
O35551	O35551	Rabep1 Rab5ep Rabpt5 Rabpt5a	99.524	620	2.75762e-06
O35566	O35566	Cd151 Peta3	28.246	937	1.1828e-06
O35593	O35593	Psmd14 Pad1	34.577	176920	0.000273388
O35598	O35598	Adam10 Kuz Madm	83.968	8262	3.10037e-05
O35601	O35601	Fyb1 Fyb	90.055	11436	4.60253e-05
O35604	O35604	Npc1	142.885	1517	9.68694e-06
O35609	O35609	Scamp3	38.458	48073	8.26233e-05
O35613	O35613	Daxx	81.489	3972	1.44651e-05
O35615	O35615	Zfpm1 Fog Fog1	105.984	74	3.50499e-07
O35623	O35623	Bet1	13.274	4983	2.95602e-06
O35638	O35638	Stag2 Sa2 Sap2	141.281	11613	7.33234e-05
O35643	O35643	Ap1b1 Adtb1	103.935	32390	0.000150448
O35648	O35648	Cetn3 Cen3	19.519	8013	6.98984e-06
O35654	O35654	Pold2	51.355	24749	5.68009e-05
O35657	O35657	Neu1 Neu	44.591	2480	4.94212e-06
O35658	O35658	C1qbp Gc1qbp	31.013	203779	0.000282434
O35671	O35671	Itgb1bp1	21.644	8378	8.10387e-06
O35680	O35680	Mrps12 Rpms12	15.437	16854	1.16273e-05
O35682	O35682	Myadm Mug	35.285	112	1.76613e-07
O35683	O35683	Ndufa1	8.139	9266	3.37037e-06
O35685	O35685	Nudc	38.358	149511	0.000256297
O35691	O35691	Pnn	82.436	29140	0.000107355
O35704	O35704	Sptlc1 Lcb1	52.535	5536	1.29975e-05
O35714	O35714	Tnfrsf18 Gitr	25.334	22346	2.52999e-05
O35717	O35717	Socs2 Cis2 Cish2	22.434	463	4.64197e-07
O35719	O35719	Rad51b Rad51l1 Rec2	38.152	460	7.84313e-07
O35730	O35730	Ring1 Ring1A Rnf1	42.631	9025	1.71944e-05
O35737	O35737	Hnrnph1 Hnrph Hnrph1	49.199	828346	0.0018213
O35841	O35841	Api5	56.785	119275	0.00030269
O35855	O35855	Bcat2 Bcatm Eca40	44.127	111252	0.000219395
O35857	O35857	Timm44 Mimt44 Tim44	51.091	41142	9.39386e-05
O35864	O35864	Cops5 Csn5 Jab1 Kic2	37.549	49611	8.32513e-05
O35887	O35887	Calu	37.064	70708	0.000117121
O35892	O35892	Sp100	54.727	43151	0.000105538
O35900	O35900	Lsm2 G7b	10.835	245086	0.000118676
O35904;Q8BTI9	O35904;Q8BTI9	Pik3cd	119.712	10144	5.42702e-05
O35943	O35943	Fxn Frda	22.924	19382	1.98565e-05
O35954	O35954	Pitpnm1 Dres9 Mpt1 Nir2 Pitpnm	134.94	160	9.64884e-07
O35955	O35955	Psmb10 Lmp10 Mecl1	29.063	173853	0.000225807
O35963	O35963	Rab33b	25.767	917	1.05596e-06
O35972	O35972	Mrpl23 L23mrp	17.122	46150	3.53135e-05
O35975;P17981	O35975;P17981	Art2b Rt6-2 Rt6.2	33.124	7148	1.05814e-05
O35984	O35984	Pbx2	45.809	230	4.70861e-07
O54692	O54692	Zw10	88.063	11481	4.51843e-05
O54734	O54734	Ddost	49.028	138764	0.000304043
O54774	O54774	Ap3d1 Ap3d	135.081	5077	3.0649e-05
O54781	O54781	Srpk2	76.757	1120	3.84194e-06
O54782	O54782	Man2b2 Kiaa0935	115.61	4642	2.39836e-05
Q8VDF3;O54784	Q8VDF3;O54784	Dapk3 Zipk	51.422	191	4.38932e-07
O54785	O54785	Limk2	72.202	1204	3.88499e-06
O54786	O54786	Dffa Icad	36.572	11659	1.90557e-05
O54788	O54788	Dffb Cad	39.449	2521	4.4445e-06
O54824	O54824	Il16	141.435	42676	0.000269746
O54825	O54825	Bysl	49.784	22690	5.04823e-05
O54833	O54833	Csnk2a2	41.215	41561	7.65519e-05
O54836	O54836	Zmat3 Pag608 Wig1	32.001	406	5.80636e-07
O54864	O54864	Suv39h1 Suv39h	47.754	8674	1.85116e-05
O54879	O54879	Hmgb3 Hmg2a Hmg4	23.01	108506	0.00011158
O54890	O54890	Itgb3	86.738	11291	4.3768e-05
O54901	O54901	Cd200 Mox2	31.256	3663	5.11664e-06
O54910	O54910	Nfkbie Ikbe	39.2	401	7.02498e-07
O54916	O54916	Reps1	86.519	1058	4.09083e-06
O54918	O54918	Bcl2l11 Bim	22.067	8307	8.19223e-06
O54940;Q8BHE3	O54940;Q8BHE3	Bnip2 Nip2l	37.769	2942	4.96584e-06
O54941	O54941	Smarce1 Baf57	46.638	28392	5.91766e-05
O54946;Q9QYI8;Q9QYI5	O54946;Q9QYI8;Q9QYI5	Dnajb6 Hsj2 Mrj	39.807	7973	1.41839e-05
O54950	O54950	Prkag1 Prkaac	37.52	15508	2.60036e-05
O54956	O54956	Pole2	59.387	2919	7.74711e-06
O54957	O54957	Lat	26.015	9062	1.05357e-05
O54962	O54962	Banf1 Baf Bcrp1 L2bp1	10.103	475295	0.000214599
O54965	O54965	Rnf13 Rzf	42.732	854	1.63089e-06
O54974	O54974	Lgals7	15.173	6164	4.17973e-06
O54984	O54984	Asna1 Arsa	38.823	44633	7.7439e-05
O54988	O54988	Slk Kiaa0204 Stk2	141.457	3690	2.33273e-05
O54992	O54992	Mapkapk5	54.152	3812	9.22533e-06
O55013	O55013	Trappc3 Bet3	20.302	45686	4.14511e-05
O55022	O55022	Pgrmc1 Pgrmc	21.694	59034	5.72343e-05
O55023	O55023	Impa1	30.436	165279	0.000224812
O55028	O55028	Bckdk	46.588	3698	7.69937e-06
O55029	O55029	Copb2	102.449	66501	0.000304474
O55033	O55033	Nck2 Grb4	42.879	1115	2.13665e-06
O55047	O55047	Tlk2 Tlk	82.261	321	1.18009e-06
O55057	O55057	Pde6d	17.348	10241	7.93974e-06
O55060	O55060	Tpmt	27.586	3577	4.40983e-06
O55091	O55091	Impact	36.276	62	1.00514e-07
O55098	O55098	Stk10 Lok	111.906	33329	0.000166683
O55101	O55101	Syngr2	24.778	11468	1.2699e-05
O55102	O55102	Bloc1s1 Gcn5l1	14.281	7800	4.97815e-06
O55106	O55106	Strn	85.966	6415	2.46455e-05
O55125	O55125	Nipsnap1	33.363	55426	8.26405e-05
O55126	O55126	Nipsnap2 Gbas	32.933	29857	4.39432e-05
O55128	O55128	Sap18	17.595	119327	9.38302e-05
O55131;Q9DA97	O55131;Q9DA97	Sept7 Cdc10	50.55	192778	0.000435505
O55135	O55135	Eif6 Itgb4bp	26.511	220823	0.000261628
Q9QYR9;O55137;Q32Q92;Q8BWN8;Q6Q2Z6;Q9QYR7	Q9QYR9;O55137;Q32Q92;Q8BWN8;Q6Q2Z6;Q9QYR7	Acot1 Cte1	46.136	13820	2.84946e-05
O55142	O55142	Rpl35a	12.554	829549	0.000465413
O55143	O55143	Atp2a2	114.858	32256	0.000165572
O55187	O55187	Cbx4 Pc2	60.523	360	9.73727e-07
O55201	O55201	Supt5h Supt5	120.664	34360	0.000185287
O55222	O55222	Ilk	51.373	47227	0.000108428
O55230	O55230	Rad51d R51h3 Rad51l3	35.26	239	3.76612e-07
O55234	O55234	Psmb5	28.532	22149	2.82423e-05
O55236	O55236	Rngtt Cap1a	68.684	7156	2.19655e-05
O55242	O55242	Sigmar1 Oprs1	25.25	13039	1.47136e-05
O70126	O70126	Aurkb Aik2 Aim1 Airk2 Ark2 Stk1 Stk12 Stk5	39.384	31483	5.54128e-05
O70131	O70131	Ninj1	16.555	170	1.25774e-07
O70133	O70133	Dhx9 Ddx9	149.475	174568	0.00116613
O70152	O70152	Dpm1	29.175	41327	5.38839e-05
O70157	O70157	Top3a Top3	112.358	71	3.56514e-07
O70172	O70172	Pip4k2a Pip5k2a	46.152	11988	2.47259e-05
O70194	O70194	Eif3d Eif3s7	63.989	114944	0.000328705
O70201	O70201	Birc5 Api4 Iap4	16.298	27899	2.03206e-05
O70230;Q8BMU0	O70230;Q8BMU0	Znf143 Staf Zfp143	69.04	698	2.15363e-06
O70251	O70251	Eef1b Eef1b2	24.694	568597	0.000627495
O70252	O70252	Hmox2	35.739	70822	0.000113116
O70263	O70263	Lnx1 Lnx	80.157	2483	8.89473e-06
O70274	O70274	Ptp4a2 Prl2	19.127	23430	2.00278e-05
O70279	O70279	Ess2 Dgcr14 Dgsi Es2 Es2el	52.604	504	1.18485e-06
O70293;O70291;Q8VEB1	O70293;O70291;Q8VEB1	Grk6 Gprk6	65.979	12248	3.61148e-05
O70309	O70309	Itgb5	87.909	10916	4.28856e-05
O70310	O70310	Nmt1	56.888	52809	0.000134259
O70311	O70311	Nmt2	60.484	5837	1.57777e-05
O70318;Q9Z2H5	O70318;Q9Z2H5	Epb41l2 Epb4.1l2	109.94	9269	4.55411e-05
O70325;Q91XR9	O70325	Gpx4	22.229	114665	0.000113911
O70333	O70333	Cript	11.271	4340	2.18608e-06
O70370	O70370	Ctss Cats	38.475	42667	7.33644e-05
O70378	O70378	Emc8 Cox4al Cox4nb Noc4	23.348	48960	5.10864e-05
O70400	O70400	Pdlim1 Clim1	35.774	134951	0.000215754
O70401	O70401	Tspan6 Tm4sf6	27.333	133	1.62463e-07
O70404	O70404	Vamp8	11.451	82185	4.20582e-05
O70422	O70422	Gtf2h4	52.224	2944	6.87104e-06
O70435	O70435	Psma3	28.405	352387	0.000447331
O70439	O70439	Stx7 Syn7	29.821	1739	2.31759e-06
O70445	O70445	Bard1	84.254	84	3.16289e-07
O70456	O70456	Sfn Mkrn3	27.706	168815	0.000209026
O70469	O70469	Dok2 Frip	45.522	12168	2.47545e-05
O70472	O70472	Tmem131 D1Bwg0491e Kiaa0257 Rw1	204.651	24	2.19503e-07
O70475	O70475	Ugdh	54.832	10119	2.47963e-05
O70480	O70480	Vamp4	16.353	4056	2.96422e-06
O70481	O70481	Ubr1	200.24	489	4.37597e-06
O70492	O70492	Snx3	18.757	66801	5.59965e-05
O70493	O70493	Snx12	19.116	53407	4.56257e-05
O70494	O70494	Sp3	82.362	2615	9.62527e-06
O70496	O70496	Clcn7 Clc7	88.713	230	9.11863e-07
O70503	O70503	Hsd17b12 Kik1	34.742	111722	0.000173463
O70546	O70546	Kdm6a Utx	154.355	223	1.5383e-06
O70551;Q9Z0G2	O70551;Q9Z0G2	Srpk1	73.088	20630	6.73845e-05
O70572	O70572	Smpd2	47.467	534	1.13279e-06
O70579	O70579	Slc25a17 Pmp34 Pmp35	34.413	9931	1.52732e-05
O70591	O70591	Pfdn2 Pfd2	16.534	67718	5.00376e-05
O88186	O88186	Gp9	19.664	10387	9.12802e-06
O88271	O88271	Cfdp1 Bcnt Cfdp Cp27	32.921	24656	3.62752e-05
O88286	O88286	Wiz	184.291	160	1.31777e-06
O88291	O88291	Znf326 Zan75 Zfp326 Zird	65.225	3102	9.04212e-06
O88307	O88307	Sorl1	247.086	365	4.03047e-06
O88342	O88342	Wdr1	66.407	444225	0.00131835
O88351	O88351	Ikbkb Ikkb	86.69	5358	2.0758e-05
O88379	O88379	Baz1a Cbp146	178.459	2370	1.89017e-05
O88384	O88384	Vti1b Vti1l1	26.713	8106	9.67707e-06
O88396	O88396	Grpel2 Mt-grpel2	25.03	741	8.28884e-07
O88410	O88410	Cxcr3 Cmkar3	41.018	5706	1.04597e-05
O88425	O88425	Nme6	21.778	642	6.24838e-07
O88441	O88441	Mtx2 MNCb-0780	29.758	55679	7.40474e-05
O88447	O88447	Klc1 Kns2	61.45	3957	1.08668e-05
O88455	O88455	Dhcr7	53.919	6049	1.45761e-05
O88456;Q9D7J7	O88456;Q9D7J7	Capns1 Capn4	28.463	132620	0.000168696
O88466	O88466	Znf106 H3a Sh3bp3 Sirm Zfp106 Znf474	208.964	20	1.86774e-07
O88487	O88487	Dync1i2 Dnci2 Dncic2	68.394	12909	3.94571e-05
O88491	O88491	Nsd1	284.084	126	1.59968e-06
O88508	O88508	Dnmt3a	101.672	8289	3.76633e-05
O88509	O88509	Dnmt3b	97.228	50	2.17258e-07
O88512	O88512	Ap1g2	87.863	10629	4.17362e-05
O88513	O88513	Gmnn	23.3	1666	1.73478e-06
O88520	O88520	Shoc2	64.893	1449	4.20224e-06
O88522	O88522	Ikbkg Nemo	47.972	5457	1.16992e-05
O88531	O88531	Ppt1 Cln1 Ppt	34.49	31334	4.82974e-05
O88532	O88532	Zfr	116.859	5789	3.02329e-05
O88543	O88543	Cops3 Csn3	47.832	35354	7.55739e-05
O88544	O88544	Cops4 Csn4	46.285	73143	0.000151296
O88545	O88545	Cops6 Csn6	35.88	57204	9.17262e-05
O88554	O88554	Parp2 Adprt2 Adprtl2 Aspartl2	63.397	7183	2.03512e-05
O88559	O88559	Men1	67.501	1105	3.3334e-06
O88569	O88569	Hnrnpa2b1 Hnrpa2b1	37.403	2626842	0.00439091
O88574	O88574	Sap30	23.231	9729	1.01007e-05
O88587	O88587	Comt Comt1	29.486	43807	5.77263e-05
O88597	O88597	Becn1	51.589	2631	6.06586e-06
O88622	O88622	Parg	109.324	2448	1.19603e-05
O88627	O88627	Slc28a2 Cnt2	72.916	1839	5.99265e-06
O88630	O88630	Gosr1 Gs28	28.489	7917	1.00798e-05
O88653	O88653	Lamtor3 Map2k1ip1 Mapbp Mapksp1	13.553	46297	2.80416e-05
O88665	O88665	Brd7 Bp75	74	1059	3.50221e-06
O88668	O88668	Creg1 Creg	24.452	2541	2.77673e-06
O88673	O88673	Dgka Dagk1	82.762	38940	0.000144026
O88685	O88685	Psmc3 Tbp1	49.549	165624	0.000366752
O88693	O88693	Ugcg	44.839	23946	4.79848e-05
O88696	O88696	Clpp	29.8	40025	5.33043e-05
O88697	O88697	Stk16 Edpk Krct Mpsk1 Pkl12 Tsf1	34.382	335	5.14743e-07
O88700	O88700	Blm	158.366	737	5.21608e-06
O88708;CON__Q2YDI2	O88708	Orc4 Orc4l	49.982	4762	1.0637e-05
O88712	O88712	Ctbp1	47.745	40531	8.64828e-05
O88736	O88736	Hsd17b7	37.317	2888	4.81635e-06
O88738	O88738	Birc6 Kiaa1289	532.17	2075	4.93495e-05
O88746	O88746	Tom1	54.325	770	1.86941e-06
O88796	O88796	Rpp30 Rnasep2	29.473	41360	5.44778e-05
O88811;P70297	O88811;P70297	Stam2 Hbp	57.455	500	1.28384e-06
O88824	O88824	Jtb Gm622	16.329	2217	1.61786e-06
O88842	O88842	Fgd3	80.624	2620	9.44018e-06
O88843	O88843	Cradd Raidd	22.656	18236	1.84641e-05
O88844	O88844	Idh1	46.674	5757	1.20084e-05
O88845	O88845	Akap10	73.632	98	3.22483e-07
O88848	O88848	Arl6 Bbs3	20.959	3825	3.58275e-06
O88851	O88851	Rbbp9 Bog	20.912	8561	8.00082e-06
O88852	O88852	Tspyl1 Tspyl	42.994	150	2.88213e-07
O88874	O88874	Ccnk	61.363	3563	9.77095e-06
O88879	O88879	Apaf1	141.003	7070	4.45515e-05
O88890	O88890	Sh2d1a Xlp	13.904	112880	7.01409e-05
O88895	O88895	Hdac3	48.364	6191	1.33813e-05
O88907	O88907	Pias1 Ddxbp1	71.618	624	1.9972e-06
O88908	O88908	Soat2 Acact-2 Acat2	60.597	173	4.68502e-07
O88939	O88939	Zbtb7a Lrf Zbtb7	60.281	484	1.30389e-06
O88942;Q8K120	O88942;Q8K120	Nfatc1 Nfat2 Nfatc	77.833	2143	7.45419e-06
O88952;Q8JZS0;O88951	O88952;Q8JZS0;O88951	Lin7c Mals3 Veli3	21.834	28575	2.78826e-05
O88958	O88958	Gnpda1 Gnpi	32.549	109021	0.000158585
O88967	O88967	Yme1l1	80.028	15834	5.66301e-05
O88974	O88974	Setdb1 Eset Kiaa0067	144.549	223	1.44057e-06
O88983	O88983	Stx8	26.925	9453	1.13747e-05
O88986	O88986	Gcat Kbl	44.931	20730	4.16255e-05
O88990	O88990	Actn3	103.043	809	3.72547e-06
O89016	O89016	Abcd4 Pxmp1l	68.583	94	2.8811e-07
O89023	O89023	Tpp1 Cln2	61.342	12486	3.42291e-05
O89050	O89050	Mkln1	84.878	1080	4.09669e-06
O89051	O89051	Itm2b	30.26	7097	9.5975e-06
O89053	O89053	Coro1a Coro1	50.989	2070695	0.00471853
O89079	O89079	Cope Cope1	34.567	62035	9.58325e-05
O89086	O89086	Rbm3	16.605	618187	0.000458747
O89090	O89090	Sp1	80.732	1755	6.33195e-06
O89098	O89098	Cst7	16.38	13803	1.01042e-05
O89100	O89100	Grap2 Gads Grb2l Grid Mona	36.81	146604	0.000241172
O89106	O89106	Fhit	17.235	495	3.81269e-07
O89109	O89109	Kcnn4	47.784	1473	3.14557e-06
O89110	O89110	Casp8	55.357	56824	0.000140578
O89112	O89112	Lancl1 Gpr69a	45.341	25429	5.1527e-05
O89116	O89116	Vti1a Vti1 Vti1l2	24.986	3933	4.39173e-06
P00158	P00158	Mt-Cyb Cob Cytb mt-Cytb Mtcyb	43.21	1026	1.98128e-06
P00329	P00329	Adh1 Adh-1	39.771	667	1.18551e-06
P00342	P00342	Ldhc Ldh-3 Ldh3	35.912	2760	4.42959e-06
P00375	P00375	Dhfr	21.606	350928	0.00033885
P00397	P00397	Mtco1 COI mt-Co1	56.91	12419	3.15856e-05
P00405	P00405	Mtco2 COII COX2 mt-Co2	25.976	496076	0.000575884
P00416	P00416	mt-Co3 COIII Mtco3	29.923	15040	2.01126e-05
P00493	P00493	Hprt1 Hprt	24.57	624210	0.00068541
P00520;Q4JIM5	P00520;Q4JIM5	Abl1 Abl	122.673	20	1.09646e-07
P00848	P00848	Mtatp6 Atp6 Atpase6 mt-Atp6	25.096	2518	2.82407e-06
P00920	P00920	Ca2 Car2	29.033	2016	2.61575e-06
P01590	P01590	Il2ra Il2r	30.723	23492	3.22551e-05
P01638;P01637	P01638;P01637	NA	14.386	754	4.84759e-07
P01734	P01734	NA	15.123	1094	7.39383e-07
P06321;P01735	P06321;P01735	NA	14.986	3660	2.45121e-06
P18527;P18528;P18529;P18526;P18525;P01783;P01804;P01803;P01800;P01799;P01798;P01797;P01796;P01802;P01801;P18530;P18524;P84751	P18527;P18528;P18529;P18526;P18525;P01804;P01803;P01800;P01799;P01798;P01797;P01796;P01802;P01801;P18530;P18524;P84751	NA	15.071	16299	1.09779e-05
P01831	P01831	Thy1 Thy-1	18.08	1090011	0.000880732
P01845;P01844	P01845;P01844	Iglc2	11.255	570	2.86705e-07
P01849	P01849	Tcra	15.495	33085	2.29106e-05
P01852;P01851	P01852;P01851	NA	19.297	78045	6.73053e-05
P01864;P01863;P01865	P01864;P01863;P01865	Ighg	36.389	36580	5.94879e-05
P01872	P01872	Ighm Igh-6	49.972	1814	4.05115e-06
P01887	P01887	B2m	13.779	160895	9.90774e-05
P01899;P01897;P01896	P01899;P01897;P01896	H2-L	40.711	255406	0.000464684
P01901;P04223;P14428;P03991	P01901;P04223;P14428;P03991	H2-K1 H2-K	41.302	156968	0.000289732
P01902	P01902	H2-K1 H2-K	41.49	279	5.17323e-07
P02088;P02089	P02088;P02089	Hbb-b1	15.84	72066	5.10153e-05
P84244;P02301	P84244;P02301	H3f3c Gm14384	15.315	660258	0.000451903
P09027;P02831	P09027;P02831	Hoxa3 Hox-1.5 Hoxa-3	46.43	288	5.97593e-07
P03888	P03888	Mtnd1 mt-Nd1 Nd1	36.059	3015	4.85865e-06
P03893	P03893	Mtnd2 mt-Nd2 Nd2	38.752	433	7.49888e-07
P03899	P03899	Mtnd3 mt-Nd3 Nd3	13.219	7654	4.5217e-06
P03911	P03911	Mtnd4 mt-Nd4 Nd4	51.882	3105	7.19934e-06
P03921	P03921	Mtnd5 mt-Nd5 Nd5	68.475	3398	1.03985e-05
P03930	P03930	Mtatp8 Atp8 mt-Atp8	7.766	221932	7.7025e-05
P03958	P03958	Ada	39.992	28040	5.01148e-05
P03975	P03975	Iap	62.747	3843	1.07765e-05
P04184	P04184	Tk1 Tk-1	25.776	27709	3.19191e-05
P04187;P26262	P04187;P26262	Gzmb Ctla-1 Ctla1	27.47	520120	0.000638523
P04202	P04202	Tgfb1	44.31	9293	1.84023e-05
P04212	P04212	NA	15.369	2730	1.87509e-06
P04214	P04214	NA	15.538	429	2.97898e-07
P04235	P04235	Cd3d T3d	19.032	61159	5.20187e-05
P04370	P04370	Mbp Shi	27.168	1466	1.77994e-06
P04627	P04627	Araf A-raf Araf1	67.581	2485	7.50526e-06
P05063	P05063	Aldoc Aldo3 Scrg2	39.395	29484	5.19089e-05
P05064;Q91Y97	P05064;Q91Y97	Aldoa Aldo1	39.356	3713601	0.00653162
P05132	P05132	Prkaca Pkaca	40.571	21202	3.84421e-05
P05201	P05201	Got1	46.248	217131	0.000448776
P05202	P05202	Got2 Got-2	47.411	860864	0.00182401
P05213	P05213	Tuba1b Tuba2	50.152	7791604	0.0174634
P68369;P05214	P68369;P05214	Tuba3a Tuba3; Tuba3b Tuba7	49.96	145991	0.000325959
P05533	P05533	Ly6a Ly6	14.377	34352	2.20716e-05
P05977;P09542;P09541	P05977;P09542;P09541	Myl1 Mylf	20.595	120798	0.000111182
P06151;P00342	P06151;P00342	Ldha Ldh-1 Ldh1	36.499	5693570	0.0092871
P06240;PrimeXS_003	P06240	Lck Lsk-t	57.943	95347	0.000246901
P06320	P06320	NA	14.946	391	2.61166e-07
P06323	P06323	NA	14.747	743	4.89674e-07
P06332	P06332	Cd4	51.297	68326	0.000156636
P06335	P06335	NA	22.065	831	8.19444e-07
P06339	P06339	H2-T23	40.875	10871	1.98583e-05
P14483;P06346;P06344;P06343;P06345;P01921;P06342;P18469	P14483;P06346;P06344;P06343;P06345;P01921;P06342;P18469	H2-Ab1	29.967	12933	1.73204e-05
P06537	P06537	Nr3c1 Grl Grl1	86.053	1070	4.11495e-06
P06745	P06745	Gpi Gpi1	62.767	490762	0.00137663
P06795;P21440	P06795;P21440	Abcb1b Abcb1 Mdr1 Mdr1b Pgy1 Pgy1-1	140.994	1985	1.25076e-05
P06797	P06797	Ctsl Ctsl1	37.547	751	1.26017e-06
P06800	P06800	Ptprc Ly-5	144.837	335384	0.00217088
P07091	P07091	S100a4 Capl Mts1	11.721	5187	2.71704e-06
P07356	P07356	Anxa2 Anx2 Cal1h	38.676	550317	0.000951194
P07607	P07607	Tyms	34.958	42928	6.70659e-05
P07724	P07724	Alb Alb-1 Alb1	68.693	39	1.19727e-07
P07742	P07742	Rrm1	90.21	207974	0.000838452
P07901	P07901	Hsp90aa1 Hsp86 Hsp86-1 Hspca	84.788	944785	0.00357999
P07903	P07903	Ercc1 Ercc-1	32.91	2098	3.08566e-06
P08003	P08003	Pdia4 Cai Erp72	71.982	129722	0.000417303
P08030	P08030	Aprt	19.724	389048	0.000342936
P08043	P08043	Zfp2 Fnp-2 Mkr2 Zfp-2	52.534	141	3.31035e-07
P08113	P08113	Hsp90b1 Grp94 Tra-1 Tra1	92.476	423685	0.001751
P08207	P08207	S100a10 Cal1l	11.186	178300	8.91334e-05
P08228	P08228	Sod1	15.943	310522	0.000221247
P08249	P08249	Mdh2 Mor1	35.611	1616763	0.00257303
P08414;P58801	P08414;P58801	Camk4	52.628	15509	3.64767e-05
P08556	P08556	Nras	21.199	4628	4.38453e-06
P08752;B2RSH2;P50149;P18872;P20612;Q3V3I2	P08752;B2RSH2;P50149;P18872;P20612;Q3V3I2	Gnai2 Gnai-2	40.489	362944	0.000656736
P08775	P08775	Polr2a Rpii215 Rpo2-1	217.176	14603	0.000141732
P08882;P13366;P08884;P08883	P08882;P13366;P08884;P08883	Gzmc Ctla-5 Ctla5	27.311	32754	3.99776e-05
P08920	P08920	Cd2 Ly-37	38.415	37600	6.4551e-05
P09041	P09041	Pgk2 Pgk-2	44.853	2465	4.94109e-06
P09055	P09055	Itgb1	88.231	35205	0.000138816
P09103;PrimeXS_009	P09103	P4hb Pdia1	57.058	355475	0.000906442
P09225	P09225	Lta Tnfb Tnfsf1	21.999	613	6.02668e-07
P09405	P09405	Ncl Nuc	76.723	1429280	0.00490069
P09411	P09411	Pgk1 Pgk-1	44.55	2494824	0.00496709
P09528	P09528	Fth1 Fth	21.067	46817	4.40779e-05
P09602	P09602	Hmgn2 Hmg-17 Hmg17	9.423	145955	6.14643e-05
P09671	P09671	Sod2 Sod-2	24.603	133191	0.000146446
P09793	P09793	Ctla4 Cd152	24.993	2285	2.55223e-06
P09925	P09925	Surf1 Surf-1	34.798	16046	2.49537e-05
P09926	P09926	Surf2 Surf-2	30.355	8696	1.17968e-05
Q8R2U6;P0C028;P0C027	Q8R2U6;P0C028;P0C027	Nudt10 Dipp3a	18.593	5782	4.80443e-06
P0C0A3	P0C0A3	Chmp6	23.416	7602	7.95527e-06
Q3THW5;P0C0S6	Q3THW5;P0C0S6	H2afz H2az	13.553	662132	0.000401046
P0C7N9	P0C7N9	Psmg4 Pac4	13.974	33352	2.08285e-05
P0C7W3;Q8R1J9	P0C7W3;Q8R1J9	Tor2a	25.377	5105	5.78963e-06
P0C872	P0C872	Jmjd7	35.917	1856	2.97915e-06
P0C913	P0C913	NA	6.453	199	5.73891e-08
P0CG14	P0CG14	Chtf8 Derpc	52.244	191	4.45948e-07
P0CG15	P0CG15	Chtf8 Ctf8	13.228	4625	2.73414e-06
P62983;P62984;P0CG49;P0CG50	P62983;P62984;P0CG49;P0CG50	Ubb	34.369	4319409	0.00663446
P0CW03;P0CW02	P0CW03;P0CW02	Ly6c1	14.193	35895	2.27679e-05
P0DJE0	P0DJE0	Pet100	9.41	2306	9.69758e-07
P0DN91;P0DN90;P0DN89	P0DN91;P0DN90;P0DN89	Tmem254a D14Ertd449e Tmem254	14.239	4035	2.56766e-06
P10076	P10076	Zfp26 Kiaa4196 Mkr3 Zfp-26	97.989	52	2.27717e-07
P10107	P10107	Anxa1 Anx1 Lpc-1 Lpc1	38.734	9848	1.70473e-05
P10126;P62631	P10126;P62631	Eef1a1 Eef1a	50.114	4692949	0.0105104
P10404	P10404	NA	69.613	5590	1.73907e-05
P10417	P10417	Bcl2 Bcl-2	26.407	20432	2.41126e-05
P10518	P10518	Alad Lv	36.024	53719	8.64837e-05
P10605	P10605	Ctsb	37.28	97779	0.000162906
P10630	P10630	Eif4a2 Ddx2b	46.402	7264	1.50635e-05
P10639	P10639	Txn Txn1	11.675	911276	0.000475468
P10649;P48774	P10649;P48774	Gstm1	25.97	1858	2.15641e-06
P10711;Q9QVN7	P10711;Q9QVN7	Tcea1 Tceat	33.88	114345	0.000173131
P10833	P10833	Rras	23.764	2015	2.13998e-06
P10852	P10852	Slc3a2 Mdu1	58.337	77634	0.0002024
Q6ZWY9;Q64478;P10853;Q8CGP1;Q8CGP2;Q64475;P10854;P70696	Q6ZWY9;Q64478;P10853;Q8CGP1;Q8CGP2;Q64475;P10854;P70696	Hist1h2bf H2b-f; Hist1h2bj H2b-j; Hist1h2bl H2b-l; Hist1h2bn H2b-n	13.936	43552668	0.0271249
Q64525;Q6ZWY9;Q64478;P10854	Q64525;Q6ZWY9;Q64478;P10854	Hist1h2bm	13.936	1262	7.85981e-07
P10922	P10922	H1f0 H1fv	20.861	18070	1.68464e-05
P11031	P11031	Sub1 Pc4 Rpo2tc1	14.427	534830	0.000344831
P11032	P11032	Gzma Ctla-3 Ctla3 Mtsp-1	28.599	24266	3.10144e-05
P11103	P11103	Parp1 Adprp Adprt Adprt1	113.1	50239	0.000253932
P11157	P11157	Rrm2	45.096	35726	7.20007e-05
P11276	P11276	Fn1	272.538	21687	0.000264144
P11352	P11352	Gpx1	22.329	219804	0.000219341
P11438	P11438	Lamp1 Lamp-1	43.865	10622	2.08228e-05
P11440	P11440	Cdk1 Cdc2 Cdc2a Cdkn1	34.107	242953	0.000370323
P11499	P11499	Hsp90ab1 Hsp84 Hsp84-1 Hspcb	83.281	1973967	0.00734684
P11531	P11531	Dmd	425.832	538	1.02385e-05
P11609;P11610	P11609;P11610	Cd1d1 Cd1.1	38.554	893	1.53863e-06
P11627	P11627	L1cam Caml1	140.969	70	4.40998e-07
P11688	P11688	Itga5	115.043	33	1.69664e-07
P11835	P11835	Itgb2	85.026	174440	0.000662845
P11881	P11881	Itpr1 Insp3r Pcd6 Pcp1	313.167	475	6.64789e-06
P11930	P11930	Nudt19 D7Rp2e	40.32	723	1.30279e-06
P11942	P11942	Cd3g	20.234	87824	7.94163e-05
P11983	P11983	Tcp1 Cct1 Ccta	60.449	574711	0.00155258
P12265	P12265	Gusb Gus Gus-s	74.195	40233	0.000133405
P12367	P12367	Prkar2a	45.389	6727	1.36454e-05
P12382	P12382	Pfkl Pfk-l Pfkb	143135	143135
P12399	P12399	Ctla2a	15.883	3361	2.3857e-06
P12787	P12787	Cox5a	16.101	480397	0.000345675
P12815	P12815	Pdcd6 Alg2	21.867	108682	0.000106209
P12970	P12970	Rpl7a Surf-3 Surf3	29.977	1377367	0.00184524
P13516;P13011	P13516;P13011	Scd2	40.916	335	6.12565e-07
P13020	P13020	Gsn Gsb	85.942	11804	4.53366e-05
P13379	P13379	Cd5 Ly-1	53.849	151311	0.000364135
P13405	P13405	Rb1 Rb-1	105.367	6988	3.29058e-05
P13439	P13439	Umps	52.292	148374	0.000346743
P13542	P13542	Myh8 Myhsp	222.708	337	3.35413e-06
P13597	P13597	Icam1 Icam-1	58.844	3890	1.02298e-05
P13609	P13609	Srgn Prg Prg1	16.711	1373	1.02539e-06
P13634	P13634	Ca1 Car1	28.331	4848	6.13817e-06
P13705	P13705	Msh3 Rep-3	123.074	245	1.34756e-06
P13808	P13808	Slc4a2 Ae2	136.814	233	1.42463e-06
P13864	P13864	Dnmt1 Dnmt Met1 Uim	183.189	85109	0.00069677
P14069	P14069	S100a6 Cacy	10.051	49088	2.20495e-05
P14115	P14115	Rpl27a	16.605	1333949	0.000989903
P14131	P14131	Rps16	16.445	1288044	0.000946627
P14148	P14148	Rpl7	31.42	1491172	0.00209386
P14152	P14152	Mdh1 Mor2	36.511	513672	0.000838155
P14206	P14206	Rpsa Lamr1 P40-8	32.838	1583336	0.00232362
P14211	P14211	Calr	47.995	594085	0.00127426
P14426	P14426	H2-D1	40.62	562	1.02021e-06
P14429	P14429	H2-Q7	37.924	1186	2.01008e-06
P14430	P14430	H2-Q8	37.411	523	8.74411e-07
P14429;P14431	P14429;P14431	H2-Q9	23.025	21461	2.20833e-05
P14434;P14438	P14434;P14438	H2-Aa	28.093	3411	4.28247e-06
P14576	P14576	Srp54	55.721	75192	0.000187243
P14685	P14685	Psmd3 P91a Tstap91a	60.718	209857	0.00056945
P14733	P14733	Lmnb1	66.786	721913	0.00215469
P14824	P14824	Anxa6 Anx6	75.885	846556	0.00287095
P14869	P14869	Rplp0 Arbp	34.216	1210461	0.00185095
P15066	P15066	Jund Jun-d Jund1	34.905	1690	2.63626e-06
P15105	P15105	Glul Glns	42.12	135	2.54119e-07
P15208	P15208	Insr	155.61	61	4.24211e-07
P15261	P15261	Ifngr1 Ifngr	52.343	2230	5.21648e-06
P15307	P15307	Rel	64.96	9188	2.66736e-05
P15327	P15327	Bpgm	29.978	536	7.18095e-07
P15379	P15379	Cd44 Ly-24	85.617	10671	4.083e-05
P15532	P15532	Nme1 Nm23	17.208	834197	0.000641525
P15533	P15533	Trim30a Rpt-1 Rpt1 Trim30	57.33	371	9.5054e-07
P15535	P15535	B4galt1 Ggtb Ggtb2	44.411	1580	3.1359e-06
P15655	P15655	Fgf2 Fgf-2	17.153	145	1.11153e-07
P15702	P15702	Spn	40.038	63930	0.000114391
P15864	P15864	Hist1h1c H1f2	21.267	14755767	0.0140243
P15919	P15919	Rag1	119.185	63043	0.000335794
P15920;Q920R6	P15920;Q920R6	Atp6v0a2 Atp6n1b Tj6	98.145	789	3.46067e-06
P16045	P16045	Lgals1 Gbp	14.866	1559014	0.00103576
P16110	P16110	Lgals3	27.515	8407	1.03377e-05
P16125	P16125	Ldhb Ldh-2 Ldh2	36.572	60502	9.88856e-05
P16254	P16254	Srp14	12.51	29526	1.65073e-05
P16297	P16297	Il2rb	60.539	1724	4.66431e-06
P16330	P16330	Cnp Cnp1	47.123	73596	0.000154989
P16332	P16332	Mut	82.844	811	3.00259e-06
Q62167;P16381	Q62167;P16381	D1Pas1 Pl10	73.141	60765	0.000198623
P16382	P16382	Il4r Il4ra	87.627	30	1.17483e-07
P16460	P16460	Ass1 Ass	46.584	391753	0.000815574
P16546	P16546	Sptan1 Spna2 Spta2	284.597	59333	0.000754642
P16675	P16675	Ctsa Ppgb	53.844	32053	7.71295e-05
P16858	P16858	Gapdh Gapd	35.81	9316384	0.0149096
P17012;P23607;A2ANX9;P20662;P10925	P17012;P23607;A2ANX9;P20662;P10925	Zfx	90.026	1066	4.28884e-06
P17047	P17047	Lamp2 Lamp-2	45.681	8511	1.73752e-05
P17095	P17095	Hmga1 Hmgi Hmgiy	11.614	83982	4.35896e-05
P17156	P17156	Hspa2 Hcp70.2 Hsp70-2	69.642	511	1.5904e-06
P17182	P17182	Eno1 Eno-1	47.141	4788204	0.0100876
P17183	P17183	Eno2 Eno-2	47.297	11445	2.41916e-05
P17225;B2RU80	P17225;B2RU80	Ptbp1 Ptb	56.478	503536	0.00127094
P17426	P17426	Ap2a1 Adtaa Clapa1	107.664	17190	8.27105e-05
P17427	P17427	Ap2a2 Adtab	104.017	21641	0.0001006
P17439	P17439	Gba	57.622	4167	1.07307e-05
P17563;Q63836	P17563;Q63836	Selenbp1 Lpsb	52.514	2597	6.09483e-06
P17665	P17665	Cox7c Cox7c1	7.333	33835	1.10882e-05
P17710	P17710	Hk1	108.303	99331	0.000480773
P17742	P17742	Ppia	17.971	7024062	0.00564125
P17751	P17751	Tpi1 Tpi	32.192	3503792	0.00504081
P17809	P17809	Slc2a1 Glut-1 Glut1	53.985	9430	2.27509e-05
Q61696;P17879	Q61696;P17879	Hspa1b Hcp70.1 Hsp70-1 Hsp70a1 Hspa1	70.176	798	2.50268e-06
P17897	P17897	Lyz1 Lzp-s	16.794	186	1.39599e-07
P17918	P17918	Pcna	28.785	1388136	0.00178572
P18052	P18052	Ptpra Lrp Ptpa	93.698	1330	5.56925e-06
P18155	P18155	Mthfd2 Nmdmc	37.863	101493	0.000171738
P18181	P18181	Cd48 Bcm-1	27.383	57791	7.07222e-05
P18242	P18242	Ctsd	44.954	127733	0.000256617
P18337	P18337	Sell Lnhr Ly-22 Ly22	42.288	29282	5.53391e-05
P18572	P18572	Bsg	42.445	71874	0.000136337
P18608	P18608	Hmgn1 Hmg-14 Hmg14	10.152	41478	1.88185e-05
P18653	P18653	Rps6ka1 Mapkapk1a Rsk1	81.595	14196	5.17659e-05
P18654;Q7TPS0	P18654;Q7TPS0	Rps6ka3 Mapkapk1b Rps6ka-rs1 Rsk2	83.694	24741	9.25393e-05
P18760	P18760	Cfl1	18.56	3877181	0.00321594
P19096	P19096	Fasn	272.428	122932	0.00149669
P19157;P46425	P19157;P46425	Gstp1 Gstpib	23.609	586126	0.000618419
P19182	P19182	Ifrd1 Tis7	49.935	281	6.27084e-07
P19253	P19253	Rpl13a P198 Tstap198-7	23.464	565077	0.000592549
P19258	P19258	Mpv17	19.686	3445	3.03083e-06
P19426	P19426	Nelfe D17h6s45 Rd Rdbp	42.554	9194	1.74847e-05
P19536	P19536	Cox5b	13.813	93749	5.78721e-05
P19783	P19783	Cox4i1 Cox4 Cox4a	19.53	379481	0.000331213
P19973	P19973	Lsp1 Pp52 S37 Wp34	36.714	184903	0.000303382
P20029	P20029	Hspa5 Grp78	72.422	586970	0.00189977
P20060	P20060	Hexb	61.116	35014	9.56337e-05
P20065	P20065	Tmsb4x Ptmb4 Tmsb4	5.679	95277	2.4181e-05
P20108	P20108	Prdx3 Aop1 Mer5	28.127	277619	0.000348969
P20152;P31001;P46660;P08553;P08551	P20152;P31001;P46660;P08553;P08551	Vim	53.688	2080336	0.00499143
P20444;P63318	P20444;P63318	Prkca Pkca	76.852	16229	5.57393e-05
P20491	P20491	Fcer1g Fce1g	9.652	651	2.8081e-07
P20664	P20664	Prim1	49.295	36797	8.10643e-05
P21107	P21107	Tpm3 Tpm-5 Tpm5	32.994	459680	0.000677805
P21126	P21126	Ubl4a Gdx Ubl4	17.801	38520	3.0644e-05
P21278	P21278	Gna11 Gna-11	42.024	143	2.68564e-07
P21279	P21279	Gnaq	42.158	241	4.54058e-07
P21300	P21300	Akr1b7 Avdp	35.988	3480	5.59695e-06
P21447	P21447	Abcb1a Abcb4 Mdr1a Mdr3 Pgy-3 Pgy3	140.647	41	2.57709e-07
P21550	P21550	Eno3 Eno-3	47.025	19000	3.99298e-05
P21619	P21619	Lmnb2	67.318	25506	7.6734e-05
P21855	P21855	Cd72 Ly-32 Ly32 Lyb-2	40.347	95	1.71297e-07
P21956	P21956	Mfge8	51.241	117	2.67928e-07
P21958	P21958	Tap1 Abcb2 Ham-1 Ham1	78.864	60009	0.0002115
P21981;Q9D7I9	P21981;Q9D7I9	Tgm2	77.061	20453	7.04379e-05
P21995	P21995	Emb Gp70	37.064	43492	7.20404e-05
P22272	P22272	Il6ra Il6r	50.455	77	1.73624e-07
P22315	P22315	Fech	47.13	1488	3.13411e-06
P22366	P22366	Myd88	33.753	10959	1.65309e-05
P22646	P22646	Cd3e	21.393	178856	0.000170997
P22682	P22682	Cbl	100.564	9438	4.24167e-05
P22892	P22892	Ap1g1 Adtg Clapg1	91.35	19869	8.11146e-05
P22907	P22907	Hmbs Uros1	39.344	22762	4.00224e-05
P22935	P22935	Crabp2	15.746	64072	4.50872e-05
P23116	P23116	Eif3a Csma Eif3 Eif3s10	161.936	146199	0.00105804
P23198	P23198	Cbx3	20.855	615830	0.000573965
P23249	P23249	Mov10 Gb110	113.583	16394	8.32171e-05
P23298;P16054	P23298;P16054	Prkch Pkch	77.919	10436	3.63406e-05
P23475	P23475	Xrcc6 G22p1 Ku70	69.484	24972	7.75448e-05
P23492	P23492	Pnp Np Pnp1	32.277	255084	0.000367952
P23506	P23506	Pcmt1	24.634	103434	0.000113871
P23591	P23591	Tsta3 P35b Tstap35b	35.878	45495	7.29468e-05
P23611	P23611	Irf8 Icsbp Icsbp1	48.237	780	1.68147e-06
P23708	P23708	Nfya	36.779	8112	1.33334e-05
P23772	P23772	Gata3 Gata-3	47.968	572	1.2262e-06
P23780;Q8VC60	P23780;Q8VC60	Glb1 Bgl Glb-1	73.121	15197	4.96609e-05
P25916;P23798	P25916;P23798	Pcgf2 Mel-18 Mel18 Rnf110 Zfp144 Znf144	37.723	409	6.89515e-07
P23906	P23906	Irf2	39.453	3556	6.26984e-06
P23949	P23949	Zfp36l2 Brf2 Tis11d	50.07	873	1.95347e-06
P23950	P23950	Zfp36l1 Brf1 Tis11b	36.385	82	1.33337e-07
P24063	P24063	Itgal Lfa-1 Ly-15	128.328	90028	0.000516314
P24161;P29020	P24161	Cd247 Cd3z Tcrz	18.637	78860	6.56821e-05
P24270	P24270	Cat Cas-1 Cas1	59.795	61608	0.000164633
P24288	P24288	Bcat1 Eca39	42.791	16276	3.11254e-05
P24369	P24369	Ppib	23.713	595525	0.000631104
P24452	P24452	Capg Mbh1	39.24	311506	0.000546273
P24527	P24527	Lta4h	69.051	312295	0.000963717
P24547	P24547	Impdh2	55.815	342899	0.000855326
P24668	P24668	M6pr 46mpr	31.172	42074	5.86129e-05
P24788;Q64434	P24788;Q64434	Cdk11b Cdc2l1 Cdk11	91.513	10230	4.18382e-05
P24860	P24860	Ccnb1 Ccn-2 Ccnb1-rs13 Cycb Cycb1	48.052	3930	8.43953e-06
P25119	P25119	Tnfrsf1b Tnfr-2 Tnfr2	50.32	250	5.62206e-07
P25206	P25206	Mcm3 Mcmd Mcmd3	91.546	281744	0.00115268
P25425;P31362	P25425;P31362	Pou2f1 Oct-1 Otf-1 Otf1	79.547	240	8.53197e-07
P25444	P25444	Rps2 Llrep3 Rps4	31.231	1259749	0.00175827
P25446	P25446	Fas Apt1 Tnfrsf6	37.437	1524	2.54977e-06
P25799	P25799	Nfkb1	105.615	71931	0.000339513
P25916	P25916	Bmi1 Bmi-1 Pcgf4	36.708	18827	3.08856e-05
P25976	P25976	Ubtf Tcfubf Ubf-1 Ubf1	89.509	49650	0.00019861
P26011	P26011	Itgb7	87.411	12126	4.73694e-05
P26039	P26039	Tln1 Tln	269.821	139129	0.00167768
P26040	P26040	Ezr Vil2	69.407	144856	0.000449318
P26041	P26041	Msn	67.767	648618	0.00196436
P26043	P26043	Rdx	68.543	41354	0.000126676
P26187	P26187	Mgmt	22.435	7577	7.59692e-06
P26231	P26231	Ctnna1 Catna1	100.106	650	2.90796e-06
P26323	P26323	Fli1 Fli-1	51.002	9178	2.09194e-05
P26350	P26350	Ptma	12.254	1262713	0.000691508
P26369	P26369	U2af2 U2af65	53.517	145069	0.000346961
P26443	P26443	Glud1 Glud	61.337	231620	0.000634911
P26450;Q64143;O08908	P26450;Q64143;O08908	Pik3r1	83.517	11697	4.3658e-05
P26516	P26516	Psmd7 Mov-34 Mov34	36.54	195212	0.000318779
P26638;REV__Q8VC85	P26638	Sars Sars1 Sers	58.389	163800	0.000427424
P26645	P26645	Marcks Macs	29.661	397	5.26248e-07
P26883	P26883	Fkbp1a Fkbp1	11.923	388794	0.000207167
P27046;Q8BRK9	P27046;Q8BRK9	Man2a1 Mana2	131.631	5890	3.46488e-05
P27048;P63163	P27048;P63163	Snrpb	23.656	264423	0.000279547
P27546	P27546	Map4 Mtap4	117.429	7999	4.19784e-05
P27577;P15037	P27577;P15037	Ets1 Ets-1	50.202	13537	3.03709e-05
P27601	P27601	Gna13 Gna-13	44.055	39603	7.79718e-05
P27612	P27612	Plaa Plap	87.221	45623	0.000177836
P27641	P27641	Xrcc5 G22p2	83.057	29240	0.000108535
P27656	P27656	Lipc Hpl	57.389	76	1.9492e-07
P27659	P27659	Rpl3	46.11	878461	0.00181022
P27661	P27661	H2afx H2a.x H2ax Hist5-2ax	15.143	100	6.76747e-08
P27773	P27773	Pdia3 Erp Erp60 Grp58	56.678	1123801	0.00284655
P27782;Q924A0;Q9Z1J1	P27782;Q924A0;Q9Z1J1	Lef1 Lef-1	44.059	57007	0.000112248
P27808	P27808	Mgat1 Gnt1	51.69	2262	5.22533e-06
P27870	P27870	Vav1 Vav	98.137	35693	0.000156542
P28063	P28063	Psmb8 Lmp7 Mc13	30.26	441108	0.000596525
P28076	P28076	Psmb9 Lmp2 Ring12	23.397	136909	0.000143155
P28230	P28230	Gjb1 Cxn-32	32.004	1320	1.88796e-06
P28271	P28271	Aco1 Ireb1 Irebp	98.126	14513	6.36437e-05
P28352	P28352	Apex1 Ape Apex Ref1	35.49	119400	0.000189376
P28474;Q64437	P28474;Q64437	Adh5 Adh-2 Adh2	39.548	235757	0.000416681
P28574	P28574	Max Myn	18.197	14857	1.20822e-05
P28650	P28650	Adssl1 Adss1	50.254	161	3.61585e-07
P28656	P28656	Nap1l1 Nrp	45.345	553481	0.00112162
P28658	P28658	Atxn10 Sca10	53.707	21739	5.21777e-05
P28659	P28659	Celf1 Brunol2 Cugbp Cugbp1	52.107	20071	4.6739e-05
P28660	P28660	Nckap1 Hem2 Kiaa0587 Nap1	128.784	1477	8.50074e-06
P28704;P28700;P28705	P28704;P28700;P28705	Rxrb Nr2b2	55.866	1182	2.95107e-06
P28740	P28740	Kif2a Kif2 Kns2	79.756	10380	3.69977e-05
P28741	P28741	Kif3a Kif3	80.17	241	8.63462e-07
P28843	P28843	Dpp4 Cd26	87.437	29481	0.0001152
P28867;REV__Q6ZPL9	P28867	Prkcd Pkcd	77.547	7757	2.68827e-05
P29037;Q6SJ95	P29037;Q6SJ95	Tbp Tfiid	34.709	3850	5.97197e-06
P29341;REV__Q61362	P29341	Pabpc1 Pabp1	70.671	283935	0.000896757
P29351	P29351	Ptpn6 Hcp Hcph Ptp1C	67.559	261877	0.00079067
P29352	P29352	Ptpn22 Ptpn8	89.714	2745	1.10057e-05
P29387	P29387	Gnb4	37.379	479	8.00162e-07
P29391;P49945	P29391;P49945	Ftl1 Ftl Ftl-1	20.802	74716	6.94597e-05
P29416	P29416	Hexa	60.613	4186	1.13391e-05
P29452	P29452	Casp1 Il1bc	45.64	17156	3.49926e-05
P29594	P29594	Casp2 Ich1 Nedd-2 Nedd2	50.661	6098	1.38062e-05
P29595	P29595	Nedd8 Nedd-8	8.972	63828	2.55926e-05
P29758	P29758	Oat	48.355	166837	0.000360536
P30276	P30276	Ccnb2 Cycb2	45.383	1492	3.02605e-06
P30280	P30280	Ccnd2 Cyl-2	32.897	949	1.3952e-06
P30282	P30282	Ccnd3 Cyl-3	32.411	478	6.92365e-07
P30285	P30285	Cdk4 Crk3	33.751	13073	1.97186e-05
P30412	P30412	Ppic Cypc	22.794	6284	6.40134e-06
P30415	P30415	Nktr	163.449	132	9.64208e-07
P30416	P30416	Fkbp4 Fkpb52	51.572	262954	0.00060605
P30658	P30658	Cbx2 M33	54.918	660	1.61984e-06
P30677;O70443;P27600	P30677;O70443;P27600	Gna14 Gna-14	41.528	238	4.41705e-07
P30681	P30681	Hmgb2 Hmg2	24.162	2874391	0.0031038
P30987	P30987	Tbxa2r	37.098	536	8.88648e-07
P31041	P31041	Cd28	25.243	27294	3.07909e-05
P31230	P31230	Aimp1 Emap2 Scye1	33.997	142578	0.000216625
P31266;O08674	P31266;O08674	Rbpj Igkjrb1 Igkrsbp Rbpsuh	58.537	29304	7.66605e-05
P31324	P31324	Prkar2b	46.167	1915	3.95107e-06
P31650	P31650	Slc6a11 Gabt3 Gabt4 Gat-4 Gat3 Gat4	69.961	407	1.27252e-06
P31750;Q9WUA6	P31750;Q9WUA6	Akt1 Akt Rac	55.707	7104	1.76859e-05
P31786	P31786	Dbi	10	210262	9.3967e-05
P31938	P31938	Map2k1 Mek1 Prkmk1	43.474	37946	7.37242e-05
P32020	P32020	Scp2 Scp-2	59.126	14730	3.89221e-05
P32037	P32037	Slc2a3 Glut-3 Glut3	53.479	9673	2.31185e-05
P32067	P32067	Ssb Ss-b	47.756	322490	0.00068827
P32233	P32233	Drg1 Drg Nedd-3 Nedd3	40.512	58611	0.000106115
P32883	P32883	Kras Kras2	21.656	9721	9.40814e-06
P32921	P32921	Wars Wrs	54.358	142553	0.000346301
P33174	P33174	Kif4 Kif4a Kns4	139.519	16215	0.000101103
P33215	P33215	Nedd1 Nedd-1	71.292	1393	4.4382e-06
P33609	P33609	Pola1 Pola	167.34	14055	0.00010511
P33610	P33610	Prim2	58.408	28054	7.32287e-05
P33611	P33611	Pola2	66.214	17180	5.08379e-05
P33896	P33896	Ifnar1 Ifar Ifnar	65.796	97	2.85224e-07
P34022	P34022	Ranbp1 Htf9-a Htf9a	23.596	548678	0.000578589
P34884	P34884	Mif	12.504	1796383	0.00100384
P34902	P34902	Il2rg	42.241	5451	1.02902e-05
P35123;Q99K46	P35123;Q99K46	Usp4 Unp	108.343	10550	5.1082e-05
P35235	P35235	Ptpn11	68.46	15186	4.64617e-05
P35242	P35242	Sftpa1 Sftp-1 Sftp1 Sftpa	26.157	175861	0.000205576
P35276	P35276	Rab3d	24.416	2388	2.60569e-06
P35278	P35278	Rab5c	23.413	79323	8.29986e-05
P35279	P35279	Rab6a Rab6 MNCb-1660	23.59	27852	2.93629e-05
P35282	P35282	Rab21	24.106	74400	8.01517e-05
P35285;Q921E2	P35285;Q921E2	Rab22a Rab22	21.802	16613	1.61867e-05
P35288	P35288	Rab23 Opb	26.678	233	2.77795e-07
P35290	P35290	Rab24	23.144	11394	1.1785e-05
P35293	P35293	Rab18	23.035	49922	5.13919e-05
P35294	P35294	Rab19	24.398	8447	9.21025e-06
P35330	P35330	Icam2 Icam-2	31.39	3481	4.88326e-06
P35441	P35441	Thbs1 Tsp1	129.647	1286	7.45106e-06
P35486	P35486	Pdha1 Pdha-1	43.232	147399	0.000284783
P35505	P35505	Fah	46.176	711	1.46724e-06
P35550	P35550	Fbl	34.307	1150586	0.00176407
P35564	P35564	Canx	67.278	201677	0.000606379
P35585	P35585	Ap1m1 Cltnm	48.543	51279	0.000111245
P35601	P35601	Rfc1 Ibf-1 Recc1	125.985	10317	5.8088e-05
P35689	P35689	Ercc5 Ercc-5 Xpg	130.715	26	1.51884e-07
P35700	P35700	Prdx1 Msp23 Paga Tdpx2	22.176	1712467	0.00169715
P35761	P35761	Ttk Esk	96.211	482	2.07246e-06
P35762	P35762	Cd81 Tapa1	25.815	3994	4.60781e-06
P35821	P35821	Ptpn1	49.593	49572	0.000109868
P35831	P35831	Ptpn12	86.526	292	1.12913e-06
P35922	P35922	Fmr1 Fmr-1	68.989	13967	4.30623e-05
P35951	P35951	Ldlr	94.947	391	1.6591e-06
P35979	P35979	Rpl12	17.805	1012948	0.000806016
P35980	P35980	Rpl18	21.645	1277963	0.0012362
P36371	P36371	Tap2 Abcb3 Ham-2 Ham2	77.445	82081	0.000284086
P36536	P36536	Sar1a Sara Sara1	22.371	72090	7.20734e-05
P36552	P36552	Cpox Cpo	49.715	28112	6.24588e-05
P36916	P36916	Gnl1 Gna-rs1 Mmr1	68.771	7092	2.17966e-05
P36993	P36993	Ppm1b Pp2c2 Pppm1b	42.795	10853	2.07567e-05
P37040	P37040	Por	77.044	15939	5.488e-05
P37217	P37217	Cd69	22.517	250	2.51574e-07
P37913	P37913	Lig1 Lig-1	102.29	139300	0.000636794
P38060;Q8JZS7	P38060;Q8JZS7	Hmgcl	34.239	44380	6.79083e-05
P38532	P38532	Hsf1	57.223	152	3.88713e-07
P38647	P38647	Hspa9 Grp75 Hsp74 Hspa9a	73.461	470267	0.00154389
P39054	P39054	Dnm2 Dyn2	98.145	46361	0.000203346
P39098	P39098	Man1a2 Man1b	72.871	481	1.56644e-06
P39428	P39428	Traf1	45.465	4492	9.12707e-06
P39429	P39429	Traf2	56.026	4145	1.03784e-05
P39688;Q04736;P14234	P39688;Q04736;P14234	Fyn	60.675	12795	3.46948e-05
P39749	P39749	Fen1 Fen-1	42.315	139266	0.000263362
P40124	P40124	Cap1 Cap	51.565	549957	0.00126735
P40142	P40142	Tkt	67.63	1467552	0.00443555
P40201	P40201	Chd1 Chd-1	196.385	1919	1.68422e-05
P40237	P40237	Cd82 Kai1	29.629	10503	1.39074e-05
P40240	P40240	Cd9	25.258	2708	3.05677e-06
P40336	P40336	Vps26a Vps26	38.114	8791	1.4974e-05
P40338	P40338	Vhl Vhlh	20.77	3960	3.67575e-06
P40630	P40630	Tfam Hmgts	27.988	69793	8.72968e-05
P40694	P40694	Ighmbp2 Smbp-2 Smbp2	109.466	123	6.01726e-07
P41105	P41105	Rpl28	15.733	735863	0.000517396
P41155	P41155	Ltb Tnfc Tnfsf3	32.329	376	5.43244e-07
P41158	P41158	Elk4 Sap1	46.826	288	6.0269e-07
P41216	P41216	Acsl1 Acsl2 Facl2	77.951	470	1.63732e-06
P41230	P41230	Kdm5c Jarid1c Kiaa0234 Smcx Xe169	175.313	151	1.18306e-06
P41241	P41241	Csk	50.716	119907	0.000271772
P41242	P41242	Matk Ctk Ntk	56.056	117	2.93104e-07
P41272	P41272	Cd27 Tnfrsf7	28.164	10369	1.30511e-05
P42082	P42082	Cd86	34.666	1056	1.636e-06
P42125	P42125	Eci1 Dci	32.25	57647	8.30847e-05
P42128	P42128	Foxk1 Mnf	74.92	1175	3.93414e-06
P42208	P42208	Sept2 Nedd-5 Nedd5	41.526	84376	0.000156586
P42209	P42209	Sept1 Diff6 Pnutl3	42.02	313019	0.000587816
P42225	P42225	Stat1	87.197	583353	0.00227325
P42227	P42227	Stat3 Aprf	88.054	72231	0.000284241
P42228	P42228	Stat4	85.941	22176	8.51722e-05
P42230	P42230	Stat5a Mgf Mpf	90.831	18604	7.55188e-05
P42232	P42232	Stat5b	90.002	115932	0.000466305
P42337	P42337	Pik3ca	124.412	72	4.00322e-07
P42567	P42567	Eps15	98.471	4262	1.87558e-05
P42669	P42669	Pura	34.884	54255	8.45825e-05
P42859	P42859	Htt Hd Hdh	344.69	1322	2.03645e-05
P42867	P42867	Dpagt1 Dpagt2 Gnpta	46.412	630	1.30673e-06
P42932	P42932	Cct8 Cctq	59.555	694016	0.00184715
P43024	P43024	Cox6a1 Cox6al	12.352	281738	0.000155524
P43247	P43247	Msh2	104.151	45915	0.000213714
P43274	P43274	Hist1h1e H1f4	21.977	411093	0.00040376
P43275	P43275	Hist1h1a H1a H1f1	21.785	4835268	0.00470752
P43276	P43276	Hist1h1b H1f5	22.576	5098984	0.00514452
P43277	P43277	Hist1h1d H1f3	22.1	1442218	0.00142442
P43346	P43346	Dck	30.367	43387	5.88811e-05
P43404;P48025;Q8BZ25	P43404;P48025;Q8BZ25	Zap70 Srk Zap-70	70.112	128288	0.000401969
P43406	P43406	Itgav	115.36	3967	2.04518e-05
P45376	P45376	Akr1b1 Akr1b3 Aldor1 Aldr1	35.732	367797	0.000587327
P45377	P45377	Akr1b8 Fgfrp	36.121	7866	1.26978e-05
P45481	P45481	Crebbp Cbp	265.494	368	4.36633e-06
P45591	P45591	Cfl2	18.71	2582	2.15896e-06
P45700	P45700	Man1a1 Man1a	73.276	3319	1.08688e-05
P45878	P45878	Fkbp2 Fkbp13	15.344	45645	3.13001e-05
P45952	P45952	Acadm	46.481	28621	5.94531e-05
P46061	P46061	Rangap1 Fug1	63.531	76984	0.000218575
P46062	P46062	Sipa1 Spa-1 Spa1	112.066	4599	2.30331e-05
P46414	P46414	Cdkn1b	22.193	5107	5.0652e-06
P46460	P46460	Nsf Skd2	82.613	31104	0.000114836
P46467	P46467	Vps4b Skd1	49.419	32053	7.07908e-05
P46471	P46471	Psmc2 Mss1	48.648	196965	0.000428222
P46638	P46638	Rab11b	24.489	33072	3.61948e-05
P46656	P46656	Fdx1	20.123	8935	8.03529e-06
P46664	P46664	Adss Adss2	50.021	81834	0.000182937
P46718	P46718	Pdcd2 Rp8	38.342	4942	8.46822e-06
P46737	P46737	Brcc3 Brcc36 C6.1a	33.34	22284	3.32027e-05
P46935	P46935	Nedd4 Kiaa0093 Nedd-4 Nedd4-1 Nedd4a	102.706	389	1.7855e-06
P46978	P46978	Stt3a Itm1	80.598	30253	0.00010897
P47199	P47199	Cryz	35.269	15096	2.37941e-05
P47226	P47226	Tes	47.983	118299	0.000253678
P47738;Q62148;P24549;Q9JHW9	P47738;Q62148;P24549;Q9JHW9	Aldh2 Ahd-1 Ahd1	56.538	183846	0.000464525
P47740	P47740	Aldh3a2 Ahd-3 Ahd3 Aldh3 Aldh4	53.971	7475	1.80296e-05
P47741	P47741	Tnfrsf4 Ox40 Txgp1	30.154	4417	5.95233e-06
P47753	P47753	Capza1 Cappa1	32.94	399003	0.000587373
P47754	P47754	Capza2 Cappa2	32.967	202320	0.00029808
P47757	P47757	Capzb Cappb1	31.345	585872	0.000820702
P47758	P47758	Srprb	29.579	59351	7.8456e-05
P47774	P47774	Ccr7 Cmkbr7 Ebi1 Ebi1h	42.856	4051	7.75869e-06
P47791	P47791	Gsr Gr1	53.663	35536	8.52232e-05
P47802	P47802	Mtx1 Mtx Mtxn	35.624	43910	6.9907e-05
P47809	P47809	Map2k4 Jnkk1 Mek4 Mkk4 Prkmk4 Sek1 Serk1 Skk1	44.114	15276	3.01162e-05
P47811	P47811	Mapk14 Crk1 Csbp1 Csbp2	41.287	52737	9.73068e-05
P47856;Q9Z2Z9	P47856;Q9Z2Z9	Gfpt1 Gfpt	78.539	20002	7.02058e-05
P47857	P47857	Pfkm Pfk-m Pfka	7822	7822
P47879	P47879	Igfbp4 Igfbp-4	27.807	386	4.79685e-07
P47911	P47911	Rpl6	33.51	1047218	0.00156829
P47915	P47915	Rpl29 Rpl43	17.587	344828	0.000271025
P47934	P47934	Crat	70.84	106	3.35582e-07
P47941	P47941	Crkl Crkol	33.83	26248	3.96837e-05
P47955	P47955	Rplp1	11.475	1077866	0.000552754
P47962	P47962	Rpl5	34.401	992540	0.00152593
P47963	P47963	Rpl13	24.305	1078199	0.00117114
P47964	P47964	Rpl36	12.216	551584	0.000301131
P47968	P47968	Rpia Rpi	32.451	38928	5.64553e-05
P48024	P48024	Eif1 Sui1 Sui1-rs1	12.747	37571	2.1403e-05
P48036	P48036	Anxa5 Anx5	35.752	280422	0.00044805
P48193	P48193	Epb41 Epb4.1 Kiaa4056	95.911	6567	2.81482e-05
P48377;P48379;P48381	P48377;P48379;P48381	Rfx1	103.707	2206	1.02242e-05
P48410;Q61285	P48410;Q61285	Abcd1 Ald Aldgh	81.859	3040	1.11213e-05
P48428	P48428	Tbca	12.758	71555	4.07978e-05
P48453	P48453	Ppp3cb Calnb	59.173	3498	9.25034e-06
P48455	P48455	Ppp3cc Calnc	58.699	916	2.40293e-06
P48678	P48678	Lmna Lmn1	74.238	2672	8.86497e-06
P48722	P48722	Hspa4l Apg1 Hsp4l Osp94	94.382	6411	2.70414e-05
P48725	P48725	Pcnt Pcnt2	329.465	563	8.28957e-06
P48754	P48754	Brca1	198.795	59	5.2417e-07
P48758;Q8K354	P48758;Q8K354	Cbr1 Cbr	30.641	96432	0.00013205
P48771	P48771	Cox7a2 Cox7a3 Cox7al	9.291	46862	1.9458e-05
P48962;Q3V132	P48962;Q3V132	Slc25a4 Anc1 Ant1	32.904	188136	0.000276653
P49025	P49025	Cit Crik	235.389	631	6.63789e-06
P49070	P49070	Camlg Caml	32.542	189	2.74866e-07
P49117	P49117	Nr2c2 Mtr2r1 Tak1 Tr4	65.239	1013	2.95346e-06
P49135	P49135	Ercc3 Xpb Xpbc	89.126	857	3.4135e-06
P49138;Q9D2E1	P49138;Q9D2E1	Mapkapk2 Rps6kc1	44.05	2889	5.68732e-06
Q8BH61;P49222	Q8BH61;P49222	Epb42 Epb4.2	76.756	346	1.18687e-06
P49312	P49312	Hnrnpa1 Fli-2 Hnrpa1 Tis	34.196	1414881	0.00216227
P49442	P49442	Inpp1	43.346	17528	3.39544e-05
P49443	P49443	Ppm1a Pppm1a	42.433	8854	1.67903e-05
P49452	P49452	Cenpc Cenpc1	102.154	416	1.89917e-06
P49586;Q811Q9	P49586;Q811Q9	Pcyt1a Ctpct Pcyt1	41.667	3623	6.74645e-06
P49615	P49615	Cdk5 Cdkn5 Crk6	33.288	21169	3.14922e-05
P49710	P49710	Hcls1 Hs1	54.24	118329	0.000286831
P49717	P49717	Mcm4 Cdc21 Mcmd4	96.736	228793	0.000989112
P49718	P49718	Mcm5 Cdc46 Mcmd5	82.343	280123	0.00103084
P49722	P49722	Psma2 Lmpc3	25.927	530581	0.000614778
P49769	P49769	Psen1 Ad3h Psnl1	52.64	285	6.70464e-07
P49962	P49962	Srp9	10.194	53275	2.42707e-05
P50096	P50096	Impdh1	55.279	17267	4.26571e-05
P50136	P50136	Bckdha	50.371	1855	4.17579e-06
P50171	P50171	Hsd17b8 H2-Ke6 Hke6	26.588	18245	2.16792e-05
P50172	P50172	Hsd11b1 Hsd11	32.364	1490	2.15508e-06
P50247	P50247	Ahcy	47.688	583471	0.00124349
P50295;P50296;P50294	P50295;P50296;P50294	Nat2 Aac2	33.701	12199	1.83731e-05
P50396	P50396	Gdi1 Rabgdia	50.522	13449	3.03658e-05
P50427	P50427	Sts	66.591	3835	1.14129e-05
P50429	P50429	Arsb As1 As1-s	59.647	2226	5.93374e-06
P50431	P50431	Shmt1 Shmt	52.601	97344	0.000228832
P50516	P50516	Atp6v1a Atp6a1 Atp6a2 Atp6v1a1	68.326	52443	0.000160136
P50518;Q9D593	P50518;Q9D593	Atp6v1e1 Atp6e Atp6e2	26.157	58653	6.85634e-05
P50543	P50543	S100a11 S100c	11.083	64660	3.20264e-05
P50544	P50544	Acadvl Vlcad	70.875	70098	0.000222031
P50580	P50580	Pa2g4 Ebp1 Plfap	43.699	852211	0.00166431
P50637	P50637	Tspo Bzrp Mbr	18.841	25706	2.16448e-05
P50652	P50652	Fancc Fac Facc	66.979	786	2.35275e-06
P51125	P51125	Cast	84.922	21415	8.12742e-05
P51150	P51150	Rab7a Rab7	23.49	327512	0.000343815
P51163	P51163	Uros Uros3	28.504	3904	4.97313e-06
P51174	P51174	Acadl	47.908	150208	0.0003216
P51175	P51175	Ppox	50.871	1825	4.14904e-06
P51410	P51410	Rpl9	21.881	949616	0.000928602
P51432	P51432	Plcb3	139.487	259	1.61454e-06
P51569	P51569	Gla Ags	47.643	6115	1.302e-05
P51612	P51612	Xpc	104.522	138	6.44616e-07
P51660	P51660	Hsd17b4 Edh17b4	79.482	47177	0.000167577
P51791;Q61418	P51791;Q61418	Clcn3 Clc3	90.869	451	1.8315e-06
P51807	P51807	Dynlt1 Tctel1 Tctex-1 Tctex1	12.483	44513	2.48325e-05
P51829	P51829	Adcy7	122.708	1213	6.65194e-06
P51855	P51855	Gss	52.247	3941	9.202e-06
P51859	P51859	Hdgf Tdrm1	26.269	194889	0.000228794
P51863	P51863	Atp6v0d1 Atp6d	40.301	15492	2.79022e-05
P51881	P51881	Slc25a5 Ant2	32.931	1041141	0.00153225
P51912	P51912	Slc1a5 Aaat Asct2 Slc1a7	58.483	5507	1.43933e-05
P51943	P51943	Ccna2 Ccna Cyca Cyca2	47.269	3476	7.34295e-06
P51949	P51949	Mnat1 Mat1	35.848	9641	1.54455e-05
P52293	P52293	Kpna2 Rch1	57.928	44291	0.000114662
P52332	P52332	Jak1	133.367	6381	3.80322e-05
P52431	P52431	Pold1	123.79	26091	0.000144341
P52432	P52432	Polr1c Rpo1-1	39.107	10825	1.89189e-05
P52479	P52479	Usp10 Kiaa0190 Ode-1 Uchrp	87.022	2007	7.80532e-06
P52480;P53657	P52480;P53657	Pkm Pk3 Pkm2 Pykm	57.845	5302453	0.0137075
P52482	P52482	Ube2e1 Ubce5 Ubcm3	21.333	8946	8.52894e-06
P52483	P52483	Ube2e3 Ubce4 Ubcm2	22.913	653	6.68667e-07
P52503	P52503	Ndufs6 Ip13	13.02	12674	7.37461e-06
P52623	P52623	Uck1 Umpk	31.068	3138	4.35693e-06
P52633	P52633	Stat6	93.497	9076	3.79233e-05
P52760	P52760	Rida Hrp12	14.255	42011	2.67636e-05
P52825	P52825	Cpt2 Cpt-2	73.981	11507	3.80449e-05
P52875	P52875	Tmem165 Tparl	34.791	19411	3.01807e-05
P52912	P52912	Tia1 Tia	42.8	2676	5.11852e-06
P53026	P53026	Rpl10a Nedd-6 Nedd6	24.916	917173	0.00102128
P53349	P53349	Map3k1 Mekk Mekk1	161.289	33	2.37866e-07
P53368	P53368	Nudt1 Mth1	17.908	2724	2.18006e-06
P53395	P53395	Dbt	53.247	15351	3.65297e-05
P53569	P53569	Cebpz Cbf2 Cebpa-rs1	120.262	6693	3.59719e-05
P53612	P53612	Rabggtb	37.803	3985	6.73239e-06
P53690	P53690	Mmp14 Mtmmp	65.919	1953	5.75344e-06
P53702	P53702	Hccs Cchl	30.978	23054	3.19164e-05
P53762	P53762	Arnt	86.963	228	8.86102e-07
P53798	P53798	Fdft1 Erg9	48.154	1116	2.40166e-06
P53808	P53808	Pctp Stard2	24.785	638	7.06682e-07
P53810	P53810	Pitpna Pitpn	31.893	120922	0.000172352
P53811	P53811	Pitpnb	31.487	65763	9.25395e-05
P53986	P53986	Slc16a1 Mct1	53.267	17175	4.08855e-05
P53994	P53994	Rab2a Rab2	23.548	90796	9.5551e-05
P53995	P53995	Anapc1 Mcpr Tsg24	215.994	3827	3.69415e-05
P53996	P53996	Cnbp Cnbp1 Znf9	19.592	246775	0.00021607
P54071	P54071	Idh2	50.906	119471	0.000271798
P54103	P54103	Dnajc2 Mida1 Zrf1	71.722	41332	0.000132481
P54227;P55821;P63042	P54227;P55821;P63042	Stmn1 Lag Lap18 Pr22	17.274	722171	0.000557503
P54276	P54276	Msh6 Gtmbp	151.084	32264	0.000217847
P54279	P54279	Pms2	95.225	251	1.06817e-06
P54310	P54310	Lipe	83.348	146	5.43829e-07
P54726	P54726	Rad23a Mhr23a	39.706	8408	1.49198e-05
P54728	P54728	Rad23b Mhr23b	43.513	31998	6.22238e-05
P54729	P54729	Nub1 Nyren18	70.307	37171	0.000116793
P54731	P54731	Faf1	73.863	3776	1.24645e-05
P54775	P54775	Psmc4 Tbp7	47.408	185079	0.000392124
P54797	P54797	Tango2 D16H22S680E T10	30.947	7715	1.06701e-05
P54822	P54822	Adsl Adl	54.866	139843	0.000342893
P54823	P54823	Ddx6 Hlr2 Rck	54.192	106466	0.000257846
P54923	P54923	Adprh Arh1	40.068	74258	0.000132971
P55012	P55012	Slc12a2 Nkcc1	131.034	362	2.11986e-06
P55096	P55096	Abcd3 Pmp70 Pxmp1	75.475	2808	9.47141e-06
P55194	P55194	Sh3bp1 3bp1	74.172	46227	0.000153232
P55200	P55200	Kmt2a All1 Hrx Mll Mll1	429.649	34	6.52841e-07
P55258	P55258	Rab8a Mel Rab8	23.668	106408	0.000112551
P55264	P55264	Adk	40.149	92905	0.000166697
P55302	P55302	Lrpap1	42.215	10243	1.93245e-05
P55772	P55772	Entpd1 Cd39	57.205	545	1.3933e-06
P55821	P55821	Stmn2 Scg10 Scgn10 Stmb2	20.828	61240	5.70029e-05
P55937	P55937	Golga3 Mea2	167.22	866	6.47173e-06
P56135	P56135	Atp5j2	10.344	395198	0.000182691
P56183	P56183	Rrp1 Nnp1	54.777	6492	1.58925e-05
P56203	P56203	Ctsw	42.12	1789	3.36754e-06
P56212;P60840	P56212;P60840	Arpp19	12.293	1643	9.0263e-07
P56213	P56213	Gfer Alr MNCb-0663	22.877	13623	1.39279e-05
P56376	P56376	Acyp1 Acype	11.241	40629	2.04106e-05
P56379	P56379	Mp68	6.698	82451	2.46806e-05
P56380	P56380	Nudt2 Apah1	16.989	40775	3.09582e-05
P56382	P56382	Atp5f1e Atp5e	5.838	230753	6.02041e-05
P56383;Q9CR84;P56384	P56383;Q9CR84;P56384	Atp5g2	15.476	5704	3.94505e-06
P56387	P56387	Dynlt3 Tcte1l	12.958	3521	2.03901e-06
P56390	P56390	Cks2	9.874	16462	7.26424e-06
P56391	P56391	Cox6b1 Cox6b	10.071	225648	0.000101559
P56394	P56394	Cox17 Cox17a	6.784	7069	2.14318e-06
P56395	P56395	Cyb5a Cyb5	15.241	468026	0.000318785
P56399	P56399	Usp5 Isot	95.833	73903	0.000316513
P56400	P56400	Gp1bb	21.763	6028	5.86282e-06
P56480	P56480	Atp5f1b Atp5b	56.3	2000971	0.00503458
P56542	P56542	Dnase2 Dnase2a Dnl2	38.811	787	1.36504e-06
P56671	P56671	Maz	48.77	8543	1.86199e-05
P56677	P56677	St14 Prss14	94.655	13962	5.90617e-05
P56812	P56812	Pdcd5 Tfar19	14.275	34761	2.2176e-05
P56873	P56873	Sssca1 C184l	21.336	14860	1.41692e-05
P56959	P56959	Fus	52.673	252308	0.000593928
P56960	P56960	Exosc10 Pmscl2	100.942	17773	8.01765e-05
P57016	P57016	Lad1	58.864	1473	3.87496e-06
P57080	P57080	Usp25	121.42	2407	1.30611e-05
P57716	P57716	Ncstn	78.492	11202	3.92948e-05
P57725	P57725	Samsn1	41.601	562	1.04485e-06
P57746	P57746	Atp6v1d Atp6m Vatd	28.369	18932	2.40024e-05
P57759	P57759	Erp29	28.823	81001	0.000104338
P57776;REV__Q03173;REV__Q80YR5	P57776	Eef1d	31.293	523862	0.00073262
P57780	P57780	Actn4	104.977	238366	0.00111829
P57784	P57784	Snrpa1	28.357	194138	0.000246028
P57787	P57787	Slc16a3 Mct4	50.373	16521	3.71919e-05
P57791	P57791	Rce1 Face2 Rce1a	35.867	609	9.76173e-07
P58021	P58021	Tm9sf2	75.33	10983	3.69746e-05
P58044	P58044	Idi1	26.289	217022	0.000254972
P58059	P58059	Mrps21 Rpms21	10.561	34117	1.61024e-05
P58064	P58064	Mrps6 Rpms6	14.309	37293	2.3848e-05
P58069	P58069	Rasa2	96.401	1460	6.28997e-06
P58137	P58137	Acot8 Pte1 Pte2	35.827	10291	1.64772e-05
P58242	P58242	Smpdl3b Asml3b	51.6	133	3.06701e-07
P58252	P58252	Eef2	95.314	1908874	0.00813108
P58281;P58682	P58281;P58682	Opa1	111.339	10130	5.04047e-05
Q9JKB1;P58321	Q9JKB1;P58321	Uchl4	26.45	147884	0.000174808
P58334	P58334	Klf16 Bteb4 Drrf	25.652	847	9.71e-07
P58389	P58389	Ptpa Ppp2r4	36.71	82183	0.000134828
P58404	P58404	Strn4 Zin	81.645	1254	4.57553e-06
P58462	P58462	Foxp1	78.833	43676	0.000153874
P58466;P58465;Q8BX07	P58466;P58465;Q8BX07	Ctdsp1 Nif3 Nliif	29.266	1902	2.48764e-06
P58468	P58468	Fam207a	24.814	16307	1.80836e-05
P58501	P58501	Paxbp1 Gcfc Gcfc1	104.836	1206	5.65031e-06
P58742	P58742	Aaas	59.431	11656	3.09583e-05
P58771	P58771	Tpm1 Tpm-1 Tpma	32.681	10230	1.49412e-05
P58774;CON__Q3SX28	P58774	Tpm2 Tpm-2	32.837	2875	4.21906e-06
P58802	P58802	Tbc1d10a Epi64 Tbc1d10	56.202	3378	8.48449e-06
P58854	P58854	Tubgcp3 Gcp3	103.469	2868	1.32618e-05
P58871	P58871	Tnks1bp1 Kiaa1741 Tab182	181.825	676	5.49307e-06
P58929	P58929	Gmeb2	56.631	3245	8.21265e-06
P59016	P59016	Vps33b	70.526	2241	7.06327e-06
P59017	P59017	Bcl2l13 Mil1	46.719	8668	1.80978e-05
P59048	P59048	Pdrg1 Pdrg	15.382	5195	3.57119e-06
P59055	P59055	Csrnp3 Fam130a2 Mbu1 Taip2	66.121	858	2.53537e-06
P59110	P59110	Senp1 Supr2	72.511	888	2.87761e-06
P59114	P59114	Pcif1	80.504	1453	5.22754e-06
P59235	P59235	Nup43	41.99	18493	3.47031e-05
P53994;P59279	P53994;P59279	Rab2b	24.198	189372	0.00020479
P59325	P59325	Eif5	48.968	66150	0.000144763
P59326	P59326	Ythdf1	60.879	3669	9.98228e-06
P59328	P59328	Wdhd1 And1	124.254	14433	8.01459e-05
P59438	P59438	Hps5 Ru2	126.337	110	6.21066e-07
P59470	P59470	Polr3b	127.715	173	9.87421e-07
P59481	P59481	Lman2l Vipl	39.881	321	5.72118e-07
P59672	P59672	Anks1a Anks1 Kiaa0229 Odin	125.242	53	2.96647e-07
P59708	P59708	Sf3b6 Sf3b14	14.585	167281	0.000109035
P59729	P59729	Rin3	107.22	1694	8.11715e-06
P59759;Q8K4J6;Q8VIM5	P59759;Q8K4J6;Q8VIM5	Mkl2 Mrtfb	117.547	129	6.77666e-07
P59941	P59941	Sirt6 Sir2l6	36.92	4762	7.85716e-06
P59997	P59997	Kdm2a Fbxl11 Jhdm1a Kiaa1004	132.68	2448	1.45155e-05
P59999	P59999	Arpc4 Arc20	19.667	753521	0.00066229
P60003	P60003	Elof1	9.462	26662	1.12743e-05
P60007	P60007	Anapc15	15.378	665	4.57021e-07
P60060	P60060	Sec61g	7.741	34713	1.20089e-05
P60122	P60122	Ruvbl1 Tip49 Tip49a	50.214	196665	0.000441333
P60229	P60229	Eif3e Eif3s6 Int6	52.221	179438	0.000418769
P60330	P60330	Espl1 Esp1 Kiaa0165	233.035	55	5.72794e-07
P60335;P57724	P60335;P57724	Pcbp1	37.498	1564265	0.0026214
P60487	P60487	Pdxp Cin Plp Plpp	31.512	6579	9.2651e-06
P60521	P60521	Gabarapl2	13.667	9922	6.0602e-06
P60603	P60603	Romo1	8.183	19599	7.16739e-06
P60605	P60605	Ube2g2	18.566	18501	1.53507e-05
P60670	P60670	Nploc4 Kiaa1499 Npl4	68.017	10594	3.22027e-05
P60710	P60710	Actb	41.737	48102985	0.0897238
P60762	P60762	Morf4l1 Mrg15 Tex189	41.493	8816	1.63479e-05
P63001;P60764	P63001;P60764	Rac3	21.379	1167044	0.00111504
P60766;Q8R527;Q9ER71	P60766;Q8R527;Q9ER71	Cdc42	21.259	570092	0.000541629
P60824	P60824	Cirbp Cirp	18.607	12171	1.01209e-05
P60843	P60843	Eif4a1 Ddx2a Eif4a	46.154	714629	0.00147402
P60867	P60867	Rps20	13.373	609538	0.000364287
P60898	P60898	Polr2i	14.523	37557	2.4376e-05
P60904	P60904	Dnajc5	22.101	17584	1.73678e-05
P61021	P61021	Rab5b	23.707	92387	9.78818e-05
P61022	P61022	Chp1 Chp Sid470	22.432	11384	1.14124e-05
P61025	P61025	Cks1b Cks1 Sid1334	9.66	16283	7.02953e-06
P61027;Q8K386	P61027;Q8K386	Rab10	22.541	183949	0.000185304
P61028;REV__G3UYX5	P61028	Rab8b	23.603	78808	8.31289e-05
P61079	P61079	Ube2d3	16.687	44386	3.31008e-05
P61080	P61080	Ube2d1	16.602	1708	1.26725e-06
P61082	P61082	Ube2m Ubc-rs2 Ubc12	20.9	143162	0.000133718
P61087	P61087	Ube2k Hip2	22.407	179558	0.000179805
P61089	P61089	Ube2n Blu	17.138	340936	0.000261124
P61161	P61161	Actr2 Arp2	44.761	476111	0.000952407
P61164	P61164	Actr1a Ctrn1	42.614	30025	5.71807e-05
P61166	P61166	Tmem258	9.079	20777	8.43015e-06
P61202	P61202	Cops2 Csn2 Trip15	51.597	46674	0.000107625
P61205;P84078;Q8BSL7	P61205;P84078;Q8BSL7	Arf3	20.601	558280	0.00051399
P61211	P61211	Arl1	20.412	70840	6.46217e-05
P61216	P61216	Taf13 Taf2k	14.287	1038	6.62755e-07
P61219	P61219	Polr2f	14.464	13698	8.85442e-06
P61222	P61222	Abce1 Rli	67.314	92598	0.000278562
P61226	P61226	Rap2b	20.504	15452	1.41592e-05
P61255	P61255	Rpl26	17.258	959812	0.000740272
P61290	P61290	Psme3	29.506	145538	0.000191912
P61294	P61294	Rab6b D9Bwg0185e	23.462	1581	1.65772e-06
P61327;Q9CQL1	P61327;Q9CQL1	Magoh	17.164	288013	0.000220925
P61358	P61358	Rpl27	15.798	1098284	0.00077541
P61406	P61406	Smg6 Est1a Kiaa0732	160.496	335	2.40283e-06
P61514	P61514	Rpl37a	10.275	340510	0.00015636
P61600	P61600	Naa20 Nat5	20.368	20010	1.82142e-05
P61620;Q9JLR1	P61620;Q9JLR1	Sec61a1 Sec61a	52.265	44366	0.000103628
P61750	P61750	Arf4	20.397	49900	4.54864e-05
P61759	P61759	Vbp1 Pfdn3	22.436	87308	8.75415e-05
P61804	P61804	Dad1	12.497	78701	4.39542e-05
P61924	P61924	Copz1 Copz	20.198	90044	8.12789e-05
P61957	P61957	Sumo2 Smt3b Smt3h2	10.871	346629	0.000168403
P61961	P61961	Ufm1	9.118	5275	2.1495e-06
P61963	P61963	Dcaf7 Han11 Wdr68	38.926	14610	2.54158e-05
P61965	P61965	Wdr5 Big Big3	36.588	75882	0.000124077
P61967;Q9DB50	P61967;Q9DB50	Ap1s1 Ap19	18.733	31769	2.65966e-05
P61971	P61971	Nutf2 Ntf2	14.478	289226	0.000187137
P61979	P61979	Hnrnpk Hnrpk	50.976	1187827	0.00270604
P61982	P61982	Ywhag	28.303	201760	0.000255201
P62046	P62046	Lrch1 Chdc1 Kiaa1016	79.076	2257	7.9761e-06
P62071	P62071	Rras2	23.4	27101	2.8341e-05
P62073	P62073	Timm10 Tim10	10.333	24847	1.1474e-05
P62075	P62075	Timm13 Tim13a Timm13a	10.458	39921	1.8658e-05
P62077	P62077	Timm8b Ddp2 Tim8b	9.286	16923	7.02296e-06
P62082	P62082	Rps7	22.127	1502294	0.00148557
P62137	P62137	Ppp1ca Ppp1a	37.54	120235	0.000201716
P62141	P62141	Ppp1cb	37.187	59031	9.81038e-05
P62192	P62192	Psmc1	49.185	126923	0.000278989
P62196	P62196	Psmc5 Sug1	45.626	181711	0.000370517
P62242	P62242	Rps8	24.205	1515727	0.00163961
P62245	P62245	Rps15a	14.84	1206125	0.000799909
P62254	P62254	Ube2g1 Ube2g	19.509	12562	1.09524e-05
P62257	P62257	Ube2h	20.655	40122	3.70358e-05
P62259	P62259	Ywhae	29.174	1386492	0.00180771
P62264	P62264	Rps14	16.273	603191	0.000438669
P62267	P62267	Rps23	15.808	626515	0.000442612
P62270	P62270	Rps18	17.719	1423651	0.00112735
P62274	P62274	Rps29	6.677	185496	5.53516e-05
P62281	P62281	Rps11	18.431	1388199	0.00114344
P62301	P62301	Rps13	17.222	1287544	0.000990969
P62305	P62305	Snrpe	10.804	450021	0.000217286
P62307	P62307	Snrpf	9.725	240675	0.000104601
P62309	P62309	Snrpg	8.496	313033	0.000118855
P62311	P62311	Lsm3	11.845	157960	8.36174e-05
P62313	P62313	Lsm6	9.128	130257	5.31363e-05
P62315	P62315	Snrpd1	13.282	427393	0.000253691
P62317	P62317	Snrpd2	13.527	255852	0.00015467
P62320	P62320	Snrpd3	13.916	436118	0.000271227
P62322	P62322	Lsm5	9.937	68514	3.04263e-05
P62325;Q04211	P62325;Q04211	Btg1	19.209	2096	1.79933e-06
P62331	P62331	Arf6	20.082	156187	0.000140174
P62334	P62334	Psmc6 Sug2	44.173	215032	0.000424497
P62340	P62340	Tbpl1 Tlf Tlp Tlp21 Trf2 Trp	20.887	13916	1.29899e-05
P62342	P62342	Selenot Selt	22.292	19880	1.98052e-05
P62482	P62482	Kcnab2 Ckbeta2 I2rf5 Kcnb3	41.021	128927	0.000236355
P62488	P62488	Polr2g	19.294	56670	4.88641e-05
P46638;P62492;Q9WTL2	P46638;P62492;Q9WTL2	Rab11a Rab11	24.394	323210	0.000352356
P62627	P62627	Dynlrb1 Dncl2a Dnlc2a	10.99	24819	1.21898e-05
P62700	P62700	Ypel5	13.842	14612	9.03905e-06
P62702	P62702	Rps4x Rps4	29.598	1709284	0.00226095
P62715;P63330	P62715;P63330	Ppp2cb	35.575	268630	0.000427085
P62717	P62717	Rpl18a	20.732	888406	0.000823128
P68033;P68134;P62737;P63268	P68033;P68134;P62737;P63268	Acta2 Actsa Actvs	42.009	2324403	0.00436383
P62743	P62743	Ap2s1 Ap17 Claps2	17.018	30539	2.32262e-05
P62748;P84075;Q91X97	P62748;P84075;Q91X97	Hpcal1	22.338	85385	8.52394e-05
P62751	P62751	Rpl23a	17.695	1542797	0.00122004
P62754	P62754	Rps6	28.681	845114	0.00108324
P62774	P62774	Mtpn Gcdp	12.861	278393	0.00016001
P62806	P62806	Hist1h4a; Hist1h4b H4-53; Hist1h4c H4-12; Hist1h4d; Hist1h4f; Hist1h4h; Hist1h4i; Hist1h4j; Hist1h4k; Hist1h4m; Hist2h4a Hist2h4; Hist4h4	11.367	29871359	0.0151745
P62814	P62814	Atp6v1b2 Atp6b2 Vat2	56.551	50188	0.00012684
P62821	P62821	Rab1A Rab1	22.678	114617	0.000116163
P62827;Q61820	P62827;Q61820	Ran Rasl2-8	24.423	2459240	0.0026842
P62830	P62830	Rpl23	14.865	731421	0.0004859
P62835	P62835	Rap1a Krev-1	20.987	85407	8.01048e-05
P61079;P62838;P61080;Q6ZWY6	P61079;P62838;P61080;Q6ZWY6	Ube2d2 Ubc4 Ubch4 Ubch5b Ube2d2a	16.735	175229	0.000131053
P62843	P62843	Rps15 Rig	17.04	415695	0.000316562
P62849	P62849	Rps24	15.423	818033	0.000563838
P62852	P62852	Rps25	13.742	435699	0.000267578
P62855	P62855	Rps26	13.015	1048999	0.000610146
P62858	P62858	Rps28	7.841	306508	0.000107406
P62862	P62862	Fau	6.648	30537	9.0726e-06
P62869	P62869	Elob Tceb2	13.17	179436	0.000105611
P62874	P62874	Gnb1	37.377	117330	0.000195987
P62876	P62876	Polr2l	7.645	38771	1.32464e-05
P62878	P62878	Rbx1	12.274	32314	1.77252e-05
P62880	P62880	Gnb2	37.331	125820	0.00020991
P62889	P62889	Rpl30	12.784	886038	0.000506213
P62892	P62892	Rpl39	6.407	85468	2.44722e-05
P62897;P00015	P62897;P00015	Cycs	11.605	58909	3.05521e-05
P62900	P62900	Rpl31	14.463	394947	0.000255277
P62908	P62908	Rps3	26.674	1899076	0.00226384
P62911;P17932	P62911;P17932	Rpl32	15.86	850613	0.000602906
P62915	P62915	Gtf2b	34.819	27252	4.24062e-05
P62918	P62918	Rpl8	28.025	1189734	0.00149008
P62960;Q9Z2C8	P62960;Q9Z2C8	Ybx1 Msy-1 Msy1 Nsep1 Yb1	35.73	172834	0.000275979
P62962	P62962	Pfn1	14.957	2618686	0.00175042
P62996	P62996	Tra2b Sfrs10 Silg41	33.666	201508	0.000303178
P63002	P63002	Aes Esp1 Grg Grg5	22	7598	7.47027e-06
P63005	P63005	Pafah1b1 Lis-1 Lis1 Pafaha	46.67	120945	0.000252255
P63017	P63017	Hspa8 Hsc70 Hsc73	70.871	1511374	0.00478691
P63024;Q62442	P63024;Q62442	Vamp3 Syb3	11.48	7679	3.93968e-06
P63028	P63028	Tpt1 Trt	19.462	684153	0.000595052
P63030	P63030	Mpc1 Brp44l	12.455	35268	1.96308e-05
P63034	P63034	Cyth2 Pscd2 Sec7b	46.585	1192	2.48163e-06
P63037	P63037	Dnaja1 Dnaj2 Hsj2 Hspf4	44.868	107125	0.000214804
P63038	P63038	Hspd1 Hsp60	60.955	1877732	0.00511514
P63044	P63044	Vamp2 Syb2	12.691	773	4.38419e-07
P63073	P63073	Eif4e	25.053	160250	0.000179421
P63082	P63082	Atp6v0c Atp6c Atp6l Atpl Mvp	15.808	41012	2.89736e-05
P63085;Q6P5G0;Q61532	P63085;Q6P5G0;Q61532	Mapk1 Erk2 Mapk Prkm1	41.276	100203	0.000184839
P63087	P63087	Ppp1cc	36.984	35753	5.90937e-05
P63094;Q6R0H7;Q8CGK7	P63094;Q6R0H7;Q8CGK7	Gnas Gnas1 MNCb-5546	45.664	34848	7.11158e-05
P63101	P63101	Ywhaz	27.771	1889450	0.00234499
P63139	P63139	Nfyb	22.787	5667	5.77105e-06
P63147	P63147	Ube2b Rad6b	17.312	9221	7.13411e-06
P63154	P63154	Crnkl1	83.416	14003	5.22017e-05
P63158	P63158	Hmgb1 Hmg-1 Hmg1	24.894	1882000	0.00209377
P63166	P63166	Sumo1 Smt3c Smt3h3 Ubl1	11.557	232325	0.000119993
P63168	P63168	Dynll1 Dlc1 Dncl1 Dnclc1	10.366	366074	0.000169588
P63213	P63213	Gng2	7.85	88375	3.10037e-05
P63242	P63242	Eif5a	16.832	712685	0.000536102
P63254	P63254	Crip1 Crip	8.55	235312	8.99134e-05
P63260	P63260	Actg1 Actg	41.793	140214	0.000261884
P63271;Q9Z199	P63271;Q9Z199	Supt4h1a Spt4h Supt4a Supt4h	13.193	61855	3.64698e-05
P63276	P63276	Rps17	15.524	1634036	0.00113365
P63280	P63280	Ube2i Ubc9 Ubce2i Ubce9	18.007	348926	0.000280795
P63321;Q9JIW9	P63321;Q9JIW9	Rala Ral Ral-a	23.553	9845	1.03628e-05
P63323	P63323	Rps12	14.525	587590	0.000381421
P63325	P63325	Rps10	18.916	709020	0.00059938
P63328	P63328	Ppp3ca Calna	58.644	3263	8.55175e-06
P63330	P63330	Ppp2ca	35.608	15106	2.40387e-05
P67778	P67778	Phb	29.82	764786	0.00101921
P67871	P67871	Csnk2b Ck2n	24.942	126340	0.000140827
P67984	P67984	Rpl22	14.759	565963	0.000373301
P68037	P68037	Ube2l3 Ubce7	17.862	440219	0.000351409
P68040	P68040	Rack1 Gnb2-rs1 Gnb2l1	35.077	1713905	0.00268673
P68134	P68134	Acta1 Acta	42.051	2547923	0.00478825
P68181	P68181	Prkacb Pkacb	40.708	70467	0.000128198
P68254	P68254	Ywhaq	27.778	297921	0.000369842
P68368	P68368	Tuba4a Tuba4	49.924	85974	0.000191819
P68372;Q9D6F9	P68372;Q9D6F9	Tubb4b Tubb2c	49.831	645828	0.00143824
P68373;Q9JJZ2	P68373;Q9JJZ2	Tuba1c Tuba6	49.909	58674	0.00013087
P68404	P68404	Prkcb Pkcb Prkcb1	76.751	5305	1.81963e-05
P68433	P68433	Hist1h3a H3a; Hist1h3g H3.1-221 H3g; Hist1h3h H3.1-291 H3h; Hist1h3i H3.1-I H3i	15.404	3045	2.09621e-06
P68510	P68510	Ywhah	28.212	558111	0.00070367
P69566	P69566	Ranbp9 Ranbpm	71.012	2912	9.2414e-06
P70122	P70122	Sbds	28.781	112035	0.000144103
P70158	P70158	Smpdl3a Asml3a	49.858	3462	7.71394e-06
P70168	P70168	Kpnb1 Impnb	97.184	306720	0.00133214
P70175	P70175	Dlg3 Dlgh3	93.482	271	1.13217e-06
P70188	P70188	Kifap3	91.291	153	6.24215e-07
P70191	P70191	Traf5	64.145	1789	5.12847e-06
P70195	P70195	Psmb7 Mmc14	29.891	173395	0.000231628
P70196	P70196	Traf6	60.07	4486	1.20429e-05
P70202	P70202	Lxn	25.492	14709	1.67572e-05
P70206	P70206	Plxna1 Kiaa4053	211.099	254	2.39626e-06
P70218	P70218	Map4k1 Hpk1	91.535	9980	4.08256e-05
P70224	P70224	Gimap1 Imap1 Imap38	30.829	30061	4.14169e-05
P70227	P70227	Itpr3	304.275	610	8.29489e-06
P70236	P70236	Map2k6 Prkmk6 Sapkk3	37.432	3407	5.69941e-06
P70245	P70245	Ebp Msi	26.215	38479	4.50804e-05
P70248	P70248	Myo1f	125.947	390	2.19516e-06
P70268	P70268	Pkn1 Pkn Prk1 Prkcl1	104.411	7576	3.53509e-05
P70270	P70270	Rad54l Rad54	84.694	108	4.08781e-07
P70271	P70271	Pdlim4 Ril	35.556	849	1.34907e-06
P70279	P70279	Surf6 Surf-6	41.235	13604	2.50696e-05
P70280	P70280	Vamp7 Sybl1	24.967	10758	1.20036e-05
P70288	P70288	Hdac2 Yy1bp	55.302	21379	5.28376e-05
P70290	P70290	Mpp1	52.227	11797	2.75347e-05
P70295	P70295	Aup1	46.121	4327	8.91867e-06
P70296;Q8VIN1	P70296;Q8VIN1	Pebp1 Pbp Pebp	20.83	817263	0.000760791
P70302	P70302	Stim1 Sim	77.567	11275	3.90848e-05
P70303	P70303	Ctps2	65.514	29308	8.58094e-05
P70315	P70315	Was Wasp	54.192	45492	0.000110175
P70318	P70318	Tial1	43.389	21235	4.11762e-05
P70333	P70333	Hnrnph2 Hnrph2	49.28	40392	8.89571e-05
P70335	P70335	Rock1	158.171	3598	2.54333e-05
P70336	P70336	Rock2	160.586	871	6.25087e-06
P70338;O70237	P70338;O70237	Gfi1 Gfi-1	45.944	362	7.43279e-07
P70340;P97454	P70340;P97454	Smad1 Madh1 Madr1	52.157	228	5.31449e-07
P70347	P70347	Tank Itraf	50.939	369	8.40023e-07
P70349	P70349	Hint1 Hint Pkci Pkci1 Prkcnh1	13.777	506634	0.000311935
P70351	P70351	Ezh1 Enx2	85.188	698	2.65735e-06
P70353	P70353	Nfyc	37.254	9563	1.59214e-05
P70362	P70362	Ufd1 Ufd1l	34.481	24204	3.72976e-05
P70371	P70371	Terf1 Trf1	48.224	1184	2.5517e-06
P70372;Q60899;Q61701	P70372;Q60899;Q61701	Elavl1 Elra Hua	36.169	294287	0.000475688
P70388	P70388	Rad50	153.488	11542	7.91717e-05
P70398	P70398	Usp9x Fafl Fam	290.711	7992	0.000103832
P70399	P70399	Tp53bp1 Trp53bp1	212.735	739	7.02583e-06
P70404	P70404	Idh3g	42.785	76188	0.000145678
P70406	P70406	Ucp2 Slc25a8	33.374	1259	1.8778e-06
P70429	P70429	Evl	44.337	124796	0.000247276
P70441	P70441	Slc9a3r1 Nherf Nherf1	38.6	137223	0.000236717
P70444	P70444	Bid	21.952	12847	1.26035e-05
P70452	P70452	Stx4 Stx4a	34.165	13051	1.99269e-05
P70453	P70453	Pde7a	52.486	626	1.46836e-06
P70460	P70460	Vasp	39.667	122761	0.000217623
P70658	P70658	Cxcr4 Cmkar4 Lestr Sdf1r	40.426	846	1.52843e-06
P70662;O55203	P70662;O55203	Ldb1 Nli	46.503	2995	6.22433e-06
P70665	P70665	Siae Ysg2	60.775	2567	6.97213e-06
P70670;Q60817	P70670;Q60817	Naca Gm1878	220.499	42129	0.000415147
P70671	P70671	Irf3	46.852	10294	2.15539e-05
P70677	P70677	Casp3 Cpp32	31.475	186937	0.000262951
P70697	P70697	Urod	40.692	42135	7.66243e-05
P70698	P70698	Ctps1 Ctps	66.682	52594	0.000156733
P70699	P70699	Gaa	106.248	2784	1.32192e-05
P70700	P70700	Polr1b Rpa2 Rpo1-2	128.213	1397	8.00466e-06
P70704	P70704	Atp8a1 Atpc1	131.413	103	6.04909e-07
P80313	P80313	Cct7 Ccth	59.652	485505	0.00129429
P80314	P80314	Cct2 Cctb	57.477	798109	0.00205008
P80315	P80315	Cct4 Cctd	58.066	574361	0.00149046
P80316	P80316	Cct5 Ccte Kiaa0098	59.624	611015	0.00162812
P80317	P80317	Cct6a Cct6 Cctz Cctz1	58.004	463282	0.00120093
P80318	P80318	Cct3 Cctg	60.63	731664	0.0019825
P81069	P81069	Gabpb2	45.658	2707	5.52357e-06
P81117	P81117	Nucb2 Nefa	50.304	872	1.96035e-06
Q8C208;P81183	Q8C208;P81183	Ikzf2 Helios Zfpn1a2 Znfn1a2	59.401	5162	1.37033e-05
P83093	P83093	Stim2 Kiaa1482	83.925	1318	4.94335e-06
P83510	P83510	Tnik Kiaa0551	150.367	422	2.83583e-06
P83626	P83626	Tnfrsf26 Tnfrh3	22.708	454	4.60733e-07
P83741;Q80UE6	P83741;Q80UE6	Wnk1 Hsn2 Prkwnk1	250.934	1116	1.25152e-05
P83870	P83870	Phf5a	12.405	69247	3.83895e-05
P83877	P83877	Txnl4a Dim1 Txnl4	16.786	20834	1.56291e-05
P83882	P83882	Rpl36a Rpl44	12.441	171159	9.51633e-05
P83887;Q8VCK3	P83887;Q8VCK3	Tubg1 Tubg	51.101	24366	5.56453e-05
P83917	P83917	Cbx1 Cbx	21.418	110719	0.000105978
P83940	P83940	Eloc Tceb1	12.473	289516	0.000161383
P84078	P84078	Arf1	20.697	6078	5.62189e-06
P84084	P84084	Arf5	20.53	105324	9.66342e-05
P84089	P84089	Erh	12.259	664994	0.000364324
P84091	P84091	Ap2m1 Clapm1	49.655	47891	0.000106275
P84096	P84096	Rhog Arhg Sid10750	21.309	263321	0.000250763
P84099	P84099	Rpl19	23.466	626663	0.000657185
P84104	P84104	Srsf3 Sfrs3 Srp20 X16	19.33	1123478	0.000970534
P84228	P84228	Hist1h3b H3-53 H3.2 H3b; Hist1h3c H3-143; Hist1h3d H3-B; Hist1h3e H3-F; Hist1h3f H3.2-221 H3f; Hist2h3b H3.2-616; Hist2h3c1 H3.2-615 Hist2h3ca1; Hist2h3c2 H3.2-614 Hist2h3ca2	15.388	27520	1.89254e-05
P85094	P85094	Isoc2a Isoc2	22.417	57991	5.80968e-05
Q6ZWV3;P86048	Q6ZWV3;P86048	Rpl10l	24.558	1187884	0.00130371
P97287	P97287	Mcl1	35.217	6809	1.07164e-05
P97300	P97300	Nptn Sdfr1 Sdr1	44.373	13664	2.70964e-05
P97303	P97303	Bach2	91.836	481	1.97412e-06
P97304	P97304	Polr1d Rpo1-3	15.072	8878	5.97999e-06
P97305	P97305	Nfatc3 Nfat4	115.451	22	1.1351e-07
P97310	P97310	Mcm2 Bm28 Cdcl1 Kiaa0030 Mcmd2	102.078	197191	0.000899567
P97311	P97311	Mcm6 Mcmd6 Mis5	92.867	231251	0.000959753
P97313	P97313	Prkdc Xrcc7	471.471	622	1.31057e-05
P97315	P97315	Csrp1 Crp1 Csrp	20.583	100581	9.25207e-05
P97329	P97329	Kif20a Rab6kifl	99.876	3545	1.58231e-05
P97333	P97333	Nrp1 Nrp	103	1102	5.07263e-06
P97346	P97346	Nxn Gn25	48.344	2781	6.00839e-06
P97350	P97350	Pkp1	80.896	10	3.61528e-08
P97351	P97351	Rps3a Rps3a1	29.885	1629922	0.00217688
P97352	P97352	S100a13	11.158	113354	5.65246e-05
P97355	P97355	Sms	41.313	40609	7.49762e-05
P97360	P97360	Etv6 Tel Tel1	56.406	1322	3.33251e-06
P97363	P97363	Sptlc2 Lcb2	62.982	4644	1.30714e-05
P97364	P97364	Sephs2 Sps2	47.834	2496	5.33575e-06
P97369	P97369	Ncf4	38.707	444	7.68046e-07
P97370	P97370	Atp1b3	31.776	114735	0.000162933
P97371	P97371	Psme1	28.673	891519	0.0011424
P97372	P97372	Psme2 Pa28b1	27.057	723914	0.000875349
P97376	P97376	Frg1	29.127	63541	8.27112e-05
P97377;Q80YP0	P97377;Q80YP0	Cdk2 Cdkn2	38.978	49415	8.60781e-05
P97379	P97379	G3bp2	54.088	19745	4.77279e-05
P97384	P97384	Anxa11 Anx11	54.079	77362	0.00018697
P97386	P97386	Lig3	113.072	4225	2.13499e-05
P97390	P97390	Vps45 Vps45a	65.053	6015	1.74871e-05
P97427	P97427	Crmp1 Dpysl1 Ulip3	62.168	3364	9.34625e-06
P97429	P97429	Anxa4 Anx4	35.916	21543	3.45787e-05
P97440	P97440	Slbp Hbp	31.603	981	1.38552e-06
P97450	P97450	Atp5j	12.496	48673	2.71815e-05
P97452	P97452	Bop1 Kiaa0124	82.546	17828	6.57678e-05
P97457	P97457	Mylpf	18.955	8869	7.51299e-06
P97461	P97461	Rps5	22.889	817989	0.000836737
P97465	P97465	Dok1 Dok	52.452	2719	6.37361e-06
P97470	P97470	Ppp4c Ppp4 Ppx	35.08	43639	6.84146e-05
P97471	P97471	Smad4 Dpc4 Madh4	60.342	2614	7.0492e-06
P97473	P97473	Tarbp2 Prbp	38.842	1324	2.29829e-06
P97477	P97477	Aurka Aik Airk Ark1 Aura Ayk1 Btak Iak1 Stk15 Stk6	44.772	848	1.69675e-06
P97478	P97478	Coq7	24.042	3403	3.65634e-06
P97480	P97480	Eya3	55.973	1789	4.47511e-06
P97492	P97492	Rgs14	59.847	271	7.24813e-07
P97493	P97493	Txn2	18.255	21000	1.71323e-05
P97494	P97494	Gclc Glclc	72.571	2206	7.15456e-06
P97496	P97496	Smarcc1 Baf155 Srg3	122.89	17612	9.67252e-05
P97742	P97742	Cpt1a Cpt-1 Cpt1	88.251	4499	1.77439e-05
P97760	P97760	Polr2c Rpo2-3	31.443	32256	4.53262e-05
P97762	P97762	rp9 Rp9h	25.262	5170	5.83677e-06
P97765	P97765	Wbp2	28.032	26716	3.34688e-05
P97770	P97770	Thumpd3	56.431	9008	2.27175e-05
P97772	P97772	Grm1 Gprc1a Mglur1	133.212	433	2.57778e-06
P97789	P97789	Xrn1 Dhm2 Exo Sep1	194.307	2356	2.04587e-05
P97801	P97801	Smn1 Smn	31.254	9151	1.27817e-05
Q9D8T0;P97805	Q9D8T0;P97805	Fam3d Oit1	24.988	1131	1.26302e-06
P97807	P97807	Fh Fh1	54.357	186265	0.000452482
P97808	P97808	Fxyd5 Oit2	19.454	9097	7.909e-06
P97814	P97814	Pstpip1	47.59	11819	2.51369e-05
P97820	P97820	Map4k4 Nik	140.602	734	4.61214e-06
P97821	P97821	Ctsc	52.376	33316	7.79829e-05
P97822	P97822	Anp32e Cpd1	29.622	334661	0.000443031
P97823	P97823	Lypla1 Apt1 Pla1a	24.688	112397	0.00012401
P97825	P97825	JPT1 Hn1	16.081	33826	2.43096e-05
P97855	P97855	G3bp1 G3bp	51.829	128233	0.000297021
P97858	P97858	Slc35b1 Ugalt2	35.883	68	1.09047e-07
P97864	P97864	Casp7 Lice2 Mch3	34.061	3848	5.85743e-06
P97865	P97865	Pex7	35.502	379	6.01321e-07
P97868	P97868	Rbbp6 P2pr Pact	199.587	1611	1.43695e-05
P97872	P97872	Fmo5	60.001	6353	1.70354e-05
P97930	P97930	Dtymk Tmk	23.915	129223	0.00013811
P97931	P97931	Ung Ung1	33.926	530	8.03569e-07
P98083;Q61120	P98083;Q61120	Shc1 Shc ShcA	62.608	1557	4.35645e-06
P98192	P98192	Gnpat Dhapat	76.87	2728	9.37164e-06
P98195	P98195	Atp9b	129.017	144	8.30279e-07
P98197	P98197	Atp11a	135.502	321	1.94386e-06
P99024	P99024	Tubb5	49.671	10931397	0.0242657
P99026	P99026	Psmb4 Lmp3	29.116	281116	0.00036579
P99027	P99027	Rplp2	11.651	2566633	0.00133642
P99028	P99028	Uqcrh	10.435	35716	1.6656e-05
P99029	P99029	Prdx5 Prdx6	21.897	218882	0.000214195
Q00196	Q00196	Pou2f2 Oct2 Otf2	49.439	6903	1.52518e-05
Q00262	Q00262	Stx2 Epim	33.178	41	6.07923e-08
Q00417	Q00417	Tcf7 Tcf-1 Tcf1	45.465	24683	5.01522e-05
Q00420	Q00420	Gabpb1 Gabpb Gabpb2	41.358	1459	2.69668e-06
Q00422	Q00422	Gabpa E4tf1a	51.344	20550	4.71537e-05
Q00519;G3X982	Q00519;G3X982	Xdh	146.562	2950	1.93223e-05
Q00547	Q00547	Hmmr Ihabp Rhamm	91.785	3025	1.24083e-05
Q00558	Q00558	F8a1 F8a	40.49	2561	4.63417e-06
Q00612;P97324;REV__P46662	Q00612;P97324	G6pdx G6pd G6pd-1	59.263	116051	0.00030736
Q00651	Q00651	Itga4	115.696	8395	4.34064e-05
Q00899;Q3TTC2	Q00899;Q3TTC2	Yy1 Ucrbp	44.717	59115	0.000118137
Q00PI9	Q00PI9	Hnrnpul2 Hnrpul2 Manp	84.94	113741	0.000431761
Q01147	Q01147	Creb1 Creb-1	36.674	1494	2.44863e-06
Q01320	Q01320	Top2a Top-2 Top2	172.79	161318	0.00124571
Q01405	Q01405	Sec23a Sec23 Sec23r	86.162	7585	2.92069e-05
Q01705	Q01705	Notch1 Motch	270.835	881	1.06634e-05
Q01730	Q01730	Rsu1 Rsp1	31.55	61269	8.63882e-05
Q01768	Q01768	Nme2	17.363	1010475	0.000784088
Q01853	Q01853	Vcp	89.322	638174	0.00254749
Q01965	Q01965	Ly9 Ly-9	73.143	30004	9.80768e-05
Q02053;P31254	Q02053;P31254	Uba1 Sbx Ube1 Ube1ax Ube1x	117.809	466159	0.0024543
Q02111	Q02111	Prkcq Pkcq	81.573	14861	5.41762e-05
Q02257	Q02257	Jup	81.801	43	1.57196e-07
Q02395	Q02395	Mtf2 Pcl2	66.924	834	2.49438e-06
Q02526	Q02526	Zfp41 Zfp-41	22.724	810	8.22592e-07
Q02566	Q02566	Myh6 Myhca	223.565	1146	1.14499e-05
Q02614	Q02614	Sap30bp Hcngp	33.832	5371	8.12077e-06
Q02819	Q02819	Nucb1 Nuc Nucb	53.409	34579	8.25356e-05
Q03141	Q03141	Mark3 Emk2 Mpk10	84.39	344	1.29737e-06
Q03147;Q8BWQ5	Q03147;Q8BWQ5	Cdk7 Cak Cdkn7 Crk4 Mo15 Mpk-7	38.968	14640	2.54955e-05
Q03249	Q03249	Galt	43.232	1320	2.55031e-06
Q03265	Q03265	Atp5f1a Atp5a1	59.753	1673163	0.00446799
Q03267;Q8C208	Q03267;Q8C208	Ikzf1 Ikaros Lyf1 Zfpn1a1 Znfn1a1	57.336	50351	0.000129018
Q03347	Q03347	Runx1 Aml1 Cbfa2 Pebp2ab	48.61	5497	1.19417e-05
Q03526;P97504	Q03526;P97504	Itk Emt Tlk Tsk	72.292	1386	4.47783e-06
Q03958	Q03958	Pfdn6 H2-Ke2 Pfd6	14.455	15886	1.02624e-05
Q03963	Q03963	Eif2ak2 Pkr Prkr Tik	58.28	1247	3.24788e-06
Q04207	Q04207	Rela Nfkb3	60.212	18229	4.90524e-05
Q04447;P07310	Q04447;P07310	Ckb Ckbb	42.713	212373	0.000405391
Q04519	Q04519	Smpd1 Asm	69.927	973	3.04069e-06
Q04692	Q04692	Smarcad1 Etl1 Kiaa1122	116.451	1125	5.85478e-06
Q04750;Q8R4U6	Q04750;Q8R4U6	Top1 Top-1	90.876	88714	0.000360293
Q04841	Q04841	Mpg Mid1	36.472	2334	3.8043e-06
Q04857	Q04857	Col6a1	108.489	975	4.72721e-06
Q05117	Q05117	Acp5 T5ap Trap	36.807	20656	3.39775e-05
Q05144	Q05144	Rac2	21.441	732873	0.000702244
Q05186	Q05186	Rcn1 Rca1 Rcn	38.113	3337	5.68387e-06
Q05512;Q8CIP4	Q05512;Q8CIP4	Mark2 Emk	86.306	5276	2.03498e-05
Q05793	Q05793	Hspg2	398.294	6	1.068e-07
Q05816	Q05816	Fabp5 Fabpe Klbp Mal1	15.137	606699	0.000410419
Q05920	Q05920	Pc Pcx	129.685	3626	2.10151e-05
Q05921	Q05921	Rnasel Rns4	83.275	843	3.1373e-06
Q05BC3	Q05BC3	Eml1	89.68	3979	1.59472e-05
Q05CL8	Q05CL8	Larp7 D3Wsu161e	64.802	18382	5.32348e-05
Q05D44	Q05D44	Eif5b If2	137.616	22366	0.000137554
Q06138	Q06138	Cab39 Mo25	39.843	95985	0.000170911
Q06180	Q06180	Ptpn2 Ptpt	47.36	24798	5.24859e-05
Q06185	Q06185	Atp5i Atp5k Lfm-1 Lfm1	8.236	329233	0.000121181
Q06649	Q06649	Sh3bp2 3bp2	62.208	873	2.42703e-06
Q07076	Q07076	Anxa7 Anx7	49.925	60514	0.000135017
Q07113	Q07113	Igf2r	273.815	3290	4.02594e-05
Q07139	Q07139	Ect2 mKIAA4037	103.131	1333	6.14375e-06
Q07230;Q61751;Q9QXT9;Q61967;Q61116	Q07230;Q61751;Q9QXT9;Q61967;Q61116	Zscan2 Zfp-29 Zfp29	68.714	28	8.5984e-08
Q07231	Q07231	Zscan21 Zfp-38 Zfp38 Zipro1 Znf38	63.012	383	1.07854e-06
Q07235	Q07235	Serpine2 Pi7 Pn1 Spi4	44.207	4867	9.61539e-06
Q07417	Q07417	Acads	44.89	72439	0.000145324
Q07797	Q07797	Lgals3bp Cycap Mama	64.491	21750	6.26863e-05
Q07813	Q07813	Bax	21.395	184641	0.000176545
Q07832	Q07832	Plk1 Plk	68.301	5467	1.66875e-05
Q08024	Q08024	Cbfb Pebp2b Pebpb2	22.03	104133	0.000102522
Q08093;Q08091	Q08093;Q08091	Cnn2	33.156	140504	0.000208193
Q08122;Q62440;Q9WVB2	Q08122;Q62440;Q9WVB2	Tle3 Esg	83.447	1480	5.51934e-06
Q08288	Q08288	Lyar	43.736	32760	6.40321e-05
Q08297	Q08297	Rad51 Rad51a Reca	36.971	12975	2.14379e-05
Q08376	Q08376	Zbtb14 Zfp-5 Zfp161 Zfp5	50.899	565	1.2852e-06
Q08481	Q08481	Pecam1 Pecam Pecam-1	81.263	3224	1.17085e-05
Q08639	Q08639	Tfdp1	45.231	2648	5.35265e-06
Q08642	Q08642	Padi2 Pad2 Pdi Pdi2	76.25	1169	3.98354e-06
Q08761;CON__P07224	Q08761	Pros1 Pros	74.934	854	2.8599e-06
Q9R210;Q9WTW4;Q08874;Q64092	Q9R210;Q9WTW4;Q08874;Q64092	Mitf Bw Mi Vit	58.605	208	5.44769e-07
Q08943	Q08943	Ssrp1	80.86	149124	0.000538885
Q09014	Q09014	Ncf1	44.667	9474	1.89119e-05
Q09143	Q09143	Slc7a1 Atrc1 Rec-1	67.092	6003	1.79992e-05
Q09200	Q09200	B4galnt1 Galgt Galgt1 Ggm2	59.212	30742	8.13498e-05
Q09XV5	Q09XV5	Chd8 Kiaa1564	290.847	323	4.19838e-06
Q0GNC1	Q0GNC1	Inf2	138.56	1091	6.7558e-06
Q0P678	Q0P678	Zc3h18 Nhn1	105.694	5837	2.75711e-05
Q0VBB0	Q0VBB0	Prelid2	20.42	1337	1.22012e-06
Q0VBL1	Q0VBL1	Tigd2	59.651	67	1.78611e-07
Q0VEE6	Q0VEE6	Znf800 Zfp800	74.813	659	2.20332e-06
Q0VGB7	Q0VGB7	Ppp4r2	46.479	26897	5.58695e-05
Q0VGM9	Q0VGM9	Rtel1 Kiaa1088 Rtel	133.767	110	6.57591e-07
Q0VGY8	Q0VGY8	Tanc1	200.805	13	1.16663e-07
Q11011	Q11011	Npepps Psa	103.325	38676	0.000178592
Q11136	Q11136	Pepd Pep4	55.029	27468	6.75512e-05
Q148V7	Q148V7	Kiaa1468	134.587	282	1.69616e-06
Q149F1	Q149F1	Rpusd2	61.535	1142	3.14053e-06
Q8R050;Q149F3	Q8R050;Q149F3	Gspt2 Erf3b	69.147	167696	0.000518216
Q149F5	Q149F5	Tmem71	31.871	1941	2.76462e-06
Q14AI0	Q14AI0	DSCC1 DCC1	45.522	3575	7.27297e-06
Q14AI6	Q14AI6	Rpusd3	38.076	330	5.61539e-07
Q14AX6	Q14AX6	Cdk12 Crk7 Crkrs Kiaa0904	163.681	114	8.33907e-07
Q14B71	Q14B71	Cdca2	106.366	181	8.60391e-07
Q14BV6	Q14BV6	Ydjc	33.094	4761	7.04145e-06
Q14C51	Q14C51	Ptcd3 Mrps39	77.796	12127	4.21624e-05
Q14C59	Q14C59	Tmprss11b Hatl5 Tmprss11bnl	46.713	14214	2.96735e-05
Q14CH7	Q14CH7	Aars2 Aarsl Gm89 Kiaa1270	106.783	227	1.08328e-06
Q18PI6	Q18PI6	Cd84 Slamf5	37.378	9161	1.53029e-05
Q1HFZ0	Q1HFZ0	Nsun2 D13Wsu123e Misu	85.452	102155	0.000390118
Q2EMV9	Q2EMV9	Parp14 Kiaa1268	203.802	4473	4.07401e-05
Q2NL51	Q2NL51	Gsk3a	51.661	10533	2.43181e-05
Q2TBA3	Q2TBA3	Malt1	93.216	4456	1.85631e-05
Q2TL60	Q2TL60	Znf667 Mip1 Zfp667	70.263	247	7.75601e-07
Q2TPA8	Q2TPA8	Hsdl2	54.208	14264	3.45557e-05
Q2VPQ9	Q2VPQ9	Meaf6	21.649	5563	5.38222e-06
Q2YDW2	Q2YDW2	Msto1	61.23	8819	2.41323e-05
Q2YDW7	Q2YDW7	Kmt5a Setd8	38.845	237	4.11432e-07
Q31125	Q31125	Slc39a7 H2-Ke4 Hke4	50.657	3085	6.98408e-06
Q32M08	Q32M08	Dus4l	36.62	228	3.73136e-07
Q32M21	Q32M21	Gsdma2 Gsdm2	49.844	2136	4.75805e-06
Q9R0X4;Q32MW3	Q9R0X4;Q32MW3	Acot10	50.552	52379	0.000118334
Q32NY4	Q32NY4	Cnnm3 Acdp3	76.279	189	6.4429e-07
Q33DR2	Q33DR2	Pdss1 Dps1 Sps1 Tprt	45.895	79	1.62034e-07
Q33DR3	Q33DR3	Pdss2 Dlp1	43.98	148	2.90892e-07
Q3B7Z2	Q3B7Z2	Osbp Kiaa4220	88.797	4685	1.85918e-05
Q3KNJ2	Q3KNJ2	Nhej1 Xlf	32.739	620	9.07134e-07
Q3KNM2	Q3KNM2	March5	31.232	7791	1.08745e-05
Q3SXD3	Q3SXD3	Hddc2	22.753	40757	4.14434e-05
Q3SYP2	Q3SYP2	Ctrc	29.47	1072	1.41185e-06
Q3TAA7	Q3TAA7	Stk11ip Lip1 Lkb1ip	118.005	69	3.63885e-07
Q3TAS6	Q3TAS6	Emc10 Hsm1 Inm02	27.053	7338	8.87172e-06
Q3TB82	Q3TB82	Plekhf1 Lapf	31.158	19425	2.70486e-05
Q3TB92	Q3TB92	Milr1 Gm885 Mca32	27.366	224	2.73952e-07
Q3TBD2	Q3TBD2	Arhgap45 Hmha1	122.902	68771	0.000377728
Q3TBT3	Q3TBT3	Tmem173 Eris Mita Mpys Sting	42.83	85658	0.000163957
Q3TBW2	Q3TBW2	Mrpl10	29.396	26854	3.52786e-05
Q3TC33	Q3TC33	Ccdc127	30.509	5837	7.95852e-06
Q3TC46	Q3TC46	Patl1	86.77	988	3.83125e-06
Q3TC72	Q3TC72	Fahd2 Fahd2a	34.69	5892	9.13443e-06
Q3TC93	Q3TC93	Hs1bp3	43.691	1127	2.20055e-06
Q3TCH7	Q3TCH7	Cul4a	87.753	1941	7.61206e-06
Q3TCJ1	Q3TCJ1	Abraxas2 Abro1 Fam175b Kiaa0157	46.943	4640	9.73427e-06
Q3TCJ8	Q3TCJ8	Ccdc69 D11Ertd461e	23.296	3081	3.20765e-06
Q3TCN2	Q3TCN2	Plbd2	66.289	6459	1.91347e-05
Q3TCX3	Q3TCX3	Khdc4 Blom7 Kiaa0907	64.563	213	6.14579e-07
Q3TDD9	Q3TDD9	Ppp1r21 Ccdc128 Klraq1	88.338	1191	4.7019e-06
Q3TDE8	Q3TDE8	Znf691 Zfp691	32.199	123	1.76995e-07
Q3TDN2	Q3TDN2	Faf2 Kiaa0887 Ubxd8	52.471	20595	4.82943e-05
Q3TDQ1	Q3TDQ1	Stt3b Simp	93.246	8858	3.69131e-05
Q3TDX8	Q3TDX8	Cyb5r4 Ncb5or	59.716	404	1.07817e-06
Q3TEA8	Q3TEA8	Hp1bp3	60.867	219556	0.00059723
Q3TFD2	Q3TFD2	Lpcat1 Aytl2	59.744	3458	9.23281e-06
Q3TFK5	Q3TFK5	Gpatch4 Gpatc4	46.554	455	9.46636e-07
Q3TFQ1	Q3TFQ1	Spryd7 Clld6	21.681	1500	1.4534e-06
Q3TGF2	Q3TGF2	Fam107b	15.572	33777	2.35061e-05
Q3THE2	Q3THE2	Myl12b Mrlc2 Mylc2b	19.779	294574	0.000260383
Q3THG9	Q3THG9	Aarsd1 Alax	44.971	9469	1.90305e-05
Q3THJ3	Q3THJ3	Eif1ad	19.52	11714	1.02188e-05
Q3THK3	Q3THK3	Gtf2f1	57.241	13234	3.38542e-05
Q3THK7	Q3THK7	Gmps	76.723	121766	0.000417509
Q3THS6;Q91X83	Q3THS6;Q91X83	Mat2a	43.689	101103	0.000197402
Q3TIR1	Q3TIR1	Trappc13	46.477	685	1.4228e-06
Q3TIR3;Q80XE1	Q3TIR3;Q80XE1	Ric8a Ric8	59.847	3662	9.79434e-06
Q3TIU4	Q3TIU4	Pde12	67.514	17878	5.3942e-05
Q3TIV5	Q3TIV5	Zc3h15 Dfrp1	48.327	23733	5.12574e-05
Q3TIX9	Q3TIX9	Usp39	65.146	36231	0.000105483
Q3TJM4	Q3TJM4	Cenpt	56.242	171	4.29805e-07
Q3TJZ6	Q3TJZ6	Fam98a	55.055	5649	1.3899e-05
Q3TKT4	Q3TKT4	Smarca4 Baf190a Brg1 Snf2b Snf2l4	181.427	11322	9.17993e-05
Q3TKY6	Q3TKY6	Cwc27 Sdccag10	53.543	8477	2.02843e-05
Q3TL26	Q3TL26	Tfb2m	45.864	541	1.10888e-06
Q3TL44	Q3TL44	Nlrx1	107.831	95	4.57806e-07
Q3TLD5	Q3TLD5	Uri1 Nnx3 Ppp1r19 Rmp Uri	59.084	1011	2.66953e-06
Q3TLH4	Q3TLH4	Prrc2c Bat2d Bat2d1 Bat2l2 Kiaa1096	310.892	1758	2.44255e-05
Q3TLI0	Q3TLI0	Trappc10 Tmem1	141.589	459	2.9044e-06
Q3TLS3	Q3TLS3	Gdpgp1	42.515	510	9.69007e-07
Q3TMX7	Q3TMX7	Qsox2 Qscn6l1	77.775	637	2.21408e-06
Q3TNH5	Q3TNH5	Fam172a	48.072	1282	2.7542e-06
Q3TNL8	Q3TNL8	Itprip Kiaa1754	63.238	3982	1.12537e-05
Q3TP92	Q3TP92	Ctdnep1 Dullard	28.391	939	1.19141e-06
Q3TPE9	Q3TPE9	Ankmy2	48.774	2213	4.82374e-06
Q3TPX4	Q3TPX4	Exoc5 Sec10l1	81.738	4354	1.59048e-05
Q3TQB2	Q3TQB2	Foxred1	54.178	692	1.6755e-06
Q3TQI7	Q3TQI7	NA	33.544	6048	9.06653e-06
Q3TSG4	Q3TSG4	Alkbh5 Abh5 Ofoxd	44.411	17538	3.48085e-05
Q3TT38	Q3TT38	D17Wsu92e	32.082	1000	1.43376e-06
Q3TTA7	Q3TTA7	Cblb	109.092	5497	2.67999e-05
Q3TTL0	Q3TTL0	NA	39.532	3416	6.03505e-06
Q3TUH1	Q3TUH1	Tamm41	37.828	15008	2.53718e-05
Q3TUU5	Q3TUU5	Tex30	25.263	20193	2.27982e-05
Q3TV70	Q3TV70	Nr2c2ap Tra16	15.857	2011	1.42511e-06
Q3TVI8	Q3TVI8	Pbxip1 Hpip	81.164	479	1.73745e-06
Q3TVP5	Q3TVP5	Fam105a	41.576	6598	1.22594e-05
Q3TW96	Q3TW96	Uap1l1	56.614	3361	8.50368e-06
Q3TWF6	Q3TWF6	Wdr70	73.119	2234	7.30008e-06
Q3TWL2	Q3TWL2	Pip4p1 Tmem55b	30.047	197	2.64534e-07
Q3TWW8	Q3TWW8	Srsf6 Sfrs6 Srp55	39.025	213585	0.000372502
Q3TX08	Q3TX08	Trmt1 D8Ertd812e	72.35	2994	9.68066e-06
Q3TXS7	Q3TXS7	Psmd1	105.73	111498	0.000526841
Q3TXT3	Q3TXT3	Inip Ssbip1	11.411	258	1.3157e-07
Q3TXU5	Q3TXU5	Dhps	40.642	3772	6.85111e-06
Q3TYA6	Q3TYA6	Mphosph8 Mpp8	97.467	221	9.62641e-07
Q3TYS2	Q3TYS2	NA	20.921	53518	5.00376e-05
Q3TYX3	Q3TYX3	Smyd5 Rai15	47.095	23094	4.86058e-05
Q3TZ89	Q3TZ89	Sec31b Gm341 Sec31l2	125.633	3802	2.13467e-05
Q3TZX8	Q3TZX8	Nol9	80.84	7591	2.74246e-05
Q3TZZ7	Q3TZZ7	Esyt2 D12Ertd551e Fam62b	94.139	28420	0.000119566
Q3U0B3	Q3U0B3	Dhrs11 Sdr24c1	28.274	1943	2.45513e-06
Q3U0J8	Q3U0J8	Tbc1d2b Kiaa1055	109.95	49	2.40772e-07
Q3U0K8	Q3U0K8	Ogfod1 Kiaa1612	62.734	1227	3.44003e-06
Q3U0M1	Q3U0M1	Trappc9 Kiaa1882 Nibp	128.232	316	1.81091e-06
Q3U0V1	Q3U0V1	Khsrp Fubp2	76.775	122114	0.000418986
Q3U0V2	Q3U0V2	Tradd	34.577	24994	3.86222e-05
Q3U0X8	Q3U0X8	Cd96	67.133	2290	6.87046e-06
Q3U0Y2	Q3U0Y2	Tmem35b Gm12942 Zmym6nb	16.223	353	2.55929e-07
Q3U108	Q3U108	Arid5a	63.898	132	3.76943e-07
Q3U133	Q3U133	Znf746 Zfp746	69.821	549	1.71306e-06
Q3U155	Q3U155	Ccdc174	53.942	138	3.32675e-07
Q3U182	Q3U182	Crtc2 Torc2	73.216	65	2.12684e-07
Q3U186	Q3U186	Rars2 Rarsl	65.336	8113	2.36891e-05
Q3U1F9	Q3U1F9	Pag1 Cbp Pag	46.549	3067	6.38026e-06
Q3U1G5	Q3U1G5	Isg20l2	41.02	8581	1.57307e-05
Q3U1J4	Q3U1J4	Ddb1	126.853	95657	0.00054229
Q3U1N2	Q3U1N2	Srebf2 Srebp2	122.911	56	3.07605e-07
Q3U1T3	Q3U1T3	Brms1l	37.657	538	9.05404e-07
Q3U1U7	Q3U1U7	Ahrr Kiaa1234	77.726	13260	4.606e-05
Q3U1V6	Q3U1V6	Uevld Attp Uev3	51.681	722	1.66756e-06
Q3U1Y4	Q3U1Y4	Dennd4b Bsg4 Bsp4 Kiaa0476	164.74	402	2.95964e-06
Q3U1Z5	Q3U1Z5	Gpsm3	17.619	21347	1.68086e-05
Q3U276	Q3U276	Sdhaf1 Lyrm8	13.142	2023	1.18815e-06
Q3U2A8	Q3U2A8	Vars2 Kiaa1885 Vars2l	118.461	207	1.09587e-06
Q3U2P1	Q3U2P1	Sec24a	118.782	1246	6.61429e-06
Q3U2S4	Q3U2S4	Otud5 DXImx46e Sfc7	60.306	278	7.49238e-07
Q3U2S8	Q3U2S8	Hvcn1 Bts Vsop	31.242	7698	1.07481e-05
Q3U2V3	Q3U2V3	Nudt18 Mth3	35.694	558	8.9011e-07
Q3U308	Q3U308	Ctu2 Ncs2	56.105	1489	3.73345e-06
Q3U319	Q3U319	Rnf40 Bre1b Kiaa0661	113.967	3802	1.93645e-05
Q3U3C9	Q3U3C9	Gse1 Kiaa0182	136.228	127	7.73187e-07
Q3U3I9	Q3U3I9	Znf865 Zfp865	111.676	444	2.21594e-06
Q3U3Q1	Q3U3Q1	Ulk3	53.572	492	1.17792e-06
Q3U3R4	Q3U3R4	Lmf1 Tmem112	65.878	354	1.04222e-06
Q3U3S3	Q3U3S3	Cenpl	37.725	1134	1.91186e-06
Q3U3T8	Q3U3T8	Wdr62	167.283	58	4.33605e-07
Q3U3W5	Q3U3W5	Prmt9 Prmt10	94.22	533	2.24432e-06
Q3U487	Q3U487	Hectd3	97.347	3581	1.55791e-05
Q3U4G0	Q3U4G0	NA	32.113	2084	2.99084e-06
Q3U4G3	Q3U4G3	Xxylt1	43.839	726	1.42237e-06
Q3U564	Q3U564	Dcp1b	62.72	24	6.72716e-08
Q3U5F4	Q3U5F4	Yrdc Irip	29.454	2442	3.21443e-06
Q3U5Q7	Q3U5Q7	Cmpk2 Tyki	50.036	229	5.12074e-07
Q3U6N9	Q3U6N9	NA	24.465	5348	5.84724e-06
Q3U7R1	Q3U7R1	Esyt1 Fam62a Mbc2	121.554	139270	0.000756556
Q3U7U3	Q3U7U3	Fbxo7	57.649	1601	4.12475e-06
Q3U821	Q3U821	Wdr75 Utp17	94.037	17636	7.41162e-05
Q3U829	Q3U829	Ap5z1 Kiaa0415	89.407	105	4.19542e-07
Q3U898	Q3U898	Cops9 Myeov2	6.197	1201	3.32613e-07
Q3U9F6	Q3U9F6	Rnf166	26.064	856	9.97078e-07
Q3U9G9	Q3U9G9	Lbr	71.44	234444	0.000748506
Q3UA06	Q3UA06	Trip13 Pch2	48.377	27051	5.8484e-05
Q3UA16	Q3UA16	Spc25 Spbc25	26.457	20307	2.40105e-05
Q3UA37	Q3UA37	Qrich1	86.556	6292	2.43389e-05
Q3UBX0	Q3UBX0	Tmem109	26.306	5793	6.8104e-06
Q3UBZ5	Q3UBZ5	Mif4gd	25.493	3855	4.39197e-06
Q3UCQ1	Q3UCQ1	Foxk2 Ilf1	68.446	468	1.43156e-06
Q3UCV8	Q3UCV8	Otulin Fam105b Gum	40.32	10773	1.94121e-05
Q3UD01	Q3UD01	Atxn7l3b	10.731	6427	3.08222e-06
Q3UDE2	Q3UDE2	Ttll12	74.043	30311	0.000100299
Q3UDK1	Q3UDK1	Trafd1 Fln29	64.283	1188	3.41293e-06
Q3UDR8	Q3UDR8	Yipf3 D17Wsu94e Klip1	37.998	1023	1.7372e-06
Q3UDW8	Q3UDW8	Hgsnat D8Ertd354e Tmem76	72.504	235	7.61455e-07
Q3UE37	Q3UE37	Ube2z D11Moh35	38.368	25573	4.38496e-05
Q3UEB3	Q3UEB3	Puf60	60.249	89017	0.000239683
Q3UFB2	Q3UFB2	Znhit6 Bcd1	52.213	996	2.32409e-06
Q3UFK8	Q3UFK8	Frmd8	51.828	4211	9.75358e-06
Q3UFM5	Q3UFM5	Nom1 Gm1040	95.96	1219	5.22767e-06
Q3UFS0	Q3UFS0	Zyg11b Kiaa1730	83.991	845	3.17179e-06
Q3UFS4	Q3UFS4	Gpatch11 Ccdc75	30.608	2914	3.98602e-06
Q3UFY0	Q3UFY0	Rrp36	28.589	4376	5.59102e-06
Q3UFY7	Q3UFY7	Nt5c3b Nt5c3l	34.425	83396	0.000128302
Q3UFY8	Q3UFY8	Trmt10c Mrpp1 Rg9mtd1	48.386	5291	1.14412e-05
Q3UG98	Q3UG98	Nat9	27.663	121	1.49589e-07
Q3UGC7;Q66JS6	Q3UGC7;Q66JS6	Eif3j1 Eif3s1-1	29.344	92553	0.000121374
Q3UGP8	Q3UGP8	Alg10b	55.465	209	5.1806e-07
Q3UGR5	Q3UGR5	Hdhd2	28.73	25173	3.2321e-05
Q3UGS4	Q3UGS4	Mcrip1 Fam195b	11.101	8983	4.45654e-06
Q3UH60	Q3UH60	Dip2b Kiaa1463	171.126	1300	9.942e-06
Q3UHC2	Q3UHC2	Lrrk1 Kiaa1790	225.47	362	3.64764e-06
Q3UHD6	Q3UHD6	Snx27 Kiaa0488	60.989	4154	1.13222e-05
Q3UHD9;Q8BXK8	Q3UHD9;Q8BXK8	Agap2 Centg1 Kiaa0167	124.511	1912	1.06392e-05
Q3UHG7	Q3UHG7	Lchn Kiaa1147	51.428	244	5.60795e-07
Q3UHH1	Q3UHH1	Zswim8 Kiaa0913	197.061	20	1.76135e-07
Q3UHH8	Q3UHH8	Gxylt1 Glt8d3 Gm87	46.491	326	6.77331e-07
Q3UHI4	Q3UHI4	Tmed8	35.785	390	6.23706e-07
Q3UHJ0	Q3UHJ0	Aak1 Kiaa1048	103.346	11937	5.51319e-05
Q3UHQ6	Q3UHQ6	Dopey2 Kiaa0933	257.483	179	2.05976e-06
Q3UHX0	Q3UHX0	Nol8	128.635	296	1.70163e-06
Q3UHX2	Q3UHX2	Pdap1	20.605	44791	4.12456e-05
Q3UHX9	Q3UHX9	Spout1 D2Wsu81e	42.958	3958	7.59861e-06
Q3UI43	Q3UI43	Babam1 Merit40 Nba1	36.793	12408	2.04024e-05
Q3UIA2	Q3UIA2	Arhgap17	92.202	1080	4.45019e-06
Q3UIK4	Q3UIK4	Mettl14 Kiaa1627	52.122	251	5.84668e-07
Q3UIR3	Q3UIR3	Dtx3l Bbap	83.044	5706	2.11765e-05
Q3UIU2	Q3UIU2	Ndufb6 Gm137	15.515	26137	1.81227e-05
Q3UJ81	Q3UJ81	Cnep1r1 Tmem188	14.267	5405	3.44622e-06
Q3UJB9	Q3UJB9	Edc4	152.484	13729	9.35573e-05
Q3UJD6	Q3UJD6	Usp19 Kiaa0891	150.549	1891	1.27228e-05
Q3UJP5	Q3UJP5	NA	23.848	1110	1.18301e-06
Q3UJU9	Q3UJU9	Rmdn3 Fam82a2 Fam82c	52.029	6702	1.55835e-05
Q3UJZ3	Q3UJZ3	Armc7	21.639	3894	3.76572e-06
Q3UK78	Q3UK78	Pcgf5 Rnf159	29.657	2431	3.22201e-06
Q3UKC1	Q3UKC1	Tax1bp1	93.63	570	2.38509e-06
Q3UKJ7	Q3UKJ7	Smu1	57.544	67273	0.000173004
Q3UL36	Q3UL36	Arglu1	32.887	31761	4.66802e-05
Q3ULD5	Q3ULD5	Mccc2	61.379	3915	1.07391e-05
Q3ULF4	Q3ULF4	Spg7	85.996	630	2.42121e-06
Q3ULJ0;Q6NXY9	Q3ULJ0;Q6NXY9	Gpd1l Kiaa0089	38.226	33112	5.65664e-05
Q3ULW6	Q3ULW6	Ccdc33	110.198	689	3.39318e-06
Q3UM18	Q3UM18	Lsg1 D16Bwg1547e	73.157	1371	4.48237e-06
Q3UM29	Q3UM29	Cog7	86.073	1649	6.34311e-06
Q3UM45	Q3UM45	Ppp1r7 Sds22	41.292	78584	0.000145016
Q3UMB9	Q3UMB9	Washc4 Kiaa1033	136.37	1462	8.91006e-06
Q3UMC0;Q9D3R6	Q3UMC0;Q9D3R6	Spata5 Spaf	97.256	21774	9.46388e-05
Q3UMQ8	Q3UMQ8	Naf1	53.246	339	8.0668e-07
Q3UMR5	Q3UMR5	Mcu	39.682	23498	4.16715e-05
Q3UMT1	Q3UMT1	Ppp1r12c Mbs85	84.685	601	2.27455e-06
Q3UMU9	Q3UMU9	Hdgfl2 Hdgfrp2	74.291	9199	3.05416e-05
Q3UMW7	Q3UMW7	Mapkapk3	43.293	8108	1.56872e-05
Q3UMW8	Q3UMW8	Cln5	39.329	497	8.73542e-07
Q3UMY5;Q8BQM8	Q3UMY5;Q8BQM8	Eml4	110.027	18067	8.88382e-05
Q3UN02	Q3UN02	Lclat1 Alcat1 Gm91 Lycat	44.4	890	1.76599e-06
Q3UN04	Q3UN04	Usp30	58.221	825	2.14658e-06
Q3UND0	Q3UND0	Skap2 Prap Ra70 Saps Scap2 Skap55r	40.712	1789	3.25497e-06
Q3UPE3	Q3UPE3	Rmi2 Gm929	15.838	30109	2.13114e-05
Q3UPF5	Q3UPF5	Zc3hav1	106.688	16357	7.79891e-05
Q3UPH1	Q3UPH1	Prrc1	46.298	6434	1.33124e-05
Q3UPL0	Q3UPL0	Sec31a Sec31l1	133.569	16878	0.000100749
Q3UPP8	Q3UPP8	Cep63 D9Mgc48e	80.449	874	3.14229e-06
Q3UQ44	Q3UQ44	Iqgap2	180.528	8123	6.55353e-05
Q3UQ84	Q3UQ84	Tars2 Tarsl1	81.7	7216	2.63471e-05
Q3UQA7	Q3UQA7	Selenoh	12.974	239423	0.000138821
Q3UQU0	Q3UQU0	Brd9	66.84	857	2.55995e-06
Q3URD3	Q3URD3	Slmap Kiaa1601 Slap	96.933	1146	4.96445e-06
Q3URE1	Q3URE1	Acsf3	65.077	2289	6.65714e-06
Q3URQ0	Q3URQ0	Tex10	105.209	11333	5.32859e-05
Q3URQ7	Q3URQ7	Mthfsd	40.789	192	3.49993e-07
Q3URS9	Q3URS9	Ccdc51	45.132	6173	1.24507e-05
Q3US17	Q3US17	Znf48 Zfp48 Zfp553 Znf553	64.599	226	6.52452e-07
Q3USH5	Q3USH5	Sfswap Sfrs8 Srsf8 Swap	104.19	682	3.17559e-06
Q3USZ8	Q3USZ8	NA	49.463	1574	3.47936e-06
Q3UTQ7	Q3UTQ7	Prdm10 Gm1112 Tris	133.746	19	1.13566e-07
Q3UTQ8	Q3UTQ8	Cdkl5	105.489	3312	1.56139e-05
Q3UU96	Q3UU96	Cdc42bpa Kiaa0451	195.536	64	5.5927e-07
Q3UUI3	Q3UUI3	Them4 Ctmp	26.031	1465	1.70429e-06
Q3UUJ4	Q3UUJ4	Strada Lyk5 Strad	48.236	301	6.48862e-07
Q3UUQ7	Q3UUQ7	Pgap1	104.578	178	8.31907e-07
Q3UUV5	Q3UUV5	Skap1 Scap1	40.962	21824	3.99512e-05
Q3UV17	Q3UV17	Krt76	62.845	9398	2.63949e-05
Q3UV70	Q3UV70	Pdp1 Ppm2c	61.18	278	7.60097e-07
Q3UVK0	Q3UVK0	Ermp1 D19Wsu12e Fxna Kiaa1815	100.148	2732	1.22275e-05
Q3UVL4	Q3UVL4	Vps51 Ffr	86.187	1669	6.42854e-06
Q3UW53	Q3UW53	Fam129a Niban	102.649	5156	2.36528e-05
Q3UX10	Q3UX10	Tubal3	49.988	9055	2.02287e-05
Q3UX61	Q3UX61	Naa11 Ard1b Ard2	24.671	1861	2.05186e-06
Q3UX83	Q3UX83	Accsl Gm1967	66.129	139	4.10791e-07
Q3UXZ6	Q3UXZ6	Fam81a	41.71	685	1.27687e-06
Q3UXZ9	Q3UXZ9	Kdm5a Jarid1a Rbp2	192.216	212	1.82113e-06
Q3UY34	Q3UY34	NA	27.631	1179	1.45588e-06
Q3UYC0	Q3UYC0	Ppm1h Kiaa1157	56.38	13437	3.38565e-05
Q3UYV9	Q3UYV9	Ncbp1 Cbp80	91.927	37744	0.000155062
Q3UZ39	Q3UZ39	Lrrfip1 Flap	79.249	8296	2.93817e-05
Q3UZA1	Q3UZA1	Rcsd1 Capzip	44.114	15647	3.08476e-05
Q3V009	Q3V009	Tmed1 Il1rl1l	25.263	313	3.53381e-07
Q3V080;Q8BZW4	Q3V080;Q8BZW4	Znf583 Zfp583	65.709	180	5.28581e-07
Q3V0C5	Q3V0C5	Usp48 Kiaa4202	120.631	9623	5.18781e-05
Q3V0Q1	Q3V0Q1	Dnah12 Dnah12l Dnah7l Dnahc12 Dnahc7l	356.231	82	1.30545e-06
Q3V1H1	Q3V1H1	Ckap2	74.029	425	1.40606e-06
Q3V1L4	Q3V1L4	Nt5c2	64.809	13361	3.8698e-05
Q3V1T4	Q3V1T4	P3h1 Gros1 Lepre1	83.651	66	2.46734e-07
Q3V1V3	Q3V1V3	Esf1 Abtap	98.048	1457	6.38429e-06
Q3V2Q8	Q3V2Q8	N4bp2l1	28.038	1932	2.42085e-06
Q3V300	Q3V300	Kif22	73.19	8327	2.72367e-05
Q3V3E1	Q3V3E1	Ubash3a Sts2	70.145	19521	6.11946e-05
Q3V3R1	Q3V3R1	Mthfd1l Fthfsdc1	105.729	141865	0.000670323
Q3V3V9	Q3V3V9	Carmil2 Lrrc16c Rltpr	141.372	1729	1.09238e-05
Q3V4B5	Q3V4B5	Commd6	9.795	13224	5.78871e-06
[truncated: 4,224 more rows]

## Sheet: proteome_CD4_long_term
Protein.IDs	Majority.Reviewed.IDs	Gene.names	Mass	Copy.Number	mass_fraction
A0A0A0MQ98;G3UZM1;Q69ZK6;G3UZX8	Q69ZK6	Jmjd1c Jhdm2c Kiaa1380	281.53	144.862	2.85055e-07
F8WJ40;O08550;Q8CHH1;Q6PHU4;F6W623	O08550	Kmt2b Wbp7 Mll2 Trx2 mKIAA0304	295.76	230.081	4.75629e-07
Q80TA9;Q8CFW5	Q80TA9	Epg5 Kiaa1632 5430411K18Rik	290.8	252.195	5.12601e-07
E9Q6G4;B7ZNA4;Q91V24;B2RWU5;Q8R1I3;Q8BPY1	Q91V24	Abca7	237.75	286.576	4.76222e-07
Q6S385;Q9QXS1-14;Q6S388;Q6S392;Q6S393;Q6S387;Q9QXS1-10;Q9QXS1-9;Q9QXS1-12;Q9QXS1-11;Q9QXS1-13;Q9QXS1-5;Q9QXS1-16;Q9QXS1-4;Q9QXS1-6;Q9QXS1-7;Q9QXS1-8;Q9QXS1-2;Q9QXS1;Q6S390;Q9QXS1-15;E9Q3W4;F6R059;A0A0R4J218;Q499F9;A0A0R4J223;E9Q9J6;A0A0R4J221;Q8C8S5;E9PW24;A0A0B4J1M3;Q923J2;A0A0B4J1M7	Q9QXS1	Plec Plec1	518.12	345.847	1.25246e-06
A0A0U1RNK7;E9PX48;A2A9M5;A2A9M4;Q8R1A4-2;Q8R1A4;Q7TPP0;Q3U806;A0A0U1RNY4	Q8R1A4	Dock7 Gm430 Kiaa1771 Mnlt	238.09	356.5	5.93266e-07
Q3UZ18	Q3UZ18	Ice2 Narg2	109.88	396.291	3.04356e-07
B7ZWK9;Q3UHH1-2;Q3UHH1-3;Q3UHH1	Q3UHH1	Zswim8 2310021P13Rik Kiaa0913	196.27	406.583	5.57766e-07
Q5SWW4	Q5SWW4	Med13 Kiaa0593 Thrap1 Trap240	238.59	416.465	6.94512e-07
Q5S006	Q5S006	Lrrk2	284.73	477.319	9.49928e-07
C6EQH2;Q4U2R1-2;Q4U2R1	Q4U2R1	Herc2 Jdf2 Kiaa0393 Rjs	517.32	509.564	1.8425e-06
Q9Z2U2-2;Q9Z2U2	Q9Z2U2	Zfp292 Zfp15	300.44	518.078	1.08793e-06
H7BWZ9;Q8BL99-5;Q8BL99-6;Q8BL99;A0A087WQ48;A0A087WP61;Q3V3M6;A0A0B4J1N8;Q8BL99-4;Q8BL99-3;Q8BL99-2	Q8BL99	Dop1a Dopey1 D9Ertd809e	276.64	528.592	1.02208e-06
E9Q8F1;Q3UXZ9;Q3UZ11;Q3UT97;Q3V3E9;Q3U4V8;Q921T5;A0A0N4SVA7	Q3UXZ9	Kdm5a Jarid1a Rbp2	192.21	528.708	7.10299e-07
F8VPU2;Q3UY58;E9Q805;Q80VF7;Q8R2X2;Q8K2R0	F8VPU2	Farp1	118.87	539.21	4.48002e-07
F6QC57;Q5U430-3;Q5U430;B3DFI9;Q8CAW0;B7ZNW2;F6RDS0	Q5U430	Ubr3 Kiaa2024 Zfp650 Znf650	213.07	577.307	8.59762e-07
G3UW83;Q6NZL6;E9Q2M2	Q6NZL6	Tonsl Ikbr Nfkbil2	151.11	593.919	6.27292e-07
F6SBR5;D3Z1U0;E9QL53;D3YU89;P49025-4;P49025;P49025-5;P49025-3;P49025-2;D3Z477;D3Z1K6	P49025	Cit Crik	230.18	596.217	9.59226e-07
E9QPK4;Q9JKK8;Q3UR12;Q3TRL7;Q3UXJ0;Q3TZM5	Q9JKK8	Atr Kiaa4069	301.02	607.398	1.27796e-06
E9Q9Y4;D0VLQ4;Q3URK3	Q3URK3	Tet1 Cxxc6 Kiaa1676	222.94	610.397	9.51151e-07
B9EKJ4;Q3TUF7-2;Q3TUF7-3;Q3TUF7	Q3TUF7	Yeats2 Kiaa1197	142.58	622.463	6.20328e-07
A0A0A0MQD7;A3KGS3-2;A3KGS3;F7CGP0;B2RX86;F7AI67	A3KGS3	Ralgapa2 Kiaa1272	214.06	622.517	9.31399e-07
Q8CGN4-4;Q8CGN4-3;Q8CGN4-2;Q8CGN4	Q8CGN4	Bcor Kiaa1575	186.71	622.84	8.12818e-07
Q8R4Y8;Q8R4Y8-2;Q8R4Y8-3;Q8R4Y8-4	Q8R4Y8	Rttn	248.49	645.573	1.12125e-06
A2AUM9	A2AUM9	Cep152 Kiaa0912	196.53	676.027	9.28628e-07
Q8K331;Q5PR81;Q0VGT1;F8WIG5;Q5DTM7;Q9Z207;Q3TSX1;Q3UU77;Q3UVP0	Q9Z207	Diaph3 Diap3 mKIAA4117	106.13	676.445	5.01788e-07
E9PUQ1;Q9CQ33	Q9CQ33	Lztr1 Tcfl2	94.478	702.433	4.63858e-07
E9PZL9;Q9D479	Q9D479	Uvssa Kiaa1530	60.291	708.377	2.98515e-07
E7FLY0;B1AVY7	B1AVY7	Kif16b Kiaa1590	151.29	723.746	7.65324e-07
Q7TT18;A0A087WQB3;A0A0N4SVP5;A0A087WR75;A0A0N4SVA8;Q7TT18-2	Q7TT18	Atf7ip Mcaf1	138.59	739.33	7.16175e-07
Q80X90;Q3T9V9	Q80X90	Flnb	277.82	750.279	1.45692e-06
Q059P4;Q9CS72	Q9CS72	Filip1	137.91	757.414	7.30093e-07
B7ZNA3;Q6GYP7;Q6GYP7-2;Q6GYP7-4;Q3U5E2;Q6GYP7-6	Q6GYP7	Ralgapa1 Garnl1 Kiaa0884 Tulip1	234.38	767.213	1.25686e-06
J3JS23;Q3TK98;Q8C827-2;Q8C827-3;Q8C827;Q3TZN3	Q8C827	Zfp62	102.14	783.984	5.59696e-07
B1ART1;B1ART2;REV__D3Z113;V9GX23	NA	Vps13d	487.32	816.34	2.78057e-06
P15533;Q3UUN0;Q6PHA8;E9PWL0;P15533-2	P15533	Trim30a Rpt-1 Rpt1 Trim30 Trim30d AI451617 Trim79	57.329	834.582	3.3442e-07
H3BKD4;Q3UJA5;H3BKE6;E9QMI7;E9QMJ1;H3BL41;H3BJY2;E9QN63;Q9QWY8-2;Q9QWY8-4;Q9QWY8-3;Q9QWY8;H3BJM7;H3BK40;D3YX85;Q3UH05;Q6A074;Q3UH27;E9PX52;Q7SIG6-2;Q7SIG6	Q9QWY8	Asap1 Ddef1 Kiaa1249 Shag1	120.1	853.028	7.1607e-07
Q5DU37-3;Q5DU37	Q5DU37	Zfyve26 Kiaa0321	74.353	857.178	4.4547e-07
Q9CUX1;D6RH75;Q8R201	Q9CUX1	Thap12 Prkrir Thap0	87.02	863.128	5.24981e-07
E9QM38;P55012	P55012	Slc12a2 Nkcc1	130.67	863.875	7.88998e-07
Q3UGL0;Q3U3Y1;Q8CHG5	Q8CHG5	Arel1 1110018G07Rik Kiaa0317	94.116	868.084	5.71051e-07
D3YVU4;E9QL25;Q6P1G2;D3YVU7;Q6P1G2-2;Q6P1G2-3;F6QTG9;D3YUE3;Q6P1G2-4	Q6P1G2	Kdm2b Fbl10 Fbxl10 Jhdm1b Kiaa3014	144.85	868.42	8.7922e-07
Q3TBC0;Q3U0G9;Q3TA32	NA	Gm1966	106.87	872.586	6.51798e-07
B9EKQ3;A2A7B5	NA	Prdm2	182.93	876.823	1.1211e-06
Q8BG40	Q8BG40	Katnb1	72.638	896.113	4.54963e-07
E9Q774;E9Q777	NA	Akap11	208.76	913.625	1.33311e-06
Q80UK7-2;Q80UK7;A0A140T8I7;A0A0G2JFC9	Q80UK7	Sass6 Sas6	64.002	922.706	4.12768e-07
E9QMA6;Q3UMS9;P70191;A0A0A6YXC4;A0A0A6YWK3	P70191	Traf5	63.29	931.865	4.12228e-07
G8JL47;B1AUR6-2;B1AUR6;G3UXR9;G3UYM2;Q8R3F6	B1AUR6	Mms22l	135.74	937.036	8.89024e-07
Q3V0H4;E9Q1U8;Q64127-2;Q64127;Q3TLF2;Q8R154	Q64127	Trim24 Tif1 Tif1a	110.16	937.683	7.21987e-07
Q3UZV9;Q8K4X6;Q80U64;O08648-2;O08648	O08648	Map3k4 Mek4b mKIAA0213 Mekk4	118.93	941.388	7.82545e-07
E9QAF9;B9EJ77;Q0VGY8;Q8CHA0;Q0VGY8-2	Q0VGY8	Tanc1 mKIAA1728	200.06	946.876	1.32404e-06
P30415;Q8CBP6;Q6LCF0;S4R1L7;S4R2L3;S4R1C3;Q3TQ51	P30415	Nktr	163.45	952.161	1.08779e-06
B7U582;P17156	P17156	Hspa2 Hcp70.2 Hsp70-2	69.723	961.602	4.6862e-07
A0A0A0MQ73;Q6PDK2;V9GX77	Q6PDK2	Kmt2d Mll2 Mll4	600.3	965.56	4.05132e-06
E9PXP7;Q8BZ60	Q8BZ60	Ston2 Stn2 Stnb	99.893	984.245	6.87207e-07
B9EKC1;Q8CEE6	Q8CEE6	Pask Kiaa0135	151.32	985.588	1.04242e-06
A2AF67;A2AF65;Q8CCF4;Q6PF84;Q7TN11;B2RY08;E9QMR2;B2RY79;B2RXS7;F8VPN7;Q8BIK4-3;Q8BIK4;Q8BIK4-2	NA	Dock11	218.24	986.898	1.50541e-06
Q14B71;D3Z5P7;D3YZE8;Q14B71-2	Q14B71	Cdca2	106.36	986.938	7.33698e-07
Q6PFD6	Q6PFD6	Kif18b	91.935	997.45	6.40946e-07
Q9CU65	Q9CU65	Zmym2 Zfp198 Znf198	154.64	1010.49	1.0922e-06
Q641K1-2;Q641K1;Q641K1-5;Q641K1-4;Q641K1-3;E9Q2R5;E9Q352;E9Q878;Q8C1R2;E9Q3T5;E9PX07;E9PXA7;F6ZCF0	Q641K1	Agtpbp1 Ccp1 Nna1	132.22	1014.55	9.37602e-07
Q3U202;A0A0N4SV29;Q3UQJ0;B2RSU4;Q80V62;Q3TLN3	Q80V62	Fancd2	161.29	1029.71	1.16083e-06
F6TN13;Q3UZ01-2;Q3UZ01	Q3UZ01	Rnpc3 Kiaa1839 Rbm40	52.475	1076.41	3.94801e-07
A0A140LI34	NA	Zfp654	126.44	1077.02	9.51829e-07
P70158	P70158	Smpdl3a Asml3a	49.857	1084.16	3.77807e-07
F6V3Y9;Q6P4T0	Q6P4T0	Atg2a Kiaa0404	188.62	1116.63	1.47213e-06
Q80XC6	Q80XC6	Nrde2	133.47	1117.85	1.04284e-06
Q99KW3-4;Q99KW3;Q99KW3-2;Q99KW3-5	Q99KW3	Triobp Kiaa1662 Tara	218.22	1133.39	1.72872e-06
A0JNY3;Q8BUV3;Q571C2	Q8BUV3	Gphn mKIAA1385	83.665	1140	6.66653e-07
Q6PIJ4	Q6PIJ4	Nfrkb	138.76	1147.02	1.11246e-06
A2AA59;Q6ZQF7	Q6ZQF7	Jade2 Kiaa0239 Phf15	65.393	1156.88	5.28771e-07
Q7TQ39;P03975;Q3UGR7	P03975	gag Iap	65.444	1158.42	5.29888e-07
Q9CYQ7	Q9CYQ7	Narf	51.815	1158.81	4.19679e-07
H3BJC9;H3BKG1;F8VPT7;Q8CFH6	Q8CFH6	Sik2 Snf1lk2	103.81	1161.45	8.42732e-07
A0A0A0MQ87;Q02384;S4R2C4	Q02384	Sos2	153	1164.21	1.24501e-06
F7DBB3;F7CVJ5;E9PYB0	NA	Ahnak2	166.49	1173.34	1.36541e-06
Q3UEQ1;E9Q9A0;F6V2U0;D3YUD3;D3YUL8;D3Z230;Q9EPW0;A0A0A6YXS5;B7ZMQ9;F6R4N2;A0A0R4J0Q2;Q0VBQ7;E9QAD0	Q9EPW0	Inpp4a	99.971	1185.66	8.28485e-07
Q8BTW9	Q8BTW9	Pak4 Kiaa1142	64.622	1196.33	5.40359e-07
A0A087WRS3;A0A087WPP8;Q6AXH6;Q6AXD2;P62484;A0A087WR90	P62484	Abi2	49.358	1215.04	4.19177e-07
Q3UGI2;Q6PE65-2;Q6PE65	Q6PE65	Gpatch2l 1700020O03Rik Kiaa1152	54.029	1221.65	4.61342e-07
Q9R1C0;Q8BPH4	Q9R1C0	Taf7 Taf2f	39.125	1229.11	3.36121e-07
A2A8L9;Q8BW72-2;Q8BW72	Q8BW72	Kdm4a Jhdm3a Jmjd2 Jmjd2a Kiaa0677	115.97	1231.84	9.985e-07
Q9ERZ0	Q9ERZ0	Hemgn Ndr	55.042	1235.88	4.75465e-07
Q99P69;A0A0A6YW74;Q99P69-2;A0A0A6YVY5	Q99P69	Nuf2 Cdca1 Nuf2r	54.594	1240.99	4.73545e-07
Q99LI5	Q99LI5	Znf281 Zfp281	96.683	1245.38	8.41593e-07
Q920R0;Q3TAJ7;Q920R0-2	Q920R0	Als2	182.56	1247.03	1.59122e-06
Q8BLH7	Q8BLH7	Hirip3	65.214	1264.72	5.76482e-07
E9QA45;Q3UJK4;F7A4M1	Q3UJK4	Gtpbp2	65.8	1270.55	5.8434e-07
Q80XK6;Q80XK6-5;Q5DTQ2;Q80XK6-4	Q80XK6	Atg2b	231.4	1270.9	2.05554e-06
Q62469;Q8CB84	Q62469	Itga2	128.95	1282.59	1.156e-06
Q6P9R4-3;Q6P9R4-2;Q6P9R4	Q6P9R4	Arhgef18 Kiaa0521	69.227	1290.19	6.24279e-07
Q5PRF0;Q5PRF0-2	Q5PRF0	Heatr5a Kiaa1316	219.89	1295.12	1.99051e-06
B9EHX4;Q62388;Q3UT15;Q6NX74	Q62388	Atm	349.07	1297.21	3.165e-06
D3Z4E3;Q8BZS9;Q8BZS9-2	Q8BZS9	Dhx32 Ddx32	68.811	1306.63	6.28435e-07
J3QNY6;Q9QY30	Q9QY30	Abcb11 Bsep Spgp	146.74	1308.7	1.34226e-06
P41230-2;P41230-3;F7BXT3;Q6X2A9;Q6X2A8;Q6X2A6;Q6X2A3;Q6X2C1;Q6X2C0;Q6X2B8;Q6X2B5;Q8CGG4;Q05CE7;A0A087WR43;Q3URX5;Q8BQM3;Q62240-3;Q62240-4	NA	NA	174.97	1336.03	1.63391e-06
Q14AX6-3;Q14AX6;Q14AX6-2;Q3TNY6	Q14AX6	Cdk12 Crk7 Crkrs Kiaa0904	162.75	1346.16	1.53132e-06
Q3TZ84;Q91W69;Q5NCM6;Q5NCM7;Q5NCM5;J3QNT7;Q69ZS5;Q8CHU3-2;Q8CHU3	Q91W69|Q8CHU3	Epn3 Epn2 mKIAA1065	65.16	1351.08	6.15335e-07
A2RSJ4;Q9D574;Q922V6;Q8C318	A2RSJ4	Uhrf1bp1l Kiaa0701 Ship164	161.94	1351.56	1.52982e-06
Q3U3C9-4;Q3U3C9-3;Q3U3C9;Q3U3C9-2	Q3U3C9	Gse1 Kiaa0182	132.3	1353.98	1.25205e-06
Q9D304	Q9D304	Rnf128 Grail Greul1 MNCb-3816	46.276	1362.13	4.40579e-07
A2AMH3;A2AMH5;A2AMH4;Q6X893;Q6X893-2	Q6X893	Slc44a1 Cd92 Cdw92 Ctl1	59.117	1364.72	5.63903e-07
T2HRB1;Q792F9;Q6NV53;Q00651;Q8BQ25;Q3U1F2;Q3U0V9;Q78E20	Q00651	Itga4 Itga4B	111.66	1371.2	1.07015e-06
F8WIU7;Q3U3W5	Q3U3W5	Prmt9 Prmt10	94.205	1379.04	9.08032e-07
Q62470-3;Q62470;Q62470-2	Q62470	Itga3	113.43	1389.41	1.10156e-06
E9Q1Y3;E9Q414	E9Q414	Apob	503.9	1397.24	4.92113e-06
E9Q8P6;E9PYK0;Q8VCW4-2;Q8VCW4	Q8VCW4	Unc93b1 Unc93b	47.836	1401.63	4.68637e-07
A0A0R4J1C0;P70351;P70351-2	P70351	Ezh1 Enx2	85.603	1405.08	8.40697e-07
F7ACR9;A0A0A0MQA6;Q9QXZ0-3;Q9QXZ0-2;E9QNP1;Q9QXZ0-4;F6Q750;F6XCT0;Q5DTZ2;F6SHS0;Q3UPG9;Q80TZ5;Q3TRV6;Q8C8N4;A0A0A0MQH5;Q80ZZ3;F6YKN8;F6RCJ3;Q4QQN2;Q9CYG3;F6RL59;S4R1Y6;Q8C221;S4R2C6;S4R2A8;Q91ZU6-8;Q91ZU6-6	NA	Macf1	608.23	1405.14	5.9736e-06
Q3UJP0;B9EJ22;P54279;F6TK25;E9QLM4;A4QPD7	P54279	Pms2	95.212	1411.27	9.39183e-07
Q3TXW9;Q62141-1;Q62141;Q3TN09;Q62141-2;Q62141-3;Q80WX0	Q62141	Sin3b Kiaa0700	126.39	1417.11	1.25189e-06
Q9CU66;Q6ZPV2-2;Q6ZPV2;Z4YL66	Q6ZPV2	Ino80 Inoc1 Kiaa1259	64.515	1422.71	6.41544e-07
Q8CHI8-3;Q8CHI8-2;Q8CHI8-4;Q8CHI8;Q8CHI8-5;F6R9G0	Q8CHI8	Ep400 Kiaa1498	329.48	1435.61	3.3061e-06
Q80U44	Q80U44	Zfyve16 Kiaa0305	166.67	1453.81	1.69361e-06
Q7TPY0;G3X8R4;E9QKD9;Q9DBA9;E9PWY2	Q9DBA9	Gtf2h1	58.86	1453.84	5.98117e-07
B1AY10;B1AY10-2;B1AY10-3	B1AY10	Nfx1	123.81	1463.5	1.26648e-06
Q8BMT4-2;Q8BMT4;Q8BMT4-3	Q8BMT4	Nrros Lrrc33	74.382	1465.84	7.62085e-07
B7ZCR6;Q6PHP4;Q6ZPW1	NA	Zfp512b Gm632 Znf512b mKIAA1196	95.329	1470.24	9.7963e-07
Q9JJ59-2;Q9JJ59;D6RFD9	Q9JJ59	Abcb9 Kiaa1520	70.216	1510.33	7.41236e-07
B2RRS4;E9PWV7;Q923K4	Q923K4	Gtpbp3	52.175	1522.59	5.55259e-07
A2AJK6-3;A2AJK6	A2AJK6	Chd7	331.19	1527.09	3.53502e-06
A2A8R7;B2RX14;A0A0A0MQJ6;Q8BIZ5;Q3V3D5;Q9EQN6	B2RX14	Tut4 Zcchc11 Kiaa0191	185.12	1553.98	2.0107e-06
Q6ZPM1;Q3UT32;Q810J8	Q810J8	mKIAA1589 Zfyve1	86.625	1555.86	9.42025e-07
O08580;Q8CCV5;Q80VS1;E9QKA2;G5E8P8;Q61539	O08580|Q61539	Esrra Err1 Estrra Nr3b1 Esrrb Err-2 Err2 Nr3b2	45.464	1558.64	4.95294e-07
A2AIG8-2;A2AIG8;F6RIQ1;Q8BYD1;A2AIG9	A2AIG8	Accs	54.492	1573.67	5.9937e-07
A2AHJ4-2;A2AHJ4;G3UXF9;G3UZT0;A2AHJ4-3	A2AHJ4	Brwd3 Gm596	31.091	1577.91	3.429e-07
Q9WVM1;E9Q9N9;E9Q851;F6WD40	Q9WVM1	Racgap1 Mgcracgap	70.158	1578.73	7.74165e-07
Q69ZR9-2;Q69ZR9	Q69ZR9	Tasor D14Abb1e Fam208a Kiaa1105	168.82	1581.85	1.86655e-06
A2RT28;Q499X9	Q499X9	Mars2	65.804	1584.83	7.28927e-07
E9QN14;F8VPQ4;Q812A2	Q812A2	Srgap3 Arhgap14 Kiaa0411 Srgap2	121.72	1589.64	1.35241e-06
Q8C0S1;Q8BZG6;Q8C0S1-2	Q8C0S1	Dis3l Kiaa1955 AV340375	120.28	1591.36	1.33786e-06
Q3UDQ3;Q8K0C1;Q8K0C1-2	Q8K0C1	Ipo13 Kiaa0724	108.17	1595.11	1.206e-06
Q8CI67;Q3UL16;B1ATV0;Q9WVD4;Q8C6W8	Q9WVD4	Clcn5 Clc5	83.1	1603.28	9.31237e-07
A1L146;A0PJT4;P60853	P60853	Lzts1 Fez1	67.231	1609.58	7.56366e-07
Q924A2;E9QP01;Q924A2-2;F6SAZ4;E9Q6T8	Q924A2	Cic Kiaa0306	258.13	1610.04	2.90486e-06
F8VQ72;P53349;D3YVX9	P53349	Map3k1 Mekk Mekk1	161.41	1612.39	1.81907e-06
Q8CDU2;Q3U4Z0;Q8C726;Q6P541;Q9DA12;Q8C2V5	Q8C726	Btbd9	66.189	1624.09	7.51355e-07
B2RUJ4;Z4YKQ9;Q4QY64;Q4QY64-2	Q4QY64	Atad5 Frag1	197.98	1648.48	2.28115e-06
Q8R2Y3	Q8R2Y3	Dolk Tmem15	59.145	1652.59	6.83177e-07
Q3TZ03;Q920N2;Q3TG10	Q920N2	Hlcs	78.516	1677.31	9.20493e-07
Q9Z0M6-3;Q9Z0M6;Q9Z0M6-2	Q9Z0M6	Cd97	85.656	1678.03	1.00463e-06
G5E8N3;D3YYC3;O88974;O88974-4;O88974-7;O88974-3	O88974	Setdb1 Eset Kiaa0067	144.54	1683.21	1.70049e-06
J3KMT7;Q08122-4;E0CYM5	NA	Tle3	84.534	1686.68	9.96585e-07
Q5ND52	Q5ND52	Mrm3 Rnmtl1	46.795	1712.71	5.60187e-07
E9QKL0;Q99NG0;O35695	Q99NG0	Rad54l2 Arip4 Srisnf2l	162.64	1726.91	1.96312e-06
Q91YT8;E0CX44;E0CXM3	Q91YT8	Tmem63a Kiaa0792	91.859	1732.49	1.11235e-06
E9Q2E4;Q6PDJ9;Q6ZQ86;Q80W01;Q4QQN3;Q8BYZ5;Q80UV2;A0A0J9YUS1;Q8BRI0;Q8BYX4;Q6GQX8	NA	Hectd4	484.12	1763.45	5.96713e-06
Q9ERH4;Q9ERH4-2	Q9ERH4	Nusap1	48.572	1769.23	6.00646e-07
Q5BL07-2;Q5BL07	Q5BL07	Pex1	136.74	1769.4	1.6911e-06
Q6PGG6;S4R2Q1	Q6PGG6	Gnl3l	65.194	1769.97	8.06534e-07
Q8C711;Q05CF1;Q920I9-2;Q920I9	Q920I9	Wdr7 Kiaa0541 Trag	58.749	1774.79	7.28781e-07
Q32P16;Q91V09;A2AC24;S4R225;Q8K412	Q91V09	Wdr13	53.663	1777.95	6.66875e-07
Q3USB7	Q3USB7	Plcl1	122.67	1778.98	1.52531e-06
A2AJ88-3;A2AJ88-2;A2AJ88;B0R010	A2AJ88	Pnpla7	91.941	1799.68	1.15652e-06
B9EKK6	NA	Nxpe3 Fam55c	63.957	1800.39	8.04829e-07
Q7TMI3;Q3TCM1;Q7TMI3-2;Q3T995;Q7TMI3-3	Q7TMI3	Uhrf2 Nirf	90.105	1814.75	1.14291e-06
Q7TMC8-2;Q7TMC8;Q6KAP2	Q7TMC8	Fcsk Fuk mFLJ00241	110.87	1815.86	1.40716e-06
Q6NZM9-2;A0A087WQ92	NA	Hdac4	99.123	1817.6	1.25928e-06
Q8BJM3;E0CYN2	Q8BJM3	R3hcc1l D19Ertd386e Gidrp88	84.48	1820.61	1.07503e-06
E9PYT0;B9EKC3;P97393	P97393	Arhgap5 Rhogap5	172.47	1827.27	2.20275e-06
Q8BKY8	Q8BKY8	Mterf2 Mterfd3	43.452	1828.79	5.55423e-07
Q3V1N5;Q3UYD2	NA	Heca	59.116	1829.87	7.5609e-07
E9QM77;O70305-3;O70305-2;O70305	O70305	Atxn2 Atx2 Sca2	136.46	1832.37	1.7477e-06
Q91V83	Q91V83	Tti1	120.81	1834.21	1.54882e-06
Q5NBZ2;Q5NBZ1;Q80XS2;Q9JMG9;Q5NBY9	NA	Patz1 Zfp278 mazr	57.593	1837.18	7.39554e-07
F6TZU3;Q8CA72	Q8CA72	Gan	67.539	1856.29	8.76294e-07
Q8VI89;E9Q9B0;Q6A011;O35071;Q3V3Y9	O35071	Kif1c kif1C mKIAA0706	122.47	1865.08	1.59653e-06
Q3UGM1;Q3TEX7;Q80U63-2;Q80U63;A8Y5E5	Q80U63	Mfn2 Kiaa0214 Marf	86.259	1885.69	1.13691e-06
G5E8Q0;P97412;Q8BN38;P97412-2;Q3U4C2;Q8BQ04;Q3TV54	P97412	Lyst Bg Chs1	425.32	1888.82	5.61506e-06
Q543W6;Q9Z265	Q9Z265	Chek2 Chk2 Rad53	61.088	1888.92	8.06525e-07
Q8BGF7-4;Q8BGF7-3;Q8BGF7-2;Q8BGF7	Q8BGF7	Pan2 Kiaa0710 Usp52	131.17	1891.36	1.73403e-06
Q9DAT5;E0CZ49;F7CCK8	Q9DAT5	Trmu Mtu1 Trmt1	47.24	1902.71	6.28249e-07
Q5SUQ9-2;E0CXE7;E0CXT1	NA	Ctc1 1500010J02Rik	133.9	1906.62	1.78441e-06
A2AQE2;Q6A098;Q6IR00;F6QQ13;Q501P3;Q8C7M0;Q3TEC4	Q6A098	Secisbp2l Kiaa0256	119.75	1911.19	1.59966e-06
E9QK89;Q5PSV9;G3UX64	Q5PSV9	Mdc1 Kiaa0170	184.8	1914.64	2.47308e-06
Q80TQ3;P19246	P19246	Nefh mKIAA0845 Kiaa0845 Nfh	112.54	1915.11	1.50643e-06
Q80XH7;Q9WVF7;Q3UPI9;Q3UR94;Q3UWI6;E9QAP6;E9QAP5;Q99LQ3;Q3TBY2;Q3TMK8;Q8CD66	Q9WVF7	Pole Pole1	262.11	1916.91	3.51183e-06
G5E852;Q62120	Q62120	Jak2	130.59	1940.02	1.77079e-06
S4R1B9;B1Q2W7;D3YZK4;Q80UV9-3;Q80UV9;A0A067XG50;Q80UV9-2	Q80UV9	Taf1 N-TAF1 Ccg1	197.37	1942.34	2.67951e-06
A2ALK8;A2ALL0;A2ALK9;Q8BWC1;Q14BS5	A2ALK8	Ptpn3	103.89	1954.94	1.41957e-06
Q3UXS5;Q3UNZ1;Q99J23	Q99J23	Ghdc D11Lgp1e D11lgp1e Lgp1	58.535	1958.28	8.01196e-07
Q766D5;Q766D5-2	Q766D5	B4galnt4	117.37	1963.31	1.61062e-06
Q8BJL1	Q8BJL1	Fbxo30	82.687	1970.07	1.13859e-06
Q3V3Y3;E9Q7E9;Q3V3Q7;Q6PCX4	Q3V3Q7	Pacs2 Kiaa0602 Pacs1l	54.238	1975.76	7.49009e-07
Q61213	NA	gag	91.703	1984.87	1.27223e-06
Q80WG5	Q80WG5	Lrrc8a Lrrc8	94.118	2006.38	1.31988e-06
Q3UH60;B2RQC7;D3Z5G8;Q3UH60-2	Q3UH60	Dip2b Kiaa1463	171.12	2015.54	2.41068e-06
E9Q8N1;E9Q8K5;A2ASS6;A2ASS6-2;A2AT70;F7CR78;A2ASS6-3;Q8C139;Q8BUJ0	A2ASS6	Ttn	3716	2025.77	5.26156e-05
Q6ZWR6-4;Q6ZWR6;Q6ZWR6-5;Q6ZWR5;Q7TQH5;Q0VGB8;Q6ZWS6;Q80T95;Q6ZWR6-3	Q6ZWR6	Syne1	1009.7	2027.43	1.43083e-05
E9Q3Z5;Q8K4L3-3;Q8K4L3;E3VVQ8;Q8K4L2;Q7TMJ2;F6R6A4;Q99KQ8;Q3TTX5;Q7TN21	Q8K4L3	Svil B430302E16Rik	230.42	2028.98	3.26773e-06
Q14CH7	Q14CH7	Aars2 Aarsl Gm89 Kiaa1270	106.78	2036.03	1.51958e-06
Q80UW3	Q80UW3	Rinl	62.354	2043.22	8.90488e-07
Q7TPQ3-2;Q7TPQ3-5;Q7TPQ3;Q7TPQ3-3;Q3UMB4	Q7TPQ3	Shprh	185.07	2055.4	2.65877e-06
Q9QYP6-2;Q9QYP6;F7A092;D3Z7S3;Q9QYP6-3	Q9QYP6	Azi2 Az2 Nap1 Tbkp2	32.388	2059.67	4.66262e-07
B1ARV6	NA	Pramef20	55.102	2061.95	7.94136e-07
Q9CXJ4;Q9JL40;F6ZFC5	Q9CXJ4	Abcb8 Mitosur	77.999	2063.73	1.1251e-06
Q91YI6-2;Q91YI6	Q91YI6	Tent2 Gld2 Papd4	55.407	2069.9	8.01612e-07
B9EKI5;Q3TTA7;Q3TTA7-2;B1NE43	Q3TTA7	Cblb	104.59	2074.59	1.5166e-06
Q7TSQ8;D6RD07	Q7TSQ8	Pdpr Kiaa1990	99.229	2084.01	1.4454e-06
A0A140LHQ0;A0A140LHG7;Q8VCB2;A0A140LIH0;Q8VCB2-2;Q8VCB2-3;A0A140LI51;A0A140LIL1;A0A140LHX3;Q91VU8	Q8VCB2	Med25	77.864	2085.91	1.13522e-06
Q3U2S1;D3YYP5;E9Q5V3;Q3TBE9;Q9Z2D3;E9Q308	Q9Z2D3	Gsdme Dfna5 Dfna5h	44.291	2086.9	6.46051e-07
Q62261-2;Q3TZN6;Q9Z2V0;Q8C509	NA	NA	251.15	2120.82	3.72294e-06
D9J2Z9;D9J300;D9J301;D9J302;Q8CI51;Q2Q7P0;Q8VDV4;Q9CRA2;D9J303;F8WJI6;E9Q8P5;Q8CI51-3;Q8CI51-2;A0A0G2JGZ5;A0A0G2JEJ0	Q8CI51	Pdlim5 Enh	52.396	2121.92	7.77097e-07
Q3UHQ6-2;Q3UHQ6;Q6PGE1	Q3UHQ6	Dop1b Dopey2 Kiaa0933	244	2125.3	3.62459e-06
E9Q8I9;E9Q8I9-2;E9Q8I9-3;A0A0J9YVH0	E9Q8I9	Fry Kiaa4143	339.09	2128.4	5.0445e-06
E9QPY6;B2RWY6;A0A087WQ16;P13705;Q8CGC9;Q62156;A0A087WQZ2;Q3TTD3;Q3V2Z1;A0A087WSS2;A0A087WP43;A0A087WRJ5;A0A087WP45;Q8C9T6	P13705	Msh3 Rep-3	123.28	2157.26	1.85885e-06
P23298;Q3UKY1;Q3U1I0;D3YWQ8;P16054	P23298	Prkch Pkch	77.918	2158.71	1.17566e-06
Q8BGG7;D3YVT5;Q8BGG7-2	Q8BGG7	Ubash3b Sts1	71.443	2161.87	1.07954e-06
Q3UJW8;Q3TWE8;Q9CZT4-2;Q9CZT4	Q9CZT4	Polr3e Sin	79.883	2181.18	1.21786e-06
Q80Y35;Q91W16;Q99KG8	NA		235.66	2187.92	3.60385e-06
Q7TPN9	Q7TPN9	Prr14	67.811	2192.67	1.03926e-06
Q6A049;B2RT41;Q6P7T8;Q8K082;Q3TTC3	NA	Zfc3h1 BC033596 Ccdc131 mKIAA0546 Psrc2	186.79	2198.03	2.8697e-06
A3KGV9;V9GXZ0;A3KGW0;A3KGV1-7;A3KGV1-6;A3KGV1-5;A3KGV1-2;A3KGV1-3;A3KGV1-4;A3KGV1;Q3UFG2	A3KGV1	Odf2 Odf84	75.522	2210.44	1.16681e-06
Q3U4K5;Q6NXM5	NA	F630007L15Rik BC005512 EG641366 Brip1os 4632419I22Rik	72.562	2213.35	1.12256e-06
Q3UPW7;Q8VDR2;Q00547-2;Q00547	Q00547	Hmmr CD168 Ihabp Rhamm	74.597	2215.74	1.15529e-06
E9QP46;Q6ZWQ0;F6W8R9;Q76KB5;Q6DFZ2;Q6ZWQ0-3;Q6PI66;F7BX34;Q7TPP1;D3YVK9;D5FT67	Q6ZWQ0	Syne2 mKIAA1011	782.13	2216.98	1.21197e-05
Q60575-2;Q60575;Q3UY61;A2AH75;Q60575-3;Q3UUN4;Q05BI6;Q05BP4;F6XNB6	Q60575	Kif1b	198.92	2219.56	3.08599e-06
Q80YC3;Q6AXC6	Q6AXC6	Ddx11	49.099	2225.07	7.63598e-07
Q6P5H4;E9QAN4;G3UW47;Q6TA13;Q3UH16;E9Q9G6;A0A087WQE8;P33173;Q5DTN3	P33173	Kif1a Atsv Kif1	190.99	2229.59	2.97636e-06
Q9D9M5	Q9D9M5	Phospho2	27.562	2229.76	4.29555e-07
Q80Y84-2;Q80Y84;Q8VCQ4;Q3TQL9	Q80Y84	Kdm5b Jarid1b Kiaa4034 Plu1	172.41	2233.13	2.69107e-06
J3QNE8;Q5I012-4;Q5I012-3;Q5I012-2;Q5I012;Q7TMR2;Q99JV6	Q5I012	Slc38a10	117.14	2235.72	1.83051e-06
E9PYX7;E9Q852;E9Q9C3;Q9QZQ1-2;Q9QZQ1	Q9QZQ1	Afdn Af6 Mllt4	188.9	2241.52	2.95954e-06
B2RUR8;D3Z210;H3BKW8;Q8R554	B2RUR8	Otud7b	91.982	2246.34	1.4442e-06
Q5DU67;A2AQJ8;Q8BVW0;Q3UXV0;Q8BVW0-2	Q8BVW0	Ganc mFLJ00088	102.59	2249.25	1.61284e-06
A0A0A0U6W1	NA		69.859	2251.63	1.09943e-06
A2AKX3;A2AKX3-2;F6R186;Q8BQU5;Q3U0E9	A2AKX3	Setx Als4 Kiaa0625	297.59	2257.51	4.69568e-06
E9PZ54;Q6P6I6-2;Q6P6I6	Q6P6I6	Polr2m Grinl1a	63.506	2258.03	1.00229e-06
G5E8S0;Q9D4H9-3;Q9D4H9;Q9D4H9-2;Q69ZZ4;F6TN92	Q9D4H9	Phf14 mKIAA0783	99.09	2258.67	1.56434e-06
A2BEG5;Q8VCD7;Q3UMI0;Q8BXY9;I7HLQ5	Q8VCD7	Kdm4c Jmjd2c RP23-45J15.1-001 Jhdm3c Kiaa0780	119.96	2260.45	1.89531e-06
P97329	P97329	Kif20a Rab6kifl	99.875	2282.65	1.59347e-06
Q91ZR8;Q3UG22;Q8BRS2;Q8BQS9;Q543C0;Q62312-2;Q62312	Q62312	Tgfbr2	64.246	2307.48	1.03617e-06
B9EIV8;Q9WVL3-2;Q9WVL3	Q9WVL3	Slc12a7 Kcc4	119.48	2309.47	1.92866e-06
Q8BMI0;Q8BM64	Q8BMI0	Fbxo38	133.93	2314.56	2.16669e-06
Q3TCU2;Q5I1X5	Q5I1X5	Ppp1r13l Nkip1	88.975	2326.94	1.44711e-06
Q148W7;Q148W6;Q0VGP5;Q91XL2	Q91XL2	Lnx2	75.14	2349.48	1.23393e-06
Q80YV4-2;Q80YV4;F7B6K4;Q05CZ0;Q80YV4-3	Q80YV4	Pank4	86.365	2352.97	1.42037e-06
Q8CI03-3;Q8CI03;Q8CI03-2	Q8CI03	Flywch1 Kiaa1552	44.559	2381.47	7.41701e-07
B9EJX5;Q8C176	Q8C176	Taf2	136.92	2383.46	2.28099e-06
Q3UG81;Q3TPZ2;Q07832;A0A0U1RQ54;A0A0U1RNM9	Q07832	Plk1 Plk	68.285	2391.36	1.14135e-06
Q99L69;Q3U3J1;P50136;A0A0U1RPK5	P50136	Bckdha	50.358	2402.36	8.45584e-07
D3Z6Q3;A0A0R4J282;H3BJ24;H3BL33;H3BJM1;E2S038;D3Z6Q4;H3BLF2;P58462;H3BJR8;A0A0R4J1H9;P58462-3;P58462-4;P58462-2;P58462-5;Q8CCZ5;D3Z0J5;A0A0R4J1I5;D3Z726;A0A0R4J161;Q9DBY0-2;Q9DBY0-3;Q9DBY0;H3BJZ5;H3BJ68;H3BKT4;Q3UMG2;D3Z2T4	P58462	Foxp1 Foxp1a	78.961	2410.71	1.33048e-06
Q3UFM5	Q3UFM5	Nom1 Gm1040	95.959	2417.39	1.62137e-06
Q6NZQ4;A0A0G2JE02	Q6NZQ4	Paxip1 Ptip	119.27	2420.21	2.01759e-06
Q9EP53-4;Q9EP53-3;Q9EP53-2;Q9EP53;F2Z3W0;F2Z3X2	Q9EP53	Tsc1 Kiaa0243	127.38	2423.48	2.1577e-06
Q8BTW7;Q923C1;A2AJ15;A2AJ14;Q8BIL8	A2AJ15	Man1b1	52.393	2451	8.97566e-07
A7VMV2;Q99KP3;Q9D221	Q99KP3	Cryl1 gul3dh Cry	35.208	2463.43	6.06221e-07
Q9CYC5;A2ACV5	Q9CYC5	Dsn1	39.552	2483.88	6.86669e-07
Q8CHC8	Q8CHC8	Adnp2 Kiaa0863 Zfp508 Znf508	126.77	2489.67	2.20601e-06
Q9WVH4;H3BKE2;H9KUZ0	Q9WVH4	Foxo3 Fkhr2 Foxo3a	71.064	2499.67	1.2416e-06
Q91WC1;Q3UVD7;Q91WC1-2	Q91WC1	Pot1 Pot1a	70.862	2501.68	1.23906e-06
Q3UN51;Q99JZ0	Q99JZ0	Sdcbp2	31.564	2509.48	5.53638e-07
Q8BIJ7	Q8BIJ7	Rufy1 Rabip4	80.376	2525.95	1.41906e-06
Q99LX5	Q99LX5	Mmtag2	29.298	2530.97	5.18292e-07
B2RUR3;P06795;P21447;Q3UMH0;A0A0G2JF49	P06795|P21447	Abcb1b Abcb1 Mdr1 Mdr1b Pgy1 Pgy1-1 Abcb1a Abcb4 Mdr1a Mdr3 Pgy-3 Pgy3	140.99	2549.67	2.51259e-06
A2RSY1-3;A2RSY1-2;A2RSY1	A2RSY1	Kansl3 Kiaa1310 Nsl3	82.031	2550.27	1.46222e-06
Q3USK4;Q2M4G6;Q62245;Q9QYS7	Q62245	Sos1	129.23	2562.35	2.31447e-06
Q8BKW4-2;Q8BKW4;A0A0G2JEN2	Q8BKW4	Zcchc4	55.942	2571.06	1.00531e-06
A0A0J9YUP5;F8VQG7;Q69ZK1	NA	N4bp2 B3bp mKIAA1413	164.39	2577.91	2.96205e-06
B2RS36;Q5EE38;Q5EE38-3;Q5EE38-2	Q5EE38	Acd	44.713	2579.25	8.06076e-07
Q8R2P1;A0A0U1RNK3	Q8R2P1	Klhl25 Enc2	65.825	2585.97	1.18977e-06
A0A0G2JFY6;B0V3P3;Q9D8S2;Q7TND3;Q9WV76;Q3TN27;B0V3P4;Q7TMS3;A0A0G2JDQ2;Q9CW72	Q9WV76	Ap4b1 Gm43064	64.332	2591.71	1.16537e-06
B9EHV2;E9Q3I3;E0CYU0;B7ZNJ6;Q5DU57;Q5DU57-2;A0A0G2JEU6;A0A0G2JFA1;S4R1K5;B1AXI2;A0A0G2JE35;A0A0G2JEH1;B1AXI4;B1AXI6;Q3UTH8-2;Q3UTH8-3;Q3UTH8-4;Q3UTH8;F6SRZ4;Q3TQN9;Q3TDW8;E0CX56;E9PYK8;Q7TNR9	Q5DU57	Spata13	128.1	2593.64	2.32225e-06
Q8CCD4;Q3UI58;Q6PAR4;Q64701-2;Q64701;Q6NTA5	Q64701	Rbl1	67.468	2614.2	1.23278e-06
Q05BF9;A8Y5Q1;A2AJP9;A8Y5Q0;A2AJQ0;Q3UV70	Q3UV70	Pdp1 Ppm2c	61.181	2622.11	1.12129e-06
B6YY24;Q3UVG3	Q3UVG3	Fam91a1 D15Ertd621e Kiaa0493	93.462	2626.05	1.71549e-06
D3YY41;P42337	P42337	Pik3ca	110.14	2641.56	2.03355e-06
Q8K3P5-2;Q8K3P5	Q8K3P5	Cnot6 Ccr4 Kiaa1194	62.775	2644.66	1.1604e-06
Q3UHP6;P59672;P59672-2;Q3TE53;Q91VR4	P59672	Anks1 Anks1a Kiaa0229 Odin	129.56	2656.15	2.40532e-06
Q571F6;E9PZ26;Q3UE68;E9Q412;G5E8P1;Q80UP2	NA	Brd1 mKIAA4191	103.68	2657.35	1.92572e-06
Q8BH65-3;Q8BH65	Q8BH65	Dennd6a	43.736	2662.68	8.13967e-07
Q3U0J8;Q8K0Q9;A0A087WRL5	Q3U0J8	Tbc1d2b Kiaa1055	109.95	2662.88	2.04643e-06
Q7TSZ8	Q7TSZ8	Nacc1 Btbd14b Nac1	56.536	2664.57	1.05293e-06
A0A087WPH5;Q8VC60-2;Q8VC60;A0A087WRY5	Q8VC60	Glb1l	62.498	2669.64	1.16619e-06
Q91YI1-2;Q91YI1	Q91YI1	Atg13 D2Ertd391e Kiaa0652	52.615	2677	9.8448e-07
A0A0A6YWD3;A0A0A6YVZ7;Q8C735;A0A0A6YWF7;Q8C735-2	Q8C735	Lin9 Bara Tgs1	58.886	2684.13	1.10475e-06
Q6P5D3-2;Q6P5D3;Q6P5D3-3;Q6P5D3-4;Q6P5D3-5	Q6P5D3	Dhx57	149.87	2694.53	2.82259e-06
Q811J3;Q8BZL2	Q811J3	Ireb2 Irp2	104.92	2703.98	1.98294e-06
Q61001;Q6ZQA1;Q8R3Y7;Q712T9;Q80VE8;Q3TZ05	Q61001	Lama5 mKIAA0533	404.05	2708.83	7.65008e-06
D3Z7I0;Q8BL74;Q3UU56;A0A0J9YUJ3;D3Z2L1	Q8BL74	Gtf3c2 Kiaa0011 Gm29609	104.72	2713.9	1.98643e-06
Q8R179-2;Q8R179	Q8R179	Kbtbd4 Bklhd4	58.083	2714.19	1.10189e-06
Q3TCR7;Q3TBU6;Q9CUM4;Q91Z39;E9QLL2;Q8BZ98-2;Q8BZ98;Q8BUT2;G3UXX2;A0A0J9YUE9;A0A0J9YUN4;P39053-5;P39053-3;P39053-6;P39053-4;P39053;G3UY64;F2Z460;E0CXZ8;D6RH60;V9GWS9;F6W8Z8;B2ZCP5;S4R279;E9Q0J3;Q4FJJ9;P09922	NA	Dnm2	97.986	2723.82	1.86549e-06
E9Q6R7;O08614;Q61636;Q3TR59;Q3UYS4;Q810I5;Q6P6L2;Q9D1Z0;Q8C7R5	NA	Utrn utrophin	392.7	2727.85	7.48738e-06
V9GWT5;V9GXF2;V9GXP4;Q8JZY4	Q8JZY4	Prorp Kiaa0391 Mrpp3	25.013	2731.44	4.77536e-07
A0A087WPA4;A0A0R4J2B5;A0A087WRI8;G5E8E3;Q8R3Y5-3;Q8R3Y5-2;Q8R3Y5	Q8R3Y5	2310022A10Rik	20.815	2733.62	3.97708e-07
Q5NCJ0;B2RUJ6;Q5NCJ1;Q5DTR1;Q5NCJ4;Q5NCJ5;Q3UPQ2;Q3TPI6;Q3TKC6;Q8BLC8;Q8R3E5;Q5NCJ2;Q8VCK0;Q8BX14	NA	Rapgef6 mKIAA4052	179.23	2754.99	3.45128e-06
G5E8A7;A0A140LIW4;Q80XS6	Q80XS6	Samd4b Smaug2	74.993	2759.01	1.44619e-06
Q3U4M2;A8Y5T6;Q8CFI5	Q8CFI5	Pars2	57.719	2768.09	1.11673e-06
Q6ZPP3;Q5NCI0-2;Q5NCI0;Q6NXN0;B0QZL8	Q5NCI0	Urgcp mKIAA1507 Urg4	101.93	2778.76	1.97972e-06
A2AEG2;Q80Z25	Q80Z25	Ofd1	117.63	2779.21	2.28501e-06
Q9CXF7-2;Q9CXF7;Q8BIZ9;Q9CRZ3	Q9CXF7	Chd1l	99.484	2782.18	1.93458e-06
F6V3V2;Q8CIG3-3;Q8CIG3-2;Q8CIG3	Q8CIG3	Kdm1b Aof1 Lsd2	49.129	2805.03	9.63216e-07
Q6QI06-2;Q6QI06;Q8R5D5;Q0VAV3;Q8C2V9;Q9D2K3	Q6QI06	Rictor Kiaa1999 4921505C17Rik	174.27	2812.21	3.42546e-06
D3Z734;D3Z733;Q8CDH2;E9Q392;Q9QXK2;W4VSP9;Q921R6;Q8CED3;F6ZKR0	Q9QXK2	Rad18 Rad18sc	48.43	2823.75	9.5585e-07
G5E837;F6T0G2	NA		79.434	2826.37	1.56922e-06
Q9JHP7;Q9JHP7-3;Q9JHP7-2	Q9JHP7	Poglut2 Ep58 Kdelc1	57.985	2834.84	1.14893e-06
Q91ZZ2;A1L338;Q3UGX8;Q3UHC1;Q8C5V7;F6ZDE5;E0CXV1	NA	Rapgef1 Grf2	121.92	2837.6	2.41811e-06
Q6ZQ55;Q0VF51;D9HP81;Q9EQZ7-3;Q9EQZ7;Q9EQZ7-2	Q9EQZ7	Rims2 mKIAA0751 Rab3ip2 Rim2	146.55	2838.37	2.90739e-06
Q8VBZ0	Q8VBZ0	Dhrsx Pscad	35.957	2843.47	7.1463e-07
Q5SXR4;Q6PE54	Q6PE54	Dhx40	34.397	2846.47	6.84348e-07
G3UX50;Q3U0Z3;A1A558;A0A068BEP5;Q3UKR0;Q3UIV3;O35613;Q5XW59;Q5XW53;Q5XLB0;Q5XW54;G3UWJ9;Q5XW57;G3UWI4;Q5XW58	O35613	Daxx	77.208	2860.6	1.54372e-06
G5E833;Q9ER64;Q6ZPN6	Q9ER64	Osbpl5 Obph1 Osbp2 mKIAA1534	101.7	2860.94	2.03366e-06
A0A0G2JEA5;A0A0G2JE41;A0A0G2JGQ9	NA	Gm43738	95.222	2870.11	1.91023e-06
Q61210-5;Q61210-2;F6ZN61;A0A0U1RPN7;A0A0U1RPP2;A0A0U1RPH2;D3YVJ9;REV__E9Q7T7	NA	Arhgef1	109.25	2875.69	2.1959e-06
A0A0R4J0I4;Q8BIW9;E9Q2M3;E9PVJ3;F6ZBE7	Q8BIW9	Chtf18 Ctf18	108.14	2893.08	2.18674e-06
D3Z0K6;A0A0G2JEI9	NA	Rsbn1l	91.745	2897.2	1.85785e-06
D3YTU2;Q3U0K8-3;Q3U0K8;Q3U0K8-2	Q3U0K8	Ogfod1 Kiaa1612	61.159	2911.16	1.24444e-06
Q8BWQ2;Q8BVY4;Q8BU36;B0QZW5;B0QZW4	NA	Supt3 Supt3h	41.217	2911.22	8.38688e-07
Q569W4;Q3TZ45;Q69Z91;Q99NB1;Q99KM8	Q99NB1	Acss1 Acas2l mKIAA1846 Acas2	74.622	2915.06	1.52042e-06
Q922X9;Q921F5;F6RXJ8	Q922X9	Prmt7 Kiaa1933 BC006705	78.3	2915.87	1.5958e-06
D3Z5P5;A0A0B4J1E3;P40694	P40694	Ighmbp2 Smbp-2 Smbp2	97.496	2926.04	1.99396e-06
E9Q3A0;Q80WG7	Q80WG7	Trim36	81.337	2926.63	1.66381e-06
O08856	O08856	Ell	67.146	2927.7	1.37403e-06
Q80Y98;Q80Y98-2;Q80Y98-3	Q80Y98	Ddhd2 Kiaa0725 Samwd1	79.576	2929.23	1.62924e-06
A6H6H9;Q5QGZ6;Q61818-2;Q61818	Q61818	Rai1 Kiaa1820	196.08	2931	4.01697e-06
Q9DC47;Q8C0L3	NA	Zfp869	61.672	2931.72	1.26375e-06
F6YPG3;A2AG36;Q562G0;B9EIU5;Q5DU55;Q9JJI6;D3YTQ6;D3Z4I0;D3Z3Y1	Q9JJI6	Pigo mFLJ00350	74.655	2935.91	1.53197e-06
A1L0U6;A2AS98;P28660-2;P28660	P28660	Nckap1 Hem2 Kiaa0587 Nap1	129.38	2938.66	2.65745e-06
D2CGM5;D2CGM4;Q8R5F7-2;Q8R5F7;Q3U605;Q3TGP5;Q3UE16;Q3U0Y5	Q8R5F7	Ifih1	115.98	2939.05	2.38254e-06
F8VQB6;D3YXU7;F8VQB6-2;E9Q5G1;Q80TR9;D3YZ13;D3YXW4;F6UVU0	F8VQB6	Myo10	237.32	2939.33	4.87565e-06
Q3TL44	Q3TL44	Nlrx1	107.83	2951.96	2.22484e-06
E9QJT2;Q3UMQ8	Q3UMQ8	Naf1	63.65	2957.47	1.31573e-06
P49452	P49452	Cenpc Cenpc1	102.15	2970.32	2.12076e-06
F8VQE9;Q8VHH5;Q8VHH5-2;Q8K0K1;A0A0G2JER6	Q8VHH5	Agap3 Centg3	97.694	2983.3	2.0371e-06
F8WIH0;D3Z7V3;H7BX64;Q3URD3-2;Q3URD3;F6UV57;F6YCM8;Q3URD3-5;Q3URD3-4;Q3URD3-3;D3YV81;D3Z0N1;F6WY34;Q3TQF4	Q3URD3	Slmap Kiaa1601 Slap	79.446	2983.86	1.65691e-06
A2AIL4	A2AIL4	Ndufaf6	38.362	2996.19	8.03378e-07
Q8BKT3;A0A0N4SUY0;Q8BKT3-2	Q8BKT3	Gcfc2 Gcf Tcf9	87.441	3003.23	1.8355e-06
Q925J9-4;Q925J9;B1AQH6;Q925J9-3;Q925J9-2	Q925J9	Med1 Crsp210 Drip205 Pbp Pparbp Trap220 Trip2	165.45	3017.42	3.48941e-06
B9EKI3;D6RJK7	B9EKI3	Tmf1 Ara160 Gm153	121.8	3027.97	2.57779e-06
H3BKS8;E9PWD4;Q3TD26;A0A0R4IZW7;Q8R2M8;Q3TX08;H3BKV3;H3BK68;D3Z413;H3BL70;H3BKB8;D6RFC0;D6RG86;H3BL74;G3V019	Q3TX08	Trmt1 D8Ertd812e	69.432	3044.19	1.47734e-06
A2A690;A2A690-2;Q3UF55;F6VCI2;F6VP19;Q8BUK5	A2A690	Tanc2 Kiaa1148	220.26	3054.08	4.70181e-06
Q8K011;Q3UG03;Q3UEE0;Q04519	Q04519	Smpd1 Asm	69.884	3056	1.49273e-06
Q8BMD6-2;Q8BMD6	Q8BMD6	Tmem260	63.383	3070.84	1.36044e-06
Q3UIJ1;Q8VEG4-2;Q8VEG4	Q8VEG4	Exd2 Exdl2	74.279	3075.95	1.59696e-06
Q9Z0F6	Q9Z0F6	Rad9a Rad9	42.058	3077.31	9.04625e-07
E9Q4K7;O35063;Q6A029	NA	Kif13b	204.57	3085.43	4.41171e-06
Q0VGR5;Q8K389;Q2TBE5;Q5SP75	Q8K389	Cdk5rap2 Kiaa1633	205.93	3093.32	4.45239e-06
B9EIX0;Q3U564-2;Q3U564	Q3U564	Dcp1b	62.693	3101.37	1.35901e-06
Q9CZ91	Q9CZ91	Srfbp1	48.745	3102.77	1.05713e-06
Q3V449;Q9EPA7;Q3V455	Q9EPA7	Nmnat1 D4Cole1e Nmnat	32.355	3107.93	7.02849e-07
A6PW28;Q80U16;Q80U16-2;Q80U16-4;Q80U16-3;Q6PAN3;Q9D9C2	Q80U16	Ripor2 Fam65b RP23-461O24.1 Kiaa0386	116.34	3126.95	2.54273e-06
Q3TUU0;Q8VDY9	Q8VDY9	Caap1 5830433M19Rik Caap	37.792	3131.46	8.27173e-07
Q3TLG2;Q9D0K8;Q5RL57;Q9R0L7	Q9R0L7	Akap8l Nakap Nakap95	67.813	3135.51	1.48618e-06
Q8CC88;Q8CC88-2;Q9DBH4;Q3U2P5	Q8CC88	Vwa8 Kiaa0564	213.42	3141.08	4.68557e-06
V9GXD9;V9GX40;Q5SV85-2;Q5SV85;Q3UQ32;F6YUG5	Q5SV85	Synrg Ap1gbp1 Syng	129.99	3155.69	2.86717e-06
Q91VX9;A0A0N4SW50	Q91VX9	Tmem168	79.673	3156.29	1.75767e-06
Q3U425;Q8K3Z9;Q6A036	Q8K3Z9	Pom121 Nup121 mKIAA0618	121.02	3156.41	2.66993e-06
Q3TCI2;Q3U007;Q9R049-2;Q9R049	Q9R049	Amfr	72.752	3162.98	1.60838e-06
Q3TMV7	Q3TMV7	Pyroxd1	55.591	3173.63	1.23313e-06
Q6PAJ1;A2RRK7;Q80UP7	Q6PAJ1	Bcr Kiaa3017	143.07	3183.52	3.18351e-06
Q541B1;Q3UIZ4;Q9CWW7	Q9CWW7	Cxxc1 Cgbp Pccx1	76.166	3195.01	1.70091e-06
Q9QZD4;Q3UEU6;F7A043;Q9CXC7;Q3UUC1;D6RHP2	Q9QZD4	Ercc4	103.69	3208.72	2.32551e-06
Q9CZN8	Q9CZN8	Qrsl1	56.782	3218.98	1.27755e-06
A1A4T2;Q8BHN3-2;Q3UE86;Q8BHN3-3;Q9R1N7	NA	Ganab	109.4	3223.28	2.4647e-06
Q8BVE8;Q8BVE8-2;D3Z3E4;B2RY48;D3Z3E0;F6Y765;Q8BVE8-3;Q8BVE8-4;D3Z229;A0A0J9YUM7;Q8BJU7;F6S6G6	Q8BVE8	Nsd2 Kiaa1090 Whsc1	152.25	3242.39	3.45042e-06
Q99LC9;Q8BJH7;Q5DTJ5	Q99LC9	Pex6 mKIAA4177	104.55	3247.63	2.37323e-06
Q6PFV2;A0A140LHL8;Q6ZPJ0;B1ATR2	Q6ZPJ0	Tex2 Kiaa1738	65.686	3253.58	1.49377e-06
Q6PD19-3;Q6PD19	Q6PD19	Armh3	58.19	3260.76	1.32622e-06
Q7TSH2;Q3UV76;F7DF70;Q80WB7;Q3U6H6	Q7TSH2	Phkb	123.89	3262.71	2.82529e-06
Q66L71;F8WI56;D3Z7D3;Q8BWT5;Q69ZV2;B2RQ71;E9PWR4;Q5EBR0;Q6NY04;Q6PGL8;B7ZMZ7;F7BCF6;Q8CBE5	Q8BWT5	Dip2a Dip2 Kiaa0184 Dip2c mKIAA0934	159.84	3274.64	3.65846e-06
D3YYR5;Q9Z256;D3Z5U5;Q9Z257;Q3UCX4;Q3TR36;A0A0G2JEP2;J9TN51;Q9WUN9;Q9JJX6-4;Q9JJX6-2;Q9JJX6-3;Q9JJX6	Q9JJX6	P2rx4 P2X4 P2x4	38.139	3278.31	8.73912e-07
E9Q876;B2RY21;B2RY11;Q8C137;Q8BZ38	NA	Abca12	292.59	3279.65	6.70713e-06
Q504M2;Q5DTY5	NA	Pdp2 4833426J09Rik mKIAA1348	59.946	3280.47	1.3745e-06
D3Z1F9;Q8C0M0-2;Q8C0M0;Q8C0M0-3	Q8C0M0	Wdr59 Cdw12 Kiaa1923	111.65	3284.27	2.56299e-06
Q3TQH4;Q99LL3;D3YUY0	Q99LL3	Chst12	46.314	3285.56	1.06358e-06
E9PZP8;Q8BNF7;Q99KS8;Q8CBQ0;Q8BR49	NA	Herc1	532.65	3293.32	1.2261e-05
Q9CZ57;A0A0A0MQ81;Q9CZ57-2	Q9CZ57	Nsun4 Shtap	42.853	3298.19	9.87884e-07
Q64514;A0A087WRC0;Q05DJ9;Q3V3M8;Q3V451;A0A087WQR6;Q922K4;A0A087WP19	Q64514	Tpp2	139.88	3301.54	3.22791e-06
Q3UEB4;Q9R008;D3YV77;A0A0G2JDI0;A0A0G2JEG0;A0A0G2JFX8	Q9R008	Mvk	43.123	3305.52	9.96317e-07
A2A485;Q3UH28;Q3U1M7;A2A483;E9Q8D1;A2A482;A2A484;Q8CHB3;Q80Y82;A2A481;A2A480;Q6P4S7;Q3V1I9;Q80XT8;A2A486	NA	Zmynd8 Prkcbp1 mKIAA1125	120.84	3315.92	2.80069e-06
Q3TR55;Q9CWR2;Q3TIF7;D3YZ17	Q9CWR2	Smyd3 Zmynd1	49.092	3317.06	1.13818e-06
F6ZBR8;G5E8J8;O88286-2;O88286-3;O88286	O88286	Wiz	104.46	3348.91	2.44514e-06
B2RQ14;Q8CDA1;Q8CA68;Q8CDA1-4;Q8CDA1-3;Q8CDA1-2	Q8CDA1	Inpp5f Kiaa0966 Sac2	127.61	3352.55	2.99026e-06
Q8BMQ8	Q8BMQ8	Mon1b Kiaa0872	60.015	3355.21	1.40744e-06
B2RRK4;Q4VBF2	Q4VBF2	R3hdm4 C030046I01Rik	29.659	3356.52	6.95816e-07
Q05CH9;Q5XPI3;Q5XPI3-2;F7B5Z3	Q5XPI3	Rnf123 Kpc1	140.65	3363.1	3.3062e-06
Q8CFH3;Q8CD95;Q3U3C3;E9QKQ5;Q80XT6;A0A0R4J0V3;Q91ZP3-2;Q91ZP3	Q91ZP3	Lpin1 mKIAA0188 Fld	75.407	3363.9	1.77298e-06
Q9D379;E9PWK1;Q6PEV0;Q8K2W5;F6YTS6;D3Z4M3	Q9D379	Ephx1	52.576	3392.7	1.24676e-06
A2AJI1;A8Y5P4;A2AJI0-2;A2AJI0;F6WF36	A2AJI0	Map7d1 Mtap7d1 Kiaa1187	85.763	3395.15	2.03521e-06
F6WJB7;Q6ZQ93-3;Q6ZQ93-2;Q6ZQ93;Q6ZQ93-4;Z4YLQ1	Q6ZQ93	Usp34 Kiaa0570 Murr2	409.82	3402.94	9.74758e-06
F8WHJ2;Q8K013	Q8K013	Gtpbp10	31.933	3421.76	7.63729e-07
D3YZU6;Q9DB32	Q9DB32	Haghl	26.109	3421.91	6.24465e-07
Q8K1A6;E9PX94;Q8K2N4	Q8K1A6	Cc2d1a	103.7	3445.6	2.49743e-06
Q8K1J5	Q8K1J5	Sde2	48.58	3446.43	1.17024e-06
G5E8Q7;A6H687	A6H687	Sac3d1 Shd1	46.412	3455.68	1.12102e-06
A8Y5H7;A8Y5H7-2;A8Y5H7-3;Q8BXE6	A8Y5H7	Sec14l1 Kiaa4251	81.215	3459.7	1.96392e-06
A2A9W7;Q8BMI3;S4R2D2;A2A9W5	Q8BMI3	Gga3 Kiaa0154	70.192	3462.81	1.69889e-06
Q542A5;O35185;E9Q2C3;Q52L58	O35185	Bhlhe40 Bhlhb2 Clast5 Dec1 Stra13	45.36	3478.74	1.10292e-06
B7ZNW3;B2RSR2;Q8BH47	Q8BH47	Sec22a Sec22l2	32.618	3483.95	7.94288e-07
B1ATB3;Q7TN60;B1ATB5;Q7TN60-4;B1ATB6;D6RCY1;Q99K19;Q7TN60-3;Q7TN60-2	Q7TN60	Tmc6	90.575	3485.19	2.2064e-06
F8VQE2;E9Q0A4;Q9QXL1;Q8BX69;F6ZSF2;Q6ZQB1;Q8BIT4;Q3V416;Q3TQJ5;Q3UHE7;F8WGN6;E9Q0J5;Q9QXL2-3;Q9QXL2-2;Q9QXL2-4;Q9QXL2	Q9QXL1	Kif21b Kif6	181.4	3489.86	4.4248e-06
Q9D6B6	NA	Mpc1 Brp44l	18.258	3503.39	4.47086e-07
E9QKG2;E9PZI6;Q9WV86;G3UX83;Q8K0T4	Q9WV86	Katna1 KATNA1	55.982	3516.33	1.3759e-06
F6RN19;Q8CIV2;Q8CIV2-2;Q498A7	Q8CIV2	Tmem259 ORF61	62.973	3519.89	1.54929e-06
Q80Y32;Q8BTT5;Q8R579;Q8CGJ8;Q3U0Q0;Q9D639	NA	Hmgxb4 Hmgb2l1	65.36	3522.19	1.60907e-06
J3QJV7;O35551-2;O35551-3;O35551;O35551-6;O35551-5	O35551	Rabep1 Rab5ep Rabpt5 Rabpt5a	89.827	3527.1	2.21449e-06
Q91V35;P18052-2;P18052	P18052	Ptpra Lrp Ptpa	89.841	3534.28	2.21935e-06
Q3UVX6;F8WGI9;Q91YY0;P98156;F6RKS4;F8WIN7	P98156	Vldlr	79.863	3543.73	1.97813e-06
F8VQ95;Q6Y685-2;Q6Y685;Q3UUD7	Q6Y685	Tacc1	84.253	3556.03	2.09411e-06
Q3UGF9;Q3UX88;A0A0R4J0G7;Q8K4R9-3;Q8K4R9-2;Q8K4R9	Q8K4R9	Dlgap5 Dlg7 Kiaa0008	84.607	3559.05	2.1047e-06
G5E8L8;Q61083	Q61083	Map3k2 Mekk2	69.683	3560.4	1.7341e-06
D3Z600;O09012-2;O09012	O09012	Pex5 Pxr1	69.836	3572.81	1.74397e-06
Q9Z2H7	Q9Z2H7	Gipc2 Semcap2	34.118	3573.03	8.52059e-07
A0A0R4J175;Q3UQU0;Q3U3P9	Q3UQU0	Brd9	66.968	3580.44	1.67592e-06
Q8BGX1	Q8BGX1	Pced1b Fam113b	49.967	3586.1	1.25243e-06
E9Q7E2;Q8BS84;Q8R2U9;Q8CET8;Q69ZG5;Q9D982	E9Q7E2	Arid2 Baf200	195.99	3591.62	4.92009e-06
O70230-3;O70230-2;O70230;Q60921;B2KF19;Q8BMU0-2;Q8BMU0	O70230	Znf143 Staf Zfp143	66.029	3591.67	1.6576e-06
Q3UUW7;Q6P1H4;Q5DU26;Q9WVL6	Q9WVL6	Extl3 mKIAA0519	94.601	3604.88	2.38361e-06
Q9JI39	Q9JI39	Abcb10	77.187	3606.08	1.94549e-06
Q8K330;Q8K330-2	Q8K330	Ssh3 Ssh3l	72.227	3622.4	1.82871e-06
Q8BJ34-3;Q8BJ34-4;Q8BJ34;Q8BJ34-6;Q8BJ34-2;Q6IS63	Q8BJ34	Marf1 Kiaa0430 Lkap	182.82	3622.95	4.62951e-06
E9QME3;Q8K305;E9Q3W6;D3Z4S2	Q8K305	Nsl1	31.733	3628.1	8.04711e-07
Q9JJZ2	Q9JJZ2	Tuba8	50.051	3632.75	1.27086e-06
F8VQ93;Q8VDD9;Q3UW86;Q8BSJ8;Q05BL7;Q05CQ5;A0A087WR26;Q8BRF9;E9Q2N1;Q921C3-2;Q921C3;A0A087WPP7;F6X674	Q8VDD9	Phip Ndrp Phip1 Wdr11	206.72	3655.41	5.28163e-06
Q7TSZ1;P51612;A0A0U1RP06	P51612	Xpc	104.46	3658.46	2.67115e-06
E9QP59;D3YU56;Q9WU40;Q9WU40-2	Q9WU40	Lemd3 Man1	100.16	3659.01	2.56157e-06
E9Q1L5;Q8BUH8;Q9CRF0;Q9CX65;Q9CQN9;A0A0J9YUC9;Q3TPI1	Q8BUH8	Senp7 Kiaa1707 Susp2	113.36	3678.66	2.91473e-06
A2AC19;O54864;O54864-2;O54864-3	O54864	Suv39h1 Suv39h	47.767	3686.69	1.23087e-06
Q99J39-2;Q99J39;Q569V6;Q9QXE6	Q99J39	Mlycd Mcd	50.766	3694.44	1.3109e-06
Q8VEL2;D3Z1C1;D6RDS6;A0A0N4SV39;F6SBM1;D6RFN8;F6W741;Q3TTC5;F6RV41	Q8VEL2	Mtmr14	72.442	3698.82	1.87285e-06
Q3U9Q0;O54910	O54910	Nfkbie Ikbe	39.174	3698.9	1.01279e-06
Q3UU43;Q80TE1;Q80VD4;Q8C228;Q8VCJ5	NA	Chpf2 mKIAA1402 2010209O12Rik	85.655	3699.26	2.21471e-06
A0A0R4J0D5;Q6PDG8;A0A0R4J2D4;Q6PDG8-2	Q6PDG8	Mon1a	62.103	3701.91	1.60689e-06
Q5H8C4-2;Q5H8C4;Q8CDS8;Q6P6M9;Q3TN78;Q8C9M0;A1ILH6;A1ILI5;A1ILI2;A1ILI1	Q5H8C4	Vps13a Chac Kiaa0986	346.72	3703.37	8.9748e-06
O70394;Q3UZN3	O70394	Il27ra Tccr Wsx1	69.092	3705.95	1.78968e-06
Q8BSP2;Q8BSP2-2;E9PY48;Q8BSP2-3;F7CXE4;Q3U5L1;D6RGR7	Q8BSP2	Ncaph2 D15Ertd785e	68.945	3707.98	1.78686e-06
Q8K394	Q8K394	Plcl2 Kiaa1092 Plce2	125.77	3710.69	3.26198e-06
E9QAD3;Q02395;Q02395-2;M0QWI3;F6Q1Z6;E9PZQ6;E9PZE8;Q924U2;E9Q8G7	Q02395	Mtf2 Pcl2	60.495	3715.05	1.57085e-06
D3YXZ3;Q91YS4;O88448;D3Z5Y7	O88448	Klc2	68.176	3724.23	1.77467e-06
Q8C3Q0;Q9R0T0;Q4FJK5;Q8C3Q9	Q8C3Q9	Casp9 Mch6	49.847	3730.72	1.29981e-06
Q6GU23;P42227-2	NA	Stat3	83.125	3740.69	2.17336e-06
Q62431;A0A0R4J1A7;D3YVQ2;B7ZP08;A6PWV5	Q62431	Arid3a Dri1 Dril1	64.172	3741.6	1.67823e-06
Q9CZ62;Q9CZ62-2;Q8C1I9;Q8BJR7;Q6P077;Q8BH46	Q9CZ62	Cep97 Lrriq2	94.64	3754.15	2.48333e-06
A0A087WSJ7;Q9CWW9;Q3TE80;Q3T9M2	NA	2410002F23Rik	18.844	3759.83	4.95211e-07
Q69ZF3	Q69ZF3	Gba2 Kiaa1605	103.29	3761.46	2.71559e-06
Q8BLY2	Q8BLY2	Tars3 Tarsl2	91.317	3761.52	2.40084e-06
Q9R1S8;F2Z3X0	Q9R1S8	Capn7 Palbh	92.563	3762.61	2.43431e-06
Q8K4N8;B1AUW8;B1AUW9;Q540G0;Q8BR10;Q99J34;B1AUW6;Q62406;Q62406-2	Q62406	Irak1 IRAK1-S Il1rak	58.941	3764.42	1.55083e-06
Q3UPP8-3;Q3UPP8;E0CZ48;E0CYR4;U5KVR9;F8VPJ7;Q3UPP8-2	Q3UPP8	Cep63 D9Mgc48e	62.627	3777.7	1.65363e-06
Q3UIL3;O08760;A0A0N4SV11;A0A0N4SUR7	O08760	Ogg1	38.883	3791.88	1.03054e-06
Q3U2A8;F6YJY2;Q8K2X9	Q3U2A8	Vars2 Kiaa1885 Vars2l	118.46	3792.98	3.14052e-06
E9Q717;Q5M8S1;Q546X9;Q9CVD2;F6T5L3;Q810M8	Q9CVD2	Atxn3 Mjd	33.434	3802.31	8.88556e-07
Q3URM6;Q5DTR2;Q8CEC2;E9QLT6;Q3ULM2;Q3U7X2;P53762-2;P53762	P53762	Arnt mKIAA4051	65.414	3809.39	1.74171e-06
Q6DID3;Q3TBS5;Q3TZC7;Q99LN2	Q6DID3	Scaf8 Kiaa1116 Rbm16	139.57	3817.16	3.72376e-06
Q3UDH0;Q3TQN1;O88856;F7BM44	O88856	Tpst2 D5ucla3	41.981	3844.37	1.12805e-06
A0A0G2JDP0;B9EJR4;O35387;A0A0G2JGR0;Q8R5I5;Q3UXX9;A0A0G2JE46;A0A0G2JGG5;A0A0G2JFF9	O35387	Hax1 Hs1bp1	31.315	3848.68	8.4239e-07
Q3U048;E9Q0A3;Q68FM7;D6RGQ8;Q5DU33	NA	Arhgef11	163.58	3850.41	4.40236e-06
Q6ZQA5;A2A9C3-2;A2A9C3	A2A9C3	mKIAA0467 Szt2	167.4	3856.31	4.51207e-06
Q80U56;A0A0N4SUI4	Q80U56	Avl9 Kiaa0241	72.185	3858.18	1.94661e-06
D3YV00;P98195-2;P98195;Q2HXI8;Q8C4G3;Q8C288;Q505G9;A2AQC3;Q6DI68;O70228	P98195	Atp9b MMR	127.94	3864.77	3.45604e-06
G3UWY0;Q8C3X4;Q8C3X4-2;Q8C8D6;F6ZM03;A0A0J9YUM0	Q8C3X4	Guf1 AA407526	65.612	3875.34	1.77723e-06
Q8C2N2;Q7TQD1;Q3U695;Q3T9G9;Q60769;Q3TBB9	Q60769	Tnfaip3 Tnfip3	87.567	3879.57	2.37451e-06
Q8BPS4	Q8BPS4	Gpr180 MNCb-3029	48.974	3882.84	1.32912e-06
Q5EBK1;A0A0G2JFS9;Q8C9S8	Q8C9S8	Atg4a Atg4a-ps Apg4a Autl2	45.094	3886.77	1.22506e-06
Q9QZX7-2;Q9QZX7	Q9QZX7	Srr	34.03	3891.27	9.25555e-07
Q3U269	Q3U269	Tstd2	55.385	3897.95	1.50896e-06
E9PUD2;Q8K1M6-3;Q8K1M6-5	NA	Dnm1l	79.532	3899.81	2.16788e-06
Q6PJN8;A0A0A6YW92;Q6PJN8-2	Q6PJN8	Dalrd3	58.732	3901.18	1.60147e-06
Q3UV09;Q3UEW9;B7ZNJ0;B2RRI4;B2RRI1;Q3UNK7;E9PXU2;Q9Z0F8;Q3UEC0;Q9Z0F8-2	Q9Z0F8	Adam17 Tace	93.067	3907.34	2.54171e-06
P41230	P41230	Kdm5c Jarid1c Kiaa0234 Smcx Xe169	175.31	3907.83	4.78841e-06
E9JGN0;Q8VDF3;Q8VDF3-2	Q8VDF3	Dapk2 DAPK2	56.135	3911.81	1.53483e-06
A0A0G2JEG3;Q8VE96;Q8BK02	Q8VE96	Slc35f6 4930471M23Rik	35.25	3914.56	9.64475e-07
B2RWS6;Q8BJ14;A0A0U1RNN6;A0A087WPR8	B2RWS6	Ep300 P300	263.3	3922.73	7.21918e-06
B2RY70;Q9D486-2;Q9D486;Q9D486-3	Q9D486	Cmip 4933407C03Rik Kiaa1694	82.816	3924.22	2.27152e-06
G3XA30;Q5EBG4	NA	Nsmce4a	43.752	3924.61	1.20017e-06
Q6PEE3;D3YVM0;D6RFP5	Q6PEE3	Rrm2b P53r2	40.803	3925.96	1.11966e-06
Q3UBH9;E9PWW6;Q8C6Z3;E9Q0D3;Q8C7N4;E9Q8M5;Q3TIQ4;D6RI42;Q8CEE5;D3YZY2;Q3TKQ7;D3YVH9;D3Z5I3;Q8R2Q7	NA	Zc3h7a Zc3h7 Zc3hdc7	110.86	3927.33	3.04314e-06
Q7TQ22;Q3UQV4;Q9D5D8;Q9CVU3	Q9D5D8	Cdyl2	56.141	3935.63	1.54434e-06
D3YVM2;Q9QY73;D3Z0H8	Q9QY73	Tmem59 ORF18 Tdcf1	28.592	3937.02	7.86795e-07
Q0VAW6;Q8BH50-2;Q8BH50	Q8BH50	8030462N17Rik	42.78	3958.05	1.18351e-06
E9Q368	NA	Tarbp1	175.69	3962.63	4.86609e-06
Q3UN75;Q3UJY2;D4Q8F9;P58158	P58158	B3gat3	37.038	3963.28	1.02601e-06
D3YY34;B7ZNA5;Q8CHP6;E9QPT4;Q8CHP6-2	Q8CHP6	Phc3	102.14	3965.1	2.83074e-06
Q8VC16;D6REG8;D3Z1R4;Q8BKB4;Q80WK4	Q8VC16	Lrrc14 Kiaa0014	54.968	3965.55	1.52357e-06
P70419	P70419	Galnt3	72.931	3984.18	2.03095e-06
Q9CPQ5	Q9CPQ5	Cenpq	30.76	3988.58	8.57539e-07
B9EIT8;A0A0R4J205;Q8C1Z8;E0CZ56	Q8C1Z8	Trmt10a Rg9mtd2	37.992	3998.43	1.06177e-06
Q8K339	Q8K339	Kin Btcd Kin17	44.721	4014.19	1.25475e-06
Q99N50-11;Q99N50-5;Q99N50-3;Q99N50-4;Q99N50;Q69ZF4;Q99N50-7;Q99N50-8;Q99N50-6;Q99N50-2;A0A140LJF2;Q6P216;Q7TMU6;Q3UX90	Q99N50	Sytl2 Slp2 mKIAA1597	100.72	4014.92	2.82645e-06
B2KFW6;Q9QWH1-2;Q9QWH1	Q9QWH1	Phc2 RP23-467J23.1-001 Edr2 Ph2	89.754	4026.52	2.526e-06
Q540M5;Q3U8T2;Q3TW49;P15261	P15261	Ifngr1 Ifngr	52.271	4027.98	1.47163e-06
E9QPX1;P39061-2;P39061-1;P39061;D3Z5C2	P39061	Col18a1	182.29	4036.07	5.14246e-06
Q3TKZ9;E9Q5C9;Q6ZQK6	E9Q5C9	Nolc1 Kiaa0035	73.569	4043.71	2.07933e-06
G5E8J0;O35516-2;O35516;Q3U1W7;Q6PCM9	O35516	Notch2	265.63	4056.4	7.53125e-06
A7MCT8;Q3UNI1;Q53Z05;Q923E4;Q923E4-2;Q3USY7	Q923E4	Sirt1 Sir2l1	64.114	4067.38	1.82271e-06
F8WJA7;D3YYI6;P51827;P51827-2	P51827	Aff3 Laf4	133.2	4077.2	3.7959e-06
Q8BU22;Q922S8;Q3UD72;Q99PT6	Q922S8	Kif2c	81.012	4080.39	2.31047e-06
Q5U4C3	Q5U4C3	Scaf1 Sfrs19	133.84	4088.39	3.82461e-06
Q91YQ8;Q3TUS8;O09174	O09174	Amacr Macr1	39.58	4103.94	1.13534e-06
Q91WP9;Q3TJQ7;Q9ET01;Q3UEJ6	Q9ET01	Pygl	97.43	4109.08	2.79825e-06
Q8VDM1;F7C2Y9	Q8VDM1	Zgpat Kiaa1847	56.41	4137.51	1.63134e-06
Q3TRJ6;Q91XC9	Q91XC9	Pex16	35.007	4139.12	1.01277e-06
Z4YJV4	NA	Ogdh	116.03	4141.17	3.35848e-06
Q6NSQ5;F7DFN7;F6V9G0;Q8BS13;E9PV05;E9Q422;E0CXN9;Q3TQS4;Q3KNJ6	NA	Sp140	62.616	4143.1	1.81326e-06
Q9R207;A2AMG5	Q9R207	Nbn Nbs1	83.794	4144.13	2.42714e-06
Q8K1C9;Q3TCM6	Q8K1C9	Lrrc41 Muf1	88.179	4166.08	2.56769e-06
B5B2P6;B5B2P7;Q60591-2;B5B2P8;Q3TTU8;A2AQC8;B5B2R5;Q6P3F6;Q8C443;B5B2Q8;B5B2Q9;B5B2R8;B5B2R0	NA	Nfatc2 AI607462	97.616	4166.45	2.84274e-06
A0A0A0MQ70;Q5SWT3	Q5SWT3	Slc25a35	32.167	4166.58	9.36785e-07
Q8K284;A0A0U1RPD8;Q3UHL0;Q8K284-2;Q3UPZ9;Q3UTP3;Q3UQ70;A0A0U1RP70;Q3UY03;Q8K284-3;A0A0U1RNK8;A0A0U1RNV0;A0JLN7	Q8K284	Gtf3c1	237.47	4177.47	6.9338e-06
D3YXK1	D3YXK1	Samd1	54.532	4181.3	1.59372e-06
Q8BMP2;B2RUG6;P59764	P59764	Dock4 Kiaa0716	131.17	4181.34	3.83353e-06
F8VPP8;Q3UGE6;Q6ZPZ8;Q3TZP6;Q3TAC6	NA	Zc3h7b mKIAA1031	110.29	4183.2	3.22473e-06
Q8BTJ4-2;Q8BTJ4;A2A5N7;Q3TIW9;B7ZWB9;D3Z6V6	Q8BTJ4	Enpp4 Kiaa0879 Enpp7	47.903	4192.52	1.40374e-06
A0A0R4J0J3;Q75NR7;Q75NR7-2;A3KMF3	Q75NR7	Recql4 Recq4	135.08	4192.66	3.95849e-06
Q80YR4-2;Q80YR4-3;Q80YR4	Q80YR4	Znf598 Zfp598	96.344	4197.91	2.82688e-06
A2AKA9;Q3TUI3;Q5CCJ9;Q8K2F0;Q8K2F0-2;Q05DR7;Q4G5Y4;Q53TY6;A2AKB0	Q8K2F0	Brd3 Orfx Fsrg2	75.349	4202.11	2.21306e-06
Q8C1F4;D3Z5Q0	Q8C1F4	Csgalnact2 Chgn2 Galnact2	62.529	4207.4	1.83884e-06
Q5SUH5;Q8BUV6	Q8BUV6	Lsm11	39.906	4207.64	1.17362e-06
Q3UJ84;Q3U417;Q8C8U0;Q8C8U0-3;F7CUU8;Q6IQY8;G3X957;Q8C8U0-2;O35711-2;O35711;O35711-4	Q8C8U0|O35711	Ppfibp1 Kiaa1230 Ppfibp2 Cclp1	108.52	4209	3.19255e-06
A0A0A0MQM6;I1E4X2;A0A0A0MQE0;E9Q6Z8;F8VQL7;A0A0R4J1Z4;P25425-10;P25425-4;P25425-7;P25425-9;P25425-11;P25425-8;P25425-3;P25425-6;P25425-2;P25425-5;P25425;P25425-12	P25425	Pou2f1 Oct-1 Otf-1 Otf1	61.017	4211.54	1.79614e-06
Q68EM3;C5IGX4;G3UY65;Q3UWL3;Q3TQW9;Q3TFV6;P24860	P24860	Ccnb1 Ccn-2 Ccnb1-rs13 Cycb Cycb1	41.467	4217.06	1.22225e-06
Q9WU62-2;Q9WU62	Q9WU62	Incenp	100.77	4227.39	2.97751e-06
Q99LG0;D3YVU1;D6RHQ6	Q99LG0	Usp16	93.433	4235.97	2.76632e-06
Q3U3J0;P47774	P47774	Ccr7 Cmkbr7 Ebi1 Ebi1h	42.827	4241.83	1.26976e-06
Q3UPC8;Q8BHZ4;Q52KI9;Q0VF56	Q8BHZ4	Zfp592 Znf592 Kiaa0211	137.45	4244.39	4.07764e-06
A0A0R4J0Y3;Q6DFV5;Q6DFV5-3;A2AAU3;Q6DFV5-2;A2AAU5;Q6PAR9	Q6DFV5	Helz Kiaa0054	219.96	4250.51	6.53482e-06
Q8BX80;F7CXI4;Q3TAJ0;E9Q017	Q8BX80	Engase	82.944	4257.8	2.46842e-06
Q8VH37;Q8VH37-2	Q8VH37	Hdac8	41.771	4269.12	1.24641e-06
Q3UF89;Q3V0E0;Q14AR3;Q8BVW3-2;Q8BVW3;Q3TA17;Q8BVW3-3	Q8BVW3	Trim14 Kiaa0129 Pub	27.705	4269.65	8.26798e-07
A2ANP4;Q8C0M8	Q8C0M8	Dnaic1 Dnai1	79.757	4273.37	2.38226e-06
Q8BHB2;Z4YJZ7;A0A0H2UH19;Q5DW34-2;Q5DW34;A0A0A6YWA0;H7CHP8;E9Q5A3;Q5DW34-3	Q5DW34	Ehmt1 Euhmtase1 Glp Kmt1d	101.02	4280.69	3.02253e-06
Q3U4S3;Q3U0X8	Q3U0X8	Cd96	49.079	4284.93	1.4699e-06
Q91WT4	Q91WT4	Dnajc17	34.465	4285.98	1.03247e-06
Q8BH73-2;Q8BH73	Q8BH73	Qpctl	42.576	4286.59	1.27563e-06
P48760-2;P48760-5;P48760-4;P48760;P48760-3	P48760	Fpgs	60.626	4287.03	1.81662e-06
Q80TN4	Q80TN4	Dnajc16 Kiaa0962	89.135	4287.95	2.67145e-06
Q3V268;Q9D1P2;A0A0U1RNW7;Q9D1P2-2	Q9D1P2	Kat8 Myst1 Mof	52.603	4287.95	1.57656e-06
O08599;O08599-2;A0A140LHJ4	O08599	Stxbp1	67.568	4298.67	2.03013e-06
Q91W00;Q8C2H7;Q3TXW0;Q9DBU1;P23336-2;P23336-3;P23336;B2FDI6	P23336	Ggta1 Ggta-1	43.685	4301.22	1.31333e-06
E9Q166;Q571M9;Q8C3P6	NA	Atad2b	164.72	4312.29	4.96482e-06
Q3UUJ4-2;Q3UUJ4-3;Q3UUJ4;B1AR92	Q3UUJ4	Strada Lyk5 Strad	42.454	4312.32	1.27961e-06
Q3ULB0;Q5DTS4;O88720;S4R1W5;Q8R388;Q3TPF1;A0A0A6YY54;Q9CRY1;A0A0A6YXE2	NA	Rbm6 mKIAA4015 def-3	113.67	4315.08	3.42834e-06
B1AVH7;B1AVH7-2	B1AVH7	Tbc1d2 Tbc1d2a	104.26	4329	3.15467e-06
Q9CX53	Q9CX53	Gemin6	18.75	4332.23	5.67756e-07
Q6A0C1;Q8C0V0;A0PJK0;B7ZC85;Q6NZC4;O55047-2	Q8C0V0	Tlk1 mKIAA0137	66.263	4343.03	2.01147e-06
Q9ES34;A0A0G2JG76;Q8R0U4	Q9ES34	Ube3b	122.76	4348.67	3.73132e-06
Q8CE46	Q8CE46	Pus7l	79.196	4349.36	2.40756e-06
Q8VCF1;Q8VCF1-3;Q8VCF1-2	Q8VCF1	Cant1	45.652	4350.81	1.38829e-06
A1ILG8;Q8BX70-3;Q8BX70;Q8BX70-2;A1ILH1;A1ILH0;A1ILH3;A1ILG9	Q8BX70	Vps13c Kiaa3021	420.08	4357.94	1.27957e-05
Q59IX1;Q543F8;Q60862;A0A087WSP9	Q60862	Orc2 Orc2l	60.415	4362.05	1.84198e-06
E9PYI3;B7ZNI1;A3KGF7;A3KGF7-4;A3KGF7-2;A3KGF7-3;Q9Z2T4;Q3V3V2	A3KGF7	Plcb2	131.83	4363.67	4.02083e-06
E9QQ10;Q70FJ1-3;Q70FJ1-2;Q70FJ1;A0A140T8S1;Q9CVC1;Q8BV41;Q9CS73;Q8C0C6;Q99P24	Q70FJ1	Akap9 Kiaa0803	434.13	4371.51	1.32648e-05
Q3TWW5;Q61048	Q61048	Wbp4 Fbp21 Fnbp21	42.032	4374.13	1.28505e-06
Q6P1F1;E9Q6B6;E9Q6E0;Q8CHB5;Q6NV54;Q3UHB5;J3QNR6;K3W4S4;Q9ESN9-2;Q9ESN9-3;Q9ESN9-5;Q9ESN9-4;Q9ESN9;Q9ESN9-6;Q3UYC3;Q8CAB6;D3YWH6	Q9ESN9	Mapk8ip3 mKIAA1066 Jip3 Jsap1 Syd2	143.41	4384.84	4.39524e-06
A0A0G2JEA0;B2RX15;Q6ZPS6	Q6ZPS6	Ankib1 Kiaa1386	92.617	4389.07	2.84127e-06
D3YZ54;Q9QXE0;E9PWM4	Q9QXE0	Hacl1 Hpcl Phyh2	60.995	4404.07	1.87758e-06
E0CXW2;E9PUK2;Q80V03-2;Q80V03	Q80V03	Adck5	64.421	4417.73	1.98919e-06
Q9D8Z6	Q9D8Z6	Atg101	25.001	4418.83	7.72172e-07
Q9JHT5	Q9JHT5	Ammecr1	36.03	4418.84	1.11281e-06
Q8BK58	Q8BK58	Hspbap1 Pass1	54.395	4423.09	1.68164e-06
Q3UPY7;Q3UGP8	Q3UGP8	Alg10b AU045404	54.158	4432.77	1.67798e-06
Q3UR71;Q3TPY7;Q8C9G3;Q9Z1N2;Q8CFY7;Q59IX2	Q9Z1N2	Orc1 Orc1l	91.58	4461.61	2.85589e-06
U5NG82;J7PCH3;G3UWE2;U5NFV9	NA	Irga7 Ifgga5	47.303	4462.23	1.47533e-06
Q8VCX5;Q8VCX5-3;Q8VCX5-2;E9Q9E0	Q8VCX5	Micu1 Cbara1	54.352	4464.69	1.69612e-06
Q8R0B4;C9DT14;A0A087WSH7;A0A087WNY6	NA	Tardbp TARDBP	33.328	4467.95	1.0408e-06
A4FUU9;Q9DBC0;B9EJ24;S4R1U9	Q9DBC0	Selenoo 1300018J18Rik Selo	57.19	4479.21	1.79048e-06
Q3TZR9;V9GX99;Q3U2X8;Q3US59;V9GXN6;Q8R0S1	Q8R0S1	Atf7 Gm28047	51.779	4498.47	1.62805e-06
Q9WVS8-4;Q9WVS8-5;Q9WVS8;Q5NCN8;Q9WVS8-3;Q9WVS8-2	Q9WVS8	Mapk7 Bmk1 Erk5	55.914	4503.81	1.76015e-06
E9Q9B7	NA	Kidins220	199.18	4504.87	6.27158e-06
Q8BJZ0;Q6PD13;Q4FJS3;Q3UKS1;D3YY85;D3YXX1;D3YY86;Q8R5C8	Q8R5C8	Zmynd11	64.273	4519.54	2.03036e-06
Q3TPE9-2;Q3TPE9	Q3TPE9	Ankmy2	33.626	4527.97	1.06421e-06
E9PZ64;A0A087WSU4;Q61122	Q61122	Nab1	50.774	4534.8	1.60934e-06
Q924W5;Q924W5-2	Q924W5	Smc6 Kiaa4103 Smc6l1	127.2	4549.88	4.04516e-06
Q3USJ8-3;Q3USJ8;Q3USJ8-2;Q3U0A9	Q3USJ8	Fchsd2 Kiaa0769 Sh3md3	82.405	4551.79	2.62171e-06
O88627;Q7TMQ0;C1PHX7;A2AWR5	O88627	Slc28a2 Cnt2 SLC28A2 Slc28a2b Gm14085	72.916	4552.64	2.32025e-06
Q8K1G9;A2ACQ1	NA	Dhx35	75.876	4556.23	2.41635e-06
Q543B5;Q3TXG1;Q923A8;Q62073;A2AP93;A2AP92	Q62073	Map3k7 Tak1	64.227	4556.65	2.04556e-06
A2AI05-2;A2AI05;A2AI05-3;E0CYR1	A2AI05	Ndor1	59.749	4558.25	1.90361e-06
E0CXB9;Q61301-2;Q61301-3;Q61301;Q8BS72	Q61301	Ctnna2 Catna2	106.73	4575.11	3.41301e-06
Q91W61	Q91W61	Fbxl15 Fbxo37	33.125	4580.16	1.06044e-06
G3UWD8;Q8R593;Q9CR50	Q9CR50	Rchy1 Arnip Chimp Zfp363 Znf363	25.254	4580.17	8.08465e-07
Q9CSS1;E9PZM7;Q7TML8;Q6ZPE9;Q810T0	NA	Scaf11 Sfrs2ip Srsf2ip mKIAA3013	128.74	4584.36	4.12517e-06
S4R203;S4R248;A0A0A0MQ95;B2RUJ8;S4R221;Q8C0D4;Q8R1F4;S4R2V0;S4R1B0	Q8C0D4	Arhgap12	87.321	4589.91	2.80138e-06
Q3TST4;Q8VEB1	Q8VEB1	Grk5 Gprk5	67.732	4591.98	2.17392e-06
Q80X31;Q3UDC9;Q3U3A6;Q7TSV2;Q61165;Q3TN68	Q61165	Slc9a1 Nhe1	91.499	4597.04	2.93998e-06
Q8VDB2	Q8VDB2	Alg12	54.543	4598.61	1.75313e-06
D3Z7P3;D3Z7P4;F7B327	D3Z7P3	Gls Gls1 Kiaa0838	73.963	4604.3	2.38027e-06
Q9JM73	Q9JM73	Srf	51.247	4616.54	1.65362e-06
A2AR99;Q9R1W5	Q9R1W5	Calcrl Crlr	53.264	4623.96	1.72146e-06
E9PYH6;D3YUD4;D3YX07;Q80V17;A0A0U1RNP2;D3YXL2;Q80V59	E9PYH6	Setd1a	186.06	4630.64	6.02204e-06
A2ASA8	A2ASA8	Itpripl1	62.216	4636.83	2.01638e-06
D3Z0T0;Q62311;D3Z5H6;S4R1R2	Q62311	Taf6 Taf2e	69.796	4661.12	2.27389e-06
A6P3E4;G3X8U9;A3KBF5;D3Z1Z4;Q544A0;Q7TSJ7;Q91Y86	Q91Y86	Mapk8 jnk1 Jnk1 Prkm8	44.021	4662.13	1.43448e-06
A2ATN4;Q8C552	Q8C552	Fam78a	32.067	4668.11	1.04628e-06
Q14AY4;E9PWG9;O35099;Q8CC79	O35099	Map3k5 Ask1 Mekk5	153.61	4672.56	5.01677e-06
Q91WM1-2;Q91WM1;Q8C5B7;A2BH82;A2BH83	Q91WM1	Strbp Spnr	70.813	4682.34	2.31753e-06
Q9WTU0	Q9WTU0	Phf2 Kiaa0662	120.81	4685.82	3.95674e-06
A0A0A6YWX8;Q9WUE4	Q9WUE4	Nprl2	18.08	4695.97	5.93434e-07
Q8C6H6;O70572;D6RGM4	O70572	Smpd2	47.394	4703.92	1.55823e-06
Q66JX5-2;Q66JX5;Q8C0Y5;F6UTB8;P0CAX8	Q66JX5	Fgfr1op	40.548	4704.57	1.33333e-06
Q68FG8;Q3UMK4;D3YVV0;E9Q723;Q8VD61	NA	Ttc13	66.559	4705.04	2.18886e-06
Q8VE19;Q8BV62	Q8VE19	Mios	98.334	4712.03	3.23863e-06
Q7TSE6;Q7TSE6-2	Q7TSE6	Stk38l Ndr2	53.771	4712.54	1.77114e-06
Q8R4B8;Q8R4B8-3;Q8R4B8-4;Q8R4B8-2	Q8R4B8	Nlrp3 Cias1 Mmig1 Nalp3 Pypaf1	118.27	4714.67	3.8974e-06
F8VPM0;E9Q374;Q91YE5-2;Q91YE5;Q91YE5-3;Q05CX2;Q80VL8;Q3V0H2;Q8CGH2;Q8BRP6;Q3UET2;Q3USB1;Q3UXC9	Q91YE5	Baz2a Kiaa0314 Tip5	209.4	4716.07	6.90249e-06
D3YX49;E9QAR4;E9QAR1;E9QAR6;E9Q1A5;Q6P3F1;Q3U1E7	NA	Zfp384	50.897	4725.57	1.68111e-06
Q8BJM7;F6VNP0;A0A0R4J0L2;Q8BJM7-3	Q8BJM7	Tyw1 Rsafd1	81.598	4760.69	2.71518e-06
Q5RIM6;Q60974-2;Q60974;Q3UV08	Q60974	Ncor1 Rxrip13	270.78	4764.76	9.01792e-06
F6SMY7;E9PUJ6;Q7TPH6-2;Q7TPH6;F6T4V9;F7CZG3	Q7TPH6	Mycbp2 Pam Phr1	509.35	4764.85	1.69635e-05
Q9CS15;Q3ULL6;Q80UI8;F6Q8N5;Q149I6	NA	Upf3b	27.675	4789.05	9.26374e-07
Q8K274;Q8BHV7	Q8K274	Fn3krp	34.468	4789.5	1.15387e-06
Q3TXI7;Q3UJU3;I3RSH5;Q9DBH0	Q9DBH0	Wwp2	51.06	4796.45	1.71179e-06
Q9DBH3;Q8VCU2;Q8R432;Q7TNZ4;O70362	O70362	Gpld1	93.645	4799.34	3.14134e-06
Q3TMK3;P59470	P59470	Polr3b	41.84	4800.02	1.40373e-06
G3UYT4;F6V6B6;Q8VBU8-4;Q8VBU8-3;Q8VBU8-2;Q8VBU8	Q8VBU8	Banp Smar1	28.501	4800.72	9.56348e-07
Q8C2A2;Q8C2A2-2;B1ATA6	Q8C2A2	Tsen54 Sen54	59.083	4806.24	1.9848e-06
P97868-2;P97868;D3YZU8;A0A0R4J165;P97868-3	P97868	Rbbp6 P2pr Pact	195.31	4861.99	6.63724e-06
Q04692;Q04692-2;A0A0N4SVV9;A0A0N4SVS7;A0A0N4SUQ5;A0A0N4SUP7;A0A0N4SVP9	Q04692	Smarcad1 Etl1 Kiaa1122	116.45	4869.52	3.96346e-06
B0V2Q7;Q3UN02	Q3UN02	Lclat1 Lycat Agpat8 Alcat1 Gm91	44.399	4872.31	1.51202e-06
Q9JJW0;A2AKD6	Q9JJW0	Pxmp4 Pmp24	24.196	4876.49	8.24708e-07
Q7TMM9	Q7TMM9	Tubb2a Tubb2	49.906	4878.32	1.70166e-06
Q8VEG6-2;Q8VEG6;Q8VEG6-3;D3YXZ0;D3Z2G5;D3YVH6	Q8VEG6	Cnot6l	62.452	4878.97	2.12972e-06
Q3UA16;A2AUT4;Q3UA16-2;Q3UA16-3;A2AUT3;A2AUT1	Q3UA16	Spc25 Spbc25	26.457	4895.52	9.05292e-07
G3X927;D3YW42;Q8VC31;G3UXR7	Q8VC31	Ccdc9	61.576	4904.72	2.11094e-06
Q3UFP4;Q91YR2;F8WHX0;E9Q5Y1;O35491	O35491	Clk2	30.847	4916.53	1.06004e-06
Q8VBY2	Q8VBY2	Camkk1 Camkk	55.837	4936.36	1.92654e-06
H3BJ26;H3BKT0;H3BJN3;H3BL09;Q6AXG1;Q9JJB6;Q5BL05;E9QKE9;H3BK24;P70403;P53564-3;H3BLS0;H3BJQ9;P53564-2;P53564;H3BJL7;P70381;Q3UMF6;H3BLJ7;H3BKF6;P53564-4	P70403|P53564	Cux1 Cutl1 Cux Kiaa4047	61.606	4951.17	2.13197e-06
Q8BTI7;F7BT68;Q8C036;Q3UNT7	Q8BTI7	Ankrd52	115.03	4962.16	3.98962e-06
Q8CCI9;E9PYL4;Q6RUT9;O70496	O70496	Clcn7 Clc7	45.03	4971.12	1.56461e-06
O55234;Q8BTY5	O55234	Psmb5	28.532	4973.8	9.91903e-07
E9QA68;B1ASA5	NA	Zfp362 RP23-467J23.3-001	39.998	4981.22	1.39259e-06
Q14B01;Q9D7A3	NA	Rnf113a2 Rnf113a	38.059	4988.55	1.32703e-06
Q3TG64;Q9JHN8;F6SFN2	Q9JHN8	Stk19 Rp1	28.103	4990.45	9.80261e-07
Q921Y4	Q921Y4	Mfsd5	49.679	4999.12	1.73586e-06
O88845-2;O88845-3;O88845;Q3TR91	O88845	Akap10	56.291	5003.86	1.96876e-06
Q05DU6;E9Q5G3;Q9CXV7	E9Q5G3	Kif23	64.177	5006.32	2.24568e-06
B2RR83;A0A0J9YV44	B2RR83	Ythdc2	161.09	5007.5	5.63817e-06
Q9D1R1	Q9D1R1	Tmem126b	25.444	5020.26	8.92813e-07
Q8BMK1;Q8BMK1-2	Q8BMK1	Mettl2 D11Ertd768e	43.911	5027.89	1.54315e-06
Q8BYN2;Q8BWR3;Q543T6;Q9D4F8;Q8BKL6;Q3U6E9;Q3TSV8	Q9D4F8	Tubgcp4 D2Ertd435e Gcp4	76.054	5035.19	2.67662e-06
S4R1D4	NA	Ppfia1	62.238	5038.41	2.19179e-06
Q91YN1;Q91YN1-2	Q91YN1	Fam118a	40.474	5056.85	1.43056e-06
Q3U4G9;A2CG76;Q9Z148-2;Q9Z148-3;Q9Z148;A2CG77;Q8BP38;H3BIW5;G3UYH7	Q9Z148	Ehmt2 Bat8 G9a Ng36	134.72	5057.12	4.76195e-06
Q7TMW6;Q7TMW6-2	Q7TMW6	Ciao3 Narfl	53.107	5072.06	1.88272e-06
Q8BHZ0;Q9CWE1	Q8BHZ0	Fam49a D12Ertd553e	37.342	5078.21	1.32543e-06
A1L013;Q9CS00	Q9CS00	Cactin 2510012J08Rik	90.66	5090.98	3.22601e-06
Q99J64	Q99J64	Rbm43	38.636	5098.83	1.37693e-06
E9Q3F7;Q7TN75;H3BJQ1;Q7TN75-2	Q7TN75	Peg10 Edr Mar2 Mart2 Mef3l1 Rgag3	115.37	5099.9	4.11248e-06
Q3USP3;E9Q8D0	E9Q8D0	Dnajc21	21.676	5107.41	7.738e-07
Q9QYT0;Q3TS40;P53798	P53798	Fdft1 Erg9	42.485	5108.93	1.5171e-06
E9Q467;B7ZWC5;Q3TZN9;E9Q236;B9EKC2	NA	Abcc4	140.21	5110.08	5.00791e-06
O35242;Q8C7M6;A2AKK2	O35242	Nsmaf Fan	104.54	5112.15	3.73539e-06
Q684Q4;Q3V1R8;Q08890	Q08890	Ids	44.383	5124.73	1.58978e-06
Q3TPD4;Q6NXV2;Q3U9N0;Q3U689;Q3TWZ6;Q3TWV2;Q3TLV0;Q3TJM8;Q3TJG5;Q3UDQ8;F8WIJ0;Q9JIS8;Q3UVD1;A2AGJ9;F6TQE2	Q9JIS8	Slc12a4 Kcc1 Slc12a6	114.29	5128.45	4.09679e-06
Q6NWV4;Q80TX5;Q9WUU9;Q8C777;Q8BPY4	Q9WUU9	Mcm3ap mKIAA0572 Ganp Map80	192.84	5141.06	6.92946e-06
A0A0R4J018;O55060;D3Z217;D3YWK6;D3Z380	O55060	Tpmt	27.571	5144.92	9.91472e-07
Q6P3Y5-2;Q6P3Y5-3;Q6P3Y5	Q6P3Y5	Znf280c Kiaa1584 Suhw3 Zfp280c	77.894	5154.97	2.80659e-06
E9Q1M6;E9PUR0;Q6KAP1;Q8C103;Q8BXZ6;F6SI14;F7C545;F6RRY0;Q6ZPY4;Q8C5C5;F6RUI8;F7DE17;Q5BJ28	NA	Ankhd1 mFLJ00246	263.4	5156.61	9.49356e-06
Q3TA31;Q91WF7;Q3TE15;Q3U2A4	Q91WF7	Fig4 Kiaa0274 Sac3	103.35	5158.4	3.72627e-06
A2ADA5;A2ADA5-2	A2ADA5	Pusl1	31.992	5207.19	1.16438e-06
A0A140LHU9;A0A140LI54;Q3TRM4-2;Q3TRM4-3;Q3TRM4;Q3TRM4-4;A0A140LJI6;A0A140LHT9;A0A140LHE0	Q3TRM4	Pnpla6 Nte	145.23	5212.61	5.29128e-06
B7ZP24;Q3UK78-2;Q3UK78	Q3UK78	Pcgf5 Rnf159	29.528	5213.56	1.07601e-06
P49443;Q9EQE2;Q9EQE3;Q8R4T7	P49443	Ppm1a Pppm1a Pp2ca1b Pp2ca3	42.432	5214.87	1.54663e-06
Q8BNZ9;Q8C6L5;Q8BSY1;D3Z5R0;Q05BI9;F6ZBV6	Q8C6L5	Cgas E330016A19Rik Mb21d1	57.815	5215.66	2.10765e-06
Q3TAP4	Q3TAP4	Ap5b1 Gm962	94.678	5218.35	3.45327e-06
J3QM81;Q80UU1;J3QPB4;J3KMQ5;Q80UU1-2	Q80UU1	Ankzf1 D1Ertd161e	82.965	5227.55	3.03139e-06
Q8BTX7;A8Y5K6;Q9EST3;Q8BY82;Q9EST3-2;Q5NBZ4;Q3TS00	Q9EST3	Eif4enif1 Clast4	82.126	5231.6	3.00306e-06
B2RUK5;Q3ULD5;Q6PD20;Q9D2F6;Q8K1L7	Q3ULD5	Mccc2	61.378	5242.88	2.24922e-06
A2AEW8;Q8VD04;Q3TZ55;A2AEW6;Q3T9D9;A2AEW5;A2AEW9	Q8VD04	Gripap1 DXImx47e Kiaa1167	95.912	5268.27	3.53175e-06
A0A0J9YV20;A0A0R4J0B7;Q80UZ2-2;Q80UZ2;Q80UZ2-3;A0A0J9YU58	Q80UZ2	Sdad1	79.458	5277.7	2.93111e-06
Q31152;Q95H92;Q8HWB2;Q0WXH7;Q0WXI6	NA	H2-Q4 H2-Gs10 H2-gs10 H2-Q1 H2-GS10	36.92	5278.62	1.36217e-06
Q9D0F4;Q3TV39;Q9D5Y8;Q5SZT7;Q4KKZ9	Q9D0F4	Nkap	47.227	5294.17	1.74758e-06
Q9D6J3	Q9D6J3	Yju2 Ccdc94	35.988	5294.88	1.33187e-06
Q3TVI8	Q3TVI8	Pbxip1 Hpip	81.163	5307.77	3.01106e-06
K7N5X2;Q91VL6	NA	Zfp825 BC012278	32.181	5324.33	1.19761e-06
Q3TLZ6;Q8BW84;Q99JT1	Q99JT1	Gatb GATB PET112 Pet112 PET112L Pet112l	52.541	5332.02	1.95812e-06
Q9CQZ1	Q9CQZ1	Hsbp1	8.6107	5345.58	3.21723e-07
I6L9H1;Q60838;Q3V330	Q60838	Dvl2	78.842	5384.75	2.96737e-06
Q8VDM5;Q8R0G3;Q5FWX7;E9Q6C1;F6UHR6;E9PXZ2;A0A0A6YXH3;A2A8Z1-2;A2A8Z1;Q99LZ2	A2A8Z1	Osbpl9 Orp9	62.531	5397.86	2.35921e-06
B2RXU2;A2APY6;Q3V1V3;Q8K089;Q8BK69;Q9D801	Q3V1V3	Esf1 Abtap	98.042	5399.67	3.70023e-06
E9Q8L9;Q9D620;Q6KAN5	Q9D620	Rab11fip1 Rcp	125.02	5399.71	4.71844e-06
Q8BJL0-2;Q8BJL0;Q8BJL0-3;Q8BJL0-4;D3YUX5	Q8BJL0	Smarcal1 Harp	87.125	5403.67	3.29064e-06
Q80VA4;Q80TK2;A0A0H2UKB8;Q8R5K2-2;Q8R5K2	Q8R5K2	Usp33 mKIAA1097 Vdu1	45.202	5408.56	1.70879e-06
F8WHN4;A2ACC6;E9Q0J2;B2RRF1;Q8BQZ4;A2ACC7;Q8BQZ4-2	Q8BQZ4	Ralgapb B230339M05Rik Kiaa1219	166.17	5415.45	6.2898e-06
A2AGH8;A2AGH9;A2AGH6-2;A2AGH6;A2AGH6-3;A0A0G2JG45;Q2NLB9;A0A0G2JET8;Q8BQM9;Q8BQM9-2	A2AGH6	Med12 Kiaa0192 Mopa Tnrc11 Trap230	240.87	5416.67	9.11936e-06
Q8C9B9;Q8C9B9-3;A0A0R4J0L7;Q8C9B9-2	Q8C9B9	Dido1 Datf1 Dio1	247.17	5423.01	9.36883e-06
Q3ZB17;Q27VK4;P56484	P56484	Ccr8 Cmkbr8 Ter1	40.045	5424.07	1.51818e-06
G3X9Z4;B2RX07;Q69ZY3;F6UFZ5;Q3TT32;Q3TTQ0;A5HLW1;A5HLW0;Q6PCW0;Q99KH9;Q8R2P5;Q8K0S1	NA	Pcf11 mKIAA0824	172.72	5457.19	6.58811e-06
Q3UBP0;J3QN31;P28650;P28650-2	P28650	Adssl1 ADSS1 ADSSL1 Adss1	50.254	5470.53	1.92154e-06
Q3UNQ4;Q3U0K4;E9QNW6;Q8VDG7	Q8VDG7	Pafah2	43.455	5472.54	1.66218e-06
G3X8V5;Q8K2Y0;Q8K2Y0-2;Q8K2Y0-3	Q8K2Y0	Rnf219 Obi1	79.975	5474.77	3.06033e-06
B9EHZ5;Q3UN60;Q9JLB0-2;Q9JLB0;Q8BP37;Q6NSS8;Q811G2;Q3TPA2;E9PWC5	Q9JLB0	Mpp6 Dlgh4 Pals2	60.924	5501.64	2.34277e-06
Z4YL44;Z4YMH1;A2CG63-2;A2CG63;Q8BV50	A2CG63	Arid4b Sap180	53.924	5506.69	2.0755e-06
Q8BZK0;Q8BZ55;Q91VB4;Q3TCR4;Q3TAA3;E9PZY1;Q8BX18	Q91VB4	Hps3 Coa	113.18	5542.9	4.38487e-06
Q3U8L9;Q3T9J9;Q7TQI7;A0JLR5	Q7TQI7	Abtb2	113.52	5544.98	4.39968e-06
A0A0G2JEY3;A0A0G2JGY6;Q7TT00;Q7TT00-2;Q7TT00-3;A0A0G2JGD1;A0A0G2JE63	Q7TT00	Supt20 Supt20h D3Ertd300e Fam48a	59.39	5552.18	2.30476e-06
A2AGM2;Q9DCL4	Q9DCL4	Mettl15 Mett5d1	25.34	5552.89	9.83501e-07
Q91W18-2;Q91W18-3;Q91W18;F6ZI20;E9Q6T6	Q91W18	Tdrd3	79.013	5560.21	3.07071e-06
Q00417;Q80UF1;Q00417-2	Q00417	Tcf7 Tcf-1 Tcf1	45.465	5564.04	1.76814e-06
Q3TVJ9;Q9Z222	Q9Z222	B3gnt2 B3gnt1 B3GNT2 Beta3gnt	45.882	5567.53	1.78548e-06
Q9DA08;A0A0U1RNS1;A0A0U1RNH1;A0A0U1RPT9	Q9DA08	Sgf29 Ccdc101	33.298	5581.85	1.29911e-06
Q3THS2;Q3MIA1;Q6IS38	NA	Wdr75	93.952	5586.03	3.66824e-06
Q9JJE4	Q9JJE4	Paqr4 MNCb-0914	29.215	5588.32	1.14113e-06
Q3TDA4;P51682	P51682	Ccr5 Cmkbr5	40.837	5588.88	1.59525e-06
Q6ZQF0;A0A087WPG9	Q6ZQF0	Topbp1 Kiaa0259	168.86	5597.18	6.6061e-06
Q6XPS7;Q9DBC9	NA	Tha1 Gly1	43.496	5599.05	1.70221e-06
Q3TBL2;Q61127;Q3TYF1;Q3U247;Q61127-2;D3Z008;D3Z292;Q8BSC5	Q61127	Nab2	56.558	5600.87	2.21411e-06
Q3TNL8-2;Q3TNL8	Q3TNL8	Itprip Kiaa1754	62.379	5605.13	2.44384e-06
Q8R322	Q8R322	Gle1 Gle1l	79.573	5610.51	3.12045e-06
Q8CD17;Q9JKC7	Q9JKC7	Ap4m1	49.569	5621.33	1.94759e-06
Q9DAM4;Q80X68	NA	Csl	52.353	5623.7	2.05785e-06
Q3TMX7-2;Q3TMX7;Q3TMX7-3	Q3TMX7	Qsox2 Qscn6l1	71.476	5640.23	2.81778e-06
Q8CI08;Q8CI08-2;A0A0J9YUJ0	Q8CI08	Slain2 Kiaa1458	62.377	5642.54	2.46007e-06
Q3TER3	NA	Spata5l1	45.884	5648.73	1.8116e-06
D3YUW8;D3YUX1;Q0VGT3;B9EIG6;Q8BZH4;Q3TSQ2	Q8BZH4	Pogz Kiaa0461	144.86	5653.61	5.72432e-06
B2RX81;Q8CHH5	Q8CHH5	Bicral BC032203 Gltscr1l Kiaa0240	114.35	5663.29	4.52641e-06
Q9JJQ0	Q9JJQ0	Pigb	63.119	5664.55	2.49905e-06
Q7TN73	Q7TN73	Casd1 Cas1 Cast1	91.602	5666.72	3.62815e-06
G3XA79;G3UY19;G3UW86;G3UWQ7;Q99K43;G3UXT4	Q99K43	Prc1	61.73	5672.47	2.44747e-06
E9QKD1;Q3UHX0;Q3UHX0-2	Q3UHX0	Nol8	130.66	5676.59	5.18417e-06
Q3U556;Q2M4G9;O88907	O88907	Pias1 Ddxbp1	64.513	5704.31	2.57217e-06
Q9WTK2-2;Q3TSA1;Q9WTK2	Q9WTK2	Cdyl	60.141	5725.01	2.40655e-06
Q6KAQ0;Q9CPR8;Q99PB1	Q9CPR8	Nsmce3 mFLJ00211 Ndnl2 Mageg1	34.084	5741.37	1.36778e-06
Q91X84	Q91X84	Crtc3 Torc3	67.026	5745.96	2.69188e-06
Q9D4H2;Q8VC84;F6VDD7	Q9D4H2	Gcc1	87.676	5748.74	3.52292e-06
Q8BIL5-2;Q8BIL5;Q8BJ23	Q8BIL5	Hook1	64.01	5748.78	2.57201e-06
Q9EQC8;Q05CA9	NA	Prcc	52.301	5749.21	2.10168e-06
D3Z0R8;Q8BGB2;Q8C9T8;Q3TNI8;D6RG81;Q810V1	Q8BGB2	Ttc7 Ttc7a	91.943	5751.34	3.69604e-06
Q8BFW4-2;Q8BFW4;A4FUW0;A4FUV9;Q8BJT1	Q8BFW4	Trim65	44.393	5768.42	1.78987e-06
Q149F1;Q8BY63	Q149F1	Rpusd2	61.534	5777.64	2.48493e-06
Q8BG46;Q99LW0	Q99LW0	Ankrd10	33.833	5780.52	1.36696e-06
Q8C436;Q8C436-2	Q8C436	Vcpkmt Gm71 Mettl21d	25.535	5782.74	1.03209e-06
Q99J79;Q4FZK4;A2AGR6	Q99J79	Ddb2	48.375	5783.45	1.9555e-06
Q8BGK6-2;Q8BGK6	Q8BGK6	Slc7a6 Kiaa0245	39.9	5797.63	1.61686e-06
Q6IR34-2;Q6IR34-3;Q6IR34;Q6IR34-5;Q8R0E6;F6SX81;A2AIV3;Q3UPG3;Q6IR34-4;Q8VDU0	Q6IR34	Gpsm1 Ags3 C10a	67.563	5801.17	2.73952e-06
Q3V3T8;Q3UJ04;E9PWW9;A0A0U1RPA7;Q3UUS5;A0A0U1RP31	NA	Rsf1 Hbxap	109.58	5809.33	4.44945e-06
Q924H7-2;Q924H7;E9Q5D5;Q924H7-3;F6R357;E9Q4Y9;E9Q020;F7A7S5;F6Z247;E9PZH6	Q924H7	Wac Kiaa1844	65.454	5824.86	2.66484e-06
Q80TA6;G3UZ04;G3XA69;Q80TA6-2	Q80TA6	Mtmr12 Kiaa1682	85.515	5838	3.48944e-06
Q3UFK7;Q9D8B6	Q9D8B6	Fam210b 2010011I20Rik	20.375	5848.46	8.32891e-07
P97313;P97313-2	P97313	Prkdc Xrcc7	471.47	5863.51	1.93224e-05
B7ZMU2;F8WI26;E9QJT6;Q68ED3;F6UPY1	Q68ED3	Tent4b Papd5	64.8	5874.57	2.66073e-06
Q9D0P0	Q9D0P0	Ebpl Ebrp Erp	23.307	5876.21	9.57266e-07
A2A9K3;Q8BMK0;Q8VDN9	Q8BMK0	Cep85 Ccdc21	85.097	5878.75	3.49662e-06
A0A0R4J199;Q08EC4-2;Q08EC4;Q08EC4-3	Q08EC4	Cass4	85.709	5881.89	3.52365e-06
Q3ZAS1;G3X9W4;P49117;Q5DTL3;Q3ZAR9;Q3U015	P49117	Nr2c2 Mtr2r1 Tak1 Tr4 mKIAA4145	65.239	5884.16	2.68313e-06
P42227-3	NA	NA	87.966	5886.73	3.61941e-06
F6SDQ0;Q8BFU7;A2ASC4;Q8BY68	Q8BFU7	P2ry10 P2ry10b A630033H20Rik	44.223	5887.78	1.81991e-06
Q91VY5;B0V2M9;Q91VY5-2;Q8C149;F7BTY2;Q8BLR3;B0V2M7	Q91VY5	Kdm4b Jhdm3b Jmjd2b	121.6	5888.05	5.00443e-06
Q8BLY7	Q8BLY7	Hps6 Ru	87.34	5888.39	3.59467e-06
A0A0R4J243;Q8BR65	Q8BR65	Suds3 Sds3	38.801	5889.13	1.59714e-06
F7C528;E9Q614;B1AR17;F6V4V3;Q8K0T3;Q8BR71;B0QZH8;B0QZH7	NA	Chd3	213.92	5889.26	8.80565e-06
E9Q3Y4;A0A0A6YXL6;Q9ESE1;A0A0A6YXX3;Q9ESE1-2;Q9ESE1-3;Q8C7C2;Q8BSM6;Q8CBR4	Q9ESE1	Lrba Bgl Lba	316.81	5891.72	1.30464e-05
D3YUY3;F8WI18;P70182;P70182-3;P70182-2;F8WHW6;O70161-2;O70161-3;O70161;P70181-2;P70181	P70182|O70161	Pip5k1a Pip5k1b Pip5k1c Kiaa0589	55.36	5897.52	2.28199e-06
Q3UQM9;Q9D273;Q9D273-2	Q9D273	Mmab	27.988	5902.93	1.15475e-06
Q3U7U0;Q9D2C6	Q9D2C6	Polr3h	22.876	5909.02	9.44811e-07
B7ZNR0	NA	Ecm1	62.718	5927.33	2.59837e-06
Q3UQH1;Q3U3Y0;Q148Z6;Q8BUV8	Q8BUV8	Gpr107 AI790205 Kiaa1624	49.89	5931.49	2.06836e-06
Q8CE04	NA	Cast	76.479	5935.07	3.17262e-06
E9Q4Y4;Q80TB9;Q8C769;Q6P2K8;Q7TMP0;Q9D694	NA	Cep192 mKIAA1569	276.34	5940.35	1.14737e-05
Q8CGY8-2;Q80XU6	NA	NA	115.73	5973.02	4.83158e-06
Q9CQI9	Q9CQI9	Med30 Thrap6 Trap25	20.358	5988.19	8.52078e-07
Q4FJL8;P56528;Q3UCS6;Q76N18	P56528	Cd38	34.407	6000.2	1.44299e-06
B9EJ96;E9QAQ3;Q6ZQ82;Q9D0J3;D3Z1X5;F7D661;F6Q7M1;Q3U860;F6XTB7;Q8BIY6	Q6ZQ82	Arhgap26 Kiaa0621	82.238	6002.46	3.45026e-06
Q9D281	Q9D281	Fam114a1 Noxp20	61.012	6006.03	2.56125e-06
Q3V1Z1;Q3TD85;Q7TQH7;B0LAD7	Q7TQH7	Lrp10 Lrp9	76.503	6009.6	3.21346e-06
B9EHE8;E9Q9Q2;A0A087WPF0;Q80ZH9;Q3URW7;A0A087WQF6;Q80U91;A0A087WP65;A0A087WQI5;E9Q9D6;Q148X5;Q80TM6-2;Q80TM6-4;Q80TM6-3;Q80TM6	NA	R3hdm1 R3hdm	120.87	6019.96	5.08583e-06
Q3UGP2;Q8K2I9;Q8K2I9-2;A2AS52	Q8K2I9	Fbh1 Fbxo18 Fbx18	118.32	6034.81	4.99081e-06
B7ZCF5;Q3U4F3;P24638;B7ZCF4;Q3UZN1	P24638	Acp2	35.072	6069.81	1.48794e-06
Q6ZWP4;Q9Z0H3;Q9ESU1;Q9JJD1;F6U415	Q9Z0H3	Smarcb1 Baf47 Ini1 Snf5l1	44.141	6078.05	1.87524e-06
Q61666;Q61666-4;Q61666-3;Q61666-2	Q61666	Hira Tuple1	111.77	6079.23	4.74923e-06
Q8VCH4;Q61104;A9QW46;P49772-3;P49772-2;P49772;P49772-4	P49772	Flt3l Flt3lg	18.986	6080.99	8.06969e-07
Q5SSK3;B7ZCA9;Q8BTE4;Q8VE66	Q5SSK3	Tefm 1110002N22Rik	41.873	6092.02	1.78297e-06
J3KMQ6;A0PJK9;Q9CYI0;B1AQG3;Q3TUY5	Q9CYI0	5730455P16Rik	44.41	6106.76	1.89557e-06
Q8VED2	Q8VED2	Bloc1s4 Cno	23.112	6110.83	9.87159e-07
F6XRI9;Q571M0;Q811U4	Q811U4	Mfn1 mKIAA4032	35.923	6124.28	1.53772e-06
B2RVL4;Q99ML1	Q99ML1	Bbc3 Puma	20.748	6143.18	8.90879e-07
Q6YIY0;Q1KYL8;A0A068EWW2;A0A068F126;Q1KYL9;P70355;A0A068ETZ5;Q8C1W7;Q8BFR9;Q60588;Q1KYM1;Q1KYM2;Q61927;Q61541;Q6PEQ1;Q61540;G4V4Y9	NA	Mela gag-pol gag	60.347	6149.65	2.59391e-06
Q5DU10;Q6PCN5;A6H5Z3;A6H5Z3-2;Q8K2N8;Q9D4R7	A6H5Z3	Exoc6b mKIAA0919 Sec15l2 Sec15b	30.977	6165.12	1.33484e-06
P61406;F6WT10;B1ARG9	P61406	Smg6 Est1a Kiaa0732	160.49	6186.24	6.93943e-06
A0A0R4J181;Q762D5-2;Q762D5	Q762D5	Slc35d2 Ugtrel8	35.909	6186.43	1.55272e-06
Q3U8P5	NA	Vps4b	49.464	6194.69	2.1417e-06
Q3U332;Q3U3Y6;P59729;Q3TM19;Q80WA0;Q6PDX1;Q3UZ87	P59729	Rin3	98.677	6201.59	4.27728e-06
Q3UGH2;O35671	O35671	Itgb1bp1	20.518	6202.77	8.89548e-07
Q8R126;Q8VD18;Q8BTX4;Q8BK35;Q9CV23	Q8BK35	Nop53 Gltscr2 Pict1	54.506	6203.95	2.36353e-06
G5E8A0;Q8CI95;A0A0R4J0F9;S4R296;S4R1M9	Q8CI95|S4R1M9	Osbpl11 Osbpl10 Orp10	84.332	6220.55	3.66666e-06
Q9D8U0;Q7TSB3;Q9CW96;A0A0A6YY02;A0A0A6YWV7	NA	Ifrd2	47.716	6239.25	2.08087e-06
Q3UFX3;J3QN94;Q99PN3;B8JJ57;Q3TBW8;B8JJ56;Q99PN3-2;B8JJ53;Q8R0Q5	Q99PN3	Trim26 Znf173	62.778	6245.86	2.74062e-06
Q6PHZ5;A0A087WPD2	Q6PHZ5	Rbm15b	97.075	6268.8	4.25345e-06
F8VPL5;Q6ZQ68;B7ZNR9;B2RUE8;A0A0A6YWR8;A0A0A6YWM8;E9PVG7;B7ZNR8;A0A0A6YW53;P97820;Q3UTY9;E0CZF8;E0CZD7;E0CXD6;E0CY98;B2RXX2;E9PUL9;B9EKN8;B2RQ80;P83510-2;Q9JM52-2;Q9JM52;P83510;A0A0A6YVZ8;Q571L1;B2RY17;A0A0A6YVR7;A0A0A6YXE5	P97820|Q9JM52|P83510	Map4k4 mKIAA0687 Nik Tnik Mink1 Map4k6 Mink Kiaa0551	141.78	6275.82	6.2192e-06
Q9QXV3	Q9QXV3	Ing1	32.108	6277.33	1.40876e-06
Q3U6Q7;Q3UXL9;Q8CAS3;Q6P6A2;Q05BN1;Q5PPR1;Q497T2;Q62447	Q62447	Ccnc CG1C	29.73	6284.65	1.30595e-06
G3X9V0;E0CZ90;Q99LN3	NA	Psme2	26.159	6285.86	1.1493e-06
H3BKE5;H3BJL0;H3BJQ3;H3BJ44;E2D881;E2D876;E2D874;E2D866;E2D865;H3BL97;H3BKS5	NA		48.615	6287.75	2.13656e-06
H3BJN2;Q922M5	Q922M5	Cdca7l	35.556	6294.2	1.56424e-06
Q5U463;B2RUA8;Q6S5J6-2;Q6S5J6;A0A0G2JGG7;Q6S5J6-3;Q6S5J6-4;A0A0G2JE71	Q6S5J6	Krit1 Ccm1	80.557	6301.15	3.54791e-06
Q8C7E9	Q8C7E9	Cstf2t Kiaa0689	65.862	6305.44	2.90268e-06
Q8C9T1;Q3UTB2;Q7TSS9	NA	A630001G21Rik	13.687	6307	6.03366e-07
Q5SVP0;Q5SVP2;Q3ULY1;U5NJP0;Q5NCB2;Q8R5D8;Q5NCB3;U5NFV7;J7NUN6;Q3TMS7;A6PWD6;U5NGE1;J7PDK7;Q8CB10;J7P1X3;J7PCI3;J7P1W8;J7NUN3;Q5SVN9	NA	9930111J21Rik1 9930111J21Rik2 Gm12185 OTTMUSG00000005523 Irgb5-b4 OTTMUSPWKG00059377 Rp23-14f5.7 Gm5431 Irgb9-b8 Ifggb9 EG432555 Irgb2-b1	95.538	6316.8	4.21815e-06
Q9JHI2;Q9JHI2-3;Q9JHI2-2	Q9JHI2	Adat1	55.354	6318.34	2.44456e-06
Q8VCR0;G3UXP8;A0A068BES4;A0A068BIV0;A0A068BFV6;A0A068BD65;A0A068BGV8;Q3TWJ1;A0A068BGT5;P28704-2;P28704	P28704	Rxrb Nr2b2	44.839	6324.14	1.98201e-06
J3QMM7;K3W4M4;Q9CZ42-3;Q9CZ42;J3QN06;J3QPU6	Q9CZ42	Naxd CARKD Carkd	35.169	6324.56	1.55467e-06
Q3U4G3	Q3U4G3	Xxylt1	43.838	6325.84	1.93829e-06
Q8K4P0;Q8K1G7;D3YX80;Q6P236;Q9D1P6;Q8BRC5;Q3TSL0;Q8VE87	Q8K4P0	Wdr33 Wdc146	145.27	6364.79	6.46263e-06
Q8BHN5;Q3US38	Q8BHN5	Rbm45 Drb1 Drbp1	53.324	6365.95	2.37266e-06
Q8R0J7	Q8R0J7	Vps37b	31.055	6379.02	1.38463e-06
Q9Z2E9;A0A0R4J225	Q9Z2E9	Bscl2 Gng3lg MNCb-2630	43.104	6388.39	1.92468e-06
Q8BIP0;Q811F8;Q8BIE1	Q8BIP0	Dars2	74.101	6394.32	3.31183e-06
Q9CWS2;P81269;Q922R4;E9PZB1;F6U840;E9PWM8	P81269	Atf1	29.165	6399.02	1.30444e-06
Q9WVL0;Q9JJA0	Q9WVL0	Gstz1 Maai	24.275	6417.88	1.08893e-06
Q8BWG8	Q8BWG8	Arrb1	46.972	6427.36	2.11019e-06
Q9WU81;Q9WU81-2	Q9WU81	Slc37a2 Ci2	55.072	6427.57	2.47416e-06
Q8BPZ8;Q8BPZ8-2	Q8BPZ8	Abraxas1 Abra1 Ccdc98 Fam175a	46.039	6429.07	2.06882e-06
Q8VCQ3	Q8VCQ3	Nrbf2	32.5	6435.78	1.46195e-06
Q8C7P1;Q6ZPT1;Q9CSA7;Q497T4;Q80TF4-5;Q80TF4-3;Q80TF4-4;Q80TF4-2;Q80TF4	Q6ZPT1	Klhl9 Kiaa1354	68.32	6438.85	3.07472e-06
Q8C4Q6;Q8C4Q6-2	Q8C4Q6	Aida	34.888	6439.52	1.57028e-06
F8WGQ9;Q922M3	Q922M3	Kctd10	35.829	6451.11	1.61554e-06
Q8K1H7	Q8K1H7	Tcp11l2	57.889	6452.38	2.61075e-06
Q3UWF9;P97465	P97465	Dok1 Dok	52.51	6459.09	2.37062e-06
D3YWS8;Q8CBY3	Q8CBY3	Leng8	88.463	6461.66	3.99535e-06
Q8BUY5	Q8BUY5	Timmdc1	31.791	6468.89	1.43742e-06
A0A140LJ45;Q9EPL4	Q9EPL4	Mettl9 drev MNCb-5680	19.385	6473.65	8.77131e-07
Q8K245;Q8BXW8;Q8BJ94;Q9QYL9	Q8K245	Uvrag Uvrag1	77.524	6479.01	3.5107e-06
Q3TA87;O54956	O54956	Pole2	59.426	6484.27	2.69331e-06
Q9QZS8-2;Q9QZS8	Q9QZS8	Sh2d3c Chat Shep1	77.487	6498.41	3.51953e-06
B2RRI5;Q52KR2;Q52KR2-2	Q52KR2	Lrig2 Kiaa0806	117.09	6508.47	5.32658e-06
E9Q8S5;Q3U214;Q3URY8;E9Q6Q5;Q9R1L5	Q3U214	Mast3 Kiaa0561	142.55	6515	6.49129e-06
P52194	P52194	Clgn Meg1	69.43	6521.24	3.16466e-06
Q925E7;G3UXS9	Q925E7	Ppp2r2d D7Ertd753e Kiaa1541	51.957	6524.64	2.36946e-06
A0A0R4J0S3;Q924D0;D3Z792	Q924D0	Rtn4ip1 Nimp	43.399	6539.9	1.98381e-06
Q3TTH1;Q9CQS4	Q9CQS4	Slc25a46	40.199	6541.48	1.83798e-06
Q91XU0	Q91XU0	Wrnip1 Whip	71.793	6548.04	3.28581e-06
F8VPV0;P48725;P48725-3;Q80U10;P48725-2;Q8CDL2;Q6Y5M8;Q3ULT7;Q3TQR8;Q7TMH8	P48725	Pcnt Pcnt2 mKIAA0402	331.33	6557.42	1.5186e-05
Q9ET42;Q9JIQ5;Q6NV52;Q9JJ11;Q9JIQ4;Q99LH8;Q9JJ11-2;D3Z1Y4	Q9JJ11	Tacc3 Eric1 Tacc3a Aint Tacc3b	62.72	6563.34	2.87727e-06
B5B2N4;Q6P7T9;B5B2N7;B5B2N2;Q9DBQ6;Q9JHD3;Q3UME0;B5B2N5	NA	Nfatc1	88.327	6573.02	4.05796e-06
E9Q026;A0A0N4SW93;Q7TPS5-2;Q7TPS5;Q3TSE2;Q7TPS5-3;A0A0N4SW58;A0A0N4SVN0	Q7TPS5	C2cd5 5730419I09Rik Cdp138 Kiaa0528	109.9	6602.02	5.07136e-06
Q8BKX6;J3QMR1;J3QPA7;Q8BKX6-2;Q8BKX6-3	Q8BKX6	Smg1 Kiaa0421	409.76	6605.65	1.89188e-05
Q8K409	Q8K409	Polb	38.287	6620.02	1.77158e-06
F8WGD7;Q922Q5	Q922Q5	Slc35b3	45.65	6626.12	2.11421e-06
Q8VE38-2;Q8VE38;F6XLU3;F6SAD4;E9PZL5;E9Q690;E9Q8U8	Q8VE38	Oxnad1	28.166	6636.6	1.30653e-06
Q9CQV4	Q9CQV4	Retreg3 Fam134c	51.637	6637.24	2.39551e-06
Q543Y7;Q3TYF2;Q61644	Q61644	Pacsin1 Pacsin	50.575	6664.16	2.35576e-06
Q99L00-2;Q99L00	Q99L00	Haus8 Hice1	41.524	6689.2	1.94143e-06
E0CYA9;Q9CQ36	Q9CQ36	Pole4	12.455	6694.02	5.82747e-07
A2AF81;F6S1R2;Q8N9S3-2;Q8N9S3-3;Q8N9S3	Q8N9S3	Ahsa2	22.402	6696.14	1.04848e-06
Q9JMK0;Q3U7I0;Q9QY11;F6XV02;Q3UUN1;Q3UUA9;Q3TQ34;Q3TPM8;Q9WVK5	Q9JMK0	B4galt5 Bgt-5	44.814	6700.83	2.0989e-06
A0A0G2JFW6;Q6NXI6-2;Q6NXI6;Q9D4Z4;A0A0G2JFN1	Q6NXI6	Rprd2 Kiaa0460	147.62	6710.7	6.92408e-06
Q99MR3	Q99MR3	Slc12a9 Cip1 Slc12a8	96.329	6718.22	4.52335e-06
Q8BTS3;I6L9A3;A0A0G2JGT4;A0A0G2JEJ5	NA	Gbp9 BC057170	71.341	6719.61	3.35068e-06
C3VPR6;C3VPR6-2;REV__Q922D4-4;REV__Q922D4-3;REV__Q922D4-2;REV__Q922D4;REV__G5E8R4	C3VPR6	Nlrc5	211.71	6724.09	9.95002e-06
F8VQ54;Q8R418;Q8R418-2;Q6ZQ23;Q6P8L5;Q05CY3;Q3UUV8	Q8R418	Dicer1 Dicer Mdcr mKIAA0928	215.77	6730.56	1.01506e-05
Q3TY98;Q6NXX6;K3W4T3;Q9Z1G4-3;Q9Z1G4-2;Q9Z1G4;Q3TXT5;Q99M55	Q9Z1G4	Atp6v0a1 Atp6n1	89.435	6731.92	4.20819e-06
A0A0R4J060;J3QNK5;Q8BIH0-2;Q8BIH0	Q8BIH0	Sap130	111.16	6741.55	5.2379e-06
Q3TXY3;Q8C397;A2A8U2-2;A2A8U2-3;A2A8U2;Q8C9U2	A2A8U2	Tmem201 D4Ertd429e AV028368 Net5 Samp1	39.269	6745.29	1.8514e-06
E9QAP7;Q91WW6;Q8C0S6;G5E8Z2	NA	Taf4 Taf4a	105.31	6747.13	4.96636e-06
Q80V42;Q80V42-2	Q80V42	Cpm	50.555	6751.19	2.38558e-06
Q8BP87;Q7TNK2;Q3TEY6;P97477;P97477-2	P97477	Aurka Stk6 Aik Airk Ark1 Aura Ayk1 Btak Iak1 Stk15	44.813	6770.42	2.12065e-06
Q8BHX3;Q8BHX3-2;Q8BHX3-3;E9Q2C7	Q8BHX3	Cdca8	32.214	6775.32	1.52554e-06
D3Z7K5;Q3TT73;Q80ZE4	Q80ZE4	Paqr7 Mpra Pglp	27.105	6792.87	1.28692e-06
Q8C774;Q8K006;A1L341;A9C475;Q61214;Q9Z188-2;Q9Z188;Q9Z188-3;Q61158;Q80ZK5	Q61214|Q9Z188	Dyrk1a Dyrk Dyrk1b	57.403	6794.62	2.72615e-06
Q3TIU5;Q9JJX7	Q9JJX7	Tdp2 Ttrap	36.465	6811.53	1.73608e-06
K4DI77;Q5ND34-2;Q5ND34;Q5ND34-3;F6XD87;Q6P8W0;Q8R159;Q68EM0;Q3UU62	Q5ND34	Wdr81	211.81	6812.35	1.00854e-05
Q9WVL1	Q9WVL1	Ap4s1	16.817	6823	8.01998e-07
Q8R151;A2A5R6;A2A5R4;A2A5R5	Q8R151	Znfx1	218.83	6845.44	1.04703e-05
Q60715;Q3UF16;Q3TN84	Q60715	P4ha1	60.909	6848.74	2.91569e-06
Q7TMI8;Q6PF88;F6QX82;Q6PAJ6;Q5HZJ0;Q80UU5;B2X2E1;Q8CJ74;Q80Z69;Q9CTG2	Q5HZJ0	Drosha Etohi2 Rnasen Rn3	91.044	6861.18	4.36615e-06
Q8CHY3;Q8CHY3-2	Q8CHY3	Dym	75.847	6862.04	3.63782e-06
Q3UHW0;E9Q6M7;Q3U4T5;Q3TTW5;Q3TQ21;Q3UR00;Q80U78-2;Q80U78-3;Q80U78;Q3TRI4;A8WHM8;Q80U78-4	Q80U78	Pum1 Kiaa0099	100.29	6863.48	4.81118e-06
Q3TKR5	NA	Rpl5	34.269	6871.03	1.64578e-06
Q3U472;Q9EP73	Q9EP73	Cd274 B7h1 Pdcd1l1 Pdcd1lg1 Pdl1	32.78	6879.93	1.57631e-06
Q80WQ6;Q8BJ16	Q80WQ6	Rhbdf2 Irhom2 Rhbdl6 Rhor	93.433	6883.38	4.49522e-06
E9PUE1;Q8BSI6	Q8BSI6	R3hcc1	54.145	6909.17	2.61477e-06
P40201;Q8C7Q2;G3V014;Q9D5K6;Q3USG6;G3UWS6;G3UXJ4;Q8C9F3	P40201	Chd1 Chd-1	196.38	6912.79	9.48855e-06
D3Z2W0;E9QM75;Q9WUU8-2;Q9WUU8-3;Q9WUU8;Q6A0C8;Q3UXR9;D3Z3B6;D3Z410	Q9WUU8	Tnip1 Abin Naf1 mKIAA0113	72.938	6925.68	3.53074e-06
A0A0J9YU92;Q8VDH1-2;Q8VDH1;Q8C658	Q8VDH1	Fbxo21 Fbx21 Kiaa0875	59.063	6937.16	2.86383e-06
Q14DS6;Q14DP3;Q8VDC0;Q3V377;Q3V3U1;Q80X83;Q9D9J8	Q8VDC0	Lars2	101.49	6939.94	4.92298e-06
Q6NSQ7	Q6NSQ7	Ltv1	54.022	6945.5	2.62255e-06
Q9EP71	Q9EP71	Rai14 Kiaa1334 Norpeg	108.85	6961.21	5.29618e-06
Q8CIK5;E9Q784	E9Q784	Zc3h13	51.901	6965.69	2.52691e-06
Q8CIL4;Q9CSU7;Q3TKJ9	Q8CIL4	2810004N23Rik Setd6	31.344	6997.13	1.53293e-06
Q922E6;Q6ZQ14	Q922E6	Fastkd2 mKIAA0971	78.947	6997.93	3.86149e-06
P16125;D3Z7F0;A0A0N4SVV8;Q5M8R7	P16125	Ldhb Ldh-2 Ldh2	36.572	7012.35	1.79251e-06
Q3UJP5;Q9D005;B1AV75	Q3UJP5	2610301B20Rik	23.848	7038.19	1.17317e-06
Q3TXX3-2;Q3TXX3	Q3TXX3	Zfyve27	45.41	7043.08	2.23544e-06
A0A0R4J1D0;P59108;Q8QZU9;Q3TVB2	P59108	Cpne2	60.907	7047.61	3.00026e-06
Q9WV02;A2AFI3;Q9WV02-2;A2AFI4	Q9WV02	Rbmx Hnrnpg Hnrpg Rbmxp1 Rbmxrt	42.3	7054.94	2.08585e-06
Q9DC40;Q6ZQ70;Q9DC40-2	Q9DC40	Telo2 Kiaa0683 mKIAA0683	93.312	7055.1	4.6014e-06
Q80YR5;Q6A0C0;Q3UGR1;D6RJ78;D6RHP9;F6XJ79;F6Z0Y5;F6WIZ2	Q80YR5	Safb2 mKIAA0138	111.84	7068.11	5.52522e-06
Q78HW2;Q9CR76	Q9CR76	Tmem186	24.631	7076.75	1.21833e-06
R4GML3;B2RXX1;R4GML6;A2AL36;E9Q9E7;R4GML4;Q61710;A2AS42;F6QP53;A0A0J9YTY9;A0A0G2JE96;A2AL36-2	A2AL36	Cntrl Cep110 Cep1	268.75	7087.72	1.33139e-05
Q545N7;P30275;Q6P8J7	P30275|Q6P8J7	Ckmt1 Ckmt2	47.003	7095.9	2.33122e-06
Q9CTW2;E9Q4M2;P54310;P54310-2;Q6LCY9;A0A0U1RNR0	P54310	Lipe	72.831	7123.2	3.6261e-06
Q9JJ06	Q9JJ06	C1galt1 Plt1	42.304	7144.84	2.11263e-06
Q9D8H7	Q9D8H7	Oma1	58.877	7154.75	2.94435e-06
Q921H9	Q921H9	Coa7 Selrc1	25.617	7155.64	1.28123e-06
J3QQ49;Q5DU56;I7LRG7;Q5DU56-2;Q5DU56-3;Q5DU56-5;Q5DU56-4	Q5DU56	Nlrc3	119.85	7157.79	5.99606e-06
Q9DCV4;A2AGJ2	Q9DCV4	Rmdn1 Fam82b	35	7161.45	1.75193e-06
Q922Q2	Q922Q2	Riok1	64.91	7169.45	3.25272e-06
E9Q496;Q9CQ56;Q05CJ0;Q5I940;Q9CQ56-2;D3Z6D3;Q9CYN8	Q9CQ56	Use1 Use1l Ed2	32.204	7177.13	1.61551e-06
B2RXC8;Q8BM38;Q3V1Y6;G3X9E8;Q8BXX8;Q8K2F4	NA	Ppp2r3a 3222402P14Rik	130.26	7177.98	6.53526e-06
Q6DID5;D3Z468	Q6DID5	Pwwp3a Mum1	76.068	7189.57	3.82256e-06
A0A0R4J0B5;D6RDS0;Q91W34-2;Q91W34;F6ZSG8	Q91W34	BC017158	50.53	7195.71	2.54139e-06
Q3UFB2-2;Q3UFB2	Q3UFB2	Znhit6 Bcd1	34.009	7199.25	1.71132e-06
A6PWY4-2;A6PWY4;Z4YK23;A6PWY4-3	A6PWY4	Wdr76	57.96	7211.9	2.92164e-06
E9QLB8;Q566J8;A0A0R4J1X1	Q566J8	Coq8b Adck4	59.178	7215.66	2.9846e-06
E9Q8K8;Q6ZPZ3;Q6ZPZ3-2;Q6PAI8	Q6ZPZ3	Zc3h4 Kiaa1064	136.02	7217.41	6.86172e-06
Q8BSL7;A2A6T9	Q8BSL7	Arf2	20.746	7242.84	1.05025e-06
A5CVE4;I1E4X8;B7ZN44;B2RQE3;P83093;F6WBP9;Q8BIM2;Q8C4Z8	P83093	Stim2 Kiaa1482	83.924	7253.67	4.25494e-06
Q5XJY4;D6RJ50;D6RCZ6	Q5XJY4	Parl Psarl	41.963	7266.8	2.13137e-06
G5E8J3;Q8K1X1;A0A0U1RQ34;A0A0U1RPD4;Q3TDR2	Q8K1X1	Wdr11 Brwd2 Kiaa1351	135.97	7275.31	6.91422e-06
Q6P7W2;Q6P7W2-2;A0A0A6YX67;Q8BFX3	Q6P7W2	Shkbp1 Sb1	76.102	7275.37	3.8699e-06
Q8C8M1	Q8C8M1	Sinhcaf Fam60a Tera	24.829	7282.5	1.26383e-06
Q8VCV3;Q3TUM2;O88848;O88848-2;Q3U6U3;D3Z067	O88848	Arl6 ARL6 Bbs3	21.001	7292.39	1.07043e-06
Q6PCM1;Q05BY0;A0A0U1RNV6;A0A023ULC4;Q6PCM1-2;A0JLP7;Q8BUV0;Q8BX11	Q6PCM1	Kdm3a Jhdm2a Jmjd1a Kiaa0742	147.85	7299.16	7.54299e-06
Q9D0I4;B1AVI2;Q9D614	Q9D0I4	Stx17	33.221	7301.28	1.69536e-06
Q3UHC2;Q3UHC2-3;F6YIW9;Q3UHC2-2	Q3UHC2	Lrrk1 Kiaa1790	225.47	7335.73	1.15606e-05
Q9JJG9;Q8BMY1	Q9JJG9	Noa1 MNCb-4931 2610024G14Rik	77.378	7344.36	3.9721e-06
Q9CXC3	Q9CXC3	Mgme1	38.39	7354	1.97329e-06
F6X5P5;Q6PE15;Q6PE15-2	Q6PE15	Abhd10	27.73	7367.1	1.42789e-06
Q8R3D5;P57016	P57016	Lad1	58.872	7377.34	3.03569e-06
P11033;Q61388	P11033	Gzmd CCP5	27.954	7382.12	1.44236e-06
Q3TDB0;Q3UGP3;E9PY43	NA	Erich1	27.448	7411.87	1.42196e-06
Q9D1M7	Q9D1M7	Fkbp11	22.137	7457.73	1.15392e-06
D3Z7F1;Q9DBX6;Q8K027;D3Z762	Q9DBX6	Cyp2s1	49.791	7468.44	2.59914e-06
Q922R1;D6RI91;D6RCI5;Q3TKL5	Q922R1		47.416	7479.25	2.47875e-06
G1EE51;Q99LJ7-2;Q99LJ7;E9Q3B1;F6QHR6	Q99LJ7	Rcbtb2 Chc1l	60.163	7486.46	3.14815e-06
H3BKM5;Q3UU49;H3BJH7;Q80WT5-2;Q80WT5;Q3U8A4	Q80WT5	Aftph Afth	74.531	7488.08	3.90083e-06
Q6KCD5-2;Q6KCD5;Q3TPM9;Q05CI1;Q497G5;Q6KCD5-4	Q6KCD5	Nipbl Scc2	303.76	7508.24	1.59411e-05
Q9D7W5;Q9DAY7	Q9D7W5	Med8 MNCb-2386 MED8	29.199	7518.94	1.53452e-06
O88554	O88554	Parp2 Adprt2 Adprtl2 Aspartl2	63.396	7532.53	3.33773e-06
Q9EQM6	Q9EQM6	Dgcr8	86.32	7566.77	4.56532e-06
F6TLV3;Q8BX90;E0CXY0	Q8BX90	Fndc3a D14Ertd453e Fndc3 Kiaa0970	127.14	7580.3	6.73624e-06
Q6P9J9;Q6P9J9-2	Q6P9J9	Ano6 Tmem16f	106.25	7591.04	5.63741e-06
Q3UYV4;Q9JL60	Q9JL60	Gmeb1	61.135	7592.67	3.24439e-06
B1B1D8;Q9D773;B1B1D7	Q9D773	Mrpl2	33.099	7603.9	1.75914e-06
Q61895	NA	H2-K1	41.325	7605.85	2.1969e-06
V9GX42;Q2VPQ9;Q2VPQ9-2;V9GXH6;B1ASC8	Q2VPQ9	Meaf6	20.518	7628.38	1.094e-06
Q8VDD8	Q8VDD8	Washc1 Orf19 Wash Wash1	51.658	7630.21	2.75501e-06
Q8VD58	Q8VD58	Evi2b	47.993	7636.87	2.56178e-06
Q5F2E7;Q5F2E7-2	Q5F2E7	Nufip2 Kiaa1321	75.656	7643.37	4.04182e-06
Q3UGN9;Q3TQ49;Q3UMC8;P70297;A2ARJ0	P70297	Stam Stam1	51.144	7655.4	2.7366e-06
Q80TB8;Q8BL94;D3Z434	Q80TB8	Vat1l Kiaa1576	45.817	7660.08	2.45307e-06
E9QJV4;Q8K2Z2;A0PJ46;Q8K2Z2-2	Q8K2Z2	Prpf39	77.923	7661.94	4.17305e-06
Q8BHJ9;Z4YM25;Q8R3A1	Q8BHJ9	Slu7 D11Ertd730e	68.079	7672.28	3.65079e-06
Q09XV5;F7AL76;Q09XV5-2	Q09XV5	Chd8 Kiaa1564	290.84	7675.27	1.56026e-05
Q3V300;A0A0U1RPH8;A0A0U1RNY7	Q3V300	Kif22	73.189	7678.15	3.92782e-06
E9QLQ3;Q61409	Q61409	Pde3b	122.07	7684.05	6.55614e-06
Q8K368;Q8K368-4;F7ALG5;Q8K368-2;F2Z414;A0A0U1RQ41;D3YVC7;A0A0U1RQ89	Q8K368	Fanci	149.32	7711.7	8.04854e-06
Q8VIM9	Q8VIM9	Irgq Irgq1 Fksg27	59.323	7718.52	3.20041e-06
Q99LM9;D6RGB8	Q99LM9	Tada1 Tada1l	37.408	7727.26	2.02041e-06
H3BLB9;H3BJH6;H3BKF3;Q640Q5;Q5U221;A0A0J9YV55;H3BJA8	Q640Q5	Pan3 PAN3	51.779	7728.02	2.79686e-06
B1AUB6;Q3TYK3;P70255-2;E9PUH7;Q02780-3	NA	Nfia Nfix	25.912	7744.32	1.4026e-06
K4DI61;Q9D8M7-2;Q9D8M7;E9Q5L7	Q9D8M7	Phf10 Baf45a	55.825	7756.28	3.02644e-06
Q3UQ26;Q3UZ62;A2AI52;Q80U87;Q58E42;Q3TQM7	Q80U87	Usp8 Kiaa0055 Ubpy	111.83	7758.34	6.06424e-06
Q14A90;Q9D7B1;D3Z4C7	Q9D7B1	Dus2 Dus2l	55.324	7763.43	3.00204e-06
Q80VW7-4;Q80VW7-3;Q80VW7;Q80VW7-2	Q80VW7	Akna Kiaa1968	120.83	7774.66	6.56607e-06
Q3UT02;E9Q066;G3X9Q6;Q8BWW4;Q3T9Z3	Q8BWW4	Larp4	73.436	7776.18	3.99139e-06
Q9JK62;Q3T9D4;Q80XE0;A0A0B6VRS7	NA	Kcnk5 KCNK5b	55.976	7814.28	3.05731e-06
E9Q284;Q5SU73;Q3UJN9	Q5SU73	Coil CLN80	62.262	7863.33	3.42199e-06
Q102J0;Q8R242-2;Q8R242	Q8R242	Ctbs	41.295	7875.35	2.27309e-06
Q6NZB1	Q6NZB1	Prmt6 Hrmt1l6	41.866	7875.9	2.30468e-06
Q9D927	NA	1810009N02Rik	25.066	7881.51	1.38084e-06
D3Z6C9;Q3TWM3;Q3TDF9;Q8BJ48;Q3U273	Q8BJ48	Nagpa	40.881	7893.44	2.25547e-06
Q8BHL3;A0A0U1RPN1	Q8BHL3	Tbc1d10b	87.274	7905.57	4.82244e-06
Q9QXY6;Q8R0V6	Q9QXY6	Ehd3 Ehd2	60.82	7909.21	3.36224e-06
Q9DCJ1	Q9DCJ1	Mlst8 Gbl Lst8	35.851	7937.48	1.98899e-06
Q8BLR9-2;Q8BLR9	Q8BLR9	Hif1an	30.424	7943.56	1.6892e-06
P11930	P11930	Nudt19 D7Rp2e	40.32	7947	2.23961e-06
Q9CR25;V9GX25	Q9CR25	Dph2 Dph2l2	52.364	7949.22	2.90942e-06
G3X9J4;E9QM90;Q148V7;A0A087WSS1;Q148V7-3;Q148V7-2;A0A087WRM8	Q148V7	Relch 2310035C23Rik Kiaa1468	134.58	7952.26	7.48032e-06
Q3UYY2;Q6NXW6	Q6NXW6	Rad17	77.39	7961.01	4.30628e-06
A4FUW1;A2ACM0;Q8K4Q0;Q8K4Q0-2;Q8K4Q0-3;F7BQS0;Q6ZPU3;E9PXZ5;Q8K4Q0-4;F6U5L3;A7MAY7;Q8K4Q0-5	Q8K4Q0	Rptor 4932417H02Rik Raptor	149.24	7961.46	8.30476e-06
E9Q6L0;B2RY22;J3QP81;A5D6Q8;A0A087WS18;A0A087WQF1;A0A087WQ95;A0A087WNW8;A0A087WRK0;A0A087WP42;E9QNY9;A0A087WRE8;E9QKH0;A0A087WQ31;Q80TV8-2;Q80TV8;A0A0A6YXZ1;A0A0N4SVH2;A0A0A6YWK1	Q80TV8	Clasp1 Kiaa0622	160.23	7963.02	8.91807e-06
Q3U150;Q9JKD8	Q9JKD8	Tbx21 Tbet Tblym	57.851	7966.73	3.22137e-06
Q8C4X2	Q8C4X2	Csnk1g3	48.937	8002.72	2.73731e-06
Q8C1S0	Q8C1S0	Med19	26.263	8003.87	1.46924e-06
Q9JI90;G3XA54;Q9JI90-2	Q9JI90	Rnf14 Ara54 Triad2	54.926	8009.25	3.07482e-06
Q8BGR9;Q8BGR9-2	Q8BGR9	Ublcp1	36.836	8025.89	2.0664e-06
A0A0A6YWL3;A0A140T8S2;A0A0A6YXB5;A0A0A6YY17;E9Q159;Q99PJ1-12;Q99PJ1-24;Q99PJ1-11;Q99PJ1-26;Q99PJ1-19;Q99PJ1-18;Q99PJ1-25;Q99PJ1-10;Q99PJ1-5;Q99PJ1-7;Q99PJ1-9;Q99PJ1-8;Q99PJ1-6;Q99PJ1-4;Q99PJ1-2;Q99PJ1;Q99PJ1-20;Q99PJ1-22;Q99PJ1-21	Q99PJ1	Pcdh15	146.49	8034.11	8.22611e-06
Q547H1;P58801;V9GXY4;A1A4B5	P58801	Ripk2	60.399	8037.87	3.39328e-06
Q544F3;Q02242	Q02242	Pdcd1 Pd1	31.842	8038.99	1.78917e-06
B0QZM2;B1ASK8;Q6P073	Q6P073	Ube2j2 Ncube2	13.756	8043.75	7.73392e-07
Q3UH67;Q3UHT3;O35674;Q80UF6	O35674	Adam19 Mltnb ADAM19	98.731	8053.54	5.55763e-06
A0A140LHC9;A0A0R4J0A6;Q8BLE7	Q8BLE7	Slc17a6 Dnpi Vglut2	22.287	8059.6	1.25549e-06
E9QKG3;Q9CWH5;Q9CWH5-2	Q9CWH5	Trmt11	52.938	8059.8	2.98223e-06
Q2TK27;Q2TK26;Q9JIF3	Q9JIF3	Slc2a8 Glut8 GlutX1	31.489	8067.09	1.77552e-06
Q8BLL4;A6H611	A6H611	Mipep	64.295	8074.68	3.6287e-06
Q8BG55	Q8BG55	Gpr171	36.719	8085.15	2.07505e-06
A0A0U1RQ37;Q921J4;A0A0U1RQ22;A0A0U1RQ75	Q921J4	Ube2s E2epf	24.536	8096.9	1.38858e-06
D3YZC2;A0A0R4J1I3;O88559;F8WHD9;O88559-2	O88559	Men1	63.751	8106	3.61196e-06
Q8K4F6;E9QAY1;A0A0J9YTU6	Q8K4F6	Nsun5 Wbscr20 Wbscr20a	51.029	8118.92	2.89577e-06
Q3V0Q3;E9Q6Z3;Q6ZQE4	Q6ZQE4	Nemp1 BC030440 Tmem194 Kiaa0286 Tmem194a	45.261	8122.33	2.56953e-06
P13405;Q3URY9;Q3UJG1;Q9CT40;Q3V0V3	P13405	Rb1 Rb-1	105.37	8147.8	6.00077e-06
A0A0R4J0T0;Q8K3A0;F6UL52	Q8K3A0	Hscb Hsc20	26.673	8156.16	1.52057e-06
A0A0R4J212;O35177	O35177	Nedd9 Casl	93.057	8184.54	5.32344e-06
Q6P1G0	Q6P1G0	Heatr6	128.92	8187.86	7.37802e-06
Q2M4I1;O70481;Q3TKQ2;Q497M7;Q3V1R9	O70481	Ubr1	200.2	8199.14	1.14731e-05
Q9DB16;Q9DB16-2	Q9DB16	Cab39l	39.105	8200.78	2.24149e-06
A0A0R4J124;O54781;Q8C9R8;Q8CBI1;Q3UF35	O54781	Srpk2	76.884	8245.46	4.43098e-06
Q7TQP0;Q3U3M0	Q7TQP0	Gpr141 Pgr13	35.284	8271.22	2.03984e-06
Q3U3C7;Q91WQ5	Q91WQ5	Taf5l Paf65b	62.723	8290.32	3.63452e-06
Q8BR94;Q8CHF7;Q9DBT4-2;Q9DBT4;Q8BSQ5;Q8R0U1	Q9DBT4	mKIAA0392 Entpd4 Lalp70 Lysal1	56.077	8301.48	3.25379e-06
Q9D8X5	Q9D8X5	Cnot8	33.574	8307.55	1.94951e-06
Q1XID4;Q9CYN9	Q9CYN9	Atp6ap2 Atp6ip2	39.091	8327.2	2.27523e-06
Q9Z0U1;Q921G9;Q3UZ47;Q9QXY1	Q9Z0U1	Tjp2 Zo2	131.28	8336.61	7.64957e-06
A5D6Q2;B2RUJ1;A2A468;Q3UQL7;Q05BA5;O09000;Q3UV84	O09000	Ncoa3 Aib1 Pcip Rac3 Tram1	146.4	8355.22	8.54964e-06
E9Q672;P70426	P70426	Rit1 Rit	21.661	8358.95	1.26555e-06
A9YZW8;B0QZV7;Q99MK9;D6REH3;Q3UIV8;Q99MK9-2	Q99MK9	Rassf1	38.789	8365.96	2.26816e-06
Q9JI10;Q9JI10-2;Q9CW82	Q9JI10	Stk3 Mess1 Mst2	56.855	8369.22	3.32585e-06
Q542S9;Q3V2N5;Q61235;B7ZNU9	Q61235	Sntb2 Snt2b2	56.381	8372.73	3.29951e-06
Q3TAA7	Q3TAA7	Stk11ip Lip1 Lkb1ip	118	8395.24	6.92412e-06
Q9CXI0;Q3UWE3;F6X4L9	Q9CXI0	Coq5 D5Ertd33e	37.335	8411.57	2.19504e-06
Q3UMB1;B9EJ80	B9EJ80	Pdzd8	127.77	8431.22	7.52954e-06
Q3UC74;B2RSR0;Q9DBW0;H9H9R5	Q9DBW0	Cyp4v3 Cyp4v2	60.965	8443.03	3.59773e-06
A0PJ58;A2A6A1	A2A6A1	Gpatch8 Gpatc8 Kiaa0553	43.093	8443.1	2.54307e-06
P21550;Q4FK59;Q5SX59;J3QPZ9;Q5SX60;Q5SX61	P21550	Eno3 Eno-3	47.024	8455.87	2.77925e-06
B2RXC2;Q8BKB2	NA	Itpkb	102.67	8458.72	6.07012e-06
Q9CR11	Q9CR11	Yeats4	26.529	8478.31	1.5721e-06
A9UGK3;A0A0R4J0G4;Q6VN19	Q6VN19	Ranbp10 Kiaa1464	67.188	8479.85	3.98225e-06
Q6GTF1;Q3U886;Q8BVF7-2;Q8BVF7	Q8BVF7	Aph1a	26.829	8516.22	1.59698e-06
Q8K349	Q8K349	Gimap6 Ian6	34.144	8525.98	2.03474e-06
E9QME5;E9QP19;Q99PP7-2;Q99PP7;A0A0G2JGY5;A0A0G2JE09;A0A0G2JFC3	Q99PP7	Trim33 Kiaa1113	121.68	8526.81	7.25195e-06
Q9CQ25	Q9CQ25	Mzt2 Fam128b Mozart2	16.524	8529.51	9.85119e-07
D3YWX2;E9Q803;Q9R0I7;F6YTL8;Q8C8U8;Q3TMN3	Q9R0I7	Ylpm1 Zap Zap3	241.05	8538.07	1.43852e-05
A0A0U1RPX7;A0A0R4J113;Q5MJ56;P97479-2;P97479	P97479	Myo7a Myo7	249.53	8540.1	1.48948e-05
Q3U2M0;A0A0R4J0A5;Q6P9N1-2;Q6P9N1-3;Q6P9N1;A0A0G2JH12	Q6P9N1	Fam126a AB030242 Drctnnb1a	47.187	8541.96	2.81727e-06
B2RT77;Q78WZ7	Q78WZ7	Twistnb	36.721	8548.03	2.19397e-06
E9QAB6	NA	Ptar1	48.29	8560.7	2.88945e-06
Q9CZI9-2;Q9CZI9;Q9CS75;Q8BVV5;D3Z516;A0A0U1RNV2	Q9CZI9	Aen Isg20l1	32.835	8587.02	1.97074e-06
Q9DC04-1;Q9DC04-4;Q9DC04;Q3TAS0;Q542M0;Q9DC04-2;F6X4A2;I7HFV2	Q9DC04	Rgs3	61.558	8592.28	3.69694e-06
W5XHY0;Q3TH01;P04223-2;Q31193	NA	H2-K1	40.338	8596.63	2.42377e-06
D3Z2E3;E9Q632;O54916;F6R6F1;O54916-3;O54916-4;D6RIN6;F6YT69;O54916-2	O54916	Reps1	76.826	8596.76	4.61628e-06
Q8BS01;B2RWT2;Q3U4V9;Q60677;A2T0Z1	Q60677	Itgae	114.72	8623.12	6.91437e-06
A0A0R4J260;B2RRE7;G3UXQ0	B2RRE7	Otud4 Kiaa1046	122.93	8629.68	7.41484e-06
Q8R173;D3Z2A6;Q05D46;D6RFV6;D6RDS4;D6RHA3;D6RHS2	Q8R173	Zdhhc3 Godz Gramp1	34.041	8650.09	2.05813e-06
Q99LR9;Q3V2R6;Q3UYW1;Q3TJT2;Q3TC66;Q9DBU3;Q9CXZ8	Q9DBU3	Riok3	43.425	8654.91	2.62695e-06
G3X963;Q8CDM1;Q8CDM1-2;Q8K282;Q9CSS4;Q6IQY4	Q8CDM1	Atad2	155.28	8656.28	9.39498e-06
Q924L1;Q924L1-3;Q924L1-2	Q924L1	Letmd1 Mccr	41.7	8670.91	2.52726e-06
J3QMC5;A2ANY6;Q3TPE2;Q6R5G2;Q5U481;Q6IQZ8;Q8CAR9;Q497I1	NA	Mdn1	629.58	8678.04	3.81875e-05
Q8C3Y4;A0A0G2JDV5	Q8C3Y4	Kntc1 Kiaa0166	250.36	8678.72	1.51869e-05
Q8C1P7;Q14AI0;D3YVY9	Q14AI0	Dscc1 DSCC1 DCC1	24.849	8692.75	1.50978e-06
Q504M6;Q3TEI3;Q9D3G9	Q9D3G9	Rhoh Arhh	21.324	8695.61	1.29604e-06
Q9DCS6;Q5SS12;O88452	O88452	Stc2	32.488	8703.55	1.97637e-06
Q8BNH4;Q3UHC4;Q3UFZ8;Q80U27;Q61771;Q6P1D3;Q3UZU0;Q571A6;O35066;Q3TSM7	Q61771	Kif3b mKIAA0359	85.259	8703.6	5.18667e-06
Q8CAA2;Q9DBJ2;Q3U590;Q80X80;Q80U48;Q6PHC0	Q80X80	C2cd2l Tmem24 mKIAA0285	70.454	8708.7	4.28853e-06
Q3UK64	NA	Rsf1 Hbxap	34.639	8715.44	2.1101e-06
O35368;O35368-3;D0QMC7;O35368-2	O35368	Ifi203	46.299	8720.62	2.82207e-06
Q8R1Q9	Q8R1Q9	Rbks Rbsk	34.119	8725.8	2.0809e-06
E9Q0T0;G5E8W7;F6SPQ1;O35448;E9PVM9	O35448	Ppt2	23.143	8740.85	1.41391e-06
O88428;Q9QYS0	O88428	Papss2 Atpsk2	70.35	8761.82	4.30832e-06
Q921C5;Q921C5-2;Q3TBD4;D3Z390;Q921C5-3	Q921C5	Bicd2 Kiaa0699	93.39	8777.75	5.72971e-06
Q925E2;Q9ER40;Q8C526;W5VJU6;Q3UGQ1;I7HIK9;Q80ZA1;A0A158SIS7;Q549C9;O70366;Q91XH8;P02340	P02340	Trp53 p53 RP23-56I20.1-002 RP23-56I20.1-001 Tp53 P53	23.334	8779.69	1.43192e-06
A0A0R4IZZ6;Q6ZQ03;Q6ZQ03-2;Q6ZQ03-3	Q6ZQ03	Fnbp4 Fbp30 Kiaa1014	116.31	8786.89	7.14334e-06
Q8K0P3	Q8K0P3	Meak7 Kiaa1609 Tldc1	50.844	8804.48	3.12891e-06
Q8CCH2;Q5DTP3;D6RE41	Q8CCH2	Nhlrc3 mKIAA4083	38.195	8828.32	2.35686e-06
Q8K2A8;D6RCW8	Q8K2A8	Alg3 Not Not56l	50.185	8840.17	3.10087e-06
Q3TVD9;Q99MR8;A0A0G2JF64;A0A0G2JFQ5	Q99MR8	Mccc1 Mcca	54.853	8844.47	3.39095e-06
Q7TMB8;Q7TMB8-2;A0A0R4J119;A0A0U1RQ05;Q8C8R2	Q7TMB8	Cyfip1 Kiaa0068 Shyc Sra1	145.24	8851.25	8.98545e-06
Q8C3F4;Q62225	Q62225	Cish Cis	17.718	8865.5	1.09791e-06
B2RX77;Q9D483;D3YYS2;Q9D483-2	Q9D483	Polr3c	60.705	8867.22	3.76237e-06
B1AYC9;Q8R5A3	Q8R5A3	Apbb1ip RP23-114M13.3-001 Prel1	74.318	8875.85	4.61055e-06
F2Z490;Q8C8R9;Q9R1C6	Q9R1C6	Dgke	46.079	8885.95	2.86191e-06
Q8BZX8;Q8R2I1;Q8C0J3;Q78H73;Q8BLX4;M0QWB9	Q8BLX4	Slc35c1 fuct1 Fuct1	28.392	8895.21	1.76523e-06
Q8BUN5;Q05CN3;A2CG44;Q0VER3;Q3UVC6;Q9JIW5;Q8C2P1;A2CG45;F7BUP2;Q9CRR7;Q8C3Y6;P97454;P70340	Q8BUN5	Smad3 Madh3	48.08	8896.24	2.98965e-06
Q5XKB2;P97499;Q3UZN7	P97499	Tep1 Tp1	291.41	8905.72	1.81394e-05
Q3TJY1;Q3TYU7;Q99L90	Q99L90	Mcrs1 Msp58	50.301	8921.09	3.13649e-06
Q3UZB8;Q8VD76	Q8VD76	Gtf2h3	34.244	8923.73	2.1359e-06
Q5BKS5;Q8BUK6;Q3UUZ6;F6W1A2	Q8BUK6	Hook3	83.459	8926.33	5.20709e-06
Q91WA6-2;Q91WA6	Q91WA6	Sharpin Cpdm Sipl1	31.864	8927.63	1.98832e-06
Q3V457;Q3TDV2;A2A8W8;Q3U1I8;O08605;F6Y5U1;F6YIU3;F6VT22	O08605	Mknk1 Mnk1	23.479	8942.42	1.46752e-06
Q2M4I5;O70494-3;O70494-2;O70494	O70494	Sp3	73.206	8945.08	4.57699e-06
Q91YE7-2;Q91YE7;Q05CY7;A0A0A6YX44;S4R1U7;S4R1N4;S4R1V5;S4R184;S4R273;Q3UZ84	Q91YE7	Rbm5 Luca15	92.239	8975.08	5.78631e-06
Q3ULT0;Q9JK30-2;Q9JK30;A2AT40	Q9JK30	Orc3 Orc3l	82.359	8983.45	5.17135e-06
A0A0R4J0Q6;Q80VI1;D3YVX5	Q80VI1	Trim56	79.528	8996.61	5.0009e-06
Q91YJ5;Q5M6W7;F6RR02	Q91YJ5	Mtif2	81.288	9026.39	5.12849e-06
H3BLI6;H3BL44;Q69ZL4;Q3TVY6;H3BIX7;Q3UZR5;Q80XR2;Q8BMS7;Q3TTD2;H3BLC2;H3BKB1;H3BJY0	Q80XR2	Atp2c1 mKIAA1347 Pmr1	85.507	9031.66	5.39782e-06
Q8BIZ6	Q8BIZ6	Snip1	44.415	9034.59	2.80471e-06
Q3TKY6	Q3TKY6	Cwc27 Sdccag10	53.542	9037.26	3.38205e-06
A0A0R4J0N8;P70658-2;P70658;E9Q2D4	P70658	Cxcr4 Cmkar4 Lestr Sdf1r	40.412	9042.56	2.55418e-06
Q3UYK2;P49769;Q3TDW2;P49769-2;Q5EM20	P49769	Psen1 Ad3h Psnl1	52.639	9043.28	3.32723e-06
Q9D136	Q9D136	Ogfod3	35.384	9059.55	2.24059e-06
O08792;Q3UUB6;Q3UTW6;Q07802-2;Q6NXL3;Q5DTH8;O08791-2	O08792	Ebf2 Coe2 Mmot1	62.605	9072.25	3.96984e-06
D4AFX6;Q6ZQK5;Q6ZQK5-2	Q6ZQK5	Acap2 centb2 Centb2 Kiaa0041	88.085	9074.13	5.58671e-06
E9PYK3;Q6A0B1;Q80UW6	E9PYK3	Parp4 Kiaa0177	216.13	9076.19	1.3711e-05
Q05BM9;Q3UMG6;Q9QXL8;Q80UP4;Q8BUH2	Q9QXL8	Nme7	42.645	9097.73	2.71175e-06
Q3TDD9	Q3TDD9	Ppp1r21 Ccdc128 Klraq1	88.337	9122.23	5.63239e-06
Q7TSC1;Q5DTJ4;G3UX48;Q9CRU5;Q9CRP1;Q9CRP0	Q7TSC1	Prrc2a Bat2 mKIAA4178	229.2	9134.74	1.46339e-05
Q9Z2D6-2;Q9Z2D6;D3Z7U4	Q9Z2D6	Mecp2	53.575	9162.07	3.43087e-06
Q3UEM7;Q3UER8;Q8VCM7	Q8VCM7	Fgg	49.391	9163.77	3.16352e-06
Q8BQX5-2;Q8BQX5	Q8BQX5	Tmco6	34.821	9164.3	2.23043e-06
Q0VF85;Q99N48;Q6KAN3;E9PUK9;Q99N48-4;Q99N48-3;Q99N48-2;A7MCT9;E0CYJ1;Q3U0P9;F8WHG0;E9PXV1;Q99N48-5	Q99N48	Sytl3 Slp3 mFLJ00307	68.62	9173.92	4.40002e-06
A0A0U1RPY8	NA	Coro1a	26.992	9176.01	1.73116e-06
Q3TDM2;Q3UH04;B1AW58;Q8BW96-2;Q8BW96;Q8BW96-3;D3Z368;Q8BJA6;Q3UY68;Q91YS8	Q8BW96	Camk1d	38.06	9190.53	2.44489e-06
Q542U3;O70422;Q3UEU9;E0CXV5;E0CY64;E0CYM3;E0CYK8	O70422	Gtf2h4	52.224	9204.23	3.35975e-06
E9QAH1;E9PVZ8;B2RWW2;Q571K1;Q8CGE5;Q6PAK0;Q3UYL3;B7ZNF9;Q80UY9	NA	Golgb1 mKIAA4151	365.29	9204.84	2.35019e-05
Q505D1;Q5DU34	Q505D1	Ankrd28	112.9	9226.5	7.28082e-06
Q3URN2;Q6P8H8	Q6P8H8	Alg8 Gm1089	59.865	9230.84	3.86245e-06
B2RV71;Q9D1I2;Q80VN1	Q9D1I2	Card19 1110007C09Rik	20.936	9247.93	1.35328e-06
D3YWB8;Q9Z1M4;D6RH86;E9PUN3;Q80X26;Q99JU0	Q9Z1M4	Rps6kb2	43.55	9253.08	2.81659e-06
F2Z3U3;F2Z4B7;G5E867;S4R2K5	NA	Raph1	136.74	9254.83	8.84532e-06
Q9CQF6;Q9CQF6-2;Q05C25	Q9CQF6	Aasdhppt	35.764	9263.76	2.3157e-06
Q4FK16;Q99M50;Q3UDV5;Q9JJ00	Q9JJ00	Plscr1 Tra1b Tras1	26.345	9264.16	1.7059e-06
Z4YJL9;Q61025-2;Q61025	Q61025	Ift20	12.725	9274.76	8.24915e-07
Q8BHT4;Q9CQS5	Q9CQS5	Riok2	59.213	9282.77	3.84188e-06
Q99JH1	Q99JH1	Rpp25l	17.675	9295.53	1.14837e-06
Q3UKQ7;E9Q8M6;E9PZJ2;Q61179;Q924T6	Q61179	Irf9 Isgf3g	44.61	9321.1	2.90635e-06
C4IXU1;Q80YT7-2;H3BJ38;E9Q1A0;B7ZNY0;G3X9L9;B2RUJ9;Q80YT7	Q80YT7	Pde4dip Kiaa0454	126.65	9328.25	8.25761e-06
Q3TMP1	NA	Gtf3c3 AL022818	100.62	9346.93	6.57359e-06
A0A0R4J159;Q9Z2E2-5;Q9Z2E2-3;Q9Z2E2-4;Q9Z2E2-2;Q9Z2E2;Q3TRE4	Q9Z2E2	Mbd1	64.182	9348.97	4.19398e-06
Q8VEH5	Q8VEH5	Epm2aip1 Kiaa0766	70.095	9357.67	4.58463e-06
D3Z4U5;Q8BVL9;D3Z555;G3UY22;G3UYZ9;G3UXP1	Q8BVL9	Jakmip1 Gababrbp Marlin1	97.234	9370.83	6.36862e-06
P52483	P52483	Ube2e3 Ubce4 Ubcm2	22.912	9381.9	1.50246e-06
Q9R0P1;Q9WTK7-2;Q9WTK7	Q9WTK7	Stk11 Lkb1	38.307	9392.18	2.51474e-06
Q3UGS9;Q3URM1;Q3U3U6;Q3TXD4;Q8CCN6;Q60649;E9PY58;D3Z7V2;D3YZF1	Q60649	Clpb Skd3	67.574	9415.89	4.44724e-06
K3W4L1;H3BK01;Q8R2K4;A0A087WQC4;H3BJR2;Q8R2K4-2	Q8R2K4	Taf6l Paf65a	67.741	9429.98	4.4649e-06
D3Z041;P41216;D3YVF6;D3Z457	P41216	Acsl1 Acsl2 Facl2	78.034	9432.37	5.14463e-06
Q549P2;O70201-2;O70201;O70201-3	O70201	Birc5 Tiap Api4 Iap4	16.297	9449.89	1.07643e-06
Q571K9;Q3TWI4;P51432;Q8CI86;Q3TPL1;Q8C8I0	P51432	Plcb3 mKIAA4098	117.16	9452.17	7.74034e-06
B1ASD4;Q499W3;Q8BJG4;A2A8T5	Q8BJG4	Mob3c Mobkl2c	25.52	9457.93	1.68704e-06
A0A0A0MQ89;Q80US4;V9GXE4;Q80US4-3	Q80US4	Actr5	68.158	9473.76	4.51324e-06
Q8BZM8;A0A0U5J6R6;Q3U2H2;Q3KP92;Q9WU72-2;Q9WU72	Q9WU72	Tnfsf13b Tnlg7a Baff	28.604	9479.03	1.89513e-06
A0A0R4J291;Q7TMV3;F2Z402	Q7TMV3	Fastkd5 Kiaa1792 Ubox5	91.621	9486.82	6.07526e-06
Q8R409;Q8VDF7	Q8R409	Hexim1 Clp1	40.243	9493.33	2.67029e-06
D3Z2Q2;D3Z079;Q8K400;Q8K400-2;F6WXQ4	Q8K400	Stxbp5 Kiaa4253 Llgl3	121.71	9499.47	8.08118e-06
P59997;F6YRW4;I6L9G0;P59997-3;P59997-2;H3BL82;A0A087WP68;H3BLD4	P59997	Kdm2a Fbl11 Fbxl11 Jhdm1a Kiaa1004	132.68	9536.34	8.84375e-06
Q3U405;P58069	P58069	Rasa2	96.399	9565.05	6.44479e-06
Q3U1T9-5;Q3U1T9;A0A0G2JH11;Q3U1T9-3;Q3U1T9-2	Q3U1T9	Dennd1b	48.21	9585.65	3.23004e-06
Q3U574;Q9R1X4-6;Q9R1X4-2;Q9R1X4;Q9R1X4-3;H7BX89;Q9R1X4-4;Q9R1X4-5;Q812D7;E9Q302	Q9R1X4	Timeless Tim1 Timeless1	137.43	9599.99	9.22149e-06
D3Z5I2;A0A0R4J0E0;Q91W78	Q91W78	Usb1 AA960436 USB1	13.404	9612.32	9.00558e-07
P70320;B1ASU9;O55047-3;O55047;Q3TTG3	O55047	Tlk2 Tlk	55.807	9624.09	3.75403e-06
I3PQX0;Q9CZL2	Q9CZL2	Fam241a	14.496	9627.67	9.75481e-07
G3XA21;E0CZ22;D3Z624;Q80T84;E9PYI5;Q8BZ35	NA	Mroh1 Heatr7a	180.82	9639.21	1.21825e-05
Q9DBM2;Q9R0Z4	Q9DBM2	Ehhadh	78.301	9643.7	5.27789e-06
Q58EU1;Q8BWU5;E0CYN9;E0CYK9	Q8BWU5	Osgep OSGEP	36.3	9648.72	2.44808e-06
A0A0R4J0I6;Q80XL6;D3YTQ5;Q7TNH5;F6U473;A0A087WP87	Q80XL6	Acad11	87.347	9650.85	5.892e-06
Q7TS81;Q8BP66;O54788	O54788	Dffb Cad	39.347	9654.61	2.65519e-06
Q3U300;Q9Z2F6;F6YNH8	Q9Z2F6	Bcl3	46.431	9662.97	3.13594e-06
G3UYA1;A2RT67;F7B6S5;F6SUD2	A2RT67	Dennd3 Kiaa0870	128.37	9665.74	8.67257e-06
Q9JMG2	Q9JMG2	C1galt1c1 Cosmc	36.067	9671.78	2.43818e-06
Q62087;Q99JS7	Q62087	Pon3	39.351	9675.7	2.66126e-06
Q543E3;P56677	P56677	St14 Prss14	94.654	9683.46	6.40647e-06
E9QMA2;Q6PFX1;Q3TNH5;Q3V345;Q9Z106;Q3TNH5-2;Q3TNH5-3	Q3TNH5	Fam172a 1110033M05Rik	42.967	9688.49	2.90965e-06
Q8BJP2;A2VDG1;Q8CJG1;H3BJ70;Q8CGU0	Q8CJG1	Ago1 Eif2c1	80.025	9719.05	5.43624e-06
Q5NC03;O54785-2;O54785;O54785-3;Q8BS94;Q9QWM2;Q3UTQ4;Q9QWM3;Q3TDI9;F6PZ73	O54785	Limk2	70.535	9743.46	4.8036e-06
Q78RK2;Q78YL5;Q9EPQ7;D3YU00	Q9EPQ7	Stard5	11.997	9760.05	8.18415e-07
Q6PCN7;Q3URT1;E9PVX5;G3UVU1;Q3UQ12;Q9JLA9	Q6PCN7	Hltf Smarca3 Snf2l3 Zbu1	113.32	9760.37	7.73076e-06
A6H8H2;A6H8H2-2;E9Q449;Q3U2Y9	A6H8H2	Dennd4c	211.46	9776.81	1.44502e-05
A6X919;A6X919-2;A6X919-3	A6X919	Dpy19l1	84.186	9806.3	5.77025e-06
O08900;Q8BTD0;Q3V3P9	O08900	Ikzf3 Zfpn1a3 Znfn1a3	57.967	9820.37	3.97885e-06
D3Z085;D3Z0W0;Q3U108;Q3U108-2;Q3U108-3;Q3U108-4	Q3U108	Arid5a	28.381	9822.71	1.94853e-06
Q3TVI6;Q3TGG0;Q3TB15;Q8K3G9;Q3U3Y3;D3Z340;H3BL43;D6RFR7	Q8K3G9	Appl2 Dip3b Dip13b	73.853	9846.55	5.08278e-06
F8VPY2;Q8C092	Q8C092	Taf5	86.951	9847.93	5.98506e-06
Q99K78;Q8BVP5	Q8BVP5	Csnk1g2 Ck1g2	50.356	9871.45	3.47441e-06
Q3TIG7;Q3U4S0;Q7M753;V9GXL0;V9GX56;V9GXP9;F6VV40	NA	Pank2	40.981	9873.18	2.82806e-06
P70700;Q6P9Q2;A2AP84	P70700	Polr1b Rpa2 Rpo1-2	128.21	9874.9	8.8492e-06
D0QMC3;A0A087WRA4;D0QMC5;A0A087WQG9;B7ZNS3;Q8CGE8;Q08619;A0A087WSH9;D0QMC6;C6EQG6	D0QMC3	Mndal	60.526	9882.81	4.18092e-06
Q9CQ73;Q3TIY5;E0CXK9;E0CX59;Q6NV73	NA	Pkp2	88.103	9895.37	6.09357e-06
Q9JKL4;A0A0A6YVW1	Q9JKL4	Ndufaf3	20.733	9904.25	1.43527e-06
A6H614;Q5Y5T2	Q5Y5T2	Zdhhc18	29.588	9930.77	2.05375e-06
D3Z6S3;D3YZR1;D3YYU6;Q9JHE7	Q9JHE7	Tssc4 MNCb-3063	21.01	9936.77	1.45922e-06
Q923E8;Q3UZN6;Q9DBX2;A2AVP3	Q9DBX2	Pdcl PhLP1	34.38	9966.98	2.39507e-06
A0A0R4J099;Q3UY34	Q3UY34	2210016L21Rik Custos	27.603	9969.08	1.92336e-06
Q8K327;A0A140T8S5	Q8K327	Champ1 D8Ertd457e Kiaa1802 Zfp828 Znf828	87.56	9985.01	6.11087e-06
D3Z1C5;P70662-2;P70662-3;P70662;A0A0G2JFS7;O55203-3;O55203-2;O55203	P70662|O55203	Ldb1 Nli Ldb2 Clim1	42.583	9989.7	2.97329e-06
Q8CI71-2;Q8CI71-3;Q8CI71;Q9D9P9;Q9CXB4;Q0GET0	Q8CI71	Vps50 Ccdc132 Kiaa1861	107.17	9991.27	7.48416e-06
Q80YA7;Q3TAE3	Q80YA7	Dpp8	102.18	9995.79	7.13891e-06
G3X934;Q3TWF6	Q3TWF6	Wdr70	73.06	10047.5	5.13082e-06
Q3V3N5;Q3UJL0;Q99LH1;P70410	Q99LH1	Gnl2	72.1	10052.2	5.06577e-06
P70188-2;P70188;Q3UZA5;Q9CRX5	P70188	Kifap3	89.015	10057.5	6.25753e-06
Q91ZE0	Q91ZE0	Tmlhe Tmlh	49.609	10060.2	3.48831e-06
F7BGR7;B0LM42;J3QPA9;B7ZN14;A1L3S3;Q8C7Q4;F6TBN8;Q5CZX8;S4R1A6;Q3TY21;Q8C7Q4-2;Q61954	NA	Gm21992 Rbm14 Rbm4 fusion	52.791	10062	3.71272e-06
G3X9H5;P42859;P42859-2	P42859	Htt Hd Hdh	344.78	10065.5	2.42563e-05
B8ZXI1;Z4YJE9;B8ZXI1-2;D6RGP3	B8ZXI1	Qtrt2 Qtrtd1 QTRT2	46.288	10067.3	3.25709e-06
Q8R3Y8-2;Q8R3Y8	Q8R3Y8	Irf2bp1	59.513	10077.7	4.19203e-06
Q3UBZ2;Q3UJV0;Q9QXN3-2;Q9QXN3;D3Z3P3	Q9QXN3	Trip4	30.101	10083.6	2.1215e-06
Q3TDU5;P21956-2;P21956;Q9QWQ1	P21956	Mfge8	47.197	10104.8	3.33344e-06
Q3UM57;Q6ZQ73;Q3TD19;Q9CSM7	Q6ZQ73	Cand2 Kiaa0667 Tip120b	135.6	10109.8	9.58186e-06
Q80UY1	Q80UY1	Carnmt1	46.338	10115.9	3.27636e-06
Q3UL64;O35657;Q7TSW3	O35657	Neu1 Neu Neu-1	44.591	10132.2	3.15791e-06
D3Z0Z4;Q99P81	Q99P81	Abcg3	65.541	10136.6	4.64358e-06
F8WHW3;Q3TWL2;E0CYE6	Q3TWL2	Pip4p1 Tmem55b	29.331	10157.2	2.08234e-06
Q923E9;Q3U2Z2;Q2TAX8;P23906;A0A140LJA4;A0A140LIX2;Q3TYH0	P23906	Irf2 Irf-2	39.466	10190	2.81091e-06
Q8BZ36-2;Q8BZ36;B2RWX4	Q8BZ36	Rint1	83.441	10196.7	5.94687e-06
A6PW47;Q99K74-2;Q99K74;Q99K74-3	Q99K74	Med24 D11Ertd307e Thrap4 Trap100	111.86	10201.5	7.97602e-06
Q3U7U3;Q3UGI9;Q3UD93;D6RJ76;F8WIP1	Q3U7U3	Fbxo7	57.648	10203.5	4.11133e-06
A2AN37;P52623;F7CBX2	P52623	Uck1 Umpk	31.669	10204	2.25868e-06
Q9QX60-2;Q9QX60;Q91XI5;Q504N4;Q3TKB4;A0A0U1RPX3	Q9QX60	Dguok Dgk Dgk3	28.807	10213.3	2.05643e-06
Q9D6I7;D3YW04	Q9D6I7	Dipk1a Fam69a	48.936	10253.7	3.50718e-06
B2RXP7;E9QMB7;Q8CES0;B7ZWG0;Q8CES0-2;F6QNU4	Q8CES0	Naa30 Nat12 Mak3	39.442	10271.4	2.83165e-06
P62340;Q8K073	P62340	Tbpl1 Tlf Tlp Tlp21 Trf2 Trp	20.886	10271.8	1.49951e-06
P26952-2;P26952;P26952-3	P26952	Il3ra Sut-1	42.016	10285.5	3.02057e-06
Q8BXV4;Q9CS74	Q9CS74	Ecd	71.573	10288.4	5.14691e-06
Q6PAH4;Q8C5B1;Q61124;D3Z448;D3YUU4;Q811D1	Q61124	Cln3	45.173	10299.3	3.25189e-06
A0A0R4J259;Q7TMK9-2;G3UZI2;G3UZ48;G3UXJ6;G3UWM1;G3UY67;G3UXU5;G3UYK7	NA	Syncrip	62.543	10303	4.50395e-06
Q61161;Q3U4B8;Q14B83;Q14B82;D3YUH9;F6RPB0	Q61161	Map4k2 Rab8ip	91.264	10306.7	6.57457e-06
Q9CQT5	Q9CQT5	Pomp	15.766	10316.8	1.13689e-06
G3X975;Q8BYM8	Q8BYM8	Cars2	61.342	10319.8	4.42463e-06
A2ATN9;Q9ES70	Q9ES70	Nek6	34.721	10321.9	2.50495e-06
Q9D6J1;H3BL50	Q9D6J1	Cers4 Lass4 Trh1	46.016	10326.1	3.3212e-06
Q80TJ7;Q3UZ32;A2ABV1;A2ABV3;Z4YL84;Q80TJ7-2;Q80TJ7-3;F7BTQ5;A2ABU9;Q3UYU8	Q80TJ7	Phf8 Kiaa1111	113.55	10333.6	8.20136e-06
D3YWG7;Q8K0V2	Q8K0V2	Dcun1d3	18.213	10350.7	1.31765e-06
Q8BVH9-3;Q8BVH9-2;Q8BVH9	Q8BVH9	Mettl6	27.817	10374.3	2.01705e-06
A0A087WP63;A0A087WNX7;A0A087WNL7;A0A087WQ44;A0A087WQY5;Q3U4M6;E9Q9V7	NA	Gm42715 Srcap	331.54	10387.4	2.40708e-05
Q8VDN4;D3YUR9;D6RJ58	Q8VDN4	Ccdc92 D5Bwg0834e	35.207	10392.7	2.55745e-06
Q3U3P5;Q8BFQ3	Q8BFQ3	Gpr68 Ogr1	41.261	10404	3.00048e-06
A2ALR9;Q3V0C5;Q3V0C5-5;Q3V0C5-2;A2ALR8;Q3V0C5-4;Q3V0C5-3;B7ZNK5;A2BDP2;A2ALR5;F6VSQ9;F7ALR2;F6TH61;F6VSP0	Q3V0C5	Usp48 Kiaa4202	118.77	10408.2	8.64035e-06
Q5NC05;F6RQ10	Q5NC05	Ttf2	125.53	10444.9	9.16435e-06
O88665;Q3TUN9;Q8BQT4;A1A554	O88665	Brd7 Bp75	73.999	10459.2	5.4097e-06
E9Q7L1;B9EKU4;Q80U74;G3UX45	NA	Urb2 AK122209 mKIAA0133	171.62	10472.5	1.25623e-05
M0QWX4;P59110;Q8C187;M0QWV7	P59110	Senp1 Supr2	75.521	10496.5	5.54068e-06
Q9CXT7-2;Q9CXT7	Q9CXT7	Tmem192	25.395	10517.7	1.86689e-06
Q91XB7	Q91XB7	Yif1a	32.134	10543.8	2.36817e-06
A0A0G2JG32;Q9D3W4	Q9D3W4	Gpn3 Atpbd1c D5Ertd708e	21.504	10546.5	1.58517e-06
Q91VK2	NA	Eef1d	30.634	10553.1	2.2596e-06
A0A0M3HEP3;D3Z6I3;Q99M04;Q8CCZ4	Q99M04	Lias LIAS Lip1	32.173	10565.5	2.37591e-06
Q8BH57-3;Q8BH57;Q8BH57-2	Q8BH57	Wdr48 Kiaa1449 Uaf1	64.349	10576.6	4.75702e-06
Q1LZK8;Q3U2K2;Q7TSH8	Q7TSH8	Tmem94 2310067B10Rik Sec1 Kiaa0195	33.834	10583.3	2.50278e-06
Q9EQH4-5;Q9EQH4-3;Q9EQH4-2;Q9EQH4;Q9EQH4-4	Q9EQH4	Taf8 Tbn	24.361	10588	1.80284e-06
P49586;D3Z3T5;Q811Q9-2;Q811Q9	P49586|Q811Q9	Pcyt1a Ctpct Pcyt1 Pcyt1b	41.666	10588.1	3.08353e-06
Q3U6N9-2;Q3U6N9-3;Q3U6N9	Q3U6N9		17.998	10592.3	1.33248e-06
Q8CD10	Q8CD10	Micu2 Efha1	49.475	10596.2	3.66425e-06
Q8BMS4;Q3UQM8;Q3TLJ6	Q8BMS4	Coq3 COQ3	40.956	10611.4	3.03765e-06
A0A0R4J000;Q6ZQH5;Q8VC57;Q9CSZ1;Q4VBE7;F6SH71;A2A9V9;Q8CEZ0	Q8VC57	Kctd5 mKIAA4250	26.135	10624.8	1.94085e-06
O55187;Q05BI5;O55187-2;Q3U240	O55187	Cbx4 Pc2	60.522	10641	4.50136e-06
Q8BXJ2;Q8BXJ2-4;Q8BXJ2-2;Q3TD72;Q8BXJ2-3	Q8BXJ2	Trerf1	132.4	10645.2	9.85124e-06
Q99N57;Q99N57-2;Q9CU36;Q99N73;Q8VI85;A0A0N4SV36;F6TUC4	Q99N57	Raf1 Craf	72.917	10659.7	5.4328e-06
Q3U2V3;Q3U2V3-2	Q3U2V3	Nudt18 Mth3	35.693	10661.3	2.65975e-06
P54818;Q3TTJ1	P54818	Galc	77.256	10666.7	5.75985e-06
A7YB12;Q91WK7;F6QTQ3;F6UYM2	Q91WK7	Ankrd54 Liar	32.485	10674.4	2.42369e-06
Q05C53;Q9JKN2;Q8C2T4;Q8R4H9	Q8R4H9	Slc30a5 Zntl1 Znt5	34.312	10687.9	2.56323e-06
Q8CAQ8;Q8CAQ8-5;Q3TZK4	Q8CAQ8	Immt Mic60	83.899	10696.4	6.27252e-06
G3UZI7;O54834-2;O54834-4;O54834-3;O54834;A2ALX7;Q8C8B2;A2ALX6;Q3TPC4;Q3TAR2	O54834	Arhgap6	53.591	10700.1	4.00801e-06
Q3UET8;E9QP84;G3UW74;Q6PGF3;E9QAH8;E9PWX0;E9PZW4	Q6PGF3	Med16 MED16 Thrap5	95.243	10703.3	7.12526e-06
Q6P6J9	Q6P6J9	Txndc15	38.146	10705.2	2.85425e-06
Q8CF89;Q1RMY2	Q8CF89	Tab1 Map3k7ip1	54.616	10708.1	4.08773e-06
I6L987;F8WGQ1;Q9Z248-5;Q9Z248-2;Q9Z248;A0A0R4J0T6;Q9Z248-4;Q9Z248-3;F6V059	Q9Z248	Aebp2	51.973	10731.2	3.8983e-06
A0A140LIQ8;B2RVQ1;A0A140LJ56;Q9CQG6;Q9CQG6-2	Q9CQG6	Tmem147	19.617	10735.5	1.47198e-06
Q8R3F9;Q8R3F9-2	Q8R3F9	Tut1 Rbm21	94.602	10737.8	7.10007e-06
B7ZMR9;Q0VEE6;D3YZL3;D3YV79	Q0VEE6	Zfp800 Znf800	74.812	10740.4	5.61617e-06
G3X8Q0;O89090;O89090-2;A2TH11	O89090	Sp1	80.443	10748.4	6.04342e-06
Q8K2X4;Q8CEJ2;Q9WTZ0	Q9WTZ0	Uxt	13.919	10769.6	1.04775e-06
F6RUD1;D3YVW2;Q8BXA1	Q8BXA1	Golim4 Df10 Golph4	16.509	10771.9	1.24297e-06
E9Q0K6;F6TVP2;Q6ZQM3	NA	Samhd1	74.934	10795.4	5.65415e-06
D3Z684;A0A140LJ80;Q9CWY4	Q9CWY4	Gemin7	9.0523	10811.3	6.8405e-07
E9PX62;E9PXW8;Q8C2B3-5;Q8C2B3;Q8C2B3-2;Q8C2B3-3;E9PXW1;Q8C2B3-6;Q8C2B3-4;Q6KAT4;E9PZG4;Q3UJT5;F6RY11;F6VIB5;Q1EDY4;Q1EDY5;Q80TW3;B7ZDF7;Q6P9T4;Q3UJF1;Q3U2E0;B7ZDF5;Q9Z2V6	Q8C2B3	Hdac7 Hdac7a mFLJ00062	92.245	10829.9	6.98262e-06
A8C756;A8C756-2;A8C756-3;A8C756-5;A8C756-4	A8C756	Thada Kiaa1767	217.29	10840.3	1.64638e-05
Q3UGI5;Q3TH81;Q3UK75;P97762	P97762	Rp9 rp9 Rp9h	18.678	10846.4	1.416e-06
Q8BMG0;Q6PEP9;Q3TDU4;P48441;Q8BLF6;Q3U1Z0;D6REH5;D6RIN7	P48441	Idua	72.234	10857.5	5.48176e-06
Q9DB90;Q9DB90-2	Q9DB90	Smg9	57.62	10883.7	4.38327e-06
Q9D0L4;Q9D0L4-2	Q9D0L4	Adck1	59.735	10888.7	4.54624e-06
Q9CQY1	Q9CQY1	Atg12 Apg12 Apg12l	15.207	10910.9	1.15973e-06
O88569-3;A0A0N4SUM2	NA	Hnrnpa2b1	32.46	10917.8	2.47703e-06
Q8C6X9;Q3U8L1;P39429;P39429-2;Q3TWR1;Q8CAQ7	P39429	Traf2	56.086	10919.3	4.28054e-06
Q80TU8	NA	mKIAA0657	85.691	10939.5	6.55212e-06
Q9D600	Q9D600	Gins2 Psf2	21.236	10940.5	1.6239e-06
Q505D7;A0A0U1RPB1	Q505D7	Opa3	20.11	10948.6	1.53894e-06
P07903;E9PUM0	P07903	Ercc1 Ercc-1	32.909	10962.9	2.52167e-06
Q3TZ32;Q8R346	NA	Aars AARS	106.86	10979.6	8.20069e-06
Q8BG67;Q8BG67-2;G3UX01;Q8BWC5	Q8BG67	Efr3a Kiaa0143	92.612	11009.3	7.1265e-06
Q8BP78	Q8BP78	Fra10ac1	37.202	11019.5	2.86536e-06
Q80X71;Q8R5E7;D3Z191	Q80X71	Tmem106b	31.172	11023.6	2.4018e-06
Q9CQQ4	Q9CQQ4	Gemin2 Sip1	30.44	11035.5	2.34793e-06
Q91WE6-3;Q91WE6-2;Q91WE6;Q91WE6-4;B7FAT1;D6RJ19;Q91WE6-5	Q91WE6	Cdkal1	39.733	11097.8	3.08204e-06
F7CJY7;Q0VGN4;F6X4N5;Q8BVI5;B7ZCB8;Q8C0W8	Q8BVI5	Stx16	29.315	11099.9	2.27435e-06
A0A0D2X7Z2;Q9CY45	Q9CY45	Eef1akmt1 EEF1AKMT1 N6AMT2 N6amt2	25.763	11103.6	1.99944e-06
Q8C0D7-4;Q8C0D7-5;Q8C0D7-3;Q8C0D7-2;Q8C0D7	Q8C0D7	Ing4	19.175	11107.8	1.48872e-06
Q3U2B2;Q7TMD4;O35604;Q8BLK0	O35604	Npc1	122.35	11113	9.50354e-06
Q8R105;Q8R105-2	Q8R105	Vps37c	38.452	11116.3	2.98763e-06
Q3UKP1;P59941	P59941	Sirt6 Sir2l6	32.443	11116.7	2.52083e-06
Q91VT1-2;Q91VT1	Q91VT1	Nsmce2 Mms21	15.709	11116.9	1.22062e-06
Q7TN05;E0CXQ0;E0CZ77	Q7TN05	Ap1s3	18.44	11119.5	1.43316e-06
Q7TMY7;Q7TMY7-2;B2KGD7	Q7TMY7	Ipo8	117.08	11129.5	9.10768e-06
Q9D8Z1;Q3UMX8	Q9D8Z1	Ascc1	41.279	11132.7	3.21202e-06
A0A0R4J025;Q6NXM2;Q8BTL0;G3UZL2;Q9D3M1;G3UZ62	Q6NXM2	Rcbtb1	58.367	11144.2	4.54638e-06
Q9Z1E3	Q9Z1E3	Nfkbia Ikba	35.071	11153.2	2.73399e-06
Q3TLR3;Q8CH72;A2AGS0;A2AGS1	Q8CH72	Trim32	72.057	11162.5	5.62193e-06
Q3U3I5;P49135;Q3TVD8;Q8R1K9	P49135	Ercc3 Xpb Xpbc	89.141	11171.8	6.96064e-06
Q8BHT6;Q8BHT6-2	Q8BHT6	B3glct B3galtl Gm1057	55.357	11178	4.32498e-06
Q99L88;Q99L88-2	Q99L88	Sntb1 Snt2b1	58.081	11179	4.53822e-06
D3YWY6;D3Z5S0;Q3UX28;Q3TCV4;E9Q0V4;P63030;D3Z786	P63030	Mpc1 Brp44l	9.7384	11213.4	7.63265e-07
G3X9K3;D3YYK9;Q8R3I7	G3X9K3	Arfgef1	208.5	11225.4	1.6359e-05
Q9JI44;Q9JI44-2	Q9JI44	Dmap1 Mmtr	53.129	11248.9	4.17725e-06
Q9EQ32;Q9EQ32-2;Q9EQ32-3	Q9EQ32	Pik3ap1 Bcap	90.927	11256.7	7.15408e-06
Q8VDV8	Q8VDV8	Mitd1	28.847	11276.4	2.27362e-06
Q9CWR1-3;Q9CWR1;Q9CWR1-2;F6RXX6	Q9CWR1	Wdr73	34.036	11278.8	2.68319e-06
Q5FWJ7;O89116;Q8CET6;Q8CBJ3	O89116	Vti1a Vti1 Vti1l2	25.868	11284.7	2.04033e-06
Q3V2D7;Q3ULQ6;Q3UGQ2;Q9JM05;D6RGB7	Q9JM05	Pias4 Piasg	39.019	11323	3.08806e-06
Z4YL55;Q8CC12-2;Q8CC12;Q8CC12-3	Q8CC12	Cdan1	134.97	11323.1	1.06819e-05
Q3TUU5;D3Z094;D3Z1S9;D3YXN3;D3Z2U8	Q3TUU5	Tex30 1700029F09Rik	25.263	11338	2.00203e-06
Q148P2;Q9D404;D3Z6F9	Q9D404	Oxsm	48.643	11338.8	3.85512e-06
F2WWK6;F2WWK5;Q9Z0R9	Q9Z0R9	Fads2 Fadsd2	51.384	11342.9	4.07382e-06
Q80XL9;Q8BXQ8	Q8BXQ8	Fam53c	5.6035	11375.3	4.45523e-07
A0PJ63;G5E8V8;Q9JJT9	Q9JJT9	Phax Rnuxa	34.964	11375.8	2.78005e-06
Q9D6P8	Q9D6P8	Calml3	16.701	11385.8	1.32909e-06
Q9Z2G0;Q8C5I1	Q9Z2G0	Fem1b F1aa Kiaa0396	70.222	11399.2	5.59498e-06
Q9WUB0;F6VII1	Q9WUB0	Rbck1 Rbck Ubce7ip3 Uip28	57.534	11411	4.5888e-06
Q9CWV6	Q9CWV6	Prkrip1	21.491	11412.2	1.71425e-06
Q3TSI4;Q8K2C8;Q6PEU9;Q5QHR4;Q3TIF6;O35259	Q8K2C8	Gpat4 Agpat6 Tsarg7 AU041707	43.381	11416.8	3.46173e-06
Q9R062;K3W4S6;V9GX26	Q9R062	Gyg1 Gyg	37.402	11428.2	2.9876e-06
Q8CFB4;Q8BU78;Q8BMN7;A0A0G2JEX3;Q8CFB4-2	Q8CFB4	Gbp5	66.929	11428.5	5.34628e-06
A2AKW0;Q5HZI9;A2AKV9;G3UYJ3	Q5HZI9	Slc25a51 Mcart1	35.489	11444.5	2.83884e-06
F8VQ05;Q8BIA1;Q8CHD0;Q80XD5;A0A0J9YTS1;A0A0J9YUH4;F6Q1V8;Q99KZ2;A0A0J9YU33;Q80UX7;Q9CS05;A0A0J9YUJ6;F6SDM9;H3BLH9	NA	Fryl	337.82	11470.5	2.70842e-05
Q6WJ11;Q3US22;Q00420-3;Q00420;Q6WJ07;Q6WJ06;Q6WJ10;Q6WJ08;Q6WJ09;Q3UT69;Q3UJN3;Q00420-4;Q00420-2	Q00420	Gabpb1 Gabpb Gabpb2	26.852	11471.6	2.15303e-06
Q7TMF0;Q80VG8;Q8CB82;Q7TME9;Q7TME8;B1ARD6;Q8R3R7;Q8C7F7;A0A0A0MQG6;Q3UBN9;Q7TMF1;B1ARD8	B1ARD6	Slfn8 Slfn9	104.04	11479.4	8.34771e-06
Q9CXV9	Q9CXV9	Dcun1d5	27.578	11483	2.21343e-06
Q6PHQ8;F7A8R0;E9Q6K7;E9Q2U4;F6UFC8;F6WYJ5;Q8K3H1	Q6PHQ8	Naa35 Egap Mak10	83.305	11493.7	6.69237e-06
A0A0J9YU83;F7BJB9	F7BJB9	Morc3 Nxp2 Zcwcc3	98.509	11496.5	7.91574e-06
Q69ZA1-2;Q69ZA1;B0R021;Q3UF50	Q69ZA1	Cdk13 Cdc2l5 Kiaa1791	158.13	11509.5	1.27209e-05
B1AZ26;B1AZ15;B1AZ14;Q3UMF0-3;Q3UMF0-4;Q3UMF0-2;Q3UMF0	Q3UMF0	Cobll1 Coblr1 Kiaa0977	38.11	11511.4	3.06631e-06
Q3UTU7;K4DI67;Q6ZQK0;A0EQY3;Q80W41	Q6ZQK0	Ncapd3 Kiaa0056	169.39	11513.1	1.36311e-05
Q8K0B2-3;Q8K0B2-2;Q8K0B2	Q8K0B2	Lmbrd1	53.44	11540	4.31045e-06
Q3TE26;Q91YU2;Q7TMM8	Q7TMM8	Parp16 BC055447 Artd15	33.542	11543.7	2.70635e-06
D3YYF2;E9Q7L3;D3Z1W6;E9Q7L2;D3Z1N4;E9Q4Y5;F8VQD1;Q8BSQ9-2;Q8BSQ9;F6THL5;D3Z3R4;D6RIL0;D6RI94;Q9D7L7	Q8BSQ9	Pbrm1 Baf180 Pb1	168.5	11544.8	1.35968e-05
Q8R5A6;Q8R5A6-2	Q8R5A6	Tbc1d22a D15Ertd781e	59.362	11571.3	4.8011e-06
Q8BP56;Q8BP56-3;Q8BP56-2;F6QM56;E9QA85;E9Q4H7	Q8BP56	Pgghg Athl1	76.487	11582.7	6.19223e-06
Q3TPJ9;O08738;Q9D089;Q9CVV1;Q5SXG9;P20782	O08738	Casp6	31.595	11585.1	2.5584e-06
Q8BJ56-3;Q8BJ56-2;Q8BJ56;E9PZA4;E9Q323	Q8BJ56	Pnpla2 Atgl	47.877	11592.7	3.87936e-06
Q9JIK8;Q9CWA5;Q9WV85	Q9WV85	Ndk3 Nme3	18.852	11607	1.52941e-06
A0A0N4SUM0;Q3U6A8;P37217	P37217	Cd69	18.049	11631.7	1.4674e-06
A0A0R4J1E1;Q99PV8-3;Q99PV8-2;Q99PV8;Q3TEG9	Q99PV8	Bcl11b Ctip2 Rit1	74.233	11632.3	6.03546e-06
F6VG18;Q3UHL8;Q8CDG8;Q9JHQ5;F6VTH5;E9Q9P1	Q9JHQ5	Lztfl1	24.913	11635.8	2.02614e-06
H3BJ12;K3W4Q3;H3BJ82;H3BJ07;Q8R088-3;Q8R088;K3W4N3;H3BKI7;Q8R088-2;H3BJI3	Q8R088	Golph3l	31.812	11637	2.5875e-06
Q9CZT6	Q9CZT6	Cmss1	31.593	11642.8	2.57098e-06
Q9D5H8;Q3U485;E9Q418;Q4FJL1;Q64729-2;Q64729;Q9CVP4;Q3V348;A2AJR5;B7ZNG1;Q3TZF1;Q8K348;Q61271	Q64729	Tgfbr1	47.575	11678.4	3.88341e-06
A2A6F5;Q05CS1;Q9DBF7-3;Q9DBF7	Q9DBF7	Cwc25 Ccdc49	23.665	11679.2	1.93183e-06
Q5SWU0;Q3UQ33;Q8C9X3;Q5SWT7	NA	Ikzf1 Zfpn1a1	47.976	11687.7	3.91923e-06
Q9JJF3	Q9JJF3	Riox1 Mapjd No66 MNCb-7109	67.556	11714.3	5.53134e-06
Q2KHL1;A0A0R4J0P2;Q9Z0R0	Q9Z0R0	Haspin Gsg2	84.208	11736.3	6.90773e-06
Q3UP61;H7BWY4;E9Q9H0;Q811D0-2;Q811D0;Q811D0-3;D3Z3B8;Q3TPP5;F6UDT8;S4R2T8;Q571K0;B1AR31;Q6XVF4;Q6XVF5;Q6XVF6;D3YUZ8;E9Q2L2;Q91XM9-5;Q62108-3;Q62108;Q62108-2;Q91XM9-3;Q91XM9-6;Q91XM9-8;Q91XM9;Q91XM9-2;Q91XM9-4;Q91XM9-7	Q811D0	Dlg1 Dlgh1 mKIAA4187	96.789	11759.6	7.95553e-06
O88908;F6SMH4	O88908	Soat2 Acact-2 Acat2	60.597	11760.6	4.98113e-06
E0CZ03;Q8CF60;Q7TMI6	NA	Zfp263	22.658	11762.3	1.86279e-06
F6R7Y0;Q61420	Q61420	Slc35a1	26.734	11779.5	2.20111e-06
Q9D9Z5	Q9D9Z5	Dda1	11.753	11780.8	9.67768e-07
Q9D0D5;Q8BV40;Q3TQQ1;B9EKG9	Q9D0D5	Gtf2e1 AU015228	49.593	11828.2	4.10004e-06
Q71RH6;Q71RH5;Q548F2;Q3U0C4;Q69ZN0;Q9R111;D3YU09;Q6DFY1	Q9R111	Gda mKIAA1258	51.012	11859	4.22833e-06
Q8R2R3	Q8R2R3	Aagab	34.51	11863.9	2.86169e-06
Q9CZB6;F2Z449;F2Z3X8;F2Z466;F2Z473;F2Z3Z0	Q9CZB6	Med7 Crsp9	27.205	11864.7	2.25608e-06
Q32MD7;Q9CQE5;D3Z1B6;A0A0U1RPU5	Q9CQE5	Rgs10	21.151	11882.9	1.75672e-06
Q8VE91;Q8VE91-3;Q8VE91-2;Q8VE91-1	Q8VE91	Retreg1 Fam134b	52.966	11890	4.40177e-06
Q9JJQ6;Q3TLS9;Q8CCG9;Q00558	Q00558	F8a F8a1 Hap40	40.473	11905.2	3.36784e-06
P47930-2;P47930	P47930	Fosl2 Fra-2 Fra2	32.687	11929.7	2.72556e-06
Q9D6Z0	Q9D6Z0	Alkbh7 Spata11	24.97	11938.7	2.08365e-06
Q9WVH5;Q9R1E0;Q8BPP2;Q8BRS7;Q8CA93;Q5RJI9;Q70KY4	Q9R1E0	Foxo1 Fkhr1 Fkhr Foxo1a	69.571	11946	5.80897e-06
I6L974;Q3U5C0;Q3UDU6;Q8BYH7;Q8BW21;Q8BXI6	Q8BYH7	Tbc1d17	62.096	11946.1	5.18487e-06
Q6DVA0	Q6DVA0	Lemd2 Lem2	57.506	11965.3	4.80936e-06
Q6A0E5;Q99LH2	Q99LH2	mKIAA0024 Ptdss1 Pssa	57.127	11965.3	4.77766e-06
A0A0G2JEG2;Q3TCX3-3;Q3TCX3-2;Q3TCX3	Q3TCX3	Khdc4 2810403A07Rik Blom7 Kiaa0907	45.423	11973	3.80127e-06
Q8K223;E9Q6K1;Q3UKK7;O08811;F6YA33;D3Z700	O08811	Ercc2 Xpd	84.415	11973.1	7.0644e-06
A0A0R4J005	NA	Lims1	38.387	11983.9	3.21536e-06
Q3V074;Q80XK0;P48455;Q9D5R5	P48455	Ppp3cc Calnc	58.699	12012.1	4.92834e-06
E9QNY8;Q9JLC8-3;Q9JLC8;Q9JLC8-2;B7ZWA8;B2RRL5;D3Z3H1;A0A0R4J125	Q9JLC8	Sacs Kiaa0730	520.69	12020.8	4.37482e-05
Q8C161;Q9D2V5;B7ZD25	Q9D2V5	Aar2 0610011L14Rik	43.393	12033	3.64958e-06
A2AWN8;P59326;Q3TH60	P59326	Ythdf1	63.899	12041.6	5.37809e-06
Q921D1;E9PV69;Q8R0X2-2;Q8R0X2;Q3TAW5	Q8R0X2	Cacul1 2700078E11Rik	36.485	12050.5	3.07304e-06
Q3U420;Q3THS7;O35372	O35372	Cnih1 Cnih	16.699	12064.7	1.40818e-06
Q3TQI7	Q3TQI7		33.543	12072.2	2.83034e-06
Q3UI98;Q8R2T8-2;Q8R2T8;H3BJX5	Q8R2T8	Gtf3c5	59.867	12095.3	5.06118e-06
Q9WUV0;D3Z0X3	Q9WUV0	Orc5 Orc5l	50.216	12105.4	4.24885e-06
O35954;D3YXW5	O35954	Pitpnm1 Dres9 Mpt1 Nir2 Pitpnm	134.94	12136.2	1.14465e-05
Q5SW15;Q9CQG2;Q9CQG2-2;F8WHZ7	Q9CQG2	Mettl16 Mett10d	66.806	12139.8	5.66859e-06
Q9JJ94;Q78YP7	Q9JJ94	Ssna1 MNCb-2711	13.557	12144.1	1.15074e-06
Q3V0Z9;Q3US81;A2AEG3;A2AEG6;P35803-5;P35803-4;P35803-3;P35803-8;P35803-2;P35803	P35803	Gpm6b M6b	26.817	12169.1	2.28096e-06
A0JLM5;Q3TLG6;Q80UN2;Q7TQE1;E9Q7C1;Q6KAM1;G3X8S4;Q924H2;Q3TE00	Q924H2	Med15 MED15 Pcqap mFLJ00386	34.7	12170.5	2.95181e-06
Q3U0M1-2;Q3U0M1;E9PZ41;E9Q3T8;Q3U0M1-4;Q3U0M1-3;Q3U0M1-5	Q3U0M1	Trappc9 Kiaa1882 Nibp	127.31	12173.4	1.08324e-05
Q76KJ5;A0PJ57	Q76KJ5	Cd3eap Ase1 Paf49	43.082	12175	3.66619e-06
Q9Z295;Q9D1F9;Q6WG34	NA	Slc37a4	46.116	12182.9	3.92692e-06
E9Q8A3;Q8BKC8-3;Q8BKC8-2;Q8BKC8;D6RI80;Q6PB48	Q8BKC8	Pi4kb Pik4cb	92.832	12195.3	7.91297e-06
D3Z039;Q80VZ7;Q99JG7	Q99JG7	Tnip2 Abin2	39.225	12197.8	3.34422e-06
Q99KW9	Q99KW9	Itfg1 D8Wsu49e Lnkn-1 Tip	67.464	12203.9	5.75467e-06
E9PZM4;A0A0G2JES5;Q3V0V7	E9PZM4	Chd2	210.8	12208.3	1.79877e-05
Q6PB44-2;Q6PB44;A0A0G2JEW5	Q6PB44	Ptpn23 Kiaa1471	184.96	12221.9	1.58003e-05
Q9CR08	Q9CR08	Pop4 Rpp29	25.637	12296.8	2.20348e-06
Q8C140;Q9QXX4;Q91YK1	Q9QXX4	Slc25a13 Aralar2	74.338	12299.9	6.39087e-06
E9PX59;Q69Z37;Q8C059;Q6PIQ3;Q8BZG4;V9GX63;Q9WVE3	Q69Z37	Samd9l Kiaa2005	182.25	12312.1	1.56837e-05
D3Z7B5;Q8BWY9;D6RGL3	Q8BWY9	Cip2a C330027C09Rik Kiaa1524	102.13	12319.1	8.79392e-06
Q9D8Y8;A0A087WRR4;Q9D8Y8-2	Q9D8Y8	Ing5	27.798	12321.4	2.394e-06
Q62159;H3BL56;A0A0G2JEP8	Q62159	Rhoc Arhc	22.006	12326.9	1.89602e-06
Q8C2M0;P56203	P56203	Ctsw CtsW	42.119	12333.7	3.63096e-06
A0A0R4J040;Q8R079;Q8R079-2	Q8R079	Bfar	52.937	12337.1	4.56479e-06
E9Q6A7;A2A655;A2A654;E5D6T0;Q8CFX5;Q3UPA6;Q6P9L3;Q8VDN7;Q3TMJ3;Q8K092;Q8C473;A2A652;A0A140LHY5	NA	Bptf	321.59	12362.7	2.77886e-05
Q3UMT1;F6XWD4;Q1WWN0	Q3UMT1	Ppp1r12c Mbs85	84.684	12373.7	7.32405e-06
Q8K0E9;Q9DBB8	Q9DBB8	Dhdh	36.641	12395.9	3.17463e-06
Q3UKR3;Q3UG55;P51163;Q3TPL3	P51163	Uros Uros3	28.49	12395.9	2.46842e-06
Q56A13;Q8BG94;A2AU52;Q8BTK9;Q8CF03;Q8BQS7	Q8BG94	Commd7	22.652	12405.2	1.96408e-06
Q9CPW7	Q9CPW7	Zmat2	23.612	12413.3	2.04866e-06
Q99J19	Q99J19	Smim11a Fam165b Smim11	6.3446	12422.8	5.50902e-07
Q6A037;Q5EBQ4;Q99KT2;Q8C8N1	Q6A037	N4bp1 Kiaa0615 BC004022	99.146	12424.2	8.60978e-06
D3Z4H6;Q564E7;P52912;D3YY02	P52912	Tia1 Tia	42.682	12426	3.70702e-06
Q8K3X4	Q8K3X4	Irf2bpl Eap1 Kiaa1865	80.564	12435.5	7.00252e-06
Q6P1H6-3;Q6P1H6-2;Q6P1H6;Q6P1H6-4	Q6P1H6	Ankle2 D5Ertd585e Kiaa0692 Lem4	97.985	12435.5	8.51675e-06
Q9CXK3;Q497E4;Q3UIJ3;P68033;Q61275;Q3TG92;Q3UJ36;Q3U122;P63268;P62737;P68134;Q61264;Q61852;Q61274;Q61273;D3YZY0;D3Z2K3;A0A0U1RQ96	P68033|P63268|P62737|P68134	Actc1 Actc Actg2 Acta2 Acta3 Actsg Actsa Actvs Acta1 Acta alpha-cardiac actin	41.946	12489	3.66158e-06
Q9D6S7	Q9D6S7	Mrrf	29.05	12508.3	2.53976e-06
P42867;Q9CPT1	P42867	Dpagt1 Dpagt2 Gnpta	46.412	12543.2	4.069e-06
Q6ZWZ2	Q6ZWZ2	Ube2r2 Cdc34b Ubc3b	27.166	12548.6	2.38271e-06
B1AVZ0	B1AVZ0	Uprt	34.278	12556.1	3.00828e-06
Z4YJR1;Q3U3R4-3;Q3U3R4-2;Q3U3R4;F6YC79	Q3U3R4	Lmf1 Tmem112	65.734	12560.4	5.77088e-06
A0A068BFS4;O35730;O35730-3;O35730-2	O35730	Ring1 Ring1A Rnf1	42.612	12566.5	3.7428e-06
P97354;Q91Y74;Q9CVE8;Q3V2F4;Q921R5	Q91Y74	St3gal4 Siat4c	38.087	12586.7	3.3507e-06
Q9CQ39;B2KG29	Q9CQ39	Med21 Srb7 Surb7	15.588	12594.4	1.3722e-06
Q8C547;Q8C547-2;Q8C547-3	Q8C547	Heatr5b Kiaa1414	224.32	12595.5	1.97485e-05
Q91YN9;A0A087WNX9	Q91YN9	Bag2	23.473	12597.7	2.06685e-06
P33215;P33215-2	P33215	Nedd1 Nedd-1	71.292	12611.9	6.2845e-06
Q5F259;Q5F259-2	Q5F259	Ankrd13b	70.373	12620.9	6.20791e-06
Q99LN9;D3Z7J7;D3Z6Y9;Q99LN9-2;D3YZM0;F6TY47	Q99LN9	Dohh	32.905	12658.6	2.91137e-06
A2AQJ7;A2AQJ5;A2AQJ6;Q8BXN9;Q8BXN9-2;Q8BXN9-3	Q8BXN9	Tmem87a	57.011	12662.7	5.04587e-06
Q91VW5;Q3UYD1;A4IF57;Q05CM2;Q4VAB1;Q3TT57	Q91VW5	Golga4	257.56	12669.3	2.28077e-05
Q91WP1;Q8K094;Q8BVF6;Q60977	NA	Pvr cd155 D7Ertd458e Tage4	44.654	12676	3.95633e-06
Q8VCD5	Q8VCD5	Med17 Crsp6 Trap80	72.461	12689.9	6.42706e-06
Q8VE18;Q99LS6	Q8VE18	Smg8	109.67	12727	9.75579e-06
Q66I45;B1ATD5;B1ATD4;R4GML8;Q8K296;M0QW74;Q8K296-2;Q6PE02;Q91XS1-2;Q91XS1;Q9CVQ1;Q8R0N4	Q8K296	Mtmr3	129.61	12734.3	1.15362e-05
Q14AT3;Q8BGK9	Q8BGK9	6430571L13Rik	17.721	12743.8	1.57846e-06
Q8R1E1;E9QL80;Q6A0A4;Q3UZK0;Q91YX5;D3YVK0	Q91YX5	Lpgat1 BC013667 mKIAA0205 Fam34a	31.565	12744.9	2.81184e-06
Q8C4M7-2;Q149H7;Q8C4M7	Q8C4M7	Cenpu Mlf1ip	30.268	12748.7	2.69711e-06
Q8BTR9;Q91ZU1;Q6BCN6	Q91ZU1	Asb6	46.246	12761.5	4.12501e-06
P56213	P56213	Gfer Alr MNCb-0663	22.876	12763.6	2.04081e-06
Q80VP1;Q80VP1-2;D3Z4V3;D3Z550	Q80VP1	Epn1	60.211	12788.5	5.382e-06
Q3UFC8;Q9CUH4;Q3TYA6;Q9JJB4	Q3TYA6	Mphosph8 Mpp8	16.636	12791	1.48731e-06
E9PU96;Q571H0;Q571H0-2	Q571H0	Urb1 Kiaa0539 Npa1	254.84	12801.7	2.28026e-05
E9Q9J4;Q6ZQB6-2;Q6ZQB6-3;Q6ZQB6;Q80V47	Q6ZQB6	Ppip5k2 Hisppd1 Kiaa0433 Vip2 AW555814	140.37	12852.5	1.26099e-05
Q8BH48-2;Q8BH48;Q3TQY7;F6WHE1	Q8BH48	Ubap1	48.195	12855.8	4.33063e-06
Q8N9U3;Q8C1A8;Q8C141;A2AQN4;Q9QXG4;Q8C113;A2AQN5;D6RHA7;Q8BY91;F7CU63	Q9QXG4	Acss2 Acas2 Acecs1	78.82	12861	7.08535e-06
Q91YP0	Q91YP0	L2hgdh	50.898	12875.9	4.58066e-06
B9ZZS2;B9ZZS3;B5T0I7;E2D6P1;E2D6P3;E2D6P2;B5T0J0;B5T0I8;E2D875;E2D872;C3UP59;C3UP55	NA	Apobec3 APOBEC3 Apobec	51.017	12896.1	4.59857e-06
Q3TDA1;Q8BX94;Q571D2	Q8BX94	Osbpl2	55.372	12901	4.993e-06
Q542P4;P70290;Q684Q6;B7ZCL8;A2AN84;B7ZCL9;B7ZCM0;Q3THA8;B7ZCM1;D6RFD5	P70290	Mpp1	52.227	12909.3	4.71246e-06
Q8BN21-2;Q8BN21;Q8BN21-3;Q5SP86	Q8BN21	Vrk2	52.493	12915.3	4.73865e-06
D3Z512;Q3UM14;P56542;D3Z5U3	P56542	Dnase2a Dnase2 Dnl2	36.51	12916.4	3.29612e-06
Q05DC7;A0A0G2JGP1;A0A0R4J0F5;Q8CII9-2;Q8CII9;Q8CII9-3	Q8CII9	Crlf2 Tpte2 Crlm2 Tslpr	37.367	12922.1	3.37498e-06
Q9CWG8-2;Q9CWG8	Q9CWG8	Ndufaf7	42.524	12925.1	3.84165e-06
Q4VC33;Q4VC33-2;Q9CVN2;A0A0J9YVB4;A0A0J9YUL5;A0A0J9YVB7	Q4VC33	Maea Emp	45.336	12930.2	4.09731e-06
Q542C3;P59114;Q3UC00;Q8BY58	P59114	Pcif1	80.504	12939.8	7.28104e-06
Q6P1B8;B8JJC1;Q8BJ37;D3Z075	Q8BJ37	Tdp1	68.579	12944.2	6.20464e-06
G3UXB4;Q3U308;D3Z2M0	Q3U308	Ctu2 CTU2 NCS2 Ncs2	44.918	12958.9	4.06854e-06
Q6NZR2-2;Q6NZR2	Q6NZR2	Msantd2	37.989	12979.9	3.44649e-06
S0DHL8;Q3V3V9;Q3V3V9-2	Q3V3V9	Carmil2 Rltpr Lrrc16c	151.76	12999.5	1.3789e-05
Q6P0X2;Q6P0X2-2;Q9CRI6	Q6P0X2	Znf511 Zfp511	25.761	13000.3	2.3408e-06
Q9D385-2;Q9D385	Q9D385	Arl2bp Bart Bart1	17.571	13008.9	1.59767e-06
B2RUP0;Q8C5L7;Q8C545	Q8C5L7	Rbm34 D8Ertd233e	49.116	13020.6	4.46997e-06
Q78XR0;Q78XR0-2;F6VKM0	Q78XR0	Trappc6a	17.43	13021.7	1.58641e-06
Q61097;Q3UV75;Q61097-2;Q5SXE4;A0A140LHS5;A0A140LHP4;Q5SXE2	Q61097	Ksr1 Ksr	96.754	13023.9	8.80765e-06
Q9EPK2-4;Q9EPK2-3;Q9EPK2;Q9EPK2-2	Q9EPK2	Rp2 Rp2h	34.899	13025.4	3.17726e-06
Q9CWU2;Q3TRB3;D3YY07;Q0VFY6;Q80TN5-2;Q80TN5	Q9CWU2	Zdhhc13 Hip14l	70.889	13027.4	6.45483e-06
Q9DBN5;Q9DBN5-3;Q9DBN5-2;Q8BK80;Q9D1A6	Q9DBN5	Lonp2	94.525	13031.2	8.60954e-06
A0A0R4J1N6;P41242;P41242-2;Q9D6H7;P70223;A0A0R4J1P8;D3Z4T5;P41242-3;Q2M2N5;D6RGA0	P41242	Matk Ctk Ntk HYLTK	56.146	13057.6	5.12426e-06
A3KGR9;Q9D8V0-4;Q6PGJ8;Q8HWB1;Q9D8V0-2	NA	H13	38.174	13080.4	3.4901e-06
A2ALB1;A2ALB2;Q6PAQ4	Q6PAQ4	Rexo4 Gm111 Pmc2 Xpmc2h	40.096	13081.1	3.66603e-06
G8JL51;Q3V1B9;Q8K202-3;Q8K202-2;Q8K202	Q8K202	Polr1e Praf1 Paf53	45.828	13083.6	4.1909e-06
Q501L4;Q3UAY3;Q8BMQ2;Q3UJL1;E9Q2B0;Q8BMQ2-2;Q8BMQ2-3	Q8BMQ2	Gtf3c4	91.631	13086	8.38106e-06
Q8BKZ9;A2AWH8;A2AWH7	Q8BKZ9	Pdhx	53.998	13087.4	4.93947e-06
Q3TCZ2;Q3UJY1;Q9JIM1-2;Q9JIM1;E9PWY7;E9PXM6;A8VP81	Q9JIM1	Slc29a1 Ent1	50.076	13109.4	4.5884e-06
N0E6I7;Q8K1T4-2;Q8K1T4	Q8K1T4	Ly6g5b	21.615	13119.1	1.98202e-06
Q8CHU6;E9Q987;Q8CC73;Q6P6F6;D3Z3L3;D3YYU4;E9PV98;D6RCJ3;A0A0R4J1B5;Q99PQ1;Q3UUU9;D3YVI1;Q504P5	NA	Trim12c 9230105E10Rik Trim12-2 Trim5	57.284	13142.5	5.26212e-06
Q8K359;A0A140LIF0;Q3TYT1;P97478	P97478	Coq7 COQ7	14.852	13156.4	1.36575e-06
Q8K072	Q8K072	Reep4	29.69	13186	2.73635e-06
A0A087WQN7;F8VQ87;P97789-3;P97789-2;P97789;A0A087WNV6	P97789	Xrn1 Dhm2 Exo Sep1	194.3	13190.8	1.7914e-05
Q6P1E1-2;Q6P1E1	Q6P1E1	Zmiz1 Rai17 Zimp10	115.2	13191.5	1.06217e-05
Q3UG37;Q3U4Q5;Q9Z2V5;Q8CGC3;B1AUA8	Q9Z2V5	Hdac6	110.24	13194.8	1.01669e-05
Q80T69	Q80T69	Rsbn1 Kiaa3002 Rsbn	89.25	13201.4	8.23526e-06
Q8BXJ6;Q8BGV0;Q8K0W7;D3YV21;A0A0U1RPY0;A0A0U1RPL7	Q8BGV0	Nars2 AI875199	53.906	13221.2	4.98146e-06
Q3TJI8;Q4JHD9;P50172;F2Z3U6;F6TSI8	P50172	Hsd11b1 Hsd11	28.689	13268.8	2.6607e-06
Q6ZPU9;H3BIY2;Q6ZPU9-2;E0CXN7;Q6ZPU9-3;E0CXJ9	Q6ZPU9	Kifbp Kbp Kiaa1279 Kif1bp 2510003E04Rik	71.051	13274.6	6.59237e-06
Q3TAX1;F8VQM4;A2A716;Q5U471	NA	Osbpl7	87.042	13280	8.07933e-06
B7ZMT1;Q8BWD8;Q8BKC7;G5E8L1;Q8K2R6;E0CYC4;Q8R3L8-3;Q8R3L8;E0CY29;E0CZC3;E9Q6E2	Q8BWD8|Q8R3L8	Cdk19 Cdc2l6 Kiaa1028 Cdk8	56.569	13354	5.28005e-06
Q3TC46	Q3TC46	Patl1	86.769	13358.9	8.10186e-06
A2A7U3;Q3U0Y2	Q3U0Y2	Tmem35b Gm12942 Zmym6nb	14.931	13359	1.39416e-06
F8WH42;Q3U1H5;P09056	P09056	Lif	17.574	13383.9	1.644e-06
Q91W36;G3UZF0;E9Q8W9;Q3TT00;D6RG67	Q91W36	Usp3	58.867	13492.8	5.55165e-06
Q6P8I6;Q5SRC5	Q6P8I6	Cox11	30.849	13587.5	2.92975e-06
Q3UG80;Q8R307;Q69ZI9;Q8CFS5;Q8BLK7;Q3U7D9	Q8R307	Vps18 mKIAA1475	110.17	13612	1.04817e-05
Q9CT36;Q8BTJ3;A2APB8	A2APB8	Tpx2	80.09	13621.3	7.62512e-06
B0R0S4;Q8VCH5;A2AUF7;Q3U6R8	Q8VCH5	Rabepk	40.207	13632.8	3.83122e-06
Q920Q8-4;Q920Q8-3;Q920Q8;Q06BK5;Q920Q8-2	Q920Q8	Ivns1abp Kiaa0850 Nd1 Nd1L Nd1S Ns1 Ns1bp	66.673	13668.1	6.36954e-06
Q3UH17;A0A087WS56;Q3UHL6;Q3UGY5;A0A087WR50;P11276;B7ZNJ1;B9EHT6;Q3TCF1;A0A087WSN6;Q3TBB4;Q3UHR1;Q3TCL7;Q3UZF9;Q8R3F3;Q4KL80;A0A087WS99;A0A087WSU6;A0A087WQE0;A0A087WQW8;Q9Z1Z8;Q99KD0	P11276	Fn1	249.58	13680.8	2.38655e-05
Q3TRG2;Q9ESL4-2;Q9ESL4-3;A2ASW6	NA	Map3k20 B230120H23Rik Zak	51.366	13682.2	4.91226e-06
A0A0R4J114;Q8BTT6;A0A0A6YWS6;A0A0A6YXM9;A0A0A6YXE1	Q8BTT6	Utp25 Diexf Def	88.3	13682.4	8.44445e-06
E9Q5A8;A3KGJ7;Q60952;B2RWX5;F6QCB4;F7BUJ0	Q60952	Cep250 Cep2 Inmp	278.84	13684.6	2.66707e-05
Q9QXA1;Q8BI28;H3BIV6;Q9QXA1-3;Q9QXA1-2	Q9QXA1	Cyhr1 Chrp Kiaa0496	35.757	13697.2	3.42329e-06
Q3UEU2;B2RTJ8;O35710-2;O35710;A0A0A6YY01	O35710	Noct Ccrn4l Ccr4 Noc	48.27	13706.4	4.62435e-06
Q3V1C0;Q3UVA4;Q9JHG7;Q9EQL1;Q3UPS4;Q8C5Q7;Q24LN5	Q9JHG7	Pik3cg Pi3kg1	126.41	13728.7	1.213e-05
Q3UGE1;Q8K2L8;Q99LT4;Q8BUB5;Q8C0C3;Q8BVI0;Q3TB00	Q8K2L8	Trappc12 Ttc15	87.725	13730.1	8.41873e-06
B0QZT2;Q5SS80-2;Q5SS80	Q5SS80	Dhrs13 Sdr7c5	35.708	13749.4	3.43161e-06
Q80TE0;Q80TE0-2;V9GWX3;Q8BTC2;S4R2F2;Q8C977	Q80TE0	Rpap1 Kiaa1403	155.27	13754.4	1.49272e-05
Q6NS82-3;Q6NS82;A0A087WNS5;A0A087WNV4;A0A087WPR9;Q6NS82-2	Q6NS82	Retreg2 Fam134a	53.882	13814.6	5.20275e-06
Q4FCQ6;J3QNU1;Q80YP1;Q9Z2A5-2;Q8BP95;Q4FCQ7;Q9Z2A5;A0A140LJ98	Q9Z2A5	Ate1 Ate1-4 Ate1-3	58.281	13822.4	5.63064e-06
H3BJP9;V9GX21;H3BLL2;Q811I0;H3BKR0;H3BLD0;H3BK16	Q811I0	Atpaf1	23.736	13867.4	2.30065e-06
Q58E38;Q3U912;Q9JIA7	Q9JIA7	Sphk2	65.617	13880.9	6.36625e-06
B2RQP1;Q05921;S4UWW3;Q3T9T6	Q05921	Rnasel Rns4 rnaseL	83.274	13919.2	8.10166e-06
Q4FJS9;Q99MU3-2;Q99MU3;Q99MU3-5;Q3UH31;Q3T9H2;Q99MU3-3;Q99MU3-4;Q5J4D5;Q5J4D4;Q5J3Q8;Q5J3Q7	Q99MU3	Adar	127.69	13940.6	1.24419e-05
E9PZY8;A2AIV2;A2AIV2-2;Q8CFK9	A2AIV2	Virma 1110037F02Rik Kiaa1429	207.17	13945	2.01927e-05
D3Z6W7;Q3UHH8-2;Q3UHH8	Q3UHH8	Gxylt1 Glt8d3 Gm87	50.254	13972.9	4.90804e-06
B2RRC5;A2AWA9;A2AWA9-2;A2AWA7;A2AWA9-3;A2AWB0;A0A0A6YWT4	A2AWA9	Rabgap1 Kiaa4104	120.8	13990.9	1.18131e-05
D3YXQ7;A0A0R4J098;O88291;O88291-2;D6RG92;O88291-3	O88291	Zfp326 Znf326 Zan75 Zird	47.15	14000.3	4.61391e-06
D3YWS7;F6SJM7;Q8R2K1-5;Q8R2K1-4;Q8R2K1-2;Q8R2K1;F6X9P4;Q8R2K1-3	Q8R2K1	Fuom 1810014F10Rik Le51	14.79	14012.9	1.44859e-06
Q14DR9;Q8R2E9	Q8R2E9	Ero1lb Ero1b	53.518	14023.6	5.24575e-06
Q8C0J2;Q3TDQ5;G9M4M6;Q8C0J2-2;Q8C0J2-5;Q8C0J2-3	Q8C0J2	Atg16l1 Apg16l Atg16L1 gamma	68.171	14024.5	6.68245e-06
E9PZA7;E9QLK7;E9PWT1;F7CGG2;Q3UH32;Q80YV3;Q3TIP5;Q8BW25;D3YY11	Q80YV3	Trrap	434.04	14026.1	4.25517e-05
A2ABV5;A2BDP0;A2BDN7;A2ABV5-2;A2ABV5-3;A2ABV5-4	A2ABV5	Med14 Crsp2 Gm641 Trap170	160.96	14034	1.57888e-05
Q545R0;Q3TGQ3;P26231;Q6NV50;A4GE65	P26231	Ctnna1 Catna1	100.11	14049.8	9.83097e-06
Q91YR5;Q3TRF3;Q91YR5-1;H3BLQ8	Q91YR5	EEF1AKNMT Kiaa0859 Mettl13 Eef1aknmt	78.756	14057.4	7.73818e-06
Q8R5A0;Q9D177	Q8R5A0	Smyd2	49.566	14063.6	4.87226e-06
Q5U452	NA	Trp53rka 2810408M09Rik	27.435	14079.6	2.69988e-06
A2APY7;A2APY7-2	A2APY7	Ndufaf5	38.404	14097	3.78402e-06
B7ZMP1;B7ZMP1-2;E9Q1R1	B7ZMP1	Xpnpep3	56.677	14122.7	5.59465e-06
Q5U3K5	Q5U3K5	Rabl6 Parf	79.83	14129.3	7.88381e-06
Q9QWF0;Q3UXB7	Q9QWF0	Chaf1a Caip150	101.93	14138.4	1.00729e-05
F6ZQA3;Q3UNM2	NA	Numa1	82.882	14177.8	8.21333e-06
Q3TU36;Q3TYN8;A0A0G2JF70;REV__Q9JM33;REV__Q9JM22;REV__A0A0U1RNJ4;REV__Q3US77;REV__Q7TS16;REV__Q7TS15;REV__E9PZS7	NA	Rap1gds1	66.005	14179.2	6.54152e-06
F7DBY2;Q3TIW4;F8WJ43;Q9D3K3;P46662-2;P46662	P46662	Nf2 Nf-2	16.042	14201.6	1.59237e-06
Q9CY94	Q9CY94	Gins3 Psf3	24.576	14211.8	2.44124e-06
Q91YV1;Q61288;Q9CU19	Q61288	Acvrl1 Acvrlk1 Alk-1	56.482	14221.2	5.61431e-06
Q3TGI0;Q3U2B4;Q3TN28;Q60596;Q8BQS1	Q60596	Xrcc1 Xrcc-1	68.81	14237.8	6.84767e-06
B2RSC8;P46935;V9GXK3;A0JNZ0;Q3V335;Q3TUU1;Q641N8;Q3TQK9;E9PXB7;Q8CFI0-3;Q8CFI0;V9GWV8;G3X9H8;Q8CFI0-2;Q80U03	P46935	Nedd4 Kiaa0093 Nedd-4 Nedd4-1 Nedd4a	102.71	14241.7	1.02241e-05
Q3TV70	Q3TV70	Nr2c2ap Tra16	15.857	14244.8	1.5788e-06
Q5F285;F6YWB5	Q5F285	Tmem256	11.655	14250	1.16085e-06
Q497N0;Q61390;Q8BVT1;B1AT05	Q61390	Cct6b	58.184	14255.5	5.79743e-06
E9QAE3;A0ZVB6;Q52KH4;Q8BTS9	NA	Btaf1 TAF170	207.05	14266	2.06455e-05
D3Z197;D3Z357;Q6P2L6-4;Q6P2L6-2;Q6P2L6	Q6P2L6	Nsd3 Whsc1l1	156.1	14284.9	1.55858e-05
Q6P289;Q571M5;Q8C863-2;Q8C863;Q05CE4;Q3UV52;B9EKB3;Q8BZZ3;Q7TMG3	Q8C863	Itch mKIAA4011	92.437	14292.1	9.23401e-06
Q6PA06;E9QND8;Q8BYP9;Q6PA06-2;Q9D873;Q9WUG4;Q8C081	Q6PA06	Atl2 Arl6ip2	66.223	14301	6.61947e-06
G3UY52	NA	Usp9x	20.406	14320.3	2.04249e-06
Q3UCL2;Q3U7K7;Q921V6;Q62191	Q62191	Trim21 Ro52 Ssa1	53.214	14348	5.33664e-06
Q8BWB7;V9GX08;Q14BE1;Q8BX24;Q3TE90;Q5DU40;A2AKQ0;Q8BKX2	A2AKQ0	Slc35d1	22.312	14372.7	2.24144e-06
Q8BM72;D3Z0Y0;Q8BM72-2	Q8BM72	Hspa13 Stch	51.709	14394	5.20232e-06
A0A087WNM1;Q91Z67;A0A087WSQ1;A0A087WS59;Q3TSN4;A0A087WRV4;Q3UPB8;A0A087WS73;D3YZW1;Q91Z69;A0A087WNR5	Q91Z67	Srgap2 Fbp27 Fnbp2	98.278	14394.9	9.88812e-06
Q60766	Q60766	Irgm1 Ifi1 Iigp3 Irgm	46.551	14406.2	4.68734e-06
Q3ULN6;Q8R127;J3QNN5	Q8R127	Sccpdh	35.307	14509.8	3.58072e-06
Q8K2C6;Q5M8R0	Q8K2C6	Sirt5 Sir2l5	34.134	14534.7	3.46772e-06
Q8BUB4	Q8BUB4	Wdfy2	45.094	14539.6	4.5827e-06
E3SRG8;Q811W8;P97471;E3SRG7;E3SRH0	P97471	Smad4 Dpc4 Madh4	49.927	14557.2	5.07997e-06
Q543E2;Q9WVD5;Q6P8P5	Q9WVD5	Slc25a15 Ornt1	32.823	14561.5	3.34066e-06
Q9DBL9;Q922Z5;Q9DBL9-2	Q9DBL9	Abhd5	39.154	14564.8	3.98594e-06
J3QPC9;Q3TP92	Q3TP92	Ctdnep1 Dullard	10.009	14585.3	1.02036e-06
Q9CWG9	Q9CWG9	Bloc1s2 Blos2	16.299	14599.9	1.66326e-06
E9QPB3;P59328;A0A0R4J1F8;P59328-3;P59328-2;Q3TUH0	P59328	Wdhd1 And1	124.38	14613.5	1.27044e-05
Q05DR9;Q0H9Q2;A0A0U1RNL1;F8VPK3;A0A0U1RNL9;P56671;A0A0U1RPH5	P56671	Maz	23.834	14618	2.4352e-06
Q8BH79-2;Q8BH79;Q8BH79-4;Q8BH79-3	Q8BH79	Ano10 Tmem16k	69.262	14626.1	7.08062e-06
Q9CVI1;Q9CVF5;Q9JI75	Q9JI75	Nqo2 Nmor2	30.225	14662	3.09747e-06
B2ZAC8;Q8R3L2-4;Q8R3L2-3;Q8R3L2-2;Q8R3L2-5;Q8R3L2;Q80TL2	Q8R3L2	Tcf25 D8Ertd325e Nulp1 mKIAA1049	73.951	14684.5	7.59019e-06
S4R1X1;Q7TMQ7;D3Z101;D3Z0V8	Q7TMQ7	Wdr91	67.788	14685.6	6.95815e-06
Q6PDY2	Q6PDY2	Ado Gm237	28.372	14733.6	2.92178e-06
E9Q585;E9PX68;Q5BKS1;O54716;E9Q1Q0;Q3UUI2;Q6GQW1;Q3UHY0;A0A0J9YTU2	NA	Slc4a1ap	79.671	14740.6	8.20853e-06
O88456;A0A0R4J1C2;Q9D7J7	O88456	Capns1 Capn4	28.463	14745.8	2.93359e-06
Q9CS68;Q9WV84	Q9WV84	Nme4	21.648	14750.2	2.23185e-06
Q3UV57;Q80T85	Q80T85	Dcaf5 Wdr22 Kiaa1824	103.67	14777.1	1.07076e-05
Q8CH02;Q3TPQ8	Q8CH02	Sugp1 Sf4	72.648	14790.8	7.51042e-06
Q8CE90-4;Q8CE90-5;Q8CE90-2;Q8CE90-6;Q8CE90-3;Q8CE90-8;Q8CE90-7;Q8CE90;A0A140LHN8	Q8CE90	Map2k7 Mkk7	39.376	14821	4.07904e-06
A2AS05;A2AS03;E9QAM5;Q3TZD5;Q922U3;Q7TT03;Q3T9X6	E9QAM5	Helz2 BC006779	326.59	14852	3.39028e-05
Q3UEE2;Q8R436;Q541E2;Q3TWM2;P51855;A2AQN7;A2AQN9;H3BKH4	P51855	Gss	44.792	14901.5	4.6653e-06
Q6PR54-2;Q6PR54;Q6PR54-3;J7I1C3;Q8CEM8	Q6PR54	Rif1	263.48	14909.5	2.74575e-05
Q7M752;Q5SXA7;Q3UWJ1;Q8R2W9;Q3TQQ7;Q543J7;Q8K4K6-2;Q8K4K6	Q8R2W9	Pank3	41.106	14920.8	4.28695e-06
Q8CAU4;Q544K1;Q3TA28;Q18PK4;Q9QUM4-2;Q9QUM4;Q9CUC8;Q925P7;Q3TEM6	Q9QUM4	Slamf1 Slam	36.18	14932.3	3.7761e-06
B1AU74;Q9CWP6-2;Q9CWP6-3;Q9CWP6;Q3U0U1;Q9CWP6-4	Q9CWP6	Mospd2	59.81	14967.5	6.25708e-06
P79567;P14430;Q31199;Q3UWA5	P14430	H2-Q8 Q8	37.38	14974.3	3.91232e-06
Q3TQK8;P52019;Q3TSS7	P52019	Sqle Erg1	63.769	14992.4	6.68238e-06
Q9CZ83;Q9CZ83-2	Q9CZ83	Mrpl55	15.121	15016.4	1.58707e-06
F8VPL2;Q61194;Q61194-2;A0A0U1RNH9;Q3US21;Q3UQN0	Q61194	Pik3c2a Cpk	190.74	15018.6	2.00226e-05
Q8R1S0;D3YW66;F6ZE40;D6RG57	Q8R1S0	Coq6 COQ6	51.392	15019.1	5.39496e-06
F8WHU7;Q9D3E6;F6XQW1;Q8C818;F6TNY1;D6REF2;D6RHQ7;D3Z1T1;D6RH50	Q9D3E6	Stag1 Sa1	140.13	15086.2	1.47761e-05
Q91WB4;A8Y5N8	Q91WB4	Plekhf2	27.754	15091.8	2.92762e-06
A0A087WPK1;A0A087WSE1;E9QM14;Q9JIY2-4;Q9JIY2-3;Q9JIY2-2;Q9JIY2	Q9JIY2	Cbll1 Hakai	31.125	15103.4	3.28575e-06
B2RXC6;Q7TSI4	NA	Polr3a	155.74	15108.1	1.6446e-05
Q3UG63;Q91WR3;Q91WR3-3;Q91WR3-2	Q91WR3	Ascc2 Asc1p100	83.695	15113.9	8.84151e-06
Q3UHH5;P21279;Q91X95;Q3UPA1;P21278;Q8C3M7;P30677;Q8CBT5	P21279|P21278	Gnaq Gna11 Gna-11	42.158	15115.8	4.4541e-06
Q5SSW2;F6R7K9;Q5SSW0	Q5SSW2	Psme4 Kiaa0077	211.19	15147.1	2.23589e-05
Q7TMK5;E9Q395;B9VQY2;A0A0R4J090;P11609;Q6PG97;E9QLX1;P11610	P11609|P11610	Cd1d1 Cd1.1 Cd1d2 Cd1.2	23.693	15154.4	2.50963e-06
Q99N17;Q3UK06;Q3V1F1;Q9D793;Q99N19;Q99KY6;G3UW78;Q8BGU0;A6H653;B8JK07;G3UW81;B2RY43;Q8VCA4;Q99N18;Q9EP75;Q99N16	NA	Cyp4f16 Cyp4f37 677156 EG623748 Gm9705	60.229	15168.9	6.3857e-06
Q921Q3-2;Q921Q3	Q921Q3	Alg1	51.444	15195.9	5.46399e-06
Q9QYY8-2;Q9QYY8	Q9QYY8	Spast Kiaa1083 Spg4	58.008	15231.7	6.17569e-06
Q9DCQ5;Q3TTL0	Q3TTL0	4930453N24Rik	30.533	15236.8	3.25172e-06
D3Z6W1;Q7TSJ2-2;Q7TSJ2;A0A140LIT9;Q7TSJ2-3	Q7TSJ2	Map6 Mtap6	54.711	15262.7	5.83655e-06
J3QNJ4	NA	Ankrd44	25.373	15268.7	2.70785e-06
A2A841;P48193-2;P48193;A0A068WAZ7;A2A839;A2A838;A2A842;A0A068WAQ5;A2AD32;Q3UH12;F7BUB8;F6S4K9;Q3V048;B6ZHC3;B6ZHC2;Q3U0G7;F7CR30	P48193	Epb41 Epb4.1 Kiaa4056	97.239	15278.4	1.03841e-05
A2AIS9;Q99KN1-2;Q99KN1;D6RDR8;F7ANZ2	Q99KN1	Arrdc1	23.324	15315.1	2.49674e-06
D3YTK7;Q8BGB4;Q99K86;Q9R069	Q9R069	Bcam Lu Gplu	21.058	15330.7	2.25646e-06
Q3TQX1;Q66JV6;Q9WUJ8	Q9WUJ8	Orc6 Orc6l	20.741	15332.3	2.22272e-06
Q91Z92	Q91Z92	B3galt6	37.021	15337.5	3.96874e-06
Q4VBD2	Q4VBD2	Tapt1	63.893	15363.5	6.86108e-06
B2RUJ2;B7ZNY4;B7ZNX6;B2RUK2;Q80TH2-1;Q80TH2;Q80TH2-2;Q3URB9;B9EHV0;A0A0G2JDT9;A0A0G2JFZ5;E9Q6L9;Q80TE7	Q80TH2	Erbin Erbb2ip Kiaa1225 Lap2	145.09	15374.7	1.55917e-05
G3UYU5;Q8R1F9	Q8R1F9	Rpp40	39.121	15381.2	4.20579e-06
B7ZMR0;Q76LS9-2;Q76LS9;Q76LS9-3	Q76LS9	Mindy1 Fam63a Ni	51.225	15392.9	5.51126e-06
Z4YNA3;Q9D2X5-2;Q9D2X5	Q9D2X5	Mau2 Kiaa0892 Scc4	69.408	15398.7	7.4704e-06
Q9DAV6;Q6P217;Q3TJ69;Q80WW4;Z4YK03;Q9D6A7;Q8BK60;I7HJI5;Q4G0D3;Q9D154;Q8VHP7;Q9JK88	NA	Serpinb9b	42.733	15418.7	4.60531e-06
Q6P4T3;P97480-2;P97480;Q3TPT0	P97480	Eya3	57.854	15420.3	6.23557e-06
Q8BGP6-2;Q8BGP6	Q8BGP6	Slc25a40	31.197	15429.1	3.36437e-06
Q91WK5;Q9CV53	Q91WK5	Gcsh	18.637	15429.1	2.00986e-06
Q3U2I0;P81122;O88970	P81122	Irs2	130.56	15438.8	1.40888e-05
Q4FZF3;Q3UTV0	Q4FZF3	Ddx49	54.093	15450	5.84144e-06
E9QLA5;Q0GNC1-3;Q0GNC1	Q0GNC1	Inf2	138.36	15470.3	1.49609e-05
G3UYJ7;G3UX05	NA	Gm20441	28.523	15482.1	3.08656e-06
Q7TPV0;Q91YN8;Q9JIB4;S4R2R0;Q8C5I2	Q9JIB4	Gtf2h2 Btf2p44	44.703	15493.5	4.84099e-06
Q922M7	Q922M7		26.03	15503.1	2.82059e-06
Q8C569;D3Z1L4;Q8C569-2;F6Q255	Q8C569	Fam118b	39.508	15525.8	4.28735e-06
Q91W09;Q4QRK2;Q8C3V7;Q544X6;Q3UC49;P22315	P22315	Fech fch	44.59	15535.4	4.84181e-06
Q3U4G8;B1AVH4;B1AVH5;Q8C0P5;Q8BLN0;Q3U8R5;Q8R0L6;Q6NVB7	Q8C0P5	Coro2a	59.601	15573.3	6.4876e-06
Q3TET1;Q3UI47;B1AQZ2;P28741;Q80UK1;Q3TSP1;Q3TTS7;Q8CGJ1;B1AQZ5;F6V6Z9	P28741	Kif3a Kif3	79.444	15610.7	8.6683e-06
G3UYB1;G3UYC5;Q497T8;O35280;O35280-2	O35280	Chek1 Chk1	48.922	15621.2	5.34155e-06
Q8BGA7;Q3UME1	Q8BGA7		49.908	15638.2	5.45516e-06
A2AT37;F6Q3G7;Q810R2	A2AT37	Upf2	147.55	15683.4	1.61745e-05
Q9JK91;Q8CAP8;Q8VDI4;Q9CTA7;A0A0G2JH14;F6R1G0	Q9JK91	Mlh1	84.669	15719.6	9.3028e-06
B9EKJ3;Q80TL7-2;Q80TL7;Q5XK24;Q3TTT0	Q80TL7	Mon2 Kiaa1040 Sf21	188.35	15732.9	2.07121e-05
B0QZH9;Q8BSN5-3;Q8BSN5-2;Q8BSN5	Q8BSN5	Phf23	20.871	15741.1	2.2963e-06
A0A171EBL2;E9Q555;Q69ZG7;Q8CI06;Q3UD49;O55132;Q0VEC6;Q3U0U2	E9Q555	Rnf213 Mystr	584.62	15758.9	6.43945e-05
Q9ER73;A2A414	Q9ER73	Elp4 Paxneb	46.325	15765	5.10457e-06
Q3UFQ4;P61080	P61080	Ube2d1	16.602	15783.9	1.83157e-06
A0A0U1RP69;Q9DBT3	Q9DBT3	Ccdc97 D7Ertd462e	19.331	15818	2.13724e-06
O88508;O88508-2;G3UXY2;G3UZK0;Q3UWR0;G3UZN5;G3UZH2;G3UZF8;G3UX07;G3UX63;G3UZG8;Q3TYD7;Q541E5;Q3KR45;O88509-3;O88509-4;O88509-2;O88509;G3UY43	O88508	Dnmt3a	101.67	15824.1	1.12451e-05
Q91W86;Q8C027;Q8BYQ1	Q91W86	Vps11	107.72	15865.9	1.19456e-05
Q6P6J0	Q6P6J0	Adat2 Deadc1	21.308	15866	2.36298e-06
Q9D4C5	Q9D4C5	Eaf1	28.967	15881.6	3.2155e-06
Q8BG51-2;Q8BG51-4;Q8BG51;Q8BG51-3;Q7TPW0;F7ASU3	Q8BG51	Rhot1 Arht1	76.031	15893.9	8.44636e-06
A2AKV6;Q8K1E6;A2AKV7	Q8K1E6	Alkbh3 Abh3	33.301	15907	3.7025e-06
Q5SFM8;Q5SFM8-2;Q5SFM8-3	Q5SFM8	Rbm27 Kiaa1311	118.55	15942	1.32097e-05
Q9BCZ1;A7VMS4;A7VMS2;Q8WLM9;Q31615;F6T1I5;Q31206	NA	H2-T22 Gm11127 H2-T15 H2-T10	39.1	15945.8	4.35785e-06
Q9WUP4-2;Q9WUP4	Q9WUP4	Srd5a3 Srd5a2l	23.032	15947.5	2.56728e-06
Q3TDI5;Q8VCI5;Q8VCI5-2	Q8VCI5	Pex19 Pxf	32.723	15966	3.65172e-06
Q3U0U3;Q5DU48;Q9DCX1	Q9DCX1	Mad2l1bp mKIAA0110 Mad2lbp	31.111	15978.9	3.47464e-06
B2RRE8;Q9JLQ0	Q9JLQ0	Cd2ap Mets1	70.431	15984.4	7.86881e-06
Q9Z0I6;Q3V0E6;Q9Z0I4;Q9Z0I5;Q3UV66;Q3UV10;B2RWZ6	NA	Slfn2 OTTMUSCASG00059410 OTTMUSPWKG00059397	42.437	15997.1	4.74498e-06
Q9D666-4;Q9D666;D3Z0V9;Q9D666-2;Q9D666-3;F6RMJ1;D3Z1X3;E9LV91;D3Z5Q2;D3Z3N5;D3YUW9;E9LV82;Q3TSM1;F6XYA0	Q9D666	Sun1 Unc84a	94.506	16010.8	1.0576e-05
Q8VDI9;E0CZF3;E0CZ10;H3BJK6;H3BJ25	Q8VDI9	Alg9	69.56	16035.8	7.79651e-06
Q6P549;A0A087WPT7	Q6P549	Inppl1 Ship2	138.97	16047.9	1.55879e-05
Q9CV28;Q9CV28-2;D6REU0;F7BWU4;D6RCI2;A0A0A6YWB5;D6RGU8;D6RG90;D3Z0Z1;D6RGT9;F6S1I0	Q9CV28	MINDY3 Carp Fam188a Mindy3	49.612	16048.2	5.56495e-06
Q5KU39;Q3TS83;Q6PES1	Q5KU39	Vps41	98.601	16049.1	1.10607e-05
A0A0A6YVR9;V9GXE6;I6L9E0;Q3U3J6;P09925	P09925	Surf1 Surf-1	27.146	16059.5	3.04711e-06
A0A0A6YXC8;E9QKR1;A0A0A6YW06;Q03173-6;Q03173-3;Q03173-4;J3QNM3;E9QKQ9;E9QLZ9;Q03173-5;Q03173;Q03173-2	Q03173	Enah Mena Ndpp1	58.35	16075.1	6.55609e-06
Q2M4G8;O35239	O35239	Ptpn9	67.969	16083	7.64058e-06
Q9R0M5-2;Q9R0M5;Q9R0M5-3	Q9R0M5	Tpk1	21.766	16094.5	2.44853e-06
E9PX91;Q505E1;Q3TRI5;F6TVX7;Q8BSF4;Q3TJ76;F7C386;D3YY63;V9H190;D3Z0X7;A0A0G2JEL6	Q8BSF4	Pisd PISD Gm20671 C330019G07Rik Pisd-ps2	42.726	16100.3	4.80811e-06
Q3UC82;Q3U1F0;Q80ZH7;K4DI59;P97386;B1AT03;P97386-2;Q3TJN5;Q3U0I5;G3UYI8	P97386	Lig3	112.71	16107	1.2689e-05
Q7TND5;A0A0G2JFR7;A0A0G2JEG7	Q7TND5	Rpf1 Bxdc5	40.036	16108.7	4.50776e-06
A2API3;Q80V86	Q80V86	Ints8	111.38	16139.7	1.25647e-05
Q3U297;Q80ZJ6-2;Q80ZJ6;Q80ZJ6-3;Q3V3U7	Q80ZJ6	Zer1 Zyg11bl Zyg	87.737	16191.8	9.92952e-06
Q3U3Q1-2;Q3U3Q1;Q3U3Q1-3	Q3U3Q1	Ulk3	53.286	16192	6.03062e-06
Q7TMY4;Q7TMY4-2	Q7TMY4	Thoc7 Nif3l1bp1	23.715	16195.6	2.68454e-06
A2AU91;P70399;A2AU89;P70399-3;P70399-2;Q3V1P7;Q8C0U1;Q8BZ87;F6ZRL3;Q8BLA0;A2AU90;F6QNC8;F6S5E4;Q3UG49	P70399	Tp53bp1 Trp53bp1	212.73	16196.5	2.40824e-05
Q9JLN9;Q3T9E1;Q9JLN9-2	Q9JLN9	Mtor Frap Frap1	288.79	16217.5	3.27353e-05
Q8CHQ0	Q8CHQ0	Fbxo4 Fbx4	43.776	16240.2	4.96908e-06
Q8BQY8;Q8BQY8-2;Q8BQY8-3	Q8BQY8	Hus1	31.68	16256.1	3.59956e-06
Q8C693;Q8BN98;O88708;Q8BTB0;A2AI40;Q9CZF7;CON__Q2YDI2;A2AI43	O88708	Orc4 Orc4l	50.015	16270.5	5.68788e-06
M0QWY6;Q9ES57;Q8BTP3;Q6XJV6	Q9ES57|Q8BTP3	Cd200r1 Mox2r Ox2r Cd200r5	26.733	16276.6	3.0413e-06
Q6NVG1	Q6NVG1	Lpcat4 Agpat7 Aytl3	57.143	16282.2	6.50319e-06
Q8CB44;D3YUE7;Q5U4C7;D6RET7	Q8CB44	Gramd4 Dip Kiaa0767 BC021523	72.263	16317	8.24148e-06
Q6P9R1;Q6IS54;Q9D6S8	Q6P9R1	Ddx51	70.367	16333.5	8.03335e-06
Q3TA91;Q4VAF7;P09926;Q3TM29	P09926	Surf2 Surf-2	30.227	16335.1	3.45116e-06
E9PU87;F6S7W6;Q6P4S6;F6U8X4;F6U6U5;Q6P4S6-2	Q6P4S6	Sik3 Kiaa0999 Qsk	150.66	16360.1	1.72279e-05
Q9D270	Q9D270	Zdhhc21 Gramp3	31.331	16401.2	3.59169e-06
A2A6Q5;A2A6Q5-3;A2A6Q5-2;Q3TTW1;Q8BYJ1;Q8R568;Q3UYS3	A2A6Q5	Cdc27	91.841	16441	1.05539e-05
H3BJ77;Q9DB70	Q9DB70	Fundc1	12.043	16477.5	1.387e-06
Q5QNV9;P14097	P14097	Ccl4 Mip1b Scya4	10.168	16480.8	1.17129e-06
Q548L0;Q3UJ69;Q61624;Q8CB43;Q91XQ7;Q91XQ8	Q61624	Zfp148 Znf148 Zbp89	88.75	16492.8	1.02309e-05
Q3UCY7;Q3TWN7;Q571E2;Q9R1Q9;B7FAU3;Q3TKX1;Q3TT23;Q3THZ3;Q3UWN7;F6X9J0;B7FAU7;F6ZE56;Q8K567	Q9R1Q9	Atp6ap1 RP23-436K3.7-001 mFLJ00383 Atp6ip1 Atp6s1 RP23-436K3.7-008 RP23-436K3.7-002 RP23-436K3.7-009	50.991	16498.5	5.88014e-06
Q3URS9-2;Q3URS9	Q3URS9	Ccdc51 Mitok	41.761	16500.9	4.81647e-06
Q2TPA8;B1AX78;Q9D015;Q99JH2;B1AX77	Q2TPA8	Hsdl2	54.208	16514.2	6.25705e-06
Q8BGC0;Q8BGC0-2	Q8BGC0	Htatsf1	86.239	16534.9	9.96676e-06
P97822-2;P97822;E9Q5H2;E9PZF5;E9Q0X5;E9Q2G1;E9PVI5;A0A0G2JEK9;E9Q5H9;B2RR67;Q9WVQ0	P97822	Anp32e Cpd1	28.245	16543.9	3.2661e-06
Q8R2U4;A0A0A6YXY1;A2APZ3;A0A0A6YX97;A0A0A6YVQ9;A2APZ2	Q8R2U4	Ntmt1 Mettl11a	25.42	16578	2.94549e-06
Q9DBB4;E9PZ53;Q80ZL9	Q9DBB4	Naa16 Narg1l Nat2	101.28	16579.3	1.17365e-05
Q3UMB9	Q3UMB9	Washc4 Kiaa1033	136.37	16587.7	1.58108e-05
Q80YQ2;Q80YQ2-2;F8WJB0;E9QNV2;H3BK33;H3BLE0;H3BJ42;Q80YQ2-3	Q80YQ2	Med23 Crsp3 Kiaa1216 Sur2	156.09	16606.9	1.81181e-05
Q6UIL4	NA	Ahnak	68.647	16610.5	7.96991e-06
Q3U6F9;Q5QNW0;P10855	P10855	Ccl3 Mip1a Scya3	8.4485	16626	9.81784e-07
Q9CV98;Q9DCT4;Q148S9;Q9CY21;Q148T0;F6VT90;Q9D1L3;D3YYK7	Q9CY21	Bud23 Wbscr22	26.095	16630.6	3.03329e-06
Q32P49;Q5UAK0-4;Q5UAK0;Q5UAK0-2;Q5UAK0-1;Q5UAK0-5	Q5UAK0	Mier1 Kiaa1610	57.908	16636.8	6.73375e-06
D3Z2F5;Q6Q783	Q6Q783	Kmt5c Suv420h2	18.848	16636.9	2.19172e-06
Q8BRG8-2;Q8BRG8;F8WGT2;Q8BRG8-3;Q8C214;A0A0N4SVU6;D3YZT2	Q8BRG8	Tmem209	62.85	16636.9	7.30848e-06
Q8BNP6;Q3UWZ1;Q8CEC8;O08796;Q7TPC7;D3Z088;D3Z1Y3;F7A9F2;F6ZEU2	O08796	Eef2k	81.764	16656.3	9.519e-06
G3X8S1;Q9CQV7;Q9CQV7-3;Q9CQV7-2;D3Z5K6	Q9CQV7	Dnajc19 Tim14 Timm14	17.025	16671.3	1.98384e-06
Q5SV41;P53808	P53808	Pctp Stard2	24.656	16678.9	2.87434e-06
F6ZTK6;F6QRT3;G3UW79;Q924M1;F7BAT9;Q4KL39;Q9D0T2	Q9D0T2	Dusp12	14.414	16705.6	1.68304e-06
Q8K157;Q3TZ44;Q3TSZ4;F6XWR4	Q8K157	Galm	37.798	16706.5	4.41371e-06
K4DI70;Q3TXY7;Q8R1Z9-2;Q8R1Z9-3;Q8R1Z9	Q8R1Z9	Rnf121	35.646	16726.6	4.16743e-06
Q3TH76;P55041	P55041	Gem Kir	33.725	16736.9	3.94526e-06
Q8BWK1;E9QAD4;Q7TQK5;Q8BUE0;Q9D266;Q8BUU2;Q9D652;Q8R3S9	Q7TQK5	Ccdc93	51.754	16752.2	6.05991e-06
Q3UL29;Q3UK44;Q9QXT1;Q3TEK6	Q9QXT1	Dapp1 Bam32	32.137	16760	3.76469e-06
D3Z090;Q3U4F9;Q3TLQ6;Q3TDK0;P07141-2;P07141;D3YTW1;F6RNW8	P07141	Csf1 Csfm	21.349	16764.2	2.50155e-06
Q99JH8	Q99JH8	Kdelr1	24.56	16798.8	2.88374e-06
Q920A7;Q920A7-2	Q920A7	Afg3l1	87.046	16811	1.0228e-05
Q8BUI3;H9KV12;F6RP62	Q8BUI3	LRWD1 Orca	71.593	16811.7	8.41261e-06
Q78JW9;A0A0U1RQ55	Q78JW9	Ubfd1 D7Wsu128e	40.143	16839.5	4.72487e-06
Q9D8Y1;D6RG44	Q9D8Y1	Tmem126a	21.539	16843	2.53567e-06
Q921L7;B0QZV0	Q921L7	Hemk1	38.233	16844.7	4.50144e-06
Q8BM29;Q05DT0;Q3UNK1;Q05C56;Q9QYB5-2;Q9QYB5;Q8BJH2	Q9QYB5	Add3 Addl	72.604	16846.9	8.54927e-06
Q3U661;Q6A006;Q8BU11;Q3UVQ1;H3BL89;A2A473;E9Q0B9;A2A472;Q80W03;Q66JW3	Q8BU11	Tox4 mKIAA0737	66.003	16849.8	7.77332e-06
Q8K2P7;Q8K2P7-2	Q8K2P7	Slc38a1 Nat2 Snat1	53.795	16850.4	6.33581e-06
Q8VEJ1;A2A9F7	Q8VEJ1	Gpn2 Atpbd1b	34.539	16880.2	4.07508e-06
Q4VBX4;Q9D2M8;A6X925;Q9D2M8-2;B2KF55	Q9D2M8	Ube2v2 Mms2 Uev2	16.367	16881.5	1.93121e-06
Q3U344;P61205	P61205	Arf3	20.601	16897	2.43303e-06
Q8BJ05;Q8BJ05-2;Q8BJ05-3	Q8BJ05	Zc3h14	82.408	16919.9	9.74579e-06
Q811S7-2;Q811S7;B2RUD2;Q9ERA0-3;Q9ERA0;Q9ERA0-2	Q811S7	Ubp1 Cp2b Nf2d9	56.172	16949.6	6.65472e-06
Q9JJD0	Q9JJD0	Thap11 MNCb-2032	33.275	16960	3.9445e-06
Q9D086;Q9CXR6;Q9CZJ6	Q9CZJ6	Mis18a 2610039C10Rik Ypel	13.082	16994.3	1.55391e-06
Q8R3K3	Q8R3K3	Ptcd2	43.843	16994.6	5.20787e-06
Q8K2Q9-2;Q8K2Q9	Q8K2Q9	Shtn1 Kiaa1598	52.592	16999.8	6.24903e-06
A0A0R4J1N8;Q8CEE7	Q8CEE7	Rdh13	32.367	17014.8	3.84927e-06
Q9D0N7;D3Z616;D3YTP6	Q9D0N7	Chaf1b	63.131	17018.2	7.50942e-06
E9PXK7;Q9Z210;D6RFQ2	Q9Z210	Pex11b Gm42957	27.003	17028.6	3.21395e-06
Q80XL7;Q80XL7-2;Q80XL7-3	Q80XL7	Mppe1 Pgap5	46.012	17036.3	5.47894e-06
Q3UDY2;Q9JI99;Q3U4P6	Q9JI99	Sgpp1 Spp1 Spph1	47.744	17041.7	5.68698e-06
Q6RUT7	Q6RUT7	Ccsmst1	15.348	17057.2	1.82982e-06
B8X349;Q58A65-2;Q58A65;Q58A65-6;Q58A65-5;A0A0R4J196;Q58A65-4;F8WH31;E9PUD1;Q58A65-3;F6SH61;Z4YMB8;Q8C7W0;Q6PA03;F6WNT4;A9CQK3	Q58A65	Spag9 Jip4 Jsap2 Kiaa0516 Mapk8ip4	146.13	17076.8	1.74419e-05
Q8BVU5;A2AH28;A2AH27	Q8BVU5	Nudt9	38.604	17078.4	4.60816e-06
P48410;A2ALN0	P48410	Abcd1 Ald Aldgh	81.858	17083.4	9.77427e-06
Q3U319;A0A0X1KG60;A0A0U1RPJ4	Q3U319	Rnf40 Bre1b Kiaa0661	113.97	17089.2	1.36133e-05
Q3UGW4;O88696;Q8CF81	O88696	Clpp	29.386	17101.9	3.51263e-06
Q60770;Q60770-2;A0A0G2JEI5;Q45Z54;A2AEC9;A0A0G2JEQ3	Q60770	Stxbp3 Stxbp3a Unc18c	67.942	17120.5	8.13024e-06
Q8VE27;Q9D7G4	Q9D7G4	D16Ertd472e Eurl	32.783	17122.6	3.92346e-06
Q3TEI2;V9GXP2;V9GWW1;Q68FE8-3;Q68FE8-2;Q68FE8;V9GXC9	Q68FE8	Zfp280d Suhw4 Znf280d	78.105	17126	9.34941e-06
P54726;Q05DT7;Q3TN85;Q9D717;F6YL88	P54726	Rad23a Mhr23a	39.706	17130.7	4.75423e-06
S4R294;S4R2J9;A0A0A0MQ79;Q3TLH4-5;Q3TLH4;S4R209;S4R2L9;S4R2E2;S4R298	Q3TLH4	Prrc2c Bat2d Bat2d1 Bat2l2 Kiaa1096	298.11	17139.8	3.57134e-05
E9Q5K9;E9Q5K9-3;E9Q5K9-2;D6RG95	E9Q5K9	Ythdc1 Kiaa1966	85.648	17139.9	1.02606e-05
Q5DTX1;Q6NZL1;A0A0G2JG93	NA	Dhx37 mKIAA1517	104.96	17160.4	1.25892e-05
Q8CIS0-2;Q8CIS0;Q8BVX8	Q8CIS0	Card11	133.47	17224.8	1.60689e-05
Q9D7K2	Q9D7K2	Ten1	18.066	17242.3	2.17724e-06
Q3TMX6	NA	Farsb Farslb	59.769	17257.2	7.20933e-06
Q549F9;Q3UMN7;P97801;B8JJX7;Q8CH69;Q5PXT3;A0A024CCR5	P97801	Smn1 Smn	31.254	17288.4	3.77668e-06
Q3UXD9;Q99MZ7;D6RHN4;D6RIP0	Q99MZ7	Pecr	28.095	17293.1	3.39588e-06
Q7TN20;Q8BYK6;Q8BYK6-2;Q8BYK6-3;Q8BVC6;Q8R5D2	Q8BYK6	Ythdf3	51.75	17299.1	6.25725e-06
Q8VCL2;Q9D6E8	Q8VCL2	Sco2 Ecgf1 Tymp	28.944	17302.2	3.50032e-06
Q91ZM2-6;Q91ZM2-2;Q91ZM2-3;Q91ZM2-4;Q91ZM2;Q91ZM2-5;Q69ZM3	Q91ZM2	Sh2b1 Sh2bpsm1	70.189	17314	8.49407e-06
Q921V3;Q9Z1J3-2;Q9Z1J3	Q9Z1J3	Nfs1 Nifs	50.584	17319.6	6.12352e-06
Q3UUK0;Q3UFL0;E9Q3N0;Q91YU1;Q9Z129-2;Q9Z129;D3Z6T0;F6S4D9;Q8BQQ9;D3YZW9	Q9Z129	Recql Recql1	70.539	17331.5	8.54507e-06
Q9R0E1;F6W3Q8	Q9R0E1	Plod3	84.921	17345.2	1.02954e-05
E9Q5W5;A0A140LJ04;Q5SSH7-2;Q5SSH7;Q5SSH7-3	Q5SSH7	Zzef1 Kiaa0399	328.27	17353.3	3.98164e-05
Q8BWR2;Q8BWR2-2;B1AV57;B1AV58	Q8BWR2	Pithd1 Trp26 1110049F12Rik	24.192	17362.4	2.93582e-06
Q8BIX3;Q8BIX3-2	Q8BIX3	Arl14ep Arf7ep	31.01	17382.3	3.76753e-06
Q8CD92-2;Q8CD92	Q8CD92	Ttc27	96.301	17384	1.17012e-05
Q3UWN3;A0A0R4J234;Q9D2Z4	Q9D2Z4	Senp8 Den1 Nedp1	25.097	17388.4	3.05021e-06
A0A0R4J094;Q3TC72	Q3TC72	Fahd2a Fahd2	34.676	17390.6	4.21496e-06
Q9DCH2	Q9DCH2	Pop7 Rpp20	15.777	17398.3	1.91859e-06
Q91VL8;Q8BPK1	Q91VL8	Terf2ip Rap1 MNCb-0448 MNCb-0628	43.353	17423.8	5.27973e-06
Q5Y5T1-2;Q5Y5T1	Q5Y5T1	Zdhhc20	42.559	17427.6	5.18414e-06
Q3URE1;Q3URE1-2	Q3URE1	Acsf3	65.076	17480.1	7.95085e-06
Q3UDK0;Q3U2A3;Q3TPN9;E9Q605;Q8CBT3;E9QNL4;Q60680;Q3U2E5;Q60680-3;Q60680-2;A0AUV3	Q60680	Chuk Ikka	76.676	17496.1	9.37672e-06
Q8R0K9	Q8R0K9	E2f4	43.833	17500.4	5.36165e-06
Q3UU15;P51829;Q6RSD4;Q3U1P1;Q3U1X9;P84309;P84309-2	P51829	Adcy7	127.08	17511.6	1.55544e-05
Q3TSA9	NA	Fbxw18 C85627	54.145	17528.1	6.6335e-06
A0A0R4J0C0;Q9D720;F6VZ99	Q9D720	Nsmce1	32.038	17530.3	3.92559e-06
Q9CQN7	Q9CQN7	Mrpl41	15.261	17542.7	1.87124e-06
G8JL82;A0A0A0MQF2;Q8BHY3-2;Q8BHY3	Q8BHY3	Ano1 Tmem16a	116.43	17549.8	1.42819e-05
G3UVU6;Q9R0X0-2;Q9R0X0;Q9R0X0-3	Q9R0X0	Gm20517 MED20 Med20 Trfp	16.461	17574.1	2.02199e-06
D3YXZ5;Q91WT8-2;Q91WT8;D3Z113;S4R2P5;S4R1Y9;P86049	Q91WT8	Rbm47	56.868	17579.6	6.98757e-06
Q9CXL3;A0A0G2JEY4	Q9CXL3	3110082I17Rik	22.168	17579.9	2.7239e-06
Q9CQ85;E9PXB9;Z4YN86;B0QZS8	Q9CQ85	Timm22 Tim22	20.114	17589.9	2.47292e-06
Q9CQ88	Q9CQ88	Tspan31 Sas	22.694	17610.1	2.79333e-06
Q69ZG0;Q6NV99;Q8BP50;Q8CB73;Q6P252;Q8BQC6	NA	mKIAA1574 Haus6 6230416J20Rik	98.991	17632.6	1.22e-05
Q62179;Q8BIR6	Q62179	Sema4b Kiaa1745 Semac SemC	91.391	17639.4	1.12677e-05
E9PX53;E9QPR5;Q8K2V1;Q3TLM9;E0CXK8;Q8K2V1-2;F6TLH3;E0CYV2;Q9CXV4;F6U5N5;F6V294;E0CX37	Q8K2V1	Ppp4r1	104.5	17652.4	1.28935e-05
Q9DB40;E0CZG8;Q9DB40-2;E0CXS7;E0CYF9;E0CXF6;F7B179	Q9DB40	Med27 Crsp8	35.297	17653	4.35518e-06
A0A0R4J1E8;Q6P8M1-2;Q6P8M1	Q6P8M1	Tatdn1	29.802	17658.5	3.67831e-06
B2RXW8;B2RXQ2;B8QI33;Q3UJC0;S4R1I7;C7G3P1;P60469-2;P60469	NA	Ppfia1 ppfia1	140.13	17674	1.73107e-05
Q8CI70	Q8CI70	Lrrc20	20.809	17703.8	2.57494e-06
P81069-2;P81069;Q8C2T8;Q8C359;Q3TQS9	P81069	Gabpb2	39.282	17718.2	4.86477e-06
Q91YL3;D6RJ84;B7ZCR1;F6V4H6;Q9CTH8;F7CAK3	Q91YL3	Uckl1 Urkl1	60.841	17718.2	7.5347e-06
Q8JZS0;Q3TTY6;Q3UX93;O88952;Q14AQ2;Q5ND29	Q8JZS0|O88952	Lin7a Mals1 Veli1 Lin7c Mals3 Veli3	25.992	17725.6	3.22025e-06
E9Q411;Q6GQV6;Q80XK8;Q6PGH6;Q3UJX6;Q9D3Z9;Q80X24;Q8BUH3	NA	Nbas	265.77	17736.3	3.29472e-05
Q9CWE0;D6RCX5;D3Z0X8;D3YW54;Q9CWE0-2	Q9CWE0	Mtfr1l Fam54b	31.726	17747.3	3.93546e-06
E0CY18;Q91X58;A0A087WPF5	Q91X58	Zfand2b Airapl	23.698	17761.3	2.94195e-06
A2AQ17;A0A0R4J081;Q9CWX2	Q9CWX2	Ndufaf1 Cia30	37.782	17786.4	4.69701e-06
Q921I0;A0A087WSK7	Q921I0	Ormdl1 Gm28778	17.355	17792.5	2.15829e-06
Q3UX91;Q61142-2;Q61142;Q3TLF7;Q3TQU6;Q3TQU2;Q3UWM7;Q8K1L2;Q6NVE3	Q61142	Spin1 Spin	28.112	17832.9	3.50399e-06
Q99JA4-2;Q99JA4	Q99JA4	Cysltr1 Cyslt1 Cyslt1r	39.16	17835.4	4.88174e-06
Q69ZQ2;A0A0N4SV90;Q8R241;A0A0N4SUJ7;A0A0N4SUM8;A0A0N4SV52	Q69ZQ2	Isy1 Kiaa1160 Gm45140	32.989	17916.4	4.13114e-06
Q0PD45;P62492;E9Q6B3;E9PZB2;P97345	P62492	Rab11a Rab11A Rab11	24.393	17918.3	3.05501e-06
Q8K0V4;Q6A015;A0A0U1RNN8;F6YBV1	Q8K0V4	Cnot3 Not3 mKIAA0691	81.945	17927.7	1.02682e-05
O35912	O35912	Emp3 Ymp	18.252	17978	2.29351e-06
Q6DFW5;Q6ZQ17;Q3U2B7;A0A0G2JE89;Q8R0F1;A0A0G2JED0;Q78I20;A0A0G2JF19;Q8VH36	NA	Atp11b mKIAA0956	133.53	18039.8	1.68368e-05
Q3U1V6;Q3U1V6-2	Q3U1V6	Uevld Attp Uev3	51.681	18049	6.51979e-06
Q3TBU7;Q3U2K8;Q80WC7-2;Q80WC7	Q80WC7	Agfg2 Hrbl Rabr	41.739	18054.9	5.26728e-06
Q65Z92;Q3TMG7;P62700;Q3TDV0	P62700	Ypel5 Ypel	13.827	18061.2	1.74552e-06
Q9D4L6;Q6PDX6;Q6PDX6-4;Q6PDX6-2	Q6PDX6	Rnf220	39.397	18069.6	4.97577e-06
Q8CD14;Q8K4L0;Q8CD39;Q6IQZ1;Q7TPP4;Q8VDG2	Q8K4L0	Ddx54	100.79	18075.1	1.27335e-05
Q91VW0;Q501J2	Q501J2	Fam173a Antkmt	16.205	18106.4	2.05083e-06
A2A7A7;Q8CFX1;Q8QZU3;A2A7A8;Q3TFM8;Q8BMC8	Q8CFX1	H6pd	89.909	18117.2	1.13853e-05
Q68FH8;Q61466;Q61466-2	Q61466	Smarcd1 Baf60a D15Kz1	55.057	18125.7	6.97519e-06
E9PZS5;Q8C163	Q8C163	Exog Endogl1	43.61	18129.2	5.52605e-06
O35134;Q3UHI3;Q3TU49;Q80Y46;Q05DK4;Q05BP7;Q8BNM6;Q3TUG2;Q8C2X2;Q3UZ02;A0A0U1RPM9;Q8BR29;A0A0U1RPX8	O35134	Polr1a Rpa1 Rpo1-4	194.11	18135.2	2.46048e-05
Q3UG43;Q8R5F3	Q8R5F3	Oard1 AI314976	17.093	18139.6	2.16719e-06
Q3UDX9;Q8BFR4;Q3UBB0	Q8BFR4	Gns	45.283	18163.9	5.74901e-06
A0A0R4J1H6;E9QP99;P55937-1;P55937;Q3UZV1	P55937	Golga3 Mea2	162.89	18165	2.06814e-05
Q3UHH6;G3UWG2;Q60610;E9Q2Y4;Q3TRA4;Q3UVX2;E9Q1R7;Q6P1D6;J3QQ55;Q3TQ81	Q60610	Tiam1 Tiam-1	166.91	18167.3	2.11944e-05
Q8BYY2;Q8BJK3;P48377	P48377	Rfx1	75.98	18178.8	9.65416e-06
E9Q3L2;A0A140T8I9;F6Y9T6;D6RJ66;F6XSW4;F6WIX7	E9Q3L2	Pi4ka Pik4 Pik4ca	237.04	18221.1	3.01887e-05
Q6NZM9;A0A087WSF0	Q6NZM9	Hdac4	118.56	18221.5	1.50998e-05
Q9CQL5	Q9CQL5	Mrpl18	20.677	18253	2.63798e-06
Q8BHK9;Q99KE5;Q8C4L5	Q8BHK9	Ercc6l	138.85	18298.4	1.77586e-05
F6XV67;D6RCI4;Q9CWU4	Q9CWU4	2410004B18Rik	6.225	18313.4	7.96817e-07
D3Z3A0;Q9DCL8;Q9CT86;Q8BVM6	Q9DCL8	Ppp1r2	21.919	18320.1	2.80671e-06
Q9D3Q7;A0A140T8I6;Q8VDI1-2;Q8VDI1	Q8VDI1	Epsti1	24.98	18375.7	3.20838e-06
V9GX65;V9GXI7;Q9CQL4	Q9CQL4	Mrpl20	11.613	18401.4	1.49364e-06
Q9QYE6	Q9QYE6	Golga5 Retii	82.367	18417.1	1.06029e-05
Q3UTE7;Q3U3X8;Q3TC56;Q8BGA9	Q8BGA9	Oxa1l	48.242	18438.9	6.21739e-06
E9PWG2;Q69ZT3;Q8BJI6;E9PY51;Q6P6J3;Q811K7;Q9CU98	NA	Trappc8 mKIAA1012	160.91	18439.6	2.07388e-05
Q3U2G6;Q9JJZ6;Q6J4Q0	Q9JJZ6	Klf13 Bteb3 Fklf2	31.145	18447.6	4.01585e-06
Q80XP8;D6RG49;A2ADS1;Q80XP8-2;Q922G2-2;Q922G2	Q80XP8	Fam76b	38.555	18466.8	4.97647e-06
A0A0R4J131;Q8CIF4	Q8CIF4	Btd	59.278	18483.8	7.65831e-06
Q6PDL0	Q6PDL0	Dync1li2 Dncli2 Dnclic2	54.218	18499.6	7.0106e-06
O09130;A0A0U1RNY9	O09130	Nfatc2ip Nip45	45.121	18501.7	5.83497e-06
Q3U1Z8;Q52KC0;Q8BU04;Q68FN3;Q6PDS2	Q8BU04	Ubr7	45.465	18548	5.8942e-06
G3X9Z0;Q8R060;H3BJ52;H3BKB9;H3BKZ0;D3Z6K4;H3BJF6;H3BIZ1	Q8R060	Zwilch	67.45	18550.1	8.74536e-06
Q99L20;Q6P6I4	Q99L20	Gstt3	27.403	18575.7	3.5579e-06
Q922B1	Q922B1	Macrod1 Lrp16	35.294	18606.5	4.59003e-06
Q8BGX2	Q8BGX2	Timm29	29.415	18622.8	3.82879e-06
Q6P9Q4	Q6P9Q4	Fhod1 Fhos1	129.6	18641.5	1.68863e-05
Q5NCQ5;B1ARH1	Q5NCQ5	Dph1 Dph2l1 Ovca1	48.004	18669.5	6.26412e-06
E9Q1I2;E9PV68;E9Q199;Q8R2Y9;Q8R2P2;Q3TJ87;Q8BGW5-2	Q8R2Y9	Nabp2 Obfc2b Ssb1 Nabp1 Obfc2a	16.362	18687.7	2.13718e-06
Q8BP40	Q8BP40	Acp6 Acpl1 Lpap	47.624	18688.6	6.22088e-06
Q69ZC8;Q9D4A1	Q69ZC8	Gpalpp1 Kiaa1704	38.954	18694.2	5.08988e-06
E9QAT4;A2AIX1;Q80U43;F7BPW6;Q811L5;Q8K000;Q8R336	E9QAT4	Sec16a Kiaa0310 Sec16	254.2	18698.5	3.32224e-05
Q9QUG9;Q9QUG9-2;D3Z2F9;D3YXD6;D6RDD3;Q9QUG9-3;D3YZX2;D3YZP2;D3Z3N3;D3YZP4;D3YZP1	Q9QUG9	Rasgrp2	69.445	18704.4	9.07893e-06
F6WPC3;Q8C5B6;Q9DB86;Q99LD7;F6S742;E9QAG7;Q8C5V4;Q5KU40;Q9QXP6-2;Q9QXP6	Q9QXP6	Mkrn1 RFP	19.205	18716.2	2.51236e-06
Q9QY24-2	NA	NA	20.568	18717	2.69077e-06
O35598;E9PYF2;D3Z1E6;Q6NZC0	O35598	Adam10 Kuz Madm	83.967	18773.4	1.1018e-05
Q9JM13;D3Z2L2;D3YWB4	Q9JM13	Rabgef1 Rabex5	56.868	18780.6	7.46494e-06
Q3T9L1;G3UYK8;D3YW57;G3UX53;D3YXM2	NA	Coro1a	51.017	18809.7	6.70728e-06
Q9CR47;Q5M9P2;Q32P03	Q9CR47	Nsa2 Tinp1 5730427N09Rik	30.036	18859.2	3.95926e-06
Q9JJA7;Q9JJA7-3;Q9JJA7-2;Q9D814;F6RXL0	Q9JJA7	Ccnl2 Ania6b MNCb-5160	58.005	18925.8	7.67306e-06
Q9JHL0;A0A0J9YVD5;A0A0J9YU43;Q9JHL0-2	Q9JHL0	Lat2 Lab Ntal Wbscr15 Wbscr5	22.876	18937.4	3.02795e-06
Q8VDS8-3;Q8VDS8;D3YY98;Q8VDS8-2;A0A0J9YTY5	Q8VDS8	Stx18	35.188	18973.8	4.66658e-06
P04184;Q9R296;Q9WUP9	P04184	Tk1 Tk-1	25.776	18992.7	3.42178e-06
A4QPD3;P15307	P15307	Rel	65.144	19005.7	8.65383e-06
A0A0A0MQK7;O35473	O35473	C1d Suncor	13.415	19015.7	1.783e-06
Q3UVJ7;Q3UEY0;Q3TR93;Q9WV68	Q9WV68	Decr2 Pdcr	31.3	19036.9	4.16476e-06
O88939-2;O88939;D3YVF8;D3Z4C3;B7ZWA9;D3YZI8	O88939	Zbtb7a Lrf Zbtb7	59.778	19057.8	7.96277e-06
F8VQF9;Q3TLI0	Q3TLI0	Trappc10 Tmem1	141.49	19067.9	1.88572e-05
Q3TA75;Q6P5B5;Q9WVR4	Q9WVR4	Fxr2 Fxr2h	70.528	19077.5	9.40443e-06
Q64727;Q9ESQ3	Q64727	Vcl	116.72	19093.7	1.55771e-05
Q9Z179;A0A140LHA7;A0A140LHK7	Q9Z179	Shcbp1 Pal	75.916	19117.3	1.0144e-05
E9Q0Q0;E9Q3V7;A2CEQ8;A2CEQ6;Q80VC6	Q80VC6	Trnau1ap Secp43 Trspap1	5.3231	19144.2	7.12279e-07
Q3USZ8;Q3TS89	Q3USZ8	Dipk2a	49.462	19165.9	6.62598e-06
A2AHJ7;A2AHK0;Q80UP3;Q91YS0;Q05DE1;S4R215;S4R2G0;D3Z519;D3Z2W1;D3YWQ0;D6RHK9	Q80UP3	Dgkz	105.9	19166.2	1.41867e-05
Q8VED0;P16332;Q9CSI4;Q8BMR7;Q3UFU2	P16332	Mmut Mut	82.817	19169.9	1.10966e-05
Q9ET22	Q9ET22	Dpp7 Dpp2 Qpp	56.253	19214.8	7.55495e-06
Q80U72-4;Q80U72;Q80U72-2;Q80U72-3;Q6P9N3;F6RIN9;Q571M3;Q80VQ1-3;Q80VQ1	Q80U72	Scrib Kiaa0147 Lap4 Scrib1	174.58	19215.6	2.34475e-05
A0A0B4J1G7;P04214	P04214	Trbv1	13.401	19230.3	1.80124e-06
E9PV45;B1AY13;B1AY13-2	B1AY13	Usp24	294.13	19233.6	3.9541e-05
E3WH30;Q8BP27-2;Q8BP27;Q8BP27-3	Q8BP27	Sfr1 Mei5 Meir5	33.526	19243.5	4.50937e-06
Q91Z49-2;Q91Z49;D3Z591;Q91Z49-3	Q91Z49	Fyttd1 Uif	32.29	19261	4.34706e-06
Q99JR9;Q8C6E0;Q5SNY8	Q8C6E0	Cfap36 Ccdc104	39.589	19279.4	5.33478e-06
O55033;Q8BQ28;A0A0J9YUK4;A0A0A0MQF0	O55033	Nck2 Grb4	42.879	19308.8	5.78695e-06
P33174;Q3UXW0;Q3UWH4	P33174	Kif4 Kif4a Kns4	139.52	19309.9	1.88307e-05
F6QU40;B7ZNK8;P97865	P97865	Pex7	24.919	19321.3	3.36525e-06
P09055;P09055-2;Q8BUD1;Q9D2L4	P09055	Itgb1	88.231	19346.3	1.19308e-05
F8WIA3;J3QMA2;J3QK34;P0C8B4	P0C8B4	Gm20604 Gm28051 Gon7 AK010878	7.8946	19387.6	1.0698e-06
Q3UXD8;Q8BSK8-2;Q8BSK8;Q9CST0;Q5SWG2;Q6IQZ7;Q8C3J7	Q8BSK8	Rps6kb1	59.144	19434.3	8.03394e-06
Q8QZX2-2;Q8QZX2;A0A0J9YU78;A0A0J9YVC8	Q8QZX2	Haus3	61.847	19476.6	8.41938e-06
E9QKG6;A0A0G2JDZ9;E9Q804;Q99NH0-2;Q99NH0-3;Q99NH0;Q3U5I3	Q99NH0	Ankrd17 Foe Gtar Kiaa0697	246.62	19496.7	3.36076e-05
Q62178;D3YWV5;D3Z336;V9GXF5;V9GXH9;D3YUM4;D3YZ30	Q62178	Sema4a Semab SemB	83.42	19505.4	1.1373e-05
Q99L85;B1AR48;F8WIE7;J3QMW4;J3QJV1	Q99L85	Elp5 Derp6 Rai12	33.497	19515.5	4.56913e-06
Q8C2G3;Q3UZC4;Q8R3H9;A2AVQ9;A2AVR1;Q05AH4;Q9CSK1	Q8R3H9	Ttc4	44.384	19545.2	6.06338e-06
Q80UE5;Q80UE3;Q3UNQ6;B6ZHD0;O70318;B6ZHC7;Q80UE4;Q811B2;B6ZHC5;B6ZHC6;Q8C928;Q8CGJ6;Q811C0;Q7TPN6;V6BQR3	O70318	Epb41l2 EBP4.1L2 Epb4.1l2 EPB4.1L2 EPB41L2	101.81	19551.7	1.39131e-05
Q5XJE5;REV__Q9D1D4-2;REV__Q9D1D4	Q5XJE5	Leo1 Gm185	75.596	19580.4	1.03459e-05
D3Z3F8;Q3TVW1;Q8R1X6;Q8R1X6-2;D3Z1M5;D3Z2D6	Q8R1X6	Spg20 Spart Kiaa0610	63.079	19623	8.65167e-06
Q6PFF0;Q7TSH6;Q69ZP8;Q8BXA9;Q8R1B3	Q7TSH6	Scaf4 Kiaa1172 Srsf15 AA517739 Sfrs15	131.68	19653.7	1.80889e-05
Q3U9D6;Q8R313;Q8R131;Q8C670	Q8R313	Exoc6 Sec15a Sec15l1	93.286	19678	1.28306e-05
Q8VHC3	Q8VHC3	Selenom	16.377	19686.7	2.25349e-06
F6RJV6;Q9JJK2	Q9JJK2	Lancl2 Tasp	49.742	19687.6	6.84488e-06
Q9CQU5	Q9CQU5	Zwint D10Ertd749e	28.713	19703.6	3.95434e-06
O88520;Q8R378	O88520	Shoc2	64.892	19704.6	8.93735e-06
Q9D4G5;Q8K205;Q6A0D8	NA	Pop1	114.03	19726.3	1.57222e-05
Q8K1Z0;F6SFF5	Q8K1Z0	Coq9	35.082	19735	4.83917e-06
Q6NVE8;Q6NVE8-2;Q8BZS8	Q6NVE8	Wdr44	101.55	19738	1.40098e-05
Q60950	NA	Ybx1 Nsep1	36.007	19749.2	4.97034e-06
Q8C7D2-2;Q8C7D2-3;Q8C7D2;A0A0N4SUK9	Q8C7D2	Crbn	49.483	19752.9	6.83183e-06
E9Q512;B2RY51;H3BJG4;Q3UFU7;Q8BVJ9;Q811I5;Q3UTR9;H3BJU5;Q9CRV3;H3BJH8	NA	Trip11	226.45	19775.7	3.13006e-05
Q148R8;Q80UK8;Q80UK8-2;X1WI16;A0A0A0MQG3;Q5SXZ7;H3BK92	Q80UK8	Ints2 Kiaa1287	133.48	19785.2	1.84589e-05
Q8K2T8	Q8K2T8	Paf1	60.518	19791.6	8.37173e-06
A0A0R4J0C8;Q7TMF2	Q7TMF2	Eri1 3'exo Thex1	39.551	19799.2	5.47338e-06
Q05DI2;Q5ND43;Q8C5L6	Q8C5L6	Inpp5k Pps Skip	46.3	19929.2	6.44943e-06
Q9WUE3;A0A0A6YY22	Q9WUE3	Cyb561d2 101f6	24.187	19949.9	3.37265e-06
Q3UDN2;Q3TX19;Q3TLZ3;Q3TJT1;Q8CCB4;E9PXG9;Q8CCB4-2;E9PYD3;E9Q648;E9PWD1;F6Z4G7;E9Q3C3	Q8CCB4	Vps53	94.35	19985.1	1.31794e-05
Q8C142;Q3TEF2	Q8C142	Ldlrap1 Arh	33.975	20025.7	4.7555e-06
Q8BYW9	Q8BYW9	Eogt Aer61 Eogt1	61.445	20045.7	8.60908e-06
Q80W47;D3YWK1	Q80W47	Wipi2	48.477	20049.3	6.79334e-06
Q8JZM0	Q8JZM0	Tfb1m	38.961	20051.8	5.46051e-06
E9Q640;Q6NZN0-5;Q6NZN0-3;Q6NZN0-4;Q6NZN0-2;Q6NZN0;E9PYZ7;A0A0R4J214	Q6NZN0	Rbm26	112.66	20118.5	1.58422e-05
Q8CJF7;F6SJR1;F6QTR3;Q8R1T9;F6S6E4	Q8CJF7	Ahctf1 Elys	247.64	20119.6	3.48248e-05
Q9CPZ6	Q9CPZ6	Ormdl3	17.476	20154.5	2.46187e-06
A0A0A0MQ80;B7ZNK9;Q3UMC0;A0A0G2JFY0;Q9Z2U6	Q3UMC0	Spata5 Spaf	97.156	20200	1.37174e-05
Q8BRT1-5;Q8BSE7	NA	Clasp2	66.369	20247.6	9.39264e-06
Q9D8C2;A7NSI0	Q9D8C2	Tspan13 Tm4sf13	22.219	20291.8	3.15133e-06
F8VPK5;P70336;P70336-2;Q3UMT5;Q6A035;Q3TR46;Q8CC95;Q3UEZ9	P70336	Rock2 mKIAA0619	160.61	20297	2.27852e-05
Q9JLZ6-2;Q9JLZ6	Q9JLZ6	Hic2 Kiaa1020	60.186	20299.5	8.53945e-06
A0A0R4J1F6;A0A0R4J085;Q3UHZ7;Q3TAD4;Q91YN5-2;Q91YN5-3;Q91YN5	Q91YN5	Uap1	56.871	20300.7	8.06957e-06
B8JK50;Q8VBW5-4;Q8VBW5-3;Q8VBW5;Q8VBW5-2;Q05CK5;Q05D00	Q8VBW5	Bbx Hbp2	81.782	20307.2	1.1608e-05
Q9DBX1	Q9DBX1	Rgcc Rgc32	14.717	20392.5	2.09768e-06
Q9CZW4;E9PUC2;D3Z4I4	Q9CZW4	Acsl3 Acs3 Facl3	80.491	20402.5	1.14784e-05
I7HJQ9;Q9Z2C4;Q8BQ73;F6T9H9;I7HPV7;Q8CIU7;Q8CIU6;Q8CIU4;Q8CIU3;Q8CIU5	Q9Z2C4	Mtmr1	75.54	20404.4	1.07733e-05
Q3TC36;A0A0U1RPG9;A0A0U1RNX4;Q3TLD5-2;Q3TLD5	Q3TLD5	Uri1 C80913 Nnx3 Ppp1r19 Rmp Uri	20.181	20420.2	2.8804e-06
S4R287;Q9CR27;S4R1P7;Q9CYF6;G3UWG7;S4R1K7	Q9CR27	Washc3 Ccdc53	20.964	20425	2.99286e-06
Q4FJQ4;P97864	P97864	Casp7 Lice2 Mch3	34.06	20443.8	4.86694e-06
Q8C2B1;Q7TQ37;Q61706;Q78E13;Q61705;B7U9H2;Q3U565;Q61709	NA	BC094435 pol	90.956	20472.1	1.3015e-05
A0A140LI36;J3QMP3;G3UZ78	G3UZ78	Adgb 9130014G24Rik Capn7l	185.69	20577.4	2.67072e-05
Q3TZQ3;Q544J7;Q3UCV9;Q3U6F0;Q3U0X4;Q3U075;Q3U068;P23611	P23611	Irf8 Icsbp1 Icsbp	33.21	20580.3	4.77715e-06
E9QAQ7;A2BH40-4;A2BH40-2;A2BH40;A2BH40-3;Q8C846;Q8R024	A2BH40	Arid1a Baf250 Baf250a Osa1 Smarcf1	242.67	20631.8	3.49947e-05
Q80ZJ1;Q80ZJ1-2;F6W8Q2	Q80ZJ1	Rap2a	20.642	20635.9	2.97731e-06
Q61687;Q3TSV4;Q3UZ76;Q8BSH0;F6RDB7;A0A0G2JFA5;Q8C2S3;Q3UY26;A6PWK7;A0A0G2JFG6;A0A0G2JF42;Q3TA30;A6PWK8;Q8C4Z6;A0A0G2JED2;A6PWK9;A0A0G2JGH3;A0A0G2JFR8	Q61687	Atrx Hp1bp2 Xnp	278.58	20652.5	4.02136e-05
Q71FD5	Q71FD5	Znrf2	23.705	20658.3	3.42282e-06
Q14BA9;Q9D083;Q9D083-3;Q9D083-2	Q9D083	Spc24 Spbc24	23.373	20665.3	3.37602e-06
Q3UV17;CON__P07744;P07744;Q9CV13;CON__Q7RTS7;CON__Q32MB2;CON__Q8N1N4-2;CON__Q7RTT2	Q3UV17|P07744	Krt76 Krt4 Krt2-4	62.844	20708.9	9.09641e-06
Q80XK7;Q9D2N9;A0A0G2JEL2	Q9D2N9	Vps33a Bf Buff	67.526	20724.7	9.78156e-06
D3Z2K2;Q9CR88	Q9CR88	Mrps14	14.279	20734.2	2.06935e-06
F6THM3;E9Q5M6	E9Q5M6	Cfap44	55.841	20756	8.10115e-06
Q9CR02;Q9CR02-2	Q9CR02	Tma16	25.782	20801.9	3.74859e-06
Q3U926;Q66GT5	Q66GT5	Ptpmt1 Plip	28.692	20807.6	4.17285e-06
Q8CHD5;Q5SRY7-4;Q5SRY7-3;Q5SRY7;Q5SRY7-2;Q922C7;Q3ULA2-2;Q3ULA2	Q5SRY7|Q3ULA2	Fbxw11 Fbxw1b mKIAA0696 Btrcp2 Fbw1b Btrc Fbw1 Fbxw1 Fwd1 Kiaa4123	63.287	20818.5	9.20901e-06
D3YZ08;O35144-2;O35144;E9QM06;F6VIR4;Q8C806;Q8C9B6	O35144	Terf2 Trf2	60.175	20831.9	8.76183e-06
Q6DFV1;Q3UU24	Q6DFV1	Ncapg2 Luzp5 Mtb	130.89	20853.2	1.90778e-05
Q80UU0;O88630	O88630	Gosr1 Gs28	28.431	20866.3	4.14654e-06
Q8CAK1;B2FDE8	Q8CAK1	Iba57	38.399	20871	5.6016e-06
Q3UFS0;Q3UFS0-2;Q3UFS0-3	Q3UFS0	Zyg11b Kiaa1730	83.99	20954	1.23011e-05
A0A0R4J172;Q3U1Y4;B9EKY0;Q3U1Y4-2;Q3U1Y4-3;F6RPS8;F6W646;F6RXE7	Q3U1Y4	Dennd4b Bsg4 Bsp4 Kiaa0476	165.84	20981.9	2.43211e-05
Q4FJY5;Q91YR9	Q91YR9	Ptgr1 Ltb4dh	35.594	21024.8	5.23067e-06
Q9D786;Q9D786-2	Q9D786	Haus5 Kiaa0841	69.571	21069.3	1.02454e-05
V9GXJ9;F6WIU1;Q8VDQ9	Q8VDQ9	Kri1	68.631	21094	1.01188e-05
Q91W82;H3BL69;D3YXD1;Q541Z5;P52482;B2FDH0;D3YW10;H3BL23	Q91W82|P52482	Ube2e2 Ube2e1 Ubce5 Ubcm3	22.241	21158.8	3.28923e-06
Q9DC23;Q9CUG0;Q9CRX9	Q9DC23	Dnajc10 Erdj5 Jpdi	90.582	21169.5	1.3403e-05
Q66L45;Q3UHX9-2;Q3UHX9	Q3UHX9	Spout1 D2Wsu81e	20.307	21178.4	3.00599e-06
Q8BLB7-2;Q8BLB7;Q8BMN8	Q8BLB7	L3mbtl3 Mbt1	96.556	21226.3	1.43253e-05
A2A5R2;Q3U2F2;Q3U5C3;F6YCJ0	A2A5R2	Arfgef2 Arfgep2 Big2	202.24	21234.3	3.00161e-05
Q5EBG8	Q5EBG8		21.862	21251.3	3.24732e-06
A0A0R4J254;Q9ESJ0;Q8C976;Q3TQK5;G3UX04	Q9ESJ0	Xpo4 Kiaa1721	129.96	21272	1.93227e-05
P48722;P48722-2;E0CY23;A0A0N4SVU2;Q3TTD4;A0A0N4SW76	P48722	Hspa4l Apg1 Hsp4l Osp94	94.381	21298.9	1.40505e-05
E9Q394-2;A0A140LJJ5;E9Q394;A0A140LHG3;Q3UZK5;A0A140LIX0;Q3TA34;Q3TZA8;Q924X9;Q9D9W9;A0A140LID7;Q3T998;Q3TR80	E9Q394	Akap13 Brx	301.5	21325.1	4.49395e-05
P08884;B7ZNU3	P08884	Gzme Ccp3 Ctla-6 Ctla6 Gzmd	27.494	21335.8	4.10012e-06
Q3TW01;Q0PD23;Q9CZE3;A0A140LHK2;Q5FW76;Q8QZZ8	Q9CZE3|Q8QZZ8	Rab32 Rab38	25.038	21366.2	3.73917e-06
Q6NZQ2	Q6NZQ2	Ddx31	76.912	21382.4	1.14947e-05
F7CGC9;A2A4A1;Q91ZF0	Q91ZF0	Dnajc24 Dph4 Zcsl3	13.067	21404.5	1.95493e-06
G3UYG6;Q6Y7W8;G3UWR2;Q8C585;G3UYR9;Q3TUA5;E9Q2M5;G3UZX7;Q6Y7W8-2;G3UZW5	Q6Y7W8	Gigyf2 Kiaa0642 Perq2 Tnrc15	148.58	21406.3	2.22306e-05
Q5SUC8;P52624;Q5SUC6;E9Q5K7;E9Q391;F6YBT6	P52624	Upp1 Up Upp	34.086	21415.2	5.10208e-06
Q99KZ1;A0A0G2JDK3;A0A0G2JGU4;Q9JIF6;A0A0G2JG79;Q3TVF4;P53612;Q6PFA1;A0A0G2JF29;Q9CRG6	P53612	Rabggtb	16.533	21418.9	2.47513e-06
Q8K3A9;F6XIE4	Q8K3A9	Mepce Bcdin3 Bipl1 D5Wsu46e	72.05	21419.2	1.07866e-05
Q8BVL3;D3Z7S9;H3BKG9;D3Z3J1	Q8BVL3	Snx17	52.797	21439.3	7.91167e-06
Q64442;Q71VF6	Q64442	Sord Sdh1	38.249	21480.5	5.74268e-06
Q52L66;Q91W67	Q91W67	Ubl7	40.407	21499.9	6.07215e-06
Q3UJF5;Q9Z321;F6SDD7;Q9JJ62;D3Z2F4;D3YW63;D3YY65;F7A473;D3Z084;D3YWY3;B0QZI1;Q3TPE4;Q5NCT0;Q3TBE3;Q8CDI8;Q3V3P1;Q5NCT2;O70157	Q9Z321	Top3b Top3b1	96.948	21503.8	1.45715e-05
Q91VJ1;G3UZ36;I3QI32;D3Z341	Q91VJ1	Aim2 Gm1313 Ifi210	40.155	21510.1	6.03714e-06
Q8BPA8-2;Q8BPA8	Q8BPA8	Dpcd	12.383	21513.7	1.86204e-06
A0A087WQS5;Q14BC2;Q9CR84;P56384;P56383	Q9CR84|P56384|P56383	Atp5g2 Atp5g3 Atp5mc1 Atp5g1 Atp5mc3 Atp5mc2	11.1	21553.8	1.67223e-06
Q9DB82;P61600;E9PXA4;E9PYH1;E9Q023;G5E8X4;E9PZX8	P61600	Naa20 Nat5	21.47	21554.7	3.23462e-06
Q9D0R9	Q9D0R9	Wdr89	42.469	21593	6.40965e-06
Q8BYB9;Q8BLG5;Q8BV60	Q8BYB9	Poglut1 Clp46 Ktelc1	46.379	21605.9	7.00395e-06
Q9D7E4	Q9D7E4		12.111	21621.5	1.83027e-06
Q8CE96;Q8CE96-3;Q8CE96-4	Q8CE96	Trmt6 Kiaa1153 Trm6	55.518	21624	8.39111e-06
Q8CH77-2;Q8CH77;Q8CB55;Q8CH77-3	Q8CH77	Nav1 Kiaa1151 Pomfil3	195.89	21671.8	2.96727e-05
Q60848-2;Q60848;D3Z414	Q60848	Hells Lsh Pasg	93.785	21684.1	1.42142e-05
Q3TC93;Q8C910	Q3TC93	Hs1bp3	43.691	21686.8	6.62273e-06
B1ATZ0;B1ATZ1;Q3TLL4;Q3UMA3;Q99LI8;B1ATY9;F6VV02	Q99LI8	Hgs Hrs	85.778	21687.4	1.30027e-05
Q99LQ7	Q99LQ7	Tmem189	31.133	21691.5	4.7202e-06
Q8R035;A2A6T4;Q8R035-2;D6RHR8	Q8R035	Mrpl58 Ict1	23.477	21717.7	3.56373e-06
Q3UQQ4;A2A4P0;A2A4N9;Q5DTN5;Q3TUC8;Q3U580;Q8R214	A2A4P0	Dhx8 mKIAA4096	142.55	21719.7	2.16406e-05
Q8K2Y7	Q8K2Y7	Mrpl47	29.725	21750.3	4.51893e-06
Q9ERV1;Q9D776	Q9ERV1	Mkrn2	46.596	21813.8	7.10444e-06
Q3TIH9	NA	Ube2l3	17.862	21823.7	2.72463e-06
A0A0R4J174;Q9QZH6;J3KMM6	Q9QZH6	Ecsit Sitpec	49.772	21837	7.59674e-06
Q3U8Y1;Q9DCA2;Q3TLY7	Q9DCA2	Mrps11	20.251	21852.1	3.09306e-06
E9Q2H1;Q80TP3;Q8BJK5;Q3TSI5	Q80TP3	Ubr5 Edd Edd1 Kiaa0896	308.96	21853.5	4.71924e-05
E9PZJ8;E9PZJ8-2;A0PJC2	E9PZJ8	Ascc3	250.55	21866.5	3.82934e-05
Q78HU3	Q78HU3	Mvb12a Fam125a	28.705	21901.2	4.39416e-06
F8WH20;D3Z194;D3YTT6;Q9DBS9;Q80UX3;Q6A012;A0A0N4SV33;D3YVF7;Q8R1X8;V9GXX3;F8WIZ7;Q5DTM2;Q8BXR9-2;Q8BXR9	Q9DBS9	Osbpl3 Orp3 mKIAA0704	93.02	21920.3	1.42519e-05
P50427	P50427	Sts	66.59	21931.7	1.02077e-05
Q6P3A5;P49070	P49070	Caml Camlg	8.2646	21943.6	1.26759e-06
A0A0R4J250;Q61070;Q8C5G8;V9GXH2;C3VDI2;V9GXU0	Q61070	Ei24 Pig8	40.863	21956.6	6.27112e-06
Q8VCG3;Q3UL50;Q8R3V4	Q8VCG3	Wdr74	42.636	21958.1	6.54367e-06
E9PUA6;Q80UN1;D3YZ64;D3Z7J5	Q80UN1	Kctd9	42.433	21981.2	6.51934e-06
Q569U9;Q9ERI6;Q3UQM5	Q9ERI6	Rdh14 Pan2	36.365	21990.6	5.58946e-06
B1H3M0;E9Q0A7;Q4KMM3-3;Q4KMM3-2;Q4KMM3-4;Q4KMM3	Q4KMM3	Oxr1 C7 Gm1238	24.446	22031.2	3.7644e-06
H3BIW0;G3X8T2;Q0P678;H3BJN4;H3BJJ9;Q0P678-2	Q0P678	Zc3h18 Nhn1	106.14	22040.9	1.63515e-05
B2RU91;Q8BUY9;Q05BF8	Q8BUY9	Pggt1b	42.324	22059.7	6.52582e-06
Q9CZ82;A8Y5Q6	Q9CZ82	Med18 MED18	23.644	22063.5	3.64624e-06
Q9CQV5	Q9CQV5	Mrps24	18.901	22068	2.91539e-06
Q80SU7;H3BL64;Q8BNW0	Q80SU7	Gvin1	280.81	22191.1	4.35552e-05
Q3U1N3;P10833	P10833	Rras	23.764	22208.3	3.6888e-06
D3Z656;Q8CHC4;E9Q7S0;F7BQW7;D3Z1M7;F6VSS8;F7CD11;F6XIX0	Q8CHC4	Synj1 Kiaa0910	176.33	22249.1	2.74212e-05
A2AGQ3;A2AGQ2;A2AGQ8;A2AGQ7;A2AGQ9;A2AGQ5;A2AGR1;A2AGQ6;E9QN47;A2AGQ4;Q80U28-11;Q80U28-10;Q80U28-9;Q80U28-8;Q80U28-7;Q80U28-6;Q80U28-5;Q80U28-4;Q80U28-14;A0A0R4J1F4;A2AGR0;Q80U28-3;Q80U28-15;Q80U28;Q80U28-2;Q80U28-12;A6PWP8;Q80U28-13;Q99LH6;A6PWP7	Q80U28	Madd Kiaa0358	170.7	22276	2.65778e-05
A2AMY5;Q91VX2;F6PYV5;A2AMY7	Q91VX2	Ubap2 Lig1	117.83	22320.1	1.83823e-05
Q8R3H7	Q8R3H7	Hs2st1 Hs2st	41.813	22323.3	6.52408e-06
Q8CBX2;Q3TZ53;B1AV35;Q05AA6	Q05AA6	Drp2	39.827	22376.5	6.22901e-06
Q3TM08;Q8BPG6;Q0VDW5;A0A0J9YUK9;A0A0J9YUF6	Q8BPG6	Sumf2	34.003	22382.6	5.31957e-06
Q3V028;Z4YJJ5;Q80TQ2;Q80TQ2-2;Q3TJI3;Q3UY73;Q80TQ2-3	Q80TQ2	Cyld Cyld1 Kiaa0849	106.62	22396.5	1.66904e-05
P29594;D6RFN6	P29594	Casp2 Ich1 Nedd-2 Nedd2	50.66	22416.4	7.93745e-06
B1ARC5;B1ARC2;Q8BWY7-3;Q8BWY7;Q8BWY7-2	Q8BWY7	Slc39a11 Zip11	15.617	22456	2.4512e-06
Q80TR8-4;Q80TR8;Q80TR8-2;Q80TR8-3	Q80TR8	Dcaf1 Kiaa0800 Vprbp	159.28	22458.9	2.50034e-05
Q3UGC5;Q3TNR7;P59017;A0A0N4SW24;A0A0N4SW63	P59017	Bcl2l13 Mil1	46.647	22468.2	7.32558e-06
Q8K0L0-2;Q8K0L0	Q8K0L0	Asb2	64.936	22472.6	1.01997e-05
Q9JJF9;Q9CVG0;Q9CPY9	Q9JJF9	Sppl2a Imp3 Psl2 MNCb-3763 2010106G01Rik	58.128	22548.1	9.16102e-06
Q80U95;A0A0G2JDR9	Q80U95	Ube3c Kiaa0010 Kiaa10	123.97	22578.1	1.95638e-05
Q80YQ8;F6V8A7	Q80YQ8	Rmnd5a	43.992	22579.2	6.94276e-06
Q80YD1;M0QWM4	Q80YD1	Supv3l1 Suv3l1	87.004	22595.3	1.37406e-05
Q8R3C6;A0A0J9YUT8;Q8R3C6-2	Q8R3C6	Rbm19	106.08	22627.1	1.67769e-05
Q9DBF1-2;Q9DBF1;G3UYR8;G3UY72;E9Q1H3;E9Q1G1	Q9DBF1	Aldh7a1 Ald7a1	55.644	22679.4	8.82061e-06
Q8R2M2	Q8R2M2	Dnttip2	84.276	22695.7	1.33689e-05
Q8BFT2	Q8BFT2	Haus4 D14Ertd500e	42.196	22733.9	6.70493e-06
A0A0U1RPW3;A0A0U1RPK1;Q8BMB0-2;Q8BMB0-3;Q8BMB0;A0A0U1RNN7	Q8BMB0	Emsy	77.649	22743.1	1.23434e-05
Q571L5;Q61188;D3Z774;Q61188-2;Q3TZH6;Q6AXH7;Q3U575;F7AQX0;A0A0N4SUQ8;A0A0N4SUQ7;F6T3Z0	Q61188	Ezh2 mKIAA4065 Enx1h	88.522	22791.6	1.41018e-05
B7ZNM1;Q3ULP3;Q3TX60;A6H6B3;Q62172	Q62172	Ralbp1 Rip1	68.751	22795.8	1.09543e-05
A0A140T8R2;F2Z446;F2Z447;Q78T54	Q78T54	Vma21 VMA21	11.444	22805.6	1.82418e-06
Q91X21;Q91X21-2	Q91X21	Kiaa2013	69.424	22817.8	1.10722e-05
Q3UJ88;Q3U1U4;F6YXU0;Q3U1W4;A0A0R4J1B4;Q3TBT0;Q3U4I5;Q3TD86;E9Q604;G5E8F1;Q3U3F0;E9Q5K8;P05555-2;P05555	P05555	Gm49368 Itgam	99.3	22818	1.58371e-05
Q3UVL4;Q3UVL4-2;Q3UVL4-3	Q3UVL4	Vps51 Ffr	86.186	22821	1.37474e-05
Q8CIH5	Q8CIH5	Plcg2	147.59	22872.4	2.35948e-05
Q1W5W7;Q0VGN5	NA	gag-pol BC094435	119.73	22976.5	1.92281e-05
Q9CPQ9;A6ZI46	NA	Aldoart1	39.284	22978.1	6.30927e-06
P70699;F6VEG4;A2AFL5;F6R5R5;A2AFL3	P70699	Gaa	106.25	23131.7	1.71785e-05
Q99N92	Q99N92	Mrpl27	15.944	23154.3	2.58035e-06
Q3U7F6;Q9ERU3	Q9ERU3	Zfp422 Znf22 Krox25 Krox26	27.347	23182.5	4.43118e-06
D3Z5I9;Q9CXK9;D3YV48;Q9CXK9-2	Q9CXK9	Rbm33 Prr8	132.82	23204	2.15415e-05
Q9D002;Q9CZE1;Q545N1;P56873;E0CYU9	P56873	C184 Znrd2 C184l Sssca1	21.366	23207.1	3.46572e-06
Q9JIQ3;Q7TPS3;A0A0G2JGS0;Q8R1D8;D3Z3K5;D3Z2Q3	Q9JIQ3	Diablo Smac	26.82	23229.8	4.35465e-06
Q3U6G1;Q923D2;A0A0U1RPU7;E9PZC3;E9PZC4	Q923D2	Blvrb	22.197	23283.6	3.61238e-06
[truncated: 3,774 more rows]

## Sheet: merge
ID_all	Gene.names...primary..	Gene.names	Protein.names	Copy.Number_long	Copy.Number_short	mass_fraction_long	mass_fraction_short	ratio_mass_fraction	up_in_long	down_in_long	ID_long	ID_short	ID_reviewed	Keywords	Protein.families	Gene.ontology..GO.	ID_query
A0A023J6F7;Q3TNL9;Q7JD06;Q5GA84;Q4JFN6;G3EB90;B9V1J9;A3E4A7;A0A141CM15;A0A0F6PXJ9;A0A075DCA9;A0A067XKW4;A0A067XKM5;A0A023J6L7;A0A023J6B5;A0A023J6A1;A0A023J675;A0A023J624;A0A023J5Z6;P03888;A0A067XL97;A3R452;A0A141CM41;A0A023J609	Mtnd1	Mtnd1 mt-Nd1 Nd1	NADH-ubiquinone oxidoreductase chain 1 (EC 7.1.1.2) (NADH dehydrogenase subunit 1)	26965	3015	6.6632e-06	4.85865e-06	1.37141	FALSE	FALSE	A0A023J6F7;Q3TNL9;Q7JD06;Q5GA84;Q4JFN6;G3EB90;B9V1J9;A3E4A7;A0A141CM15;A0A0F6PXJ9;A0A075DCA9;A0A067XKW4;A0A067XKM5;A0A023J6L7;A0A023J6B5;A0A023J6A1;A0A023J675;A0A023J624;A0A023J5Z6;P03888;A0A067XL97;A3R452;A0A141CM41;A0A023J609	P03888	P03888	3D-structure;Direct protein sequencing;Electron transport;Membrane;Mitochondrion;Mitochondrion inner membrane;NAD;Reference proteome;Respiratory chain;Translocase;Transmembrane;Transmembrane helix;Transport;Ubiquinone	Complex I subunit 1 family	dendrite [GO:0030425]; integral component of membrane [GO:0016021]; mitochondrial membrane [GO:0031966]; mitochondrial respiratory chain complex I [GO:0005747]; mitochondrion [GO:0005739]; neuronal cell body [GO:0043025]; NADH dehydrogenase (ubiquinone) activity [GO:0008137]; aerobic respiration [GO:0009060]; response to drug [GO:0042493]; response to hydroperoxide [GO:0033194]; response to organ…	P03888
A0A067XG47;A0A023T672;Q9CWZ3-2;Q9CWZ3;A0A0G2JEA9;A0A0G2JFX7;A0A0N4SUH6	Rbm8a	Rbm8a Rbm8	RNA-binding protein 8A (RNA-binding motif protein 8A) (Ribonucleoprotein RBM8A)	549551	201582	7.59004e-05	0.000179176	0.423609	FALSE	FALSE	A0A067XG47;A0A023T672;Q9CWZ3-2;Q9CWZ3;A0A0G2JEA9;A0A0G2JFX7;A0A0N4SUH6	Q9CWZ3	Q9CWZ3	Acetylation;Alternative splicing;Cytoplasm;Isopeptide bond;Nonsense-mediated mRNA decay;Nucleus;Phosphoprotein;RNA-binding;Reference proteome;Spliceosome;Translation regulation;Transport;Ubl conjugation;mRNA processing;mRNA splicing;mRNA transport	RBM8A family	catalytic step 2 spliceosome [GO:0071013]; cytoplasm [GO:0005737]; dendrite [GO:0030425]; exon-exon junction complex [GO:0035145]; neuronal cell body [GO:0043025]; nuclear speck [GO:0016607]; nucleus [GO:0005634]; U2-type catalytic step 1 spliceosome [GO:0071006]; mRNA binding [GO:0003729]; mRNA splicing, via spliceosome [GO:0000398]; mRNA transport [GO:0051028]; nuclear-transcribed mRNA cataboli…	Q9CWZ3
A0A068BEQ2;P50171;P50171-2;G3UX44	Hsd17b8	Hsd17b8 H2-Ke6 Hke6	Estradiol 17-beta-dehydrogenase 8 (EC 1.1.1.62) (17-beta-hydroxysteroid dehydrogenase 8) (17-beta-HSD 8) (3-ketoacyl-[acyl-carrier-protein] reductase alpha subunit) (KAR alpha subunit) (3-oxoacyl-[acyl-carrier-protein] reductase) (EC 1.1.1.-) (Protein Ke6) (Ke-6) (Testosterone 17-beta-dehydrogenase 8) (EC 1.1.1.239)	51804	18245	9.62682e-06	2.16792e-05	0.444057	FALSE	FALSE	A0A068BEQ2;P50171;P50171-2;G3UX44	P50171	P50171	Acetylation;Alternative splicing;Fatty acid biosynthesis;Fatty acid metabolism;Lipid biosynthesis;Lipid metabolism;Mitochondrion;NAD;Oxidoreductase;Phosphoprotein;Reference proteome;Steroid biosynthesis	Short-chain dehydrogenases/reductases (SDR) family	membrane [GO:0016020]; mitochondrial envelope [GO:0005740]; mitochondrial matrix [GO:0005759]; mitochondrion [GO:0005739]; plasma membrane [GO:0005886]; 3-hydroxyacyl-CoA dehydrogenase activity [GO:0003857]; 3-oxoacyl-[acyl-carrier-protein] reductase (NADH) activity [GO:0047025]; estradiol 17-beta-dehydrogenase activity [GO:0004303]; NADH binding [GO:0070404]; oxidoreductase activity, acting on t…	P50171
A0A068BFS4;O35730;O35730-3;O35730-2	Ring1	Ring1 Ring1A Rnf1	E3 ubiquitin-protein ligase RING1 (EC 2.3.2.27) (Polycomb complex protein RING1) (RING finger protein 1) (RING-type E3 ubiquitin transferase RING1) (Transcription repressor Ring1A)	12567	9025	3.7428e-06	1.71944e-05	0.217675	FALSE	FALSE	A0A068BFS4;O35730;O35730-3;O35730-2	O35730	O35730	Alternative splicing;Chromatin regulator;Metal-binding;Nucleus;Phosphoprotein;Reference proteome;Repressor;Transcription;Transcription regulation;Transferase;Ubl conjugation pathway;Zinc;Zinc-finger		cytosol [GO:0005829]; nuclear body [GO:0016604]; nuclear speck [GO:0016607]; nucleoplasm [GO:0005654]; nucleus [GO:0005634]; PcG protein complex [GO:0031519]; PRC1 complex [GO:0035102]; sex chromatin [GO:0001739]; ubiquitin ligase complex [GO:0000151]; chromatin binding [GO:0003682]; metal ion binding [GO:0046872]; ubiquitin protein ligase activity [GO:0061630]; ubiquitin-protein transferase acti…	O35730
A0A068BIT8;P28063;G3UZW8	Psmb8	Psmb8 Lmp7 Mc13	Proteasome subunit beta type-8 (EC 3.4.25.1) (Low molecular mass protein 7) (Macropain subunit C13) (Multicatalytic endopeptidase complex subunit C13) (Proteasome component C13) (Proteasome subunit beta-5i)	1240600	441108	0.00026325	0.000596525	0.441306	FALSE	FALSE	A0A068BIT8;P28063;G3UZW8	P28063	P28063	3D-structure;Cytoplasm;Differentiation;Hydrolase;Immunity;Nucleus;Polymorphism;Protease;Proteasome;Reference proteome;Threonine protease;Zymogen	Peptidase T1B family	cytoplasm [GO:0005737]; cytosol [GO:0005829]; nucleoplasm [GO:0005654]; nucleus [GO:0005634]; proteasome complex [GO:0000502]; proteasome core complex [GO:0005839]; proteasome core complex, beta-subunit complex [GO:0019774]; spermatoproteasome complex [GO:1990111]; endopeptidase activity [GO:0004175]; threonine-type endopeptidase activity [GO:0004298]; antigen processing and presentation [GO:0019…	P28063
A0A068EW80;Q60953;Q60953-2;D3Z3A6;D3YXR5;F7BTZ2	Pml	Pml	Protein PML	127854	26905	8.77921e-05	0.000118126	0.743209	FALSE	FALSE	A0A068EW80;Q60953;Q60953-2;D3Z3A6;D3YXR5;F7BTZ2	Q60953	Q60953	Acetylation;Activator;Alternative splicing;Antiviral defense;Apoptosis;Biological rhythms;Coiled coil;Cytoplasm;DNA-binding;Endoplasmic reticulum;Endosome;Host-virus interaction;Immunity;Innate immunity;Isopeptide bond;Membrane;Metal-binding;Nucleus;Phosphoprotein;Reference proteome;Repeat;Transcription;Transcription regulation;Tumor suppressor;Ubl conjugation;Zinc;Zinc-finger		cytoplasm [GO:0005737]; cytosol [GO:0005829]; early endosome membrane [GO:0031901]; extrinsic component of endoplasmic reticulum membrane [GO:0042406]; nuclear chromosome, telomeric region [GO:0000784]; nuclear matrix [GO:0016363]; nuclear membrane [GO:0031965]; nucleolus [GO:0005730]; nucleoplasm [GO:0005654]; nucleus [GO:0005634]; PML body [GO:0016605]; cobalt ion binding [GO:0050897]; DNA bind…	Q60953
A0A075B662;A2NTU7;Q6PIR9;P01849	Tcra	Tcra	T-cell receptor alpha chain C region	207986	33085	2.21461e-05	2.29106e-05	0.96663	FALSE	FALSE	A0A075B662;A2NTU7;Q6PIR9;P01849	P01849	P01849	3D-structure;Glycoprotein;Membrane;Receptor;Reference proteome;Transmembrane;Transmembrane helix		integral component of membrane [GO:0016021]	P01849
A0A077K846;Q3TZM9;Q3TZM9-2;Q3TZM9-3	Alg11	Alg11	GDP-Man:Man(3)GlcNAc(2)-PP-Dol alpha-1,2-mannosyltransferase (EC 2.4.1.131) (Asparagine-linked glycosylation protein 11 homolog) (Glycolipid 2-alpha-mannosyltransferase)	33151	NA	1.28064e-05	NA	NA	TRUE	FALSE	A0A077K846;Q3TZM9;Q3TZM9-2;Q3TZM9-3	NA	Q3TZM9	Alternative splicing;Endoplasmic reticulum;Glycosyltransferase;Membrane;Reference proteome;Transferase;Transmembrane;Transmembrane helix	Glycosyltransferase group 1 family, Glycosyltransferase 4 subfamily	endoplasmic reticulum membrane [GO:0005789]; integral component of membrane [GO:0016021]; GDP-Man:Man3GlcNAc2-PP-Dol alpha-1,2-mannosyltransferase activity [GO:0004377]; oligosaccharide-lipid intermediate biosynthetic process [GO:0006490]; protein N-linked glycosylation [GO:0006487]	Q3TZM9
A0A087WNM1;Q91Z67;A0A087WSQ1;A0A087WS59;Q91Z69	Srgap2|Srgap1	Srgap2 Fbp27 Fnbp2|Srgap1 Arhgap13	SLIT-ROBO Rho GTPase-activating protein 2 (srGAP2) (Formin-binding protein 2) (Formin-binding protein 27) (FBP-27)|SLIT-ROBO Rho GTPase-activating protein 1 (srGAP1) (Rho GTPase-activating protein 13)	14395	2187	9.88812e-06	1.18065e-05	0.837512	FALSE	FALSE	A0A087WNM1;Q91Z67;A0A087WSQ1;A0A087WS59	Q91Z67;Q91Z69	Q91Z67|Q91Z69	Cell junction;Cell membrane;Cell projection;Coiled coil;Cytoplasm;Cytoplasmic vesicle;GTPase activation;Membrane;Methylation;Neurogenesis;Nucleus;Phosphoprotein;Postsynaptic cell membrane;Reference proteome;SH3 domain;Synapse|3D-structure;Coiled coil;GTPase activation;Phosphoprotein;Reference proteome;SH3 domain	|	cell junction [GO:0030054]; cytoplasm [GO:0005737]; cytosol [GO:0005829]; dendritic spine head [GO:0044327]; lamellipodium [GO:0030027]; mitochondrial inner membrane [GO:0005743]; nucleoplasm [GO:0005654]; phagocytic vesicle [GO:0045335]; plasma membrane [GO:0005886]; postsynaptic density [GO:0014069]; postsynaptic membrane [GO:0045211]; GTPase activator activity [GO:0005096]; identical protein b…	Q91Z67;Q91Z69
A0A087WNS9;Q8JZT1;A0A087WQ65;A0A087WRZ2;A0A087WNT2;A0A087WPY4;Q9CXN2;Q99JA5;Q64253	Ly6e	Ly6e Ly67 Sca-2 Tsa-1	Lymphocyte antigen 6E (Ly-6E) (Stem cell antigen 2) (Thymic shared antigen 1) (TSA-1)	63915	4968	3.13218e-06	3.0639e-06	1.02228	FALSE	FALSE	A0A087WNS9;Q8JZT1;A0A087WQ65;A0A087WRZ2;A0A087WNT2;A0A087WPY4;Q9CXN2;Q99JA5;Q64253	Q64253	Q64253	Cell membrane;Disulfide bond;GPI-anchor;Glycoprotein;Lipoprotein;Membrane;Reference proteome;Signal		anchored component of membrane [GO:0031225]; membrane [GO:0016020]; plasma membrane [GO:0005886]; synapse [GO:0045202]; acetylcholine receptor binding [GO:0033130]; acetylcholine receptor inhibitor activity [GO:0030550]; acetylcholine receptor signaling pathway [GO:0095500]; adrenal gland development [GO:0030325]; epinephrine secretion [GO:0048242]; in utero embryonic development [GO:0001701]; no…	Q64253
A0A087WNV1;A0A087WSR7;A0A087WR52;Q8K2K6-3;Q8K2K6-1;Q8K2K6;Q8K2K6-2	Agfg1	Agfg1 Hrb Rip	Arf-GAP domain and FG repeat-containing protein 1 (HIV-1 Rev-binding protein homolog) (Nucleoporin-like protein RIP)	112342	19540	4.23816e-05	5.06861e-05	0.836157	FALSE	FALSE	A0A087WNV1;A0A087WSR7;A0A087WR52;Q8K2K6-3;Q8K2K6-1;Q8K2K6;Q8K2K6-2	Q8K2K6	Q8K2K6	Alternative splicing;Cytoplasmic vesicle;DNA-binding;Developmental protein;Differentiation;Glycoprotein;Metal-binding;Nucleus;Phosphoprotein;Reference proteome;Repeat;Spermatogenesis;Transport;Zinc;Zinc-finger		cell projection [GO:0042995]; cytoplasmic vesicle [GO:0031410]; intracellular membrane-bounded organelle [GO:0043231]; neuronal cell body [GO:0043025]; nucleus [GO:0005634]; DNA binding [GO:0003677]; GTPase activator activity [GO:0005096]; metal ion binding [GO:0046872]; acrosome assembly [GO:0001675]; intermediate filament organization [GO:0045109]; multicellular organism development [GO:0007275…	Q8K2K6
A0A087WP63;A0A087WNX7;A0A087WNL7;A0A087WQ44	Gm42715	Gm42715	Predicted gene 42715 (Fragment)	10387	NA	2.40708e-05	NA	NA	FALSE	FALSE	A0A087WP63;A0A087WNX7;A0A087WNL7;A0A087WQ44	NA	NA	Coiled coil;Reference proteome		Swr1 complex [GO:0000812]; ATP binding [GO:0005524]; ATPase activity [GO:0016887]; DNA binding [GO:0003677]; histone binding [GO:0042393]; ATP-dependent chromatin remodeling [GO:0043044]; chromatin remodeling [GO:0006338]; gene silencing [GO:0016458]; histone exchange [GO:0043486]	A0A087WP63
A0A087WPA4;A0A0R4J2B5;A0A087WRI8;G5E8E3;Q8R3Y5-3;Q8R3Y5-2;Q8R3Y5			Uncharacterized protein C19orf47 homolog	2734	3538	3.97708e-07	7.02187e-06	0.0566384	FALSE	TRUE	A0A087WPA4;A0A0R4J2B5;A0A087WRI8;G5E8E3;Q8R3Y5-3;Q8R3Y5-2;Q8R3Y5	Q8R3Y5	Q8R3Y5	Alternative splicing;Isopeptide bond;Phosphoprotein;Reference proteome;Ubl conjugation		nucleoplasm [GO:0005654]	Q8R3Y5
A0A087WPF8;A0A087WQN8;A0A087WSR2;E9QN99;A0A087WP24;A0A087WRJ2;Q8VCR7	Abhd14b	Abhd14b Cib	Protein ABHD14B (EC 3.-.-.-) (Alpha/beta hydrolase domain-containing protein 14B) (Abhydrolase domain-containing protein 14B) (CCG1-interacting factor B)	50583	8863	6.50461e-06	8.89264e-06	0.731459	FALSE	FALSE	A0A087WPF8;A0A087WQN8;A0A087WSR2;E9QN99;A0A087WP24;A0A087WRJ2;Q8VCR7	Q8VCR7	Q8VCR7	Cytoplasm;Hydrolase;Nucleus;Phosphoprotein;Reference proteome	AB hydrolase superfamily, ABHD14 family	cytoplasm [GO:0005737]; cytosol [GO:0005829]; nucleolus [GO:0005730]; nucleoplasm [GO:0005654]; nucleus [GO:0005634]; hydrolase activity [GO:0016787]; positive regulation of transcription by RNA polymerase II [GO:0045944]	Q8VCR7
A0A087WPH5;Q8VC60-2;Q8VC60;A0A087WRY5;P23780	Glb1l|Glb1	Glb1l|Glb1 Bgl Glb-1	Beta-galactosidase-1-like protein (EC 3.2.1.-)|Beta-galactosidase (EC 3.2.1.23) (Acid beta-galactosidase) (Lactase)	2670	15197	1.16619e-06	4.96609e-05	0.023483	FALSE	TRUE	A0A087WPH5;Q8VC60-2;Q8VC60;A0A087WRY5	P23780;Q8VC60	Q8VC60|P23780	Alternative splicing;Glycoprotein;Glycosidase;Hydrolase;Reference proteome;Secreted;Signal|Disulfide bond;Glycoprotein;Glycosidase;Hydrolase;Lysosome;Reference proteome;Signal;Zymogen	Glycosyl hydrolase 35 family|Glycosyl hydrolase 35 family	extracellular space [GO:0005615]; vacuole [GO:0005773]; beta-galactosidase activity [GO:0004565]; carbohydrate metabolic process [GO:0005975]|cytoplasm [GO:0005737]; extracellular space [GO:0005615]; Golgi apparatus [GO:0005794]; intracellular membrane-bounded organelle [GO:0043231]; lysosome [GO:0005764]; vacuole [GO:0005773]; beta-galactosidase activity [GO:0004565]; galactoside binding [GO:001…	Q8VC60;P23780
A0A087WPK1;A0A087WSE1;E9QM14;Q9JIY2-4;Q9JIY2-3;Q9JIY2-2;Q9JIY2	Cbll1	Cbll1 Hakai	E3 ubiquitin-protein ligase Hakai (EC 2.3.2.27) (Casitas B-lineage lymphoma-transforming sequence-like protein 1) (c-Cbl-like protein 1) (E-cadherin binding protein E7) (RING-type E3 ubiquitin transferase Hakai)	15103	1480	3.28575e-06	3.60103e-06	0.912447	FALSE	FALSE	A0A087WPK1;A0A087WSE1;E9QM14;Q9JIY2-4;Q9JIY2-3;Q9JIY2-2;Q9JIY2	Q9JIY2	Q9JIY2	3D-structure;Alternative splicing;Cytoplasm;Developmental protein;Metal-binding;Nucleus;Phosphoprotein;Reference proteome;Transferase;Ubl conjugation pathway;Zinc;Zinc-finger	Hakai family	cytoplasm [GO:0005737]; nuclear speck [GO:0016607]; nucleus [GO:0005634]; RNA N6-methyladenosine methyltransferase complex [GO:0036396]; identical protein binding [GO:0042802]; metal ion binding [GO:0046872]; ubiquitin protein ligase activity [GO:0061630]; cell-cell adhesion [GO:0098609]; mRNA methylation [GO:0080009]; multicellular organism development [GO:0007275]; negative regulation of cell a…	Q9JIY2
A0A087WQB0;Q3UIS6;Q569V4;Q3UBK1;P60762-2;P60762;Q3U5J6;Q5DTS9	Morf4l1	Morf4l1 Mrg15 Tex189	Mortality factor 4-like protein 1 (MORF-related gene 15 protein) (Testis-expressed gene 189 protein) (Transcription factor-like protein MRG15)	69331	8816	1.66424e-05	1.63479e-05	1.01802	FALSE	FALSE	A0A087WQB0;Q3UIS6;Q569V4;Q3UBK1;P60762-2;P60762;Q3U5J6;Q5DTS9	P60762	P60762	Acetylation;Alternative splicing;Chromatin regulator;DNA damage;DNA recombination;DNA repair;Growth regulation;Nucleus;Reference proteome;Transcription;Transcription regulation		histone acetyltransferase complex [GO:0000123]; NuA4 histone acetyltransferase complex [GO:0035267]; nuclear speck [GO:0016607]; Sin3 complex [GO:0016580]; chromatin binding [GO:0003682]; protein N-terminus binding [GO:0047485]; cell population proliferation [GO:0008283]; chromatin remodeling [GO:0006338]; chromatin silencing [GO:0006342]; double-strand break repair via homologous recombination […	P60762
A0A087WQE6;A0A087WNT1;P83940;A0A087WPE4	Eloc	Eloc Tceb1	Elongin-C (EloC) (Elongin 15 kDa subunit) (RNA polymerase II transcription factor SIII subunit C) (SIII p15) (Stromal membrane-associated protein SMAP1B homolog) (Transcription elongation factor B polypeptide 1)	729733	289516	5.43561e-05	0.000161383	0.336814	FALSE	FALSE	A0A087WQE6;A0A087WNT1;P83940;A0A087WPE4	P83940	P83940	3D-structure;Nucleus;Reference proteome;Transcription;Transcription regulation;Ubl conjugation pathway	SKP1 family	elongin complex [GO:0070449]; VCB complex [GO:0030891]; protein-containing complex binding [GO:0044877]; positive regulation of transcription elongation from RNA polymerase II promoter [GO:0032968]; protein ubiquitination [GO:0016567]; ubiquitin-dependent protein catabolic process [GO:0006511]	P83940
A0A087WQH8	Slc35a4	Slc35a4	Probable UDP-sugar transporter protein SLC35A4	48516	NA	3.78343e-06	NA	NA	FALSE	FALSE	A0A087WQH8	NA	NA	Coiled coil;Proteomics identification;Reference proteome			A0A087WQH8
A0A087WQN7;F8VQ87;P97789-3;P97789-2;P97789;A0A087WNV6	Xrn1	Xrn1 Dhm2 Exo Sep1	5'-3' exoribonuclease 1 (mXRN1) (EC 3.1.13.-) (Protein Dhm2) (Strand-exchange protein 1 homolog)	13191	2356	1.7914e-05	2.04587e-05	0.875618	FALSE	FALSE	A0A087WQN7;F8VQ87;P97789-3;P97789-2;P97789;A0A087WNV6	P97789	P97789	Alternative splicing;Cytoplasm;DNA-binding;Exonuclease;Hydrolase;Nuclease;Phosphoprotein;RNA-binding;Reference proteome	5'-3' exonuclease family	cytoplasm [GO:0005737]; cytosol [GO:0005829]; dendrite [GO:0030425]; neuronal cell body [GO:0043025]; nucleus [GO:0005634]; P-body [GO:0000932]; plasma membrane [GO:0005886]; synapse [GO:0045202]; 5'-3' exoribonuclease activity [GO:0004534]; G-quadruplex DNA binding [GO:0051880]; G-quadruplex RNA binding [GO:0002151]; cell aging [GO:0007569]; histone mRNA catabolic process [GO:0071044]; meiotic c…	P97789
A0A087WQQ5;A0A087WS29;F8VQC7;Q61595-5;A0A087WP85;A0A087WP14;A0A087WPX0;Q61595-3;Q61595;A0A087WNW3;A0A087WQI3;Q61595-10;Q61595-7;Q61595-11;A0A087WQF8;A0A087WS04;A0A087WQG4;A0A087WS23;A0A087WQ25;A0A087WRS1;Q61595-6;Q61595-9;A0A087WP48;A0A087WQD0;A0A087WPW5;Q61595-2;Q61595-16;Q61595-14;Q61595-13;Q61595-15;Q61595-12;Q61595-4;Q61595-8	Ktn1	Ktn1	Kinectin	100254	3264	0.000102608	2.22585e-05	4.60984	FALSE	FALSE	A0A087WQQ5;A0A087WS29;F8VQC7;Q61595-5;A0A087WP85;A0A087WP14;A0A087WPX0;Q61595-3;Q61595;A0A087WNW3;A0A087WQI3;Q61595-10;Q61595-7;Q61595-11;A0A087WQF8;A0A087WS04;A0A087WQG4;A0A087WS23;A0A087WQ25;A0A087WRS1;Q61595-6;Q61595-9;A0A087WP48;A0A087WQD0;A0A087WPW5;Q61595-2;Q61595-16;Q61595-14;Q61595-13;Q61595-15;Q61595-12;Q61595-4;Q61595-8	Q61595	Q61595	Alternative splicing;Coiled coil;Endoplasmic reticulum;Glycoprotein;Membrane;Phosphoprotein;Reference proteome;Signal-anchor;Transmembrane;Transmembrane helix	Kinectin family	endoplasmic reticulum [GO:0005783]; endoplasmic reticulum membrane [GO:0005789]; integral component of membrane [GO:0016021]; kinesin binding [GO:0019894]; microtubule-based movement [GO:0007018]	Q61595
A0A087WQS2;Q9CQC6;A0A087WPF9	Bzw1	Bzw1	Basic leucine zipper and W2 domain-containing protein 1	1074961	122892	0.000384758	0.000263857	1.45821	FALSE	FALSE	A0A087WQS2;Q9CQC6;A0A087WPF9	Q9CQC6	Q9CQC6	Acetylation;Activator;Isopeptide bond;Phosphoprotein;Reference proteome;Transcription;Transcription regulation;Ubl conjugation	BZW family	cytoplasm [GO:0005737]	Q9CQC6
A0A087WQS5;Q14BC2;Q9CR84;P56384;P56383	Atp5mc1|Atp5mc3|Atp5mc2	Atp5mc1 Atp5g1|Atp5mc3 Atp5g3|Atp5mc2 Atp5g2	ATP synthase F(0) complex subunit C1, mitochondrial (ATP synthase lipid-binding protein) (ATP synthase membrane subunit c locus 1) (ATP synthase proteolipid P1) (ATPase protein 9) (ATPase subunit c)|ATP synthase F(0) complex subunit C3, mitochondrial (ATP synthase lipid-binding protein) (ATP synthase membrane subunit c locus 3) (ATP synthase proteolipid P3) (ATPase protein 9) (ATPase subunit c)|A…	21554	5704	1.67223e-06	3.94505e-06	0.423881	FALSE	FALSE	A0A087WQS5;Q14BC2;Q9CR84;P56384;P56383	P56383;Q9CR84;P56384	Q9CR84|P56384|P56383	CF(0);Hydrogen ion transport;Ion transport;Lipid-binding;Membrane;Methylation;Mitochondrion;Reference proteome;Transit peptide;Transmembrane;Transmembrane helix;Transport|CF(0);Hydrogen ion transport;Ion transport;Lipid-binding;Membrane;Methylation;Mitochondrion;Reference proteome;Transit peptide;Transmembrane;Transmembrane helix;Transport|CF(0);Hydrogen ion transport;Ion transport;Lipid-binding;…	ATPase C chain family|ATPase C chain family|ATPase C chain family	cation channel complex [GO:0034703]; distal axon [GO:0150034]; mitochondrial inner membrane [GO:0005743]; mitochondrial proton-transporting ATP synthase complex [GO:0005753]; mitochondrial proton-transporting ATP synthase complex, coupling factor F(o) [GO:0000276]; mitochondrion [GO:0005739]; neuronal cell body [GO:0043025]; proton-transporting ATP synthase complex, coupling factor F(o) [GO:00452…	Q9CR84;P56384;P56383
A0A087WQT0;Q8CCS9;Q8BSV9;O88697;D3YXM1;Q05DP1	Stk16	Stk16 Edpk Krct Mpsk1 Pkl12 Tsf1	Serine/threonine-protein kinase 16 (EC 2.7.11.1) (Embryo-derived protein kinase) (Edpk) (Myristoylated and palmitoylated serine/threonine-protein kinase) (MPSK) (Protein kinase Krct) (Protein kinase PKL12) (TGF-beta-stimulated factor 1) (TSF-1) (Tyrosine-protein kinase STK16) (EC 2.7.10.2)	34032	335	5.94973e-06	5.14743e-07	11.5586	TRUE	FALSE	A0A087WQT0;Q8CCS9;Q8BSV9;O88697;D3YXM1;Q05DP1	O88697	O88697	ATP-binding;Cytoplasm;Kinase;Lipoprotein;Membrane;Myristate;Nucleotide-binding;Palmitate;Phosphoprotein;Reference proteome;Serine/threonine-protein kinase;Transferase	Protein kinase superfamily, Ser/Thr protein kinase family	cytoplasm [GO:0005737]; cytosol [GO:0005829]; Golgi-associated vesicle [GO:0005798]; membrane [GO:0016020]; perinuclear region of cytoplasm [GO:0048471]; ATP binding [GO:0005524]; non-membrane spanning protein tyrosine kinase activity [GO:0004715]; protein kinase activity [GO:0004672]; protein serine/threonine kinase activity [GO:0004674]; RNA polymerase II cis-regulatory region sequence-specific…	O88697
A0A087WRC8;A0A087WQF7;Q6P5F6	Slc39a10	Slc39a10 Kiaa1265 Zip10	Zinc transporter ZIP10 (Solute carrier family 39 member 10) (Zrt- and Irt-like protein 10) (ZIP-10)	132901	NA	1.56699e-05	NA	NA	TRUE	FALSE	A0A087WRC8;A0A087WQF7;Q6P5F6	NA	Q6P5F6	Glycoprotein;Ion transport;Membrane;Phosphoprotein;Reference proteome;Signal;Transmembrane;Transmembrane helix;Transport;Zinc;Zinc transport	ZIP transporter (TC 2.A.5) family	cell [GO:0005623]; integral component of plasma membrane [GO:0005887]; plasma membrane [GO:0005886]; zinc ion transmembrane transporter activity [GO:0005385]; cellular zinc ion homeostasis [GO:0006882]; negative regulation of B cell apoptotic process [GO:0002903]; positive regulation of B cell proliferation [GO:0030890]; positive regulation of B cell receptor signaling pathway [GO:0050861]; posit…	Q6P5F6
A0A087WRE5;Q6P3D0	Nudt16	Nudt16	U8 snoRNA-decapping enzyme (EC 3.6.1.62) (IDP phosphatase) (IDPase) (EC 3.6.1.64) (Inosine diphosphate phosphatase) (Nucleoside diphosphate-linked moiety X motif 16) (Nudix motif 16) (m7GpppN-mRNA hydrolase)	72383	28689	1.07499e-05	2.79823e-05	0.384167	FALSE	FALSE	A0A087WRE5;Q6P3D0	Q6P3D0	Q6P3D0	Cytoplasm;Hydrolase;Magnesium;Manganese;Metal-binding;Nucleotide metabolism;Nucleotide-binding;Nucleus;RNA-binding;Reference proteome	Nudix hydrolase family, NUDT16 subfamily	cytoplasm [GO:0005737]; nucleolus [GO:0005730]; nucleoplasm [GO:0005654]; nucleus [GO:0005634]; chloride ion binding [GO:0031404]; cobalt ion binding [GO:0050897]; dITP diphosphatase activity [GO:0035870]; GTP binding [GO:0005525]; identical protein binding [GO:0042802]; ITP binding [GO:1901641]; m7G(5')pppN diphosphatase activity [GO:0050072]; magnesium ion binding [GO:0000287]; manganese ion bi…	Q6P3D0
A0A087WRH2;Q9WUD8;D3Z3C1	Faim	Faim Faim1	Fas apoptotic inhibitory molecule 1	118103	35489	1.6286e-05	3.20392e-05	0.508315	FALSE	FALSE	A0A087WRH2;Q9WUD8;D3Z3C1	Q9WUD8	Q9WUD8	3D-structure;Acetylation;Apoptosis;Cytoplasm;Reference proteome	FAIM1 family	cytoplasm [GO:0005737]; apoptotic process [GO:0006915]; I-kappaB kinase/NF-kappaB signaling [GO:0007249]; negative regulation of extrinsic apoptotic signaling pathway via death domain receptors [GO:1902042]; positive regulation of neurogenesis [GO:0050769]	Q9WUD8
A0A087WRP7;A0A087WNZ5;P0CW02;P0CW03	Ly6c1|Ly6c2	Ly6c1|Ly6c2 Ly6c	Lymphocyte antigen 6C1 (Ly-6C1)|Lymphocyte antigen 6C2 (Ly-6C2)	253188	35895	2.12926e-05	2.27679e-05	0.935205	FALSE	FALSE	A0A087WRP7;A0A087WNZ5;P0CW02	P0CW03;P0CW02	P0CW02|P0CW03	Cell membrane;Disulfide bond;GPI-anchor;Glycoprotein;Lipoprotein;Membrane;Reference proteome;Signal|Cell membrane;Direct protein sequencing;Disulfide bond;GPI-anchor;Glycoprotein;Lipoprotein;Membrane;Reference proteome;Signal	|	anchored component of membrane [GO:0031225]; cell surface [GO:0009986]; external side of plasma membrane [GO:0009897]; plasma membrane [GO:0005886]; synapse [GO:0045202]; acetylcholine receptor binding [GO:0033130]; acetylcholine receptor inhibitor activity [GO:0030550]; acetylcholine receptor signaling pathway [GO:0095500]|anchored component of membrane [GO:0031225]; cell surface [GO:0009986]; p…	P0CW02;P0CW03
A0A087WRS3;A0A087WPP8;Q6AXH6;Q6AXD2;P62484;A0A087WR90;Q8CBW3	Abi2|Abi1	Abi2|Abi1 Ssh3bp1	Abl interactor 2 (Abelson interactor 2) (Abi-2) (Abl-binding protein 3) (AblBP3) (Arg-binding protein 1) (ArgBP1)|Abl interactor 1 (Abelson interactor 1) (Abi-1) (Ablphilin-1) (Eps8 SH3 domain-binding protein) (Eps8-binding protein) (Spectrin SH3 domain-binding protein 1) (e3B1)	1215	19846	4.19177e-07	4.63756e-05	0.00903874	FALSE	TRUE	A0A087WRS3;A0A087WPP8;Q6AXH6;Q6AXD2;P62484;A0A087WR90	Q8CBW3;P62484	P62484|Q8CBW3	Cell junction;Cell projection;Coiled coil;Cytoplasm;Cytoskeleton;Neurogenesis;Phosphoprotein;Reference proteome;SH3 domain;Synapse|Acetylation;Alternative splicing;Cell junction;Cell projection;Coiled coil;Cytoplasm;Cytoskeleton;Nucleus;Phosphoprotein;Reference proteome;SH3 domain;Synapse	ABI family|ABI family	adherens junction [GO:0005912]; cytosol [GO:0005829]; dendrite [GO:0030425]; dendritic spine [GO:0043197]; filopodium tip [GO:0032433]; glutamatergic synapse [GO:0098978]; lamellipodium [GO:0030027]; postsynaptic actin cytoskeleton [GO:0098871]; SCAR complex [GO:0031209]; proline-rich region binding [GO:0070064]; SH3 domain binding [GO:0017124]; ubiquitin protein ligase binding [GO:0031625]; acti…	P62484;Q8CBW3
A0A087WRY3;Q80XU3	Nucks1	Nucks1 Nucks	Nuclear ubiquitous casein and cyclin-dependent kinase substrate 1 (JC7)	35050	44831	6.41467e-06	5.27185e-05	0.121678	FALSE	FALSE	A0A087WRY3;Q80XU3	Q80XU3	Q80XU3	Nucleus;Phosphoprotein;Reference proteome		cell [GO:0005623]; chromatin [GO:0000785]; cytoplasm [GO:0005737]; nuclear chromatin [GO:0000790]; nucleolus [GO:0005730]; nucleoplasm [GO:0005654]; nucleus [GO:0005634]; chromatin binding [GO:0003682]; DNA-binding transcription activator activity, RNA polymerase II-specific [GO:0001228]; double-stranded DNA binding [GO:0003690]; single-stranded DNA binding [GO:0003697]; transcription factor bind…	Q80XU3
A0A087WSJ7;Q9CWW9;Q3TE80;Q3T9M2	2410002F23Rik	2410002F23Rik	RIKEN cDNA 2410002F23 gene	3760	NA	4.95211e-07	NA	NA	FALSE	FALSE	A0A087WSJ7;Q9CWW9;Q3TE80;Q3T9M2	NA	NA	Proteomics identification;Reference proteome			A0A087WSJ7
A0A0A0MQ68;Q60759;Q8BVD4	Gcdh	Gcdh	Glutaryl-CoA dehydrogenase, mitochondrial (GCD) (EC 1.3.8.6)	46464	5638	1.60985e-05	1.2247e-05	1.31449	FALSE	FALSE	A0A0A0MQ68;Q60759;Q8BVD4	Q60759	Q60759	Acetylation;FAD;Flavoprotein;Mitochondrion;Oxidoreductase;Reference proteome;Transit peptide	Acyl-CoA dehydrogenase family	mitochondrial inner membrane [GO:0005743]; mitochondrial matrix [GO:0005759]; mitochondrion [GO:0005739]; fatty-acyl-CoA binding [GO:0000062]; flavin adenine dinucleotide binding [GO:0050660]; glutaryl-CoA dehydrogenase activity [GO:0004361]; glutaryl-CoA hydrolase activity [GO:0044466]; acyl-CoA metabolic process [GO:0006637]; fatty acid beta-oxidation using acyl-CoA dehydrogenase [GO:0033539]; …	Q60759
A0A0A0MQ70;Q5SWT3	Slc25a35	Slc25a35	Solute carrier family 25 member 35	4167	1426	9.36785e-07	2.07953e-06	0.45048	FALSE	FALSE	A0A0A0MQ70;Q5SWT3	Q5SWT3	Q5SWT3	Membrane;Mitochondrion;Mitochondrion inner membrane;Reference proteome;Repeat;Transmembrane;Transmembrane helix;Transport	Mitochondrial carrier (TC 2.A.29) family	integral component of membrane [GO:0016021]; mitochondrial inner membrane [GO:0005743]; mitochondrion [GO:0005739]	Q5SWT3
A0A0A0MQ73;Q6PDK2	Kmt2d	Kmt2d Mll2 Mll4	Histone-lysine N-methyltransferase 2D (Lysine N-methyltransferase 2D) (EC 2.1.1.354) (ALL1-related protein) (Myeloid/lymphoid or mixed-lineage leukemia protein 2)	966	39	4.05132e-06	1.04618e-06	3.87248	FALSE	FALSE	A0A0A0MQ73;Q6PDK2	Q6PDK2	Q6PDK2	Acetylation;Chromatin regulator;Coiled coil;Isopeptide bond;Metal-binding;Methylation;Methyltransferase;Nucleus;Phosphoprotein;Reference proteome;Repeat;S-adenosyl-L-methionine;Transcription;Transcription regulation;Transferase;Ubl conjugation;Zinc;Zinc-finger	Class V-like SAM-binding methyltransferase superfamily, Histone-lysine methyltransferase family, TRX/MLL subfamily	histone methyltransferase complex [GO:0035097]; MLL3/4 complex [GO:0044666]; nucleoplasm [GO:0005654]; DNA-binding transcription activator activity, RNA polymerase II-specific [GO:0001228]; histone binding [GO:0042393]; histone methyltransferase activity (H3-K4 specific) [GO:0042800]; metal ion binding [GO:0046872]; transcription coactivator activity [GO:0003713]; transcription regulatory region …	Q6PDK2
A0A0A0MQ80;B7ZNK9;Q3UMC0;A0A0G2JFY0;Q9D3R6	Spata5|Katnal2	Spata5 Spaf|Katnal2	ATPase family protein 2 homolog (EC 3.6.4.10) (Spermatogenesis-associated factor protein) (Spermatogenesis-associated protein 5)|Katanin p60 ATPase-containing subunit A-like 2 (Katanin p60 subunit A-like 2) (EC 5.6.1.1) (p60 katanin-like 2)	20200	21774	1.37174e-05	9.46388e-05	0.144944	FALSE	FALSE	A0A0A0MQ80;B7ZNK9;Q3UMC0;A0A0G2JFY0	Q3UMC0;Q9D3R6	Q3UMC0|Q9D3R6	ATP-binding;Chaperone;Cytoplasm;Developmental protein;Differentiation;Hydrolase;Isopeptide bond;Mitochondrion;Nucleotide-binding;Phosphoprotein;Reference proteome;Repeat;Spermatogenesis;Ubl conjugation|ATP-binding;Alternative splicing;Cytoplasm;Cytoskeleton;Isomerase;Microtubule;Nucleotide-binding;Reference proteome	AAA ATPase family, AFG2 subfamily|AAA ATPase family, Katanin p60 subunit A1 subfamily, A-like 2 sub-subfamily	cytoplasm [GO:0005737]; mitochondrion [GO:0005739]; ATP binding [GO:0005524]; ATPase activity [GO:0016887]; brain development [GO:0007420]; cell differentiation [GO:0030154]; spermatogenesis [GO:0007283]|cytoplasm [GO:0005737]; microtubule [GO:0005874]; nucleus [GO:0005634]; spindle [GO:0005819]; spindle pole [GO:0000922]; ATP binding [GO:0005524]; ATPase activity [GO:0016887]; isomerase activity…	Q3UMC0;Q9D3R6
A0A0A0MQ87;Q02384;S4R2C4	Sos2	Sos2	Son of sevenless homolog 2 (SOS-2) (mSOS-2)	1164	NA	1.24501e-06	NA	NA	TRUE	FALSE	A0A0A0MQ87;Q02384;S4R2C4	NA	Q02384	3D-structure;Guanine-nucleotide releasing factor;Methylation;Reference proteome		nucleosome [GO:0000786]; DNA binding [GO:0003677]; guanyl-nucleotide exchange factor activity [GO:0005085]; protein heterodimerization activity [GO:0046982]; Ras guanyl-nucleotide exchange factor activity [GO:0005088]; B cell homeostasis [GO:0001782]; lymphocyte homeostasis [GO:0002260]; positive regulation of small GTPase mediated signal transduction [GO:0051057]; regulation of pro-B cell differ…	Q02384
A0A0A0MQ89;Q80US4;V9GXE4;Q80US4-3	Actr5	Actr5	Actin-related protein 5	9474	1276	4.51324e-06	3.86886e-06	1.16655	FALSE	FALSE	A0A0A0MQ89;Q80US4;V9GXE4;Q80US4-3	Q80US4	Q80US4	Alternative splicing;Coiled coil;DNA damage;DNA recombination;DNA repair;Isopeptide bond;Nucleus;Reference proteome;Transcription;Transcription regulation;Ubl conjugation	Actin family, ARP5 subfamily	cytoplasm [GO:0005737]; Ino80 complex [GO:0031011]; nucleus [GO:0005634]; ATP-dependent chromatin remodeling [GO:0043044]; DNA duplex unwinding [GO:0032508]; DNA recombination [GO:0006310]; double-strand break repair [GO:0006302]; regulation of transcription, DNA-templated [GO:0006355]; UV-damage excision repair [GO:0070914]	Q80US4
A0A0A0MQ98;G3UZM1;Q69ZK6;G3UZX8	Jmjd1c	Jmjd1c Jhdm2c Kiaa1380	Probable JmjC domain-containing histone demethylation protein 2C (EC 1.14.11.-) (Jumonji domain-containing protein 1C)	145	NA	2.85055e-07	NA	NA	FALSE	FALSE	A0A0A0MQ98;G3UZM1;Q69ZK6;G3UZX8	NA	Q69ZK6	Chromatin regulator;Dioxygenase;Direct protein sequencing;Iron;Isopeptide bond;Metal-binding;Nucleus;Oxidoreductase;Phosphoprotein;Reference proteome;Transcription;Transcription regulation;Ubl conjugation;Zinc;Zinc-finger	JHDM2 histone demethylase family	chromatin [GO:0000785]; nucleus [GO:0005634]; chromatin DNA binding [GO:0031490]; dioxygenase activity [GO:0051213]; histone demethylase activity (H3-K9 specific) [GO:0032454]; metal ion binding [GO:0046872]; transcription regulatory region sequence-specific DNA binding [GO:0000976]; epithelial cell morphogenesis [GO:0003382]; histone H3-K9 demethylation [GO:0033169]; maintenance of cell number […	Q69ZK6
A0A0A0MQD7;A3KGS3-2;A3KGS3;F7CGP0	Ralgapa2	Ralgapa2 Kiaa1272	Ral GTPase-activating protein subunit alpha-2 (250 kDa substrate of Akt) (AS250) (P220)	623	NA	9.31399e-07	NA	NA	FALSE	FALSE	A0A0A0MQD7;A3KGS3-2;A3KGS3;F7CGP0	NA	A3KGS3	Alternative splicing;Cytoplasm;GTPase activation;Phosphoprotein;Reference proteome		cytoplasm [GO:0005737]; cytosol [GO:0005829]; nucleus [GO:0005634]; plasma membrane [GO:0005886]; GTPase activator activity [GO:0005096]; protein heterodimerization activity [GO:0046982]; activation of GTPase activity [GO:0090630]; Ral protein signal transduction [GO:0032484]; regulation of exocyst localization [GO:0060178]; regulation of protein localization [GO:0032880]; regulation of small GTP…	A3KGS3
A0A0A0MQK7;O35473	C1d	C1d Suncor	Nuclear nucleic acid-binding protein C1D (mC1D) (Small unique nuclear receptor corepressor) (Sun-CoR) (SunCoR)	19016	14873	1.783e-06	1.05983e-05	0.168234	FALSE	FALSE	A0A0A0MQK7;O35473	O35473	O35473	Apoptosis;Cytoplasm;DNA-binding;Isopeptide bond;Nucleus;Phosphoprotein;RNA-binding;Reference proteome;Repressor;Transcription;Transcription regulation;Ubl conjugation;rRNA processing	C1D family	cytoplasm [GO:0005737]; nucleolus [GO:0005730]; nucleoplasm [GO:0005654]; transcriptional repressor complex [GO:0017053]; DNA binding [GO:0003677]; nuclear receptor binding [GO:0016922]; RNA binding [GO:0003723]; transcription corepressor activity [GO:0003714]; apoptotic process [GO:0006915]; maturation of 5.8S rRNA [GO:0000460]; negative regulation of transcription, DNA-templated [GO:0045892]	O35473
A0A0A0MQM6;I1E4X2;A0A0A0MQE0;E9Q6Z8;F8VQL7;A0A0R4J1Z4;P25425-10;P25425-4;P25425-7;P25425-9;P25425-11;P25425-8;P25425-3;P25425-6;P25425-2;P25425-5;P25425;P25425-12;P31362	Pou2f1|Pou2f3	Pou2f1 Oct-1 Otf-1 Otf1|Pou2f3 Epoc1 Oct11 Otf-11 Otf11	POU domain, class 2, transcription factor 1 (NF-A1) (Octamer-binding protein 1) (Oct-1) (Octamer-binding transcription factor 1) (OTF-1)|POU domain, class 2, transcription factor 3 (Epoc-1) (Octamer-binding protein 11) (Oct-11) (Octamer-binding transcription factor 11) (OTF-11)	4212	240	1.79614e-06	8.53197e-07	2.10519	FALSE	FALSE	A0A0A0MQM6;I1E4X2;A0A0A0MQE0;E9Q6Z8;F8VQL7;A0A0R4J1Z4;P25425-10;P25425-4;P25425-7;P25425-9;P25425-11;P25425-8;P25425-3;P25425-6;P25425-2;P25425-5;P25425;P25425-12	P25425;P31362	P25425|P31362	Activator;Alternative splicing;DNA-binding;Homeobox;Nucleus;Phosphoprotein;Reference proteome;Transcription;Transcription regulation|DNA-binding;Homeobox;Nucleus;Reference proteome;Transcription;Transcription regulation	POU transcription factor family, Class-2 subfamily|POU transcription factor family, Class-2 subfamily	endoplasmic reticulum [GO:0005783]; intracellular membrane-bounded organelle [GO:0043231]; nucleoplasm [GO:0005654]; nucleus [GO:0005634]; RNA polymerase II transcription factor complex [GO:0090575]; transcription factor complex [GO:0005667]; chromatin binding [GO:0003682]; DNA binding [GO:0003677]; DNA-binding transcription activator activity, RNA polymerase II-specific [GO:0001228]; DNA-binding…	P25425;P31362
A0A0A0MQN1;Q5RL79	Krtcap2	Krtcap2	Keratinocyte-associated protein 2 (KCP-2) (Dolichyl-diphosphooligosaccharide--protein glycosyltransferase subunit KCP2) (Oligosaccharyl transferase subunit KCP2)	126065	15322	1.10512e-05	1.00487e-05	1.09977	FALSE	FALSE	A0A0A0MQN1;Q5RL79	Q5RL79	Q5RL79	Endoplasmic reticulum;Membrane;Phosphoprotein;Reference proteome;Transmembrane;Transmembrane helix	KRTCAP2 family	endoplasmic reticulum membrane [GO:0005789]; integral component of membrane [GO:0016021]; protein N-linked glycosylation via arginine [GO:0042543]; protein N-linked glycosylation via asparagine [GO:0018279]	Q5RL79
A0A0A0U6W1			Envelope protein	2252	NA	1.09943e-06	NA	NA	FALSE	FALSE	A0A0A0U6W1	NA	NA	Membrane;Transmembrane;Transmembrane helix;Viral envelope protein;Virion		integral component of membrane [GO:0016021]	A0A0A0U6W1
A0A0A1HAM8;P26645;Q05BL6	Marcks	Marcks Macs	Myristoylated alanine-rich C-kinase substrate (MARCKS)	83782	397	1.74046e-05	5.26248e-07	33.073	TRUE	FALSE	A0A0A1HAM8;P26645;Q05BL6	P26645	P26645	3D-structure;Actin-binding;Calmodulin-binding;Cytoplasm;Cytoskeleton;Direct protein sequencing;Lipoprotein;Membrane;Myristate;Phosphoprotein;Reference proteome	MARCKS family	actin filament bundle [GO:0032432]; cell cortex [GO:0005938]; centrosome [GO:0005813]; cytoplasm [GO:0005737]; germinal vesicle [GO:0042585]; membrane [GO:0016020]; actin filament binding [GO:0051015]; calmodulin binding [GO:0005516]; identical protein binding [GO:0042802]; protein kinase C binding [GO:0005080]; actin crosslink formation [GO:0051764]; actin filament bundle assembly [GO:0051017]	P26645
A0A0A6YVR9;V9GXE6;I6L9E0;Q3U3J6;P09925	Surf1	Surf1 Surf-1	Surfeit locus protein 1	16060	16046	3.04711e-06	2.49537e-05	0.12211	FALSE	FALSE	A0A0A6YVR9;V9GXE6;I6L9E0;Q3U3J6;P09925	P09925	P09925	Membrane;Mitochondrion;Mitochondrion inner membrane;Reference proteome;Transmembrane;Transmembrane helix	SURF1 family	integral component of membrane [GO:0016021]; mitochondrial inner membrane [GO:0005743]; mitochondrion [GO:0005739]; cytochrome-c oxidase activity [GO:0004129]; mitochondrial respiratory chain complex IV assembly [GO:0033617]; oxidative phosphorylation [GO:0006119]	P09925
A0A0A6YVU8;Q9JKV1;Q8VCI8;D3YUD8	Adrm1	Adrm1 Gp110	Proteasomal ubiquitin receptor ADRM1 (110 kDa cell membrane glycoprotein) (Gp110) (Adhesion-regulating molecule 1) (ARM-1) (Rpn13 homolog)	247312	19320	7.28554e-05	3.63154e-05	2.00618	FALSE	FALSE	A0A0A6YVU8;Q9JKV1;Q8VCI8;D3YUD8	Q9JKV1	Q9JKV1	3D-structure;Acetylation;Cytoplasm;Isopeptide bond;Nucleus;Phosphoprotein;Proteasome;Reference proteome;Ubl conjugation	ADRM1 family	cytosol [GO:0005829]; nucleoplasm [GO:0005654]; plasma membrane [GO:0005886]; proteasome complex [GO:0000502]; proteasome regulatory particle, lid subcomplex [GO:0008541]; endopeptidase activator activity [GO:0061133]; protease binding [GO:0002020]; proteasome binding [GO:0070628]; ubiquitin binding [GO:0043130]; adipose tissue development [GO:0060612]; follicle-stimulating hormone signaling path…	Q9JKV1
A0A0A6YVX6;A0A0A6YW60;Q8BKH7-2;Q8BKH7	Mapkap1	Mapkap1 Mip1 Sin1	Target of rapamycin complex 2 subunit MAPKAP1 (TORC2 subunit MAPKAP1) (Mitogen-activated protein kinase 2-associated protein 1) (Stress-activated map kinase-interacting protein 1) (SAPK-interacting protein 1)	115092	268	1.83219e-06	7.06753e-07	2.5924	FALSE	FALSE	A0A0A6YVX6;A0A0A6YW60;Q8BKH7-2;Q8BKH7	Q8BKH7	Q8BKH7	Acetylation;Alternative splicing;Cell membrane;Cytoplasmic vesicle;Membrane;Nucleus;Phosphoprotein;Reference proteome;Stress response	SIN1 family	cytoplasm [GO:0005737]; cytoplasmic vesicle [GO:0031410]; cytosol [GO:0005829]; Golgi apparatus [GO:0005794]; nucleoplasm [GO:0005654]; plasma membrane [GO:0005886]; TORC2 complex [GO:0031932]; phosphatidic acid binding [GO:0070300]; phosphatidylinositol-3,4,5-trisphosphate binding [GO:0005547]; phosphatidylinositol-3,4-bisphosphate binding [GO:0043325]; phosphatidylinositol-3,5-bisphosphate bind…	Q8BKH7
A0A0A6YW87;Q9CX13	Cnih4	Cnih4	Protein cornichon homolog 4 (CNIH-4) (Cornichon family AMPA receptor auxiliary protein 4)	137356	39938	8.85172e-06	2.87164e-05	0.308246	FALSE	FALSE	A0A0A6YW87;Q9CX13	Q9CX13	Q9CX13	ER-Golgi transport;Endoplasmic reticulum;Membrane;Protein transport;Reference proteome;Transmembrane;Transmembrane helix;Transport	Cornichon family	endoplasmic reticulum [GO:0005783]; endoplasmic reticulum-Golgi intermediate compartment [GO:0005793]; integral component of membrane [GO:0016021]; CCR5 chemokine receptor binding [GO:0031730]; endoplasmic reticulum to Golgi vesicle-mediated transport [GO:0006888]; protein transport [GO:0015031]	Q9CX13
A0A0A6YWB0;A0A0A6YVV8;A0A0A6YWG1;A0A0A6YXQ4	Mbnl1	Mbnl1	Muscleblind-like protein 1	386328	NA	0.00010207	NA	NA	FALSE	FALSE	A0A0A6YWB0;A0A0A6YVV8;A0A0A6YWG1;A0A0A6YXQ4	NA	NA	Metal-binding;Proteomics identification;Reference proteome;Zinc;Zinc-finger		metal ion binding [GO:0046872]	A0A0A6YWB0
A0A0A6YWD3;A0A0A6YVZ7;Q8C735;A0A0A6YWF7;Q8C735-2	Lin9	Lin9 Bara Tgs1	Protein lin-9 homolog (mLin-9) (TUDOR gene similar 1 protein) (Type I interferon receptor beta chain-associated protein)	2684	NA	1.10475e-06	NA	NA	TRUE	FALSE	A0A0A6YWD3;A0A0A6YVZ7;Q8C735;A0A0A6YWF7;Q8C735-2	NA	Q8C735	Acetylation;Alternative splicing;Cell cycle;Coiled coil;DNA synthesis;Isopeptide bond;Nucleus;Phosphoprotein;Reference proteome;Tumor suppressor;Ubl conjugation	Lin-9 family	nucleoplasm [GO:0005654]; transcriptional repressor complex [GO:0017053]; DNA binding [GO:0003677]; cell cycle [GO:0007049]; DNA biosynthetic process [GO:0071897]; regulation of cell cycle [GO:0051726]; regulation of transcription by RNA polymerase II [GO:0006357]; reproduction [GO:0000003]; transcription, DNA-templated [GO:0006351]	Q8C735
A0A0A6YWL3;A0A140T8S2;A0A0A6YXB5;A0A0A6YY17;E9Q159;Q99PJ1-12;Q99PJ1-24;Q99PJ1-11;Q99PJ1-26;Q99PJ1-19;Q99PJ1-18;Q99PJ1-25;Q99PJ1-10;Q99PJ1-5;Q99PJ1-7;Q99PJ1-9;Q99PJ1-8;Q99PJ1-6;Q99PJ1-4;Q99PJ1-2;Q99PJ1	Pcdh15	Pcdh15	Protocadherin-15	8034	NA	8.22611e-06	NA	NA	TRUE	FALSE	A0A0A6YWL3;A0A140T8S2;A0A0A6YXB5;A0A0A6YY17;E9Q159;Q99PJ1-12;Q99PJ1-24;Q99PJ1-11;Q99PJ1-26;Q99PJ1-19;Q99PJ1-18;Q99PJ1-25;Q99PJ1-10;Q99PJ1-5;Q99PJ1-7;Q99PJ1-9;Q99PJ1-8;Q99PJ1-6;Q99PJ1-4;Q99PJ1-2;Q99PJ1	NA	Q99PJ1	3D-structure;Alternative splicing;Calcium;Cell adhesion;Cell membrane;Deafness;Direct protein sequencing;Disulfide bond;Glycoprotein;Hearing;Membrane;Reference proteome;Repeat;Secreted;Signal;Transmembrane;Transmembrane helix		cytoplasm [GO:0005737]; extracellular space [GO:0005615]; integral component of membrane [GO:0016021]; integral component of plasma membrane [GO:0005887]; photoreceptor outer segment [GO:0001750]; plasma membrane [GO:0005886]; stereocilium [GO:0032420]; stereocilium bundle [GO:0032421]; synapse [GO:0045202]; calcium ion binding [GO:0005509]; protein N-terminus binding [GO:0047485]; protein-contai…	Q99PJ1
A0A0A6YWM5;E9QKE4;Q8BMG7	Rab3gap2	Rab3gap2 Kiaa0839	Rab3 GTPase-activating protein non-catalytic subunit (Rab3 GTPase-activating protein 150 kDa subunit) (Rab3-GAP p150) (Rab3-GAP150) (Rab3-GAP regulatory subunit)	52074	1513	5.55211e-05	1.03139e-05	5.38313	FALSE	FALSE	A0A0A6YWM5;E9QKE4;Q8BMG7	Q8BMG7	Q8BMG7	Alternative splicing;Cytoplasm;GTPase activation;Phosphoprotein;Reference proteome	Rab3-GAP regulatory subunit family	cytosol [GO:0005829]; plasma membrane [GO:0005886]; protein-containing complex [GO:0032991]; enzyme regulator activity [GO:0030234]; GTPase activator activity [GO:0005096]; protein heterodimerization activity [GO:0046982]; Rab GTPase binding [GO:0017137]; establishment of protein localization to endoplasmic reticulum membrane [GO:0097051]; positive regulation of autophagosome assembly [GO:2000786…	Q8BMG7
A0A0A6YWP9;A0A0A6YXY0;Q9CQ79;A0A0A6YVV3	Txndc9	Txndc9 Apacd	Thioredoxin domain-containing protein 9 (ATP-binding protein associated with cell differentiation)	52955	10044	7.27906e-06	1.17873e-05	0.617532	FALSE	FALSE	A0A0A6YWP9;A0A0A6YXY0;Q9CQ79;A0A0A6YVV3	Q9CQ79	Q9CQ79	Cytoplasm;Cytoskeleton;Nucleus;Phosphoprotein;Reference proteome		cell [GO:0005623]; centrosome [GO:0005813]; cytoplasm [GO:0005737]; cytosol [GO:0005829]; midbody [GO:0030496]; nucleus [GO:0005634]; cell redox homeostasis [GO:0045454]	Q9CQ79
A0A0A6YWX8;Q9WUE4	Nprl2	Nprl2	GATOR complex protein NPRL2 (Gene 21 protein) (G21 protein) (Nitrogen permease regulator 2-like protein) (NPR2-like protein)	4696	NA	5.93434e-07	NA	NA	TRUE	FALSE	A0A0A6YWX8;Q9WUE4	NA	Q9WUE4	GTPase activation;Lysosome;Membrane;Reference proteome;Tumor suppressor	NPR2 family	GATOR1 complex [GO:1990130]; lysosomal membrane [GO:0005765]; GTPase activator activity [GO:0005096]; protein kinase activity [GO:0004672]; cellular response to amino acid starvation [GO:0034198]; cellular response to nitrogen starvation [GO:0006995]; negative regulation of kinase activity [GO:0033673]; negative regulation of TOR signaling [GO:0032007]; positive regulation of autophagy [GO:001050…	Q9WUE4
A0A0A6YX18;Q8BVE3;A0A0A6YWP6	Atp6v1h	Atp6v1h	V-type proton ATPase subunit H (V-ATPase subunit H) (Vacuolar proton pump subunit H)	130095	11594	4.92007e-05	2.89408e-05	1.70005	FALSE	FALSE	A0A0A6YX18;Q8BVE3;A0A0A6YWP6	Q8BVE3	Q8BVE3	Direct protein sequencing;Hydrogen ion transport;Ion transport;Phosphoprotein;Reference proteome;Transport	V-ATPase H subunit family	vacuolar proton-transporting V-type ATPase, V1 domain [GO:0000221]; proton-transporting ATPase activity, rotational mechanism [GO:0046961]; endocytosis [GO:0006897]	Q8BVE3
A0A0A6YX25;D3Z4P2;P59481;F6QN75;Q05CD1	Lman2l	Lman2l Vipl	VIP36-like protein (Lectin mannose-binding 2-like) (LMAN2-like protein)	24256	321	3.93561e-06	5.72118e-07	6.87902	FALSE	FALSE	A0A0A6YX25;D3Z4P2;P59481;F6QN75;Q05CD1	P59481	P59481	Disulfide bond;Endoplasmic reticulum;Glycoprotein;Golgi apparatus;Lectin;Membrane;Metal-binding;Reference proteome;Signal;Transmembrane;Transmembrane helix		COPII-coated ER to Golgi transport vesicle [GO:0030134]; endoplasmic reticulum membrane [GO:0005789]; endoplasmic reticulum-Golgi intermediate compartment [GO:0005793]; Golgi apparatus [GO:0005794]; Golgi membrane [GO:0000139]; integral component of membrane [GO:0016021]; mannose binding [GO:0005537]; metal ion binding [GO:0046872]; endoplasmic reticulum organization [GO:0007029]; endoplasmic ret…	P59481
A0A0A6YXC8;E9QKR1;A0A0A6YW06;Q03173-6;Q03173-3;Q03173-4;J3QNM3;E9QKQ9;E9QLZ9;Q03173-5;Q03173;Q03173-2	Enah	Enah Mena Ndpp1	Protein enabled homolog (NPC-derived proline-rich protein 1) (NDPP-1)	16075	NA	6.55609e-06	NA	NA	TRUE	FALSE	A0A0A6YXC8;E9QKR1;A0A0A6YW06;Q03173-6;Q03173-3;Q03173-4;J3QNM3;E9QKQ9;E9QLZ9;Q03173-5;Q03173;Q03173-2	NA	Q03173	3D-structure;Actin-binding;Alternative splicing;Cell junction;Cell projection;Coiled coil;Cytoplasm;Cytoskeleton;Developmental protein;Differentiation;Neurogenesis;Phosphoprotein;Reference proteome;Repeat;SH3-binding;Synapse	Ena/VASP family	actin cytoskeleton [GO:0015629]; cell junction [GO:0030054]; cytosol [GO:0005829]; filopodium [GO:0030175]; focal adhesion [GO:0005925]; lamellipodium [GO:0030027]; plasma membrane [GO:0005886]; stress fiber [GO:0001725]; synapse [GO:0045202]; actin binding [GO:0003779]; profilin binding [GO:0005522]; SH3 domain binding [GO:0017124]; WW domain binding [GO:0050699]; actin cytoskeleton organization…	Q03173
A0A0A6YXR0;Q8BGS7-2;Q8BGS7;D3YX12	Cept1	Cept1	Choline/ethanolaminephosphotransferase 1 (mCEPT1) (EC 2.7.8.1) (EC 2.7.8.2)	87885	7513	1.65885e-05	1.55906e-05	1.064	FALSE	FALSE	A0A0A6YXR0;Q8BGS7-2;Q8BGS7;D3YX12	Q8BGS7	Q8BGS7	Alternative splicing;Endoplasmic reticulum;Glycoprotein;Lipid biosynthesis;Lipid metabolism;Magnesium;Manganese;Membrane;Metal-binding;Nucleus;Phospholipid biosynthesis;Phospholipid metabolism;Phosphoprotein;Reference proteome;Transferase;Transmembrane;Transmembrane helix	CDP-alcohol phosphatidyltransferase class-I family	endoplasmic reticulum membrane [GO:0005789]; Golgi apparatus [GO:0005794]; integral component of membrane [GO:0016021]; nuclear membrane [GO:0031965]; diacylglycerol cholinephosphotransferase activity [GO:0004142]; ethanolaminephosphotransferase activity [GO:0004307]; metal ion binding [GO:0046872]; phosphotransferase activity, for other substituted phosphate groups [GO:0016780]; phosphatidylchol…	Q8BGS7
A0A0A6YXR4;Q80XR3;P47199;D3YUG9;V9GXY8;Q3UYY0;D3YWU6;D3Z4Q4;D3Z2X0	Cryz	Cryz	Quinone oxidoreductase (EC 1.6.5.5) (NADPH:quinone reductase) (Zeta-crystallin)	46635	15096	1.04749e-05	2.37941e-05	0.440231	FALSE	FALSE	A0A0A6YXR4;Q80XR3;P47199;D3YUG9;V9GXY8;Q3UYY0;D3YWU6;D3Z4Q4;D3Z2X0	P47199	P47199	Acetylation;Cytoplasm;NADP;Oxidoreductase;Phosphoprotein;RNA-binding;Reference proteome	Zinc-containing alcohol dehydrogenase family, Quinone oxidoreductase subfamily	cytosol [GO:0005829]; mRNA 3'-UTR binding [GO:0003730]; NADP binding [GO:0050661]; NADPH binding [GO:0070402]; NADPH:quinone reductase activity [GO:0003960]; zinc ion binding [GO:0008270]; protein homotetramerization [GO:0051289]; xenobiotic catabolic process [GO:0042178]	P47199
A0A0A6YYE2	Trbv3	Trbv3	T cell receptor beta, variable 3 (Fragment)	43278	NA	4.08702e-06	NA	NA	FALSE	FALSE	A0A0A6YYE2	NA	NA	Reference proteome;Signal		plasma membrane [GO:0005886]; cell surface receptor signaling pathway [GO:0007166]	A0A0A6YYE2
A0A0B4J1E2;Q9CSN1;Q3TM37;Q9CV75	Snw1	Snw1 Skiip	SNW domain-containing protein 1 (Nuclear protein SkiP) (Ski-interacting protein)	191894	44806	8.24347e-05	0.000123097	0.66967	FALSE	FALSE	A0A0B4J1E2;Q9CSN1;Q3TM37;Q9CV75	Q9CSN1	Q9CSN1	Acetylation;Isopeptide bond;Nucleus;Phosphoprotein;Reference proteome;Spliceosome;Transcription;Transcription regulation;Ubl conjugation;mRNA processing;mRNA splicing	SNW family	catalytic step 2 spliceosome [GO:0071013]; chromatin [GO:0000785]; cytoplasm [GO:0005737]; nuclear body [GO:0016604]; nuclear matrix [GO:0016363]; nuclear speck [GO:0016607]; nucleoplasm [GO:0005654]; nucleus [GO:0005634]; SMAD protein complex [GO:0071141]; spliceosomal complex [GO:0005681]; U2-type catalytic step 2 spliceosome [GO:0071007]; androgen receptor binding [GO:0050681]; enzyme binding …	Q9CSN1
A0A0B4J1E5;Q8C476;Q543C2;Q99PM9;A0A0A6YXG9;A0A0A6YXW7	Uck2	Uck2 Umpk	Uridine-cytidine kinase 2 (UCK 2) (EC 2.7.1.48) (Cytidine monophosphokinase 2) (Uridine monophosphokinase 2)	70455	10258	1.41112e-05	1.34798e-05	1.04684	FALSE	FALSE	A0A0B4J1E5;Q8C476;Q543C2;Q99PM9;A0A0A6YXG9;A0A0A6YXW7	Q99PM9	Q99PM9	ATP-binding;Acetylation;Kinase;Nucleotide-binding;Phosphoprotein;Reference proteome;Transferase	Uridine kinase family	cytosol [GO:0005829]; intracellular membrane-bounded organelle [GO:0043231]; ATP binding [GO:0005524]; identical protein binding [GO:0042802]; kinase activity [GO:0016301]; uridine kinase activity [GO:0004849]; CTP salvage [GO:0044211]; UMP salvage [GO:0044206]	Q99PM9
A0A0B4J1F2;A0A0B4J1M9;P27546-2;P27546;P27546-3	Map4	Map4 Mtap4	Microtubule-associated protein 4 (MAP-4)	291933	7999	0.000239205	4.19784e-05	5.6983	FALSE	FALSE	A0A0B4J1F2;A0A0B4J1M9;P27546-2;P27546;P27546-3	P27546	P27546	Acetylation;Alternative splicing;Cytoplasm;Cytoskeleton;Isopeptide bond;Microtubule;Phosphoprotein;Reference proteome;Repeat;Ubl conjugation		axon [GO:0030424]; axoneme [GO:0005930]; cell [GO:0005623]; cytosol [GO:0005829]; microtubule [GO:0005874]; microtubule cytoskeleton [GO:0015630]; mitotic spindle [GO:0072686]; neuron projection [GO:0043005]; plasma membrane [GO:0005886]; postsynaptic density [GO:0014069]; microtubule binding [GO:0008017]; cell division [GO:0051301]; establishment of spindle orientation [GO:0051294]; microtubule …	P27546
A0A0B4J1G7;P04214			T-cell receptor beta chain V region E1	19230	429	1.80124e-06	2.97898e-07	6.04651	FALSE	FALSE	A0A0B4J1G7;P04214	P04214	P04214	3D-structure;Adaptive immunity;Disulfide bond;Immunity;Immunoglobulin domain;Receptor;Reference proteome;Signal;T cell receptor		T cell receptor complex [GO:0042101]; adaptive immune response [GO:0002250]	P04214
A0A0D2X7Z2;Q9CY45	Eef1akmt1	Eef1akmt1 N6amt2	EEF1A lysine methyltransferase 1 (EC 2.1.1.-) (N(6)-adenine-specific DNA methyltransferase 2) (Protein-lysine N-methyltransferase N6amt2)	11104	20561	1.99944e-06	2.25116e-05	0.0888181	FALSE	TRUE	A0A0D2X7Z2;Q9CY45	Q9CY45	Q9CY45	Acetylation;Cytoplasm;Methyltransferase;Phosphoprotein;Reference proteome;Transferase	Class I-like SAM-binding methyltransferase superfamily, EFM5 family	cytoplasm [GO:0005737]; methyltransferase activity [GO:0008168]; nucleic acid binding [GO:0003676]; protein-lysine N-methyltransferase activity [GO:0016279]; peptidyl-lysine methylation [GO:0018022]	Q9CY45
A0A0F6AIX5;Q8BVA5;A0A0F6AIX6;Q8BVA5-2	Ldah	Ldah	Lipid droplet-associated hydrolase (EC 3.1.1.-) (Lipid droplet-associated serine hydrolase) (mLDAH)	159319	9046	4.15996e-05	1.51092e-05	2.75327	FALSE	FALSE	A0A0F6AIX5;Q8BVA5;A0A0F6AIX6;Q8BVA5-2	Q8BVA5	Q8BVA5	Alternative splicing;Endoplasmic reticulum;Hydrolase;Lipid droplet;Reference proteome	AB hydrolase superfamily, LDAH family	endoplasmic reticulum [GO:0005783]; lipid droplet [GO:0005811]; lipase activity [GO:0016298]; foam cell differentiation [GO:0090077]; lipid storage [GO:0019915]	Q8BVA5
A0A0G2JDH8;D3YXZ7;Q8R1T4	Slc35a3	Slc35a3	UDP-N-acetylglucosamine transporter (Golgi UDP-GlcNAc transporter) (Solute carrier family 35 member A3)	23994	40	3.14027e-06	6.43113e-08	48.8293	TRUE	FALSE	A0A0G2JDH8;D3YXZ7;Q8R1T4	Q8R1T4	Q8R1T4	Golgi apparatus;Membrane;Reference proteome;Sugar transport;Transmembrane;Transmembrane helix;Transport	Nucleotide-sugar transporter family, SLC35A subfamily	Golgi apparatus [GO:0005794]; integral component of Golgi membrane [GO:0030173]; UDP-galactose transmembrane transporter activity [GO:0005459]; carbohydrate transport [GO:0008643]; UDP-N-acetylglucosamine transmembrane transport [GO:1990569]	Q8R1T4
A0A0G2JDP0;B9EJR4;O35387;A0A0G2JGR0;Q8R5I5;Q3UXX9;A0A0G2JE46	Hax1	Hax1 Hs1bp1	HCLS1-associated protein X-1 (HS1-associating protein X-1) (HAX-1) (HS1-binding protein 1) (HSP1BP-1)	3849	1195	8.4239e-07	1.69048e-06	0.498313	FALSE	FALSE	A0A0G2JDP0;B9EJR4;O35387;A0A0G2JGR0;Q8R5I5;Q3UXX9;A0A0G2JE46	O35387	O35387	Acetylation;Cell membrane;Cytoplasm;Cytoplasmic vesicle;Endoplasmic reticulum;Membrane;Mitochondrion;Nucleus;Phosphoprotein;Reference proteome;Sarcoplasmic reticulum	HAX1 family	actin cytoskeleton [GO:0015629]; apical plasma membrane [GO:0016324]; cell cortex [GO:0005938]; clathrin-coated vesicle [GO:0030136]; cytoplasm [GO:0005737]; endoplasmic reticulum [GO:0005783]; intracellular membrane-bounded organelle [GO:0043231]; lamellipodium [GO:0030027]; mitochondrial intermembrane space [GO:0005758]; mitochondrial outer membrane [GO:0005741]; mitochondrion [GO:0005739]; nuc…	O35387
A0A0G2JDV3;L7N1X8;Q05DL4;Q000W5;Q2M1J9;Q29RG2;Q7TMV8	Gbp6	Gbp6	Guanylate-binding protein 6	553800	NA	0.000272703	NA	NA	FALSE	FALSE	A0A0G2JDV3;L7N1X8;Q05DL4;Q000W5;Q2M1J9;Q29RG2;Q7TMV8	NA	NA	Coiled coil;GTP-binding;Nucleotide-binding;Proteomics identification;Reference proteome		cytoplasmic vesicle [GO:0031410]; symbiont-containing vacuole membrane [GO:0020005]; GTP binding [GO:0005525]; GTPase activity [GO:0003924]; adhesion of symbiont to host [GO:0044406]; cellular response to interferon-beta [GO:0035458]; cellular response to interferon-gamma [GO:0071346]; cellular response to lipopolysaccharide [GO:0071222]; defense response to Gram-positive bacterium [GO:0050830]; …	A0A0G2JDV3
A0A0G2JDW7;Q6ZWU9;A0A0G2JG29	Rps27	Rps27	40S ribosomal protein S27	872145	153653	5.62816e-05	6.4967e-05	0.866311	FALSE	FALSE	A0A0G2JDW7;Q6ZWU9;A0A0G2JG29	Q6ZWU9	Q6ZWU9	Metal-binding;Phosphoprotein;Reference proteome;Ribonucleoprotein;Ribosomal protein;Zinc;Zinc-finger	Eukaryotic ribosomal protein eS27 family	cytosolic small ribosomal subunit [GO:0022627]; metal ion binding [GO:0046872]; RNA binding [GO:0003723]; structural constituent of ribosome [GO:0003735]; ribosomal small subunit assembly [GO:0000028]; rRNA processing [GO:0006364]; translation [GO:0006412]	Q6ZWU9
A0A0G2JDZ5;Q8C3Q6;Q9D478-3;Q9D478-2;Q9D478	Odf2l	Odf2l Bcap D3Ertd250e	Protein BCAP (Basal body centriole-associated protein) (Outer dense fiber protein 2-like)	30833	3923	6.39666e-06	1.30002e-05	0.492044	FALSE	FALSE	A0A0G2JDZ5;Q8C3Q6;Q9D478-3;Q9D478-2;Q9D478	Q9D478	Q9D478	Alternative splicing;Cell projection;Cilium biogenesis/degradation;Coiled coil;Cytoplasm;Cytoskeleton;Reference proteome	ODF2 family	centriolar satellite [GO:0034451]; centriole [GO:0005814]; centrosome [GO:0005813]; ciliary basal body [GO:0036064]; cytoplasm [GO:0005737]; cell projection organization [GO:0030030]; negative regulation of cilium assembly [GO:1902018]	Q9D478
A0A0G2JEA0;B2RX15;Q6ZPS6	Ankib1	Ankib1 Kiaa1386	Ankyrin repeat and IBR domain-containing protein 1 (EC 2.3.2.31)	4389	NA	2.84127e-06	NA	NA	TRUE	FALSE	A0A0G2JEA0;B2RX15;Q6ZPS6	NA	Q6ZPS6	ANK repeat;Coiled coil;Lipoprotein;Metal-binding;Myristate;Phosphoprotein;Reference proteome;Repeat;Transferase;Ubl conjugation pathway;Zinc;Zinc-finger	RBR family	cytoplasm [GO:0005737]; ubiquitin ligase complex [GO:0000151]; metal ion binding [GO:0046872]; ubiquitin conjugating enzyme binding [GO:0031624]; ubiquitin protein ligase activity [GO:0061630]; positive regulation of proteasomal ubiquitin-dependent protein catabolic process [GO:0032436]; protein polyubiquitination [GO:0000209]; ubiquitin-dependent protein catabolic process [GO:0006511]	Q6ZPS6
A0A0G2JEA5	Gm43738	Gm43738	Predicted gene 43738	2870	NA	1.91023e-06	NA	NA	FALSE	FALSE	A0A0G2JEA5	NA	NA	Reference proteome;SH3 domain;Signal		cytoplasmic vesicle [GO:0031410]; isoprenoid biosynthetic process [GO:0008299]	A0A0G2JEA5
A0A0G2JEC4;Q9JK48;Q9JK48-2;Q9JK48-3	Sh3glb1	Sh3glb1 Kiaa0491	Endophilin-B1 (SH3 domain-containing GRB2-like protein B1)	145726	11716	4.51253e-05	2.13914e-05	2.10951	FALSE	FALSE	A0A0G2JEC4;Q9JK48;Q9JK48-2;Q9JK48-3	Q9JK48	Q9JK48	3D-structure;Acetylation;Alternative splicing;Apoptosis;Coiled coil;Cytoplasm;Cytoplasmic vesicle;Golgi apparatus;Lipid-binding;Membrane;Mitochondrion;Mitochondrion outer membrane;Phosphoprotein;Reference proteome;SH3 domain	Endophilin family	autophagosome membrane [GO:0000421]; cytoplasm [GO:0005737]; cytosol [GO:0005829]; early endosome [GO:0005769]; endoplasmic reticulum [GO:0005783]; Golgi membrane [GO:0000139]; membrane [GO:0016020]; midbody [GO:0030496]; mitochondrial envelope [GO:0005740]; mitochondrial outer membrane [GO:0005741]; neuron projection [GO:0043005]; neuronal cell body [GO:0043025]; protein-containing complex [GO:0…	Q9JK48
A0A0G2JEG2;Q3TCX3-3;Q3TCX3-2;Q3TCX3	Khdc4	Khdc4 Blom7 Kiaa0907	KH homology domain-containing protein 4 (Brings lots of money 7) (Pre-mRNA splicing factor protein Khdc4)	11973	213	3.80127e-06	6.14579e-07	6.18516	FALSE	FALSE	A0A0G2JEG2;Q3TCX3-3;Q3TCX3-2;Q3TCX3	Q3TCX3	Q3TCX3	Alternative splicing;Cytoplasm;Nucleus;Phosphoprotein;RNA-binding;Reference proteome;mRNA processing;mRNA splicing	KHDC4 family	cytoplasm [GO:0005737]; nucleus [GO:0005634]; spliceosomal complex [GO:0005681]; RNA binding [GO:0003723]; mRNA splice site selection [GO:0006376]	Q3TCX3
A0A0G2JEG3;Q8VE96;Q8BK02	Slc35f6	Slc35f6	Solute carrier family 35 member F6 (ANT2-binding protein) (ANT2BP) (Transport and Golgi organization 9 homolog)	3915	NA	9.64475e-07	NA	NA	TRUE	FALSE	A0A0G2JEG3;Q8VE96;Q8BK02	NA	Q8VE96	Glycoprotein;Lysosome;Membrane;Mitochondrion;Phosphoprotein;Reference proteome;Signal;Transmembrane;Transmembrane helix;Transport	SLC35F solute transporter family	cytosol [GO:0005829]; integral component of membrane [GO:0016021]; intracellular membrane-bounded organelle [GO:0043231]; lysosomal membrane [GO:0005765]; lysosome [GO:0005764]; mitochondrion [GO:0005739]; nucleoplasm [GO:0005654]; transmembrane transporter activity [GO:0022857]; negative regulation of mitochondrial outer membrane permeabilization involved in apoptotic signaling pathway [GO:19010…	Q8VE96
A0A0G2JEP0;Q61584-2;Q61584-5;Q61584-6;Q61584-4;Q61584-7;Q61584-3;Q61584;A0A0H2UH27	Fxr1	Fxr1 Fxr1h	Fragile X mental retardation syndrome-related protein 1 (mFxr1p)	146052	13643	6.5247e-05	4.64734e-05	1.40396	FALSE	FALSE	A0A0G2JEP0;Q61584-2;Q61584-5;Q61584-6;Q61584-4;Q61584-7;Q61584-3;Q61584;A0A0H2UH27	Q61584	Q61584	Acetylation;Alternative splicing;Cytoplasm;Developmental protein;Differentiation;Isopeptide bond;Methylation;Myogenesis;Phosphoprotein;RNA-binding;Reference proteome;Repeat;Ubl conjugation	FMR1 family	axon [GO:0030424]; costamere [GO:0043034]; cytoplasm [GO:0005737]; cytoplasmic ribonucleoprotein granule [GO:0036464]; cytosol [GO:0005829]; dendrite [GO:0030425]; dendritic filopodium [GO:1902737]; dendritic spine [GO:0043197]; dendritic spine neck [GO:0044326]; glutamatergic synapse [GO:0098978]; growth cone [GO:0030426]; neuronal cell body [GO:0043025]; nucleus [GO:0005634]; perinuclear region…	Q61584
A0A0G2JEY3;A0A0G2JGY6;Q7TT00;Q7TT00-2;Q7TT00-3	Supt20h	Supt20h D3Ertd300e Fam48a Supt20	Transcription factor SPT20 homolog (p38-interacting protein) (p38IP)	5552	177	2.30476e-06	4.70807e-07	4.89534	FALSE	FALSE	A0A0G2JEY3;A0A0G2JGY6;Q7TT00;Q7TT00-2;Q7TT00-3	Q7TT00	Q7TT00	Alternative splicing;Developmental protein;Gastrulation;Phosphoprotein;Reference proteome	SPT20 family	SAGA complex [GO:0000124]; transcription coregulator activity [GO:0003712]; gastrulation [GO:0007369]; positive regulation of gluconeogenesis by positive regulation of transcription from RNA polymerase II promoter [GO:0035948]; regulation of transcription by RNA polymerase II [GO:0006357]	Q7TT00
A0A0G2JFJ6;Q7TPD0	Ints3	Ints3	Integrator complex subunit 3 (Int3) (SOSS complex subunit A) (Sensor of single-strand DNA complex subunit A) (SOSS-A) (Sensor of ssDNA subunit A)	91968	9609	7.537e-05	5.06461e-05	1.48817	FALSE	FALSE	A0A0G2JFJ6;Q7TPD0	Q7TPD0	Q7TPD0	Acetylation;Alternative splicing;Cytoplasm;DNA damage;DNA repair;Nucleus;Phosphoprotein;Reference proteome	Integrator subunit 3 family	cytoplasm [GO:0005737]; integrator complex [GO:0032039]; nucleus [GO:0005634]; SOSS complex [GO:0070876]; cellular response to DNA damage stimulus [GO:0006974]; DNA repair [GO:0006281]; mitotic cell cycle checkpoint [GO:0007093]; response to ionizing radiation [GO:0010212]; snRNA processing [GO:0016180]	Q7TPD0
A0A0G2JFK6;A0A0G2JF16;Q8R344	Ccdc12	Ccdc12	Coiled-coil domain-containing protein 12	56021	31788	3.85156e-06	2.68369e-05	0.143517	FALSE	FALSE	A0A0G2JFK6;A0A0G2JF16;Q8R344	Q8R344	Q8R344	Acetylation;Coiled coil;Isopeptide bond;Phosphoprotein;Reference proteome;Ubl conjugation		post-mRNA release spliceosomal complex [GO:0071014]; U2-type spliceosomal complex [GO:0005684]	Q8R344
A0A0G2JFQ4;B7ZWL5;E9Q9L6;Q6ZQA0-2;B2RXS1;Q6ZQA0;F6VTL9	Nbeal2	Nbeal2 Kiaa0540	Neurobeachin-like protein 2	105573	1849	0.000220665	2.49488e-05	8.84471	FALSE	FALSE	A0A0G2JFQ4;B7ZWL5;E9Q9L6;Q6ZQA0-2;B2RXS1;Q6ZQA0;F6VTL9	Q6ZQA0	Q6ZQA0	Alternative splicing;Endoplasmic reticulum;Phosphoprotein;Reference proteome;Repeat;WD repeat	WD repeat neurobeachin family	endoplasmic reticulum [GO:0005783]; blood coagulation [GO:0007596]; megakaryocyte development [GO:0035855]; platelet alpha granule organization [GO:0070889]; platelet formation [GO:0030220]; wound healing [GO:0042060]	Q6ZQA0
A0A0G2JFV4;Q3V289;Q3TWA8;Q9D0C1	Rnf115	Rnf115 Zfp364 Znf364	E3 ubiquitin-protein ligase RNF115 (EC 2.3.2.27) (RING finger protein 115) (RING-type E3 ubiquitin transferase RNF115) (Rabring 7) (Zinc finger protein 364)	39227	1178	2.22737e-06	1.78252e-06	1.24956	FALSE	FALSE	A0A0G2JFV4;Q3V289;Q3TWA8;Q9D0C1	Q9D0C1	Q9D0C1	Acetylation;Cytoplasm;Metal-binding;Reference proteome;Transferase;Ubl conjugation;Ubl conjugation pathway;Zinc;Zinc-finger		cytoplasm [GO:0005737]; cytosol [GO:0005829]; metal ion binding [GO:0046872]; ubiquitin protein ligase activity [GO:0061630]; ubiquitin-protein transferase activity [GO:0004842]; negative regulation of epidermal growth factor receptor signaling pathway [GO:0042059]; protein autoubiquitination [GO:0051865]; protein K48-linked ubiquitination [GO:0070936]; protein K63-linked ubiquitination [GO:00705…	Q9D0C1
A0A0G2JFW6;Q6NXI6-2;Q6NXI6;Q9D4Z4;A0A0G2JFN1	Rprd2	Rprd2 Kiaa0460	Regulation of nuclear pre-mRNA domain-containing protein 2	6711	290	6.92408e-06	2.02939e-06	3.41191	FALSE	FALSE	A0A0G2JFW6;Q6NXI6-2;Q6NXI6;Q9D4Z4;A0A0G2JFN1	Q6NXI6	Q6NXI6	Acetylation;Alternative splicing;Methylation;Phosphoprotein;Reference proteome		RNA polymerase II, holoenzyme [GO:0016591]; RNA polymerase II complex binding [GO:0000993]; mRNA 3'-end processing [GO:0031124]	Q6NXI6
A0A0G2JFY6;B0V3P3;Q9D8S2;Q7TND3;Q9WV76;Q3TN27;B0V3P4;Q7TMS3	Ap4b1	Ap4b1	AP-4 complex subunit beta-1 (AP-4 adaptor complex subunit beta) (Adaptor-related protein complex 4 subunit beta-1) (Beta subunit of AP-4) (Beta4-adaptin)	2592	225	1.16537e-06	8.34352e-07	1.39673	FALSE	FALSE	A0A0G2JFY6;B0V3P3;Q9D8S2;Q7TND3;Q9WV76;Q3TN27;B0V3P4;Q7TMS3	Q9WV76	Q9WV76	Golgi apparatus;Membrane;Protein transport;Reference proteome;Transport	Adaptor complexes large subunit family	AP-4 adaptor complex [GO:0030124]; clathrin adaptor complex [GO:0030131]; cytosol [GO:0005829]; extrinsic component of membrane [GO:0019898]; trans-Golgi network [GO:0005802]; clathrin binding [GO:0030276]; intracellular protein transport [GO:0006886]; protein localization to somatodendritic compartment [GO:0061938]; protein targeting [GO:0006605]; vesicle-mediated transport [GO:0016192]	Q9WV76
A0A0G2JG32;Q9D3W4	Gpn3	Gpn3 Atpbd1c D5Ertd708e	GPN-loop GTPase 3 (ATP-binding domain 1 family member C)	10546	2149	1.58517e-06	3.14914e-06	0.503366	FALSE	FALSE	A0A0G2JG32;Q9D3W4	Q9D3W4	Q9D3W4	GTP-binding;Hydrolase;Nucleotide-binding;Reference proteome	GPN-loop GTPase family	protein-containing complex [GO:0032991]; GTP binding [GO:0005525]; GTPase activity [GO:0003924]	Q9D3W4
A0A0G2JGD2;Q545V2;P07091	S100a4	S100a4 Capl Mts1	Protein S100-A4 (Metastasin) (Metastatic cell protein) (PEL98) (Placental calcium-binding protein) (Protein 18A2) (Protein Mts1) (S100 calcium-binding protein A4)	4812687	5187	0.000304836	2.71704e-06	112.194	TRUE	FALSE	A0A0G2JGD2;Q545V2;P07091	P07091	P07091	Acetylation;Calcium;Direct protein sequencing;Metal-binding;Reference proteome;Repeat	S-100 family	neuron projection [GO:0043005]; nucleus [GO:0005634]; perinuclear region of cytoplasm [GO:0048471]; actin binding [GO:0003779]; calcium ion binding [GO:0005509]; calcium-dependent protein binding [GO:0048306]; identical protein binding [GO:0042802]; RAGE receptor binding [GO:0050786]; transition metal ion binding [GO:0046914]; positive regulation of I-kappaB kinase/NF-kappaB signaling [GO:0043123]	P07091
A0A0G2JGI9;F8VPN4	Agl	Agl	Amylo-1,6-glucosidase, 4-alpha-glucanotransferase	27413	NA	2.78077e-05	NA	NA	FALSE	FALSE	A0A0G2JGI9;F8VPN4	NA	NA	Proteomics identification;Reference proteome		cytoplasm [GO:0005737]; inclusion body [GO:0016234]; nucleus [GO:0005634]; sarcoplasmic reticulum [GO:0016529]; 4-alpha-glucanotransferase activity [GO:0004134]; amylo-alpha-1,6-glucosidase activity [GO:0004135]; carbohydrate binding [GO:0030246]; glycogen debranching enzyme activity [GO:0004133]; polysaccharide binding [GO:0030247]; polyubiquitin modification-dependent protein binding [GO:003159…	A0A0G2JGI9
A0A0G2JGL8;Q99PU8-2;Q99PU8;Q99PU8-3;Q80TP6	Dhx30	Dhx30 Helg	ATP-dependent RNA helicase DHX30 (EC 3.6.4.13) (DEAH box protein 30)	40369	3733	3.75357e-05	2.28002e-05	1.64629	FALSE	FALSE	A0A0G2JGL8;Q99PU8-2;Q99PU8;Q99PU8-3;Q80TP6	Q99PU8	Q99PU8	ATP-binding;Alternative splicing;Cytoplasm;Helicase;Hydrolase;Mitochondrion;Mitochondrion nucleoid;Nucleotide-binding;Phosphoprotein;RNA-binding;Reference proteome;Ribosome biogenesis	DEAD box helicase family, DEAH subfamily	cytoplasm [GO:0005737]; cytosol [GO:0005829]; mitochondrial nucleoid [GO:0042645]; mitochondrion [GO:0005739]; ribonucleoprotein granule [GO:0035770]; ATP binding [GO:0005524]; chromatin binding [GO:0003682]; double-stranded RNA binding [GO:0003725]; RNA binding [GO:0003723]; RNA helicase activity [GO:0003724]; central nervous system development [GO:0007417]; mitochondrial large ribosomal subunit…	Q99PU8
A0A0G2JGP4;Q9D091;Q3UCX0;Q3TMF4;Q4FJP3;P08556;A0A0G2JE25	Nras	Nras	GTPase NRas (Transforming protein N-Ras)	288889	4628	4.15673e-05	4.38453e-06	9.48045	FALSE	FALSE	A0A0G2JGP4;Q9D091;Q3UCX0;Q3TMF4;Q4FJP3;P08556;A0A0G2JE25	P08556	P08556	Acetylation;Cell membrane;GTP-binding;Golgi apparatus;Isopeptide bond;Lipoprotein;Membrane;Methylation;Nucleotide-binding;Palmitate;Phosphoprotein;Prenylation;Proto-oncogene;Reference proteome;Ubl conjugation	Small GTPase superfamily, Ras family	Golgi apparatus [GO:0005794]; Golgi membrane [GO:0000139]; membrane [GO:0016020]; plasma membrane [GO:0005886]; GDP binding [GO:0019003]; GTP binding [GO:0005525]; GTPase activity [GO:0003924]; protein-containing complex binding [GO:0044877]; defense response to protozoan [GO:0042832]; negative regulation of skeletal muscle tissue development [GO:0048642]; positive regulation of angiogenesis [GO:…	P08556
A0A0G2JH03;Q6GTY5;Q8BMX2;Q9EPR2;Q9EPR2-2	Pla2g12a	Pla2g12a Pla2g12	Group XIIA secretory phospholipase A2 (GXII sPLA2) (sPLA2-XII) (EC 3.1.1.4) (Phosphatidylcholine 2-acylhydrolase 12A)	99277	5462	9.84512e-06	5.20395e-06	1.89186	FALSE	FALSE	A0A0G2JH03;Q6GTY5;Q8BMX2;Q9EPR2;Q9EPR2-2	Q9EPR2	Q9EPR2	Alternative splicing;Calcium;Cytoplasm;Hydrolase;Lipid degradation;Lipid metabolism;Metal-binding;Reference proteome;Secreted;Signal	Phospholipase A2 family	cytoplasm [GO:0005737]; endoplasmic reticulum [GO:0005783]; extracellular region [GO:0005576]; Golgi apparatus [GO:0005794]; calcium ion binding [GO:0005509]; phospholipase A2 activity [GO:0004623]; phospholipase A2 activity (consuming 1,2-dipalmitoylphosphatidylcholine) [GO:0102567]; phospholipase A2 activity consuming 1,2-dioleoylphosphatidylethanolamine) [GO:0102568]; arachidonic acid secretio…	Q9EPR2
A0A0J9YTY0;A0A0J9YUL3;Q8C1B7-3;Q8C1B7-2;Q8C1B7	Septin11	Septin11 D5Ertd606e Sept11	Septin-11	842920	62421	0.00028856	0.00013863	2.08151	FALSE	FALSE	A0A0J9YTY0;A0A0J9YUL3;Q8C1B7-3;Q8C1B7-2;Q8C1B7	Q8C1B7	Q8C1B7	Acetylation;Alternative splicing;Cell cycle;Cell division;Cell junction;Cell projection;Coiled coil;Cytoplasm;Cytoskeleton;Direct protein sequencing;GTP-binding;Nucleotide-binding;Phosphoprotein;Reference proteome;Synapse	TRAFAC class TrmE-Era-EngA-EngB-Septin-like GTPase superfamily, Septin GTPase family	axon [GO:0030424]; cell division site [GO:0032153]; cell junction [GO:0030054]; dendritic spine [GO:0043197]; GABA-ergic synapse [GO:0098982]; glutamatergic synapse [GO:0098978]; microtubule cytoskeleton [GO:0015630]; postsynapse [GO:0098794]; postsynaptic specialization of symmetric synapse [GO:0099629]; septin complex [GO:0031105]; septin ring [GO:0005940]; stress fiber [GO:0001725]; GTP bindin…	Q8C1B7
A0A0J9YU62;O88712-2;O88712;A0A0J9YUM4;O88712-3;A0A0J9YTW3	Ctbp1	Ctbp1	C-terminal-binding protein 1 (CtBP1) (EC 1.1.1.-)	387481	40531	0.00012601	8.64828e-05	1.45705	FALSE	FALSE	A0A0J9YU62;O88712-2;O88712;A0A0J9YUM4;O88712-3;A0A0J9YTW3	O88712	O88712	ADP-ribosylation;Alternative splicing;Cytoplasm;Differentiation;Direct protein sequencing;Isopeptide bond;NAD;Nucleus;Oxidoreductase;Phosphoprotein;Reference proteome;Repressor;Transcription;Transcription regulation;Ubl conjugation	D-isomer specific 2-hydroxyacid dehydrogenase family	cytoplasm [GO:0005737]; GABA-ergic synapse [GO:0098982]; glutamatergic synapse [GO:0098978]; nucleoplasm [GO:0005654]; nucleus [GO:0005634]; presynapse [GO:0098793]; presynaptic active zone cytoplasmic component [GO:0098831]; transcriptional repressor complex [GO:0017053]; chromatin binding [GO:0003682]; identical protein binding [GO:0042802]; NAD binding [GO:0051287]; oxidoreductase activity, ac…	O88712
A0A0J9YU83;F7BJB9	Morc3	Morc3 Nxp2 Zcwcc3	MORC family CW-type zinc finger protein 3 (Nuclear matrix protein 2) (Zinc finger CW-type coiled-coil domain protein 3)	11497	3561	7.91574e-06	1.69522e-05	0.466945	FALSE	FALSE	A0A0J9YU83;F7BJB9	F7BJB9	F7BJB9	3D-structure;Coiled coil;Isopeptide bond;Metal-binding;Nucleus;Phosphoprotein;RNA-binding;Reference proteome;Ubl conjugation;Zinc;Zinc-finger		nuclear matrix [GO:0016363]; nucleoplasm [GO:0005654]; nucleus [GO:0005634]; PML body [GO:0016605]; RNA binding [GO:0003723]; zinc ion binding [GO:0008270]; cell aging [GO:0007569]; maintenance of protein location in nucleus [GO:0051457]; negative regulation of fibroblast proliferation [GO:0048147]; peptidyl-serine phosphorylation [GO:0018105]; post-embryonic development [GO:0009791]; protein pho…	F7BJB9
A0A0J9YU92;Q8VDH1-2;Q8VDH1	Fbxo21	Fbxo21 Fbx21 Kiaa0875	F-box only protein 21	6937	NA	2.86383e-06	NA	NA	TRUE	FALSE	A0A0J9YU92;Q8VDH1-2;Q8VDH1	NA	Q8VDH1	Alternative splicing;Reference proteome;Ubl conjugation pathway		DNA binding [GO:0003677]	Q8VDH1
A0A0J9YUP5;F8VQG7;Q69ZK1	N4bp2	N4bp2	NEDD4-binding protein 2 (Fragment)	2578	NA	2.96205e-06	NA	NA	FALSE	FALSE	A0A0J9YUP5;F8VQG7;Q69ZK1	NA	NA	Proteomics identification;Reference proteome		cytosol [GO:0005829]; ATP binding [GO:0005524]; ATP-dependent polydeoxyribonucleotide 5'-hydroxyl-kinase activity [GO:0046404]; endonuclease activity [GO:0004519]	A0A0J9YUP5
A0A0J9YV20;A0A0R4J0B7;Q80UZ2-2;Q80UZ2;Q80UZ2-3	Sdad1	Sdad1	Protein SDA1 homolog (SDA1 domain-containing protein 1)	5278	1928	2.93111e-06	6.85505e-06	0.427583	FALSE	FALSE	A0A0J9YV20;A0A0R4J0B7;Q80UZ2-2;Q80UZ2;Q80UZ2-3	Q80UZ2	Q80UZ2	Alternative splicing;Coiled coil;Nucleus;Phosphoprotein;Protein transport;Reference proteome;Ribosome biogenesis;Transport	SDA1 family	nucleolus [GO:0005730]; nucleoplasm [GO:0005654]; nucleus [GO:0005634]; actin cytoskeleton organization [GO:0030036]; cellular response to leukemia inhibitory factor [GO:1990830]; ribosomal large subunit biogenesis [GO:0042273]; ribosomal large subunit export from nucleus [GO:0000055]	Q80UZ2
A0A0K1W397;Q3V2T7;Q5VI45;Q9TET3;C4PAV8;B0LAD5;E3VQ38;G9B4I2;G9B4I1;G9B4H2;G9B4G5;G9B4G3;A0A023UL25;H8Y1I5;A0A023NE65;A0A023NCS0;A0A023NE78;A0A023NDP5;A0A023ND59;A0A023NDQ1;A0A023NCR8;A0A023NDP0;B3Y998;Q6VPW4;A0A0U3AJS9;A0A0U2REU1;A0A0U2QFD1;E1B2C8;A8DUU6;A0A0A0VF51;A0A0A0VCP1;A0A0A0VBV0;A0A0A0VBS7;E3VW67;E3VW63;E3VW62;E3VW59;E3VW57;E3VW53;E3VW52;E3VW51;A0A0U2UZH0;A0A0U2M1A2;A0A0U2M169;A0A0U2L632;…	Mt-Cyb	Mt-Cyb Cob Cytb mt-Cytb Mtcyb	Cytochrome b (Complex III subunit 3) (Complex III subunit III) (Cytochrome b-c1 complex subunit 3) (Ubiquinol-cytochrome-c reductase complex cytochrome b subunit)	32619	1026	2.44114e-06	1.98128e-06	1.2321	FALSE	FALSE	A0A0K1W397;Q3V2T7;Q5VI45;Q9TET3;C4PAV8;B0LAD5;E3VQ38;G9B4I2;G9B4I1;G9B4H2;G9B4G5;G9B4G3;A0A023UL25;H8Y1I5;A0A023NE65;A0A023NCS0;A0A023NE78;A0A023NDP5;A0A023ND59;A0A023NDQ1;A0A023NCR8;A0A023NDP0;B3Y998;Q6VPW4;A0A0U3AJS9;A0A0U2REU1;A0A0U2QFD1;E1B2C8;A8DUU6;A0A0A0VF51;A0A0A0VCP1;A0A0A0VBV0;A0A0A0VBS7;E3VW67;E3VW63;E3VW62;E3VW59;E3VW57;E3VW53;E3VW52;E3VW51;A0A0U2UZH0;A0A0U2M1A2;A0A0U2M169;A0A0U2L632;…	P00158	P00158	Electron transport;Heme;Iron;Membrane;Metal-binding;Mitochondrion;Mitochondrion inner membrane;Reference proteome;Respiratory chain;Transmembrane;Transmembrane helix;Transport;Ubiquinone	Cytochrome b family	chloroplast thylakoid membrane [GO:0009535]; integral component of mitochondrial inner membrane [GO:0031305]; membrane [GO:0016020]; mitochondrial inner membrane [GO:0005743]; mitochondrion [GO:0005739]; protein-containing complex [GO:0032991]; respiratory chain complex III [GO:0045275]; metal ion binding [GO:0046872]; protein-containing complex binding [GO:0044877]; ubiquinol-cytochrome-c reduct…	P00158
A0A0M3HEP3;D3Z6I3;Q99M04;Q8CCZ4	Lias	Lias Lip1	Lipoyl synthase, mitochondrial (EC 2.8.1.8) (Lipoate synthase) (LS) (Lip-syn) (mLIP1) (Lipoic acid synthase)	10565	1877	2.37591e-06	3.51297e-06	0.676324	FALSE	FALSE	A0A0M3HEP3;D3Z6I3;Q99M04;Q8CCZ4	Q99M04	Q99M04	4Fe-4S;Iron;Iron-sulfur;Metal-binding;Mitochondrion;Reference proteome;S-adenosyl-L-methionine;Transferase;Transit peptide	Radical SAM superfamily, Lipoyl synthase family	cytoplasm [GO:0005737]; mitochondrion [GO:0005739]; 4 iron, 4 sulfur cluster binding [GO:0051539]; lipoate synthase activity [GO:0016992]; metal ion binding [GO:0046872]; inflammatory response [GO:0006954]; lipoate biosynthetic process [GO:0009107]; neural tube closure [GO:0001843]; protein lipoylation [GO:0009249]; response to lipopolysaccharide [GO:0032496]; response to oxidative stress [GO:000…	Q99M04
A0A0N4SUH4;Q8BKS9	Pum3	Pum3 D19Bwg1357e Kiaa0020	Pumilio homolog 3	116723	25620	5.94992e-05	8.33537e-05	0.713816	FALSE	FALSE	A0A0N4SUH4;Q8BKS9	Q8BKS9	Q8BKS9	Acetylation;Chromosome;DNA-binding;Nucleus;RNA-binding;Reference proteome;Repeat		chromosome [GO:0005694]; endoplasmic reticulum [GO:0005783]; nucleolus [GO:0005730]; nucleoplasm [GO:0005654]; DNA binding [GO:0003677]; mRNA binding [GO:0003729]; regulation of protein ADP-ribosylation [GO:0010835]; regulation of translation [GO:0006417]	Q8BKS9
A0A0N4SUH8;Q9QZ23;D3Z285	Nfu1	Nfu1 Hirip5	NFU1 iron-sulfur cluster scaffold homolog, mitochondrial (HIRA-interacting protein 5) (mHIRIP5)	100591	30188	2.01462e-05	3.85415e-05	0.522715	FALSE	FALSE	A0A0N4SUH8;Q9QZ23;D3Z285	Q9QZ23	Q9QZ23	3D-structure;Cytoplasm;Iron;Iron-sulfur;Metal-binding;Mitochondrion;Reference proteome;Transit peptide	NifU family	cytosol [GO:0005829]; mitochondrion [GO:0005739]; nucleoplasm [GO:0005654]; nucleus [GO:0005634]; 4 iron, 4 sulfur cluster binding [GO:0051539]; iron ion binding [GO:0005506]; iron-sulfur cluster assembly [GO:0016226]; protein maturation by iron-sulfur cluster transfer [GO:0097428]	Q9QZ23
A0A0N4SUM0;Q3U6A8;P37217	Cd69	Cd69	Early activation antigen CD69 (CD antigen CD69)	11632	250	1.4674e-06	2.51574e-07	5.83287	FALSE	FALSE	A0A0N4SUM0;Q3U6A8;P37217	P37217	P37217	Disulfide bond;Glycoprotein;Lectin;Membrane;Phosphoprotein;Reference proteome;Signal-anchor;Transmembrane;Transmembrane helix		cell surface [GO:0009986]; external side of plasma membrane [GO:0009897]; integral component of membrane [GO:0016021]; protein-containing complex [GO:0032991]; calcium ion binding [GO:0005509]; carbohydrate binding [GO:0030246]; identical protein binding [GO:0042802]; cellular response to drug [GO:0035690]	P37217
A0A0N4SV10;Q8BWV4;A0A0N4SVC4;Q8BZY0;Q9D4V0	Etnk1	Etnk1 Eki1	Ethanolamine kinase 1 (EKI 1) (EC 2.7.1.82)	26864	5972	7.19534e-06	1.12052e-05	0.642145	FALSE	FALSE	A0A0N4SV10;Q8BWV4;A0A0N4SVC4;Q8BZY0;Q9D4V0	Q9D4V0	Q9D4V0	ATP-binding;Cytoplasm;Kinase;Lipid biosynthesis;Lipid metabolism;Nucleotide-binding;Phospholipid biosynthesis;Phospholipid metabolism;Reference proteome;Transferase	Choline/ethanolamine kinase family	cytosol [GO:0005829]; nucleoplasm [GO:0005654]; plasma membrane [GO:0005886]; ATP binding [GO:0005524]; ethanolamine kinase activity [GO:0004305]; phosphatidylethanolamine biosynthetic process [GO:0006646]	Q9D4V0
A0A0N4SV66;A0AUV1;A3KPD0;B2RVF0;A2AB79;Q8CGP6;Q8R1M2;Q8CGP7;Q8CGP5;Q8BFU2;P22752;Q8CGP4	Hist1h2ah|H2afj|H2ac15|Hist1h2af|Hist3h2a	Hist1h2ah|H2afj|H2ac15 Hist1h2ak|Hist1h2af|Hist3h2a	Histone H2A type 1-H|Histone H2A.J (H2a/j)|Histone H2A type 1-K|Histone H2A type 1-F|Histone H2A type 3	561273	28599356	5.35888e-05	0.0180483	0.00296919	FALSE	TRUE	A0A0N4SV66;A0AUV1;A3KPD0;B2RVF0;A2AB79;Q8CGP6;Q8R1M2;Q8CGP7;Q8CGP5;Q8BFU2;P22752;Q8CGP4	Q8CGP5;Q8CGP6;Q8BFU2;P22752;Q8CGP7;Q8R1M2	Q8CGP6|Q8R1M2|Q8CGP7|Q8CGP5|Q8BFU2	3D-structure;Acetylation;Chromosome;Citrullination;DNA-binding;Hydroxylation;Isopeptide bond;Methylation;Nucleosome core;Nucleus;Phosphoprotein;Reference proteome;Ubl conjugation|Acetylation;Chromosome;DNA-binding;Isopeptide bond;Methylation;Nucleosome core;Nucleus;Phosphoprotein;Reference proteome;Ubl conjugation|Acetylation;Chromosome;Citrullination;DNA-binding;Hydroxylation;Isopeptide bond;Met…	Histone H2A family|Histone H2A family|Histone H2A family|Histone H2A family|Histone H2A family	nuclear chromatin [GO:0000790]; nucleosome [GO:0000786]; DNA binding [GO:0003677]; protein heterodimerization activity [GO:0046982]; chromatin organization [GO:0006325]; chromatin silencing [GO:0006342]|nuclear chromatin [GO:0000790]; nucleosome [GO:0000786]; DNA binding [GO:0003677]; protein heterodimerization activity [GO:0046982]; chromatin organization [GO:0006325]; chromatin silencing [GO:00…	Q8CGP6;Q8R1M2;Q8CGP7;Q8CGP5;Q8BFU2
A0A0N4SV80;E9QML5;Q61464-4;Q61464;A0A0N4SV38;A0A0N4SVI8;E9QKZ7;Q61464-7;Q61464-2;Q61464-5;Q3TZK9;Q3TQM2;A0A0N4SVM8;Q3TNM0;Q3TQ35	Znf638	Znf638 Np220 Zfml Zfp638	Zinc finger protein 638 (Nuclear protein 220) (Zinc finger matrin-like protein)	45313	1770	6.79237e-05	1.72548e-05	3.9365	FALSE	FALSE	A0A0N4SV80;E9QML5;Q61464-4;Q61464;A0A0N4SV38;A0A0N4SVI8;E9QKZ7;Q61464-7;Q61464-2;Q61464-5;Q3TZK9;Q3TQM2;A0A0N4SVM8;Q3TNM0;Q3TQ35	Q61464	Q61464	Activator;Alternative splicing;DNA-binding;Direct protein sequencing;Isopeptide bond;Metal-binding;Methylation;Nucleus;Phosphoprotein;Reference proteome;Repeat;Repressor;Transcription;Transcription regulation;Ubl conjugation;Zinc;Zinc-finger		intracellular membrane-bounded organelle [GO:0043231]; nuclear speck [GO:0016607]; nucleoplasm [GO:0005654]; nucleus [GO:0005634]; DNA binding [GO:0003677]; zinc ion binding [GO:0008270]; RNA splicing [GO:0008380]	Q61464
A0A0N4SVA6;Q3TBX5;Q3U3K9;P70295;I6L970;Q3TAZ9;Q3U0H4	Aup1	Aup1	Ancient ubiquitous protein 1	48916	4327	1.49496e-05	8.91867e-06	1.67621	FALSE	FALSE	A0A0N4SVA6;Q3TBX5;Q3U3K9;P70295;I6L970;Q3TAZ9;Q3U0H4	P70295	P70295	Acetylation;Endoplasmic reticulum;Membrane;Phosphoprotein;Reference proteome;Transmembrane;Transmembrane helix;Ubl conjugation pathway	AUP1 family	Hrd1p ubiquitin ligase ERAD-L complex [GO:0000839]; integral component of endoplasmic reticulum membrane [GO:0030176]; membrane [GO:0016020]; ubiquitin binding [GO:0043130]; ubiquitin-protein transferase activator activity [GO:0097027]; retrograde protein transport, ER to cytosol [GO:0030970]; ubiquitin-dependent ERAD pathway [GO:0030433]	P70295
A0A0N4SVC2;E9QP00;Q6PFR5;Q3TAP5	Tra2a	Tra2a	Transformer-2 protein homolog alpha (TRA-2 alpha) (TRA2-alpha) (Transformer-2 protein homolog A)	162363	37915	3.6609e-05	5.47574e-05	0.668566	FALSE	FALSE	A0A0N4SVC2;E9QP00;Q6PFR5;Q3TAP5	Q6PFR5	Q6PFR5	Acetylation;Isopeptide bond;Methylation;Nucleus;Phosphoprotein;RNA-binding;Reference proteome;Ubl conjugation;mRNA processing;mRNA splicing	Splicing factor SR family	intracellular membrane-bounded organelle [GO:0043231]; nucleolus [GO:0005730]; nucleoplasm [GO:0005654]; nucleus [GO:0005634]; ribonucleoprotein complex [GO:1990904]; spliceosomal complex [GO:0005681]; identical protein binding [GO:0042802]; RNA binding [GO:0003723]; mRNA splicing, via spliceosome [GO:0000398]; positive regulation of mRNA splicing, via spliceosome [GO:0048026]; regulation of RNA …	Q6PFR5
A0A0N4SVQ1;Q62425	Ndufa4	Ndufa4	Cytochrome c oxidase subunit NDUFA4	59436	176401	2.44128e-06	7.35288e-05	0.0332016	FALSE	TRUE	A0A0N4SVQ1;Q62425	Q62425	Q62425	3D-structure;Acetylation;Direct protein sequencing;Electron transport;Membrane;Mitochondrion;Mitochondrion inner membrane;Phosphoprotein;Reference proteome;Respiratory chain;Transmembrane;Transmembrane helix;Transport	Complex IV NDUFA4 subunit family	mitochondrial inner membrane [GO:0005743]; mitochondrial respiratory chain complex I [GO:0005747]; mitochondrial respiratory chain complex IV [GO:0005751]; mitochondrion [GO:0005739]; cytochrome-c oxidase activity [GO:0004129]; protein-containing complex binding [GO:0044877]	Q62425
A0A0N4SVT3;A0A0N4SW28;Q9DAS9	Gng12	Gng12	Guanine nucleotide-binding protein G(I)/G(S)/G(O) subunit gamma-12	28307	18279	1.42396e-06	6.53272e-06	0.217974	FALSE	FALSE	A0A0N4SVT3;A0A0N4SW28;Q9DAS9	Q9DAS9	Q9DAS9	Acetylation;Cell membrane;Lipoprotein;Membrane;Methylation;Phosphoprotein;Prenylation;Reference proteome;Transducer	G protein gamma family	actin filament [GO:0005884]; G-protein beta/gamma-subunit complex [GO:0031680]; heterotrimeric G-protein complex [GO:0005834]; G-protein beta-subunit binding [GO:0031681]; GTPase activity [GO:0003924]; PDZ domain binding [GO:0030165]; phosphate ion binding [GO:0042301]; cerebral cortex development [GO:0021987]; G protein-coupled receptor signaling pathway [GO:0007186]; response to lipopolysacchar…	Q9DAS9
A0A0N4SWI4;Q9CR98	Fam136a	Fam136a	Protein FAM136A	35521	12785	2.41649e-06	8.95561e-06	0.26983	FALSE	FALSE	A0A0N4SWI4;Q9CR98	Q9CR98	Q9CR98	Acetylation;Phosphoprotein;Reference proteome	FAM136 family	cytoplasm [GO:0005737]; mitochondrion [GO:0005739]	Q9CR98
A0A0N5E9G7;G3X8Z6;Q5U4B1;G3UWX1;P35601-2;P35601;Q3UYI2	Rfc1	Rfc1 Ibf-1 Recc1	Replication factor C subunit 1 (A1-P145) (Activator 1 140 kDa subunit) (A1 140 kDa subunit) (Activator 1 large subunit) (Activator 1 subunit 1) (Differentiation-specific element-binding protein) (ISRE-binding protein) (Replication factor C 140 kDa subunit) (RF-C 140 kDa subunit) (RFC140) (Replication factor C large subunit)	41412	10317	3.64307e-05	5.8088e-05	0.627163	FALSE	FALSE	A0A0N5E9G7;G3X8Z6;Q5U4B1;G3UWX1;P35601-2;P35601;Q3UYI2	P35601	P35601	ATP-binding;Activator;Alternative splicing;DNA replication;DNA-binding;Isopeptide bond;Nucleotide-binding;Nucleus;Phosphoprotein;Reference proteome;Transcription;Transcription regulation;Ubl conjugation	Activator 1 large subunit family	cytoplasm [GO:0005737]; DNA replication factor C complex [GO:0005663]; Elg1 RFC-like complex [GO:0031391]; nucleolus [GO:0005730]; nucleoplasm [GO:0005654]; nucleus [GO:0005634]; protein-containing complex [GO:0032991]; ATP binding [GO:0005524]; DNA binding [GO:0003677]; DNA clamp loader activity [GO:0003689]; DNA clamp unloader activity [GO:0061860]; double-stranded DNA binding [GO:0003690]; pro…	P35601
A0A0R3P9C8;Q9DC69	Ndufa9	Ndufa9	NADH dehydrogenase [ubiquinone] 1 alpha subcomplex subunit 9, mitochondrial (Complex I-39kD) (CI-39kD) (NADH-ubiquinone oxidoreductase 39 kDa subunit)	489821	51914	0.000144207	9.86605e-05	1.46164	FALSE	FALSE	A0A0R3P9C8;Q9DC69	Q9DC69	Q9DC69	3D-structure;Acetylation;Direct protein sequencing;Electron transport;FAD;Flavoprotein;Mitochondrion;Reference proteome;Respiratory chain;Transit peptide;Transport	Complex I NDUFA9 subunit family	mitochondrial inner membrane [GO:0005743]; mitochondrial matrix [GO:0005759]; mitochondrial membrane [GO:0031966]; mitochondrial respiratory chain complex I [GO:0005747]; mitochondrion [GO:0005739]; nucleoplasm [GO:0005654]; NADH dehydrogenase activity [GO:0003954]; protein-containing complex binding [GO:0044877]; circadian rhythm [GO:0007623]; mitochondrial respiratory chain complex I assembly […	Q9DC69
A0A0R4IZW8	Capns1	Capns1	Calpain small subunit 1	3134836	NA	0.000622406	NA	NA	FALSE	FALSE	A0A0R4IZW8	NA	NA	Calcium;Proteomics identification;Reference proteome		cytosol [GO:0005829]; membrane [GO:0016020]; calcium ion binding [GO:0005509]; calcium-dependent cysteine-type endopeptidase activity [GO:0004198]	A0A0R4IZW8
A0A0R4IZX1;Q8C2K1	Def6	Def6 Ibp Slat	Differentially expressed in FDCP 6 (DEF-6) (IRF4-binding protein) (SWAP-70-like adapter of T-cells)	278391	33739	0.000142925	0.000110755	1.29046	FALSE	FALSE	A0A0R4IZX1;Q8C2K1	Q8C2K1	Q8C2K1	Acetylation;Alternative splicing;Cell membrane;Cell projection;Cytoplasm;Cytoskeleton;Membrane;Nucleus;Phosphoprotein;Reference proteome		cell-cell junction [GO:0005911]; cytoplasm [GO:0005737]; cytoskeleton [GO:0005856]; cytosol [GO:0005829]; filopodium [GO:0030175]; nucleoplasm [GO:0005654]; nucleus [GO:0005634]; perinuclear region of cytoplasm [GO:0048471]; plasma membrane [GO:0005886]	Q8C2K1
A0A0R4IZY0;Q8C1A5	Thop1	Thop1	Thimet oligopeptidase (EC 3.4.24.15)	118507	41905	6.46298e-05	0.000146123	0.442296	FALSE	FALSE	A0A0R4IZY0;Q8C1A5	Q8C1A5	Q8C1A5	Acetylation;Cytoplasm;Hydrolase;Metal-binding;Metalloprotease;Phosphoprotein;Protease;Reference proteome;Zinc	Peptidase M3 family	mitochondrial intermembrane space [GO:0005758]; metal ion binding [GO:0046872]; metalloendopeptidase activity [GO:0004222]; peptidase activity [GO:0008233]; peptide binding [GO:0042277]; intracellular signal transduction [GO:0035556]; peptide metabolic process [GO:0006518]; proteolysis [GO:0006508]	Q8C1A5
A0A0R4IZY9;Q91XI1	Dus3l	Dus3l	tRNA-dihydrouridine(47) synthase [NAD(P)(+)]-like (EC 1.3.1.-) (tRNA-dihydrouridine synthase 3-like)	30374	5930	1.51053e-05	1.88367e-05	0.801908	FALSE	FALSE	A0A0R4IZY9;Q91XI1	Q91XI1	Q91XI1	Alternative splicing;FMN;Flavoprotein;Isopeptide bond;Metal-binding;Oxidoreductase;Phosphoprotein;Reference proteome;Repeat;Ubl conjugation;Zinc;Zinc-finger;tRNA processing	Dus family, Dus3 subfamily	flavin adenine dinucleotide binding [GO:0050660]; metal ion binding [GO:0046872]; tRNA dihydrouridine synthase activity [GO:0017150]	Q91XI1
A0A0R4IZZ6;Q6ZQ03;Q6ZQ03-2;Q6ZQ03-3	Fnbp4	Fnbp4 Fbp30 Kiaa1014	Formin-binding protein 4 (Formin-binding protein 30)	8787	1678	7.14334e-06	8.34232e-06	0.856277	FALSE	FALSE	A0A0R4IZZ6;Q6ZQ03;Q6ZQ03-2;Q6ZQ03-3	Q6ZQ03	Q6ZQ03	Acetylation;Alternative splicing;Isopeptide bond;Phosphoprotein;Reference proteome;Repeat;Ubl conjugation		nuclear speck [GO:0016607]	Q6ZQ03
A0A0R4J000;Q6ZQH5;Q8VC57	Kctd5	Kctd5	BTB/POZ domain-containing protein KCTD5	10625	1320	1.94085e-06	1.54345e-06	1.25747	FALSE	FALSE	A0A0R4J000;Q6ZQH5;Q8VC57	Q8VC57	Q8VC57	Acetylation;Cytoplasm;Nucleus;Reference proteome		Cul3-RING ubiquitin ligase complex [GO:0031463]; cytoplasm [GO:0005737]; cytosol [GO:0005829]; nucleus [GO:0005634]; cullin family protein binding [GO:0097602]; identical protein binding [GO:0042802]; protein-containing complex binding [GO:0044877]; proteasome-mediated ubiquitin-dependent protein catabolic process [GO:0043161]; protein homooligomerization [GO:0051260]	Q8VC57
A0A0R4J005	Lims1	Lims1	LIM and senescent cell antigen-like-containing domain protein	11984	NA	3.21536e-06	NA	NA	FALSE	FALSE	A0A0R4J005	NA	NA	Cell junction;Cell membrane;LIM domain;Membrane;Metal-binding;Reference proteome;Zinc		focal adhesion [GO:0005925]; plasma membrane [GO:0005886]	A0A0R4J005
A0A0R4J008;P70288;Q8BQ10;Q3UXH8	Hdac2	Hdac2 Yy1bp	Histone deacetylase 2 (HD2) (EC 3.5.1.98) (YY1 transcription factor-binding protein)	899035	21379	0.000347685	5.28376e-05	6.58027	FALSE	FALSE	A0A0R4J008;P70288;Q8BQ10;Q3UXH8	P70288	P70288	Acetylation;Biological rhythms;Chromatin regulator;Cytoplasm;Hydrolase;Isopeptide bond;Nucleus;Phosphoprotein;Reference proteome;Repressor;S-nitrosylation;Transcription;Transcription regulation;Ubl conjugation	Histone deacetylase family, HD type 1 subfamily	chromatin [GO:0000785]; cytoplasm [GO:0005737]; ESC/E(Z) complex [GO:0035098]; heterochromatin [GO:0000792]; histone deacetylase complex [GO:0000118]; nuclear chromatin [GO:0000790]; nucleoplasm [GO:0005654]; nucleus [GO:0005634]; NuRD complex [GO:0016581]; protein-containing complex [GO:0032991]; replication fork [GO:0005657]; RNA polymerase II transcription repressor complex [GO:0090571]; Sin3 …	P70288
A0A0R4J018;O55060;D3Z217;D3YWK6;D3Z380	Tpmt	Tpmt	Thiopurine S-methyltransferase (EC 2.1.1.67) (Thiopurine methyltransferase)	5145	3577	9.91472e-07	4.40983e-06	0.224832	FALSE	FALSE	A0A0R4J018;O55060;D3Z217;D3YWK6;D3Z380	O55060	O55060	3D-structure;Acetylation;Cytoplasm;Methyltransferase;Phosphoprotein;Reference proteome;S-adenosyl-L-methionine;Transferase	Class I-like SAM-binding methyltransferase superfamily, TPMT family	cytoplasm [GO:0005737]; S-adenosyl-L-methionine binding [GO:1904047]; thiopurine S-methyltransferase activity [GO:0008119]; drug metabolic process [GO:0017144]; methylation [GO:0032259]	O55060
A0A0R4J023;Q9JLZ3;F6RT60;F6R307	Auh	Auh	Methylglutaconyl-CoA hydratase, mitochondrial (EC 4.2.1.18) (AU-specific RNA-binding enoyl-CoA hydratase) (AU-binding enoyl-CoA hydratase) (muAUH) (Itaconyl-CoA hydratase) (EC 4.2.1.56)	203445	13272	4.74062e-05	1.98076e-05	2.39333	FALSE	FALSE	A0A0R4J023;Q9JLZ3;F6RT60;F6R307	Q9JLZ3	Q9JLZ3	Acetylation;Alternative splicing;Branched-chain amino acid catabolism;Lyase;Mitochondrion;RNA-binding;Reference proteome;Transit peptide	Enoyl-CoA hydratase/isomerase family	mitochondrion [GO:0005739]; enoyl-CoA hydratase activity [GO:0004300]; itaconyl-CoA hydratase activity [GO:0050011]; methylglutaconyl-CoA hydratase activity [GO:0004490]; mRNA 3'-UTR binding [GO:0003730]; RNA binding [GO:0003723]; fatty acid beta-oxidation [GO:0006635]; leucine catabolic process [GO:0006552]	Q9JLZ3
A0A0R4J025;Q6NXM2;Q8BTL0	Rcbtb1	Rcbtb1	RCC1 and BTB domain-containing protein 1 (Regulator of chromosome condensation and BTB domain-containing protein 1)	11144	478	4.54638e-06	1.24709e-06	3.64558	FALSE	FALSE	A0A0R4J025;Q6NXM2;Q8BTL0	Q6NXM2	Q6NXM2	Cell cycle;Chromatin regulator;Nucleus;Reference proteome;Repeat;Transcription;Transcription regulation		cytoplasm [GO:0005737]; nucleus [GO:0005634]; cell cycle [GO:0007049]; chromatin organization [GO:0006325]	Q6NXM2
A0A0R4J034;Q99K01-3;Q99K01;Q99K01-2;Q99K01-4	Pdxdc1	Pdxdc1	Pyridoxal-dependent decarboxylase domain-containing protein 1 (EC 4.1.1.-)	65506	1574	4.00529e-05	6.14338e-06	6.51969	FALSE	FALSE	A0A0R4J034;Q99K01-3;Q99K01;Q99K01-2;Q99K01-4	Q99K01	Q99K01	Alternative splicing;Decarboxylase;Lyase;Phosphoprotein;Pyridoxal phosphate;Reference proteome	Group II decarboxylase family	endoplasmic reticulum [GO:0005783]; Golgi apparatus [GO:0005794]; intracellular membrane-bounded organelle [GO:0043231]; carboxy-lyase activity [GO:0016831]; pyridoxal phosphate binding [GO:0030170]; sphinganine-1-phosphate aldolase activity [GO:0008117]; ameboidal-type cell migration [GO:0001667]; carboxylic acid metabolic process [GO:0019752]; sphingolipid catabolic process [GO:0030149]; sphing…	Q99K01
A0A0R4J040;Q8R079;Q8R079-2	Bfar	Bfar	Bifunctional apoptosis regulator	12337	NA	4.56479e-06	NA	NA	TRUE	FALSE	A0A0R4J040;Q8R079;Q8R079-2	NA	Q8R079	3D-structure;Alternative splicing;Apoptosis;Endoplasmic reticulum;Glycoprotein;Membrane;Metal-binding;Reference proteome;Transmembrane;Transmembrane helix;Zinc;Zinc-finger		endoplasmic reticulum [GO:0005783]; endoplasmic reticulum membrane [GO:0005789]; integral component of membrane [GO:0016021]; membrane [GO:0016020]; caspase binding [GO:0089720]; metal ion binding [GO:0046872]; protein binding, bridging [GO:0030674]; ubiquitin protein ligase activity [GO:0061630]; apoptotic process [GO:0006915]; negative regulation of apoptotic process [GO:0043066]; negative regu…	Q8R079
A0A0R4J041;Q3U6J4;Q8C3P7;Q8C3P7-2;G3UZP2;G5E922	Mettl3	Mettl3 Mta70	N6-adenosine-methyltransferase subunit METTL3 (EC 2.1.1.348) (Methyltransferase-like protein 3) (N6-adenosine-methyltransferase 70 kDa subunit) (MT-A70)	42776	2886	1.93229e-05	8.33395e-06	2.31858	FALSE	FALSE	A0A0R4J041;Q3U6J4;Q8C3P7;Q8C3P7-2;G3UZP2;G5E922	Q8C3P7	Q8C3P7	Acetylation;Alternative splicing;Biological rhythms;Cytoplasm;DNA damage;Differentiation;Immunity;Innate immunity;Isopeptide bond;Methyltransferase;Nucleus;Phosphoprotein;RNA-binding;Reference proteome;S-adenosyl-L-methionine;Spermatogenesis;Transferase;Ubl conjugation	MT-A70-like family	cytoplasm [GO:0005737]; nuclear speck [GO:0016607]; nucleus [GO:0005634]; RNA N6-methyladenosine methyltransferase complex [GO:0036396]; methyltransferase activity [GO:0008168]; mRNA (2'-O-methyladenosine-N6-)-methyltransferase activity [GO:0016422]; mRNA (N6-adenosine)-methyltransferase activity [GO:0001734]; mRNA binding [GO:0003729]; protein heterodimerization activity [GO:0046982]; RNA methyl…	Q8C3P7
A0A0R4J046;P53569;P53569-2	Cebpz	Cebpz Cbf2 Cebpa-rs1	CCAAT/enhancer-binding protein zeta (CCAAT-box-binding transcription factor) (CBF) (CCAAT-binding factor)	41958	6693	3.53003e-05	3.59719e-05	0.981328	FALSE	FALSE	A0A0R4J046;P53569;P53569-2	P53569	P53569	Activator;Alternative splicing;Nucleus;Phosphoprotein;Reference proteome;Transcription;Transcription regulation	CBF/MAK21 family	nucleus [GO:0005634]; DNA-binding transcription activator activity, RNA polymerase II-specific [GO:0001228]; RNA polymerase II cis-regulatory region sequence-specific DNA binding [GO:0000978]; positive regulation of transcription by RNA polymerase II [GO:0045944]; ribosome biogenesis [GO:0042254]	P53569
A0A0R4J049	Prmt5	Prmt5	Protein arginine N-methyltransferase 5 (EC 2.1.1.-)	222879	NA	0.000113312	NA	NA	FALSE	FALSE	A0A0R4J049	NA	NA	Cytoplasm;Methyltransferase;Nucleus;Proteomics identification;Reference proteome;S-adenosyl-L-methionine;Transferase	Class I-like SAM-binding methyltransferase superfamily	cytosol [GO:0005829]; Golgi apparatus [GO:0005794]; histone methyltransferase complex [GO:0035097]; methylosome [GO:0034709]; histone methyltransferase activity (H4-R3 specific) [GO:0044020]; identical protein binding [GO:0042802]; methyl-CpG binding [GO:0008327]; p53 binding [GO:0002039]; protein heterodimerization activity [GO:0046982]; protein-arginine omega-N symmetric methyltransferase activ…	A0A0R4J049
A0A0R4J050;Q99JW2	Acy1	Acy1	Aminoacylase-1 (ACY-1) (EC 3.5.1.14) (N-acyl-L-amino-acid amidohydrolase)	42090	19066	1.34721e-05	3.90085e-05	0.345363	FALSE	FALSE	A0A0R4J050;Q99JW2	Q99JW2	Q99JW2	Cytoplasm;Hydrolase;Metal-binding;Reference proteome;Zinc	Peptidase M20A family	cytoplasm [GO:0005737]; extracellular exosome [GO:0070062]; aminoacylase activity [GO:0004046]; identical protein binding [GO:0042802]; metal ion binding [GO:0046872]; metallopeptidase activity [GO:0008237]; cellular amino acid metabolic process [GO:0006520]	Q99JW2
A0A0R4J060;J3QNK5;Q8BIH0-2;Q8BIH0	Sap130	Sap130	Histone deacetylase complex subunit SAP130 (130 kDa Sin3-associated polypeptide) (Sin3-associated polypeptide p130)	6742	1759	5.2379e-06	8.74368e-06	0.59905	FALSE	FALSE	A0A0R4J060;J3QNK5;Q8BIH0-2;Q8BIH0	Q8BIH0	Q8BIH0	Acetylation;Alternative splicing;Isopeptide bond;Methylation;Nucleus;Phosphoprotein;Reference proteome;Repressor;Transcription;Transcription regulation;Ubl conjugation	SAP130 family	nuclear speck [GO:0016607]; Sin3-type complex [GO:0070822]; negative regulation of transcription by RNA polymerase II [GO:0000122]	Q8BIH0
A0A0R4J065;Q8BGE6;Q3UNF6	Atg4b	Atg4b Apg4b Autl1 Kiaa0943	Cysteine protease ATG4B (EC 3.4.22.-) (AUT-like 1 cysteine endopeptidase) (Autophagin-1) (Autophagy-related cysteine endopeptidase 1) (Autophagy-related protein 4 homolog B)	50441	2399	1.56547e-05	4.75755e-06	3.2905	FALSE	FALSE	A0A0R4J065;Q8BGE6;Q3UNF6	Q8BGE6	Q8BGE6	Acetylation;Autophagy;Cytoplasm;Hydrolase;Phosphoprotein;Protease;Protein transport;Reference proteome;Thiol protease;Transport;Ubl conjugation pathway	Peptidase C54 family	cytoplasm [GO:0005737]; cysteine-type endopeptidase activity [GO:0004197]; cysteine-type peptidase activity [GO:0008234]; endopeptidase activity [GO:0004175]; peptidase activity [GO:0008233]; autophagosome assembly [GO:0000045]; autophagy [GO:0006914]; cellular response to starvation [GO:0009267]; positive regulation of protein catabolic process [GO:0045732]; protein delipidation [GO:0051697]; pr…	Q8BGE6
A0A0R4J078;Q3ULE5;Q8VCH8;Q6ZQF6;Q9CRQ1;Q8C0Z0	Ubxn4	Ubxn4 Ubxd2 Ubxdc1	UBX domain-containing protein 4 (Erasin) (UBX domain-containing protein 2)	73878	6540	2.9154e-05	1.65054e-05	1.76633	FALSE	FALSE	A0A0R4J078;Q3ULE5;Q8VCH8;Q6ZQF6;Q9CRQ1;Q8C0Z0	Q8VCH8	Q8VCH8	3D-structure;Endoplasmic reticulum;Membrane;Nucleus;Phosphoprotein;Reference proteome;Unfolded protein response		cytosol [GO:0005829]; endoplasmic reticulum [GO:0005783]; endoplasmic reticulum membrane [GO:0005789]; nuclear envelope [GO:0005635]; response to unfolded protein [GO:0006986]; ubiquitin-dependent ERAD pathway [GO:0030433]	Q8VCH8
A0A0R4J083;P51174	Acadl	Acadl	Long-chain specific acyl-CoA dehydrogenase, mitochondrial (LCAD) (EC 1.3.8.8)	523977	150208	0.000175413	0.0003216	0.545438	FALSE	FALSE	A0A0R4J083;P51174	P51174	P51174	Acetylation;FAD;Fatty acid metabolism;Flavoprotein;Lipid metabolism;Mitochondrion;Oxidoreductase;Phosphoprotein;Reference proteome;Transit peptide	Acyl-CoA dehydrogenase family	mitochondrial matrix [GO:0005759]; mitochondrial membrane [GO:0031966]; mitochondrion [GO:0005739]; acyl-CoA dehydrogenase activity [GO:0003995]; fatty-acyl-CoA binding [GO:0000062]; flavin adenine dinucleotide binding [GO:0050660]; identical protein binding [GO:0042802]; long-chain-acyl-CoA dehydrogenase activity [GO:0004466]; palmitoyl-CoA oxidase activity [GO:0016401]; carnitine catabolic proc…	P51174
A0A0R4J091;Q9JKP7	Pole3	Pole3	DNA polymerase epsilon subunit 3 (DNA polymerase II subunit 3) (DNA polymerase epsilon subunit p17) (NF-YB-like protein) (YB-like protein 1) (YBL1)	70822	22163	8.2529e-06	1.64706e-05	0.501069	FALSE	FALSE	A0A0R4J091;Q9JKP7	Q9JKP7	Q9JKP7	Acetylation;Coiled coil;DNA-binding;Nucleus;Phosphoprotein;Reference proteome		Ada2/Gcn5/Ada3 transcription activator complex [GO:0005671]; CHRAC [GO:0008623]; epsilon DNA polymerase complex [GO:0008622]; chromatin DNA binding [GO:0031490]; protein heterodimerization activity [GO:0046982]; cellular response to DNA damage stimulus [GO:0006974]; heterochromatin assembly involved in chromatin silencing [GO:0070869]; histone H3 acetylation [GO:0043966]; leading strand elongatio…	Q9JKP7
A0A0R4J092;Q8K2I4	Manba	Manba Bmn	Beta-mannosidase (EC 3.2.1.25) (Lysosomal beta A mannosidase) (Mannanase) (Mannase)	35482	5993	2.50109e-05	2.70055e-05	0.926141	FALSE	FALSE	A0A0R4J092;Q8K2I4	Q8K2I4	Q8K2I4	3D-structure;Disulfide bond;Glycoprotein;Glycosidase;Hydrolase;Lysosome;Reference proteome;Signal	Glycosyl hydrolase 2 family	extracellular space [GO:0005615]; intracellular membrane-bounded organelle [GO:0043231]; lysosome [GO:0005764]; beta-mannosidase activity [GO:0004567]; hydrolase activity [GO:0016787]; mannose binding [GO:0005537]; carbohydrate metabolic process [GO:0005975]; glycoprotein catabolic process [GO:0006516]	Q8K2I4
A0A0R4J094;Q3TC72	Fahd2	Fahd2 Fahd2a	Fumarylacetoacetate hydrolase domain-containing protein 2A (EC 3.-.-.-)	17391	5892	4.21496e-06	9.13443e-06	0.461437	FALSE	FALSE	A0A0R4J094;Q3TC72	Q3TC72	Q3TC72	Acetylation;Calcium;Direct protein sequencing;Hydrolase;Magnesium;Metal-binding;Phosphoprotein;Reference proteome	FAH family	mitochondrion [GO:0005739]; hydrolase activity [GO:0016787]; metal ion binding [GO:0046872]	Q3TC72
A0A0R4J099;Q3UY34	Custos	Custos	Protein CUSTOS	9969	1179	1.92336e-06	1.45588e-06	1.3211	FALSE	FALSE	A0A0R4J099;Q3UY34	Q3UY34	Q3UY34	Developmental protein;Nucleus;Phosphoprotein;Reference proteome;Wnt signaling pathway	CUSTOS family	nuclear envelope [GO:0005635]; multicellular organism development [GO:0007275]; negative regulation of Wnt signaling pathway [GO:0030178]; Spemann organizer formation [GO:0060061]; Wnt signaling pathway [GO:0016055]	Q3UY34
A0A0R4J0B4;Q99KK2;Q99KK2-2	Cmas	Cmas	N-acylneuraminate cytidylyltransferase (EC 2.7.7.43) (CMP-N-acetylneuraminic acid synthase) (CMP-NeuNAc synthase)	431928	25464	0.000144999	5.46899e-05	2.65129	FALSE	FALSE	A0A0R4J0B4;Q99KK2;Q99KK2-2	Q99KK2	Q99KK2	3D-structure;Acetylation;Alternative splicing;Methylation;Nucleotidyltransferase;Nucleus;Reference proteome;Transferase	CMP-NeuNAc synthase family	nucleus [GO:0005634]; N-acylneuraminate cytidylyltransferase activity [GO:0008781]; CMP-N-acetylneuraminate biosynthetic process [GO:0006055]; N-acetylneuraminate metabolic process [GO:0006054]	Q99KK2
A0A0R4J0B5;D6RDS0;Q91W34-2;Q91W34			RUS1 family protein C16orf58 homolog	7196	203	2.54139e-06	4.57863e-07	5.55056	FALSE	FALSE	A0A0R4J0B5;D6RDS0;Q91W34-2;Q91W34	Q91W34	Q91W34	Acetylation;Alternative splicing;Membrane;Reference proteome;Transmembrane;Transmembrane helix	RUS1 family	integral component of membrane [GO:0016021]	Q91W34
A0A0R4J0C0;Q9D720;F6VZ99	Nsmce1	Nsmce1	Non-structural maintenance of chromosomes element 1 homolog (Non-SMC element 1 homolog) (EC 2.3.2.27)	17530	15465	3.92559e-06	2.12234e-05	0.184965	FALSE	FALSE	A0A0R4J0C0;Q9D720;F6VZ99	Q9D720	Q9D720	Chromosome;DNA damage;DNA recombination;DNA repair;Metal-binding;Nucleus;Reference proteome;Telomere;Transferase;Ubl conjugation;Ubl conjugation pathway;Zinc;Zinc-finger	NSE1 family	chromosome, telomeric region [GO:0000781]; intracellular membrane-bounded organelle [GO:0043231]; nucleoplasm [GO:0005654]; nucleus [GO:0005634]; Smc5-Smc6 complex [GO:0030915]; metal ion binding [GO:0046872]; protein dimerization activity [GO:0046983]; ubiquitin-protein transferase activity [GO:0004842]; double-strand break repair via homologous recombination [GO:0000724]; intracellular signal t…	Q9D720
A0A0R4J0C8;Q7TMF2	Eri1	Eri1 3'exo Thex1	3'-5' exoribonuclease 1 (EC 3.1.-.-) (3'-5' exonuclease ERI1) (Eri-1 homolog) (Histone mRNA 3'-exonuclease 1)	19799	23879	5.47338e-06	4.21455e-05	0.129869	FALSE	FALSE	A0A0R4J0C8;Q7TMF2	Q7TMF2	Q7TMF2	Cytoplasm;Exonuclease;Hydrolase;Magnesium;Metal-binding;Nuclease;Nucleus;Phosphoprotein;RNA-binding;RNA-mediated gene silencing;Reference proteome;rRNA processing		cytoplasm [GO:0005737]; histone pre-mRNA 3'end processing complex [GO:0071204]; nucleolus [GO:0005730]; nucleus [GO:0005634]; 3'-5' exonuclease activity [GO:0008408]; 3'-5'-exoribonuclease activity [GO:0000175]; histone pre-mRNA stem-loop binding [GO:0071207]; metal ion binding [GO:0046872]; ribosome binding [GO:0043022]; rRNA binding [GO:0019843]; DNA catabolic process, exonucleolytic [GO:000073…	Q7TMF2
A0A0R4J0D0;Q9D2Y5	Snx20	Snx20	Sorting nexin-20	25185	8258	6.3367e-06	1.32963e-05	0.476577	FALSE	FALSE	A0A0R4J0D0;Q9D2Y5	Q9D2Y5	Q9D2Y5	Cell membrane;Cytoplasm;Endosome;Lipid-binding;Membrane;Nucleus;Phosphoprotein;Protein transport;Reference proteome;Transport	Sorting nexin family	early endosome membrane [GO:0031901]; nucleoplasm [GO:0005654]; plasma membrane [GO:0005886]; phosphatidylinositol-3-phosphate binding [GO:0032266]; phosphatidylinositol-4,5-bisphosphate binding [GO:0005546]; protein transport [GO:0015031]	Q9D2Y5
A0A0R4J0D1;Q8R3Q0	Saraf	Saraf Tmem66	Store-operated calcium entry-associated regulatory factor (SARAF) (SOCE-associated regulatory factor) (Transmembrane protein 66)	30586	15231	8.27433e-06	2.44065e-05	0.339022	FALSE	FALSE	A0A0R4J0D1;Q8R3Q0	Q8R3Q0	Q8R3Q0	Calcium;Calcium transport;Endoplasmic reticulum;Ion transport;Membrane;Reference proteome;Signal;Transmembrane;Transmembrane helix;Transport	SARAF family	endoplasmic reticulum [GO:0005783]; endoplasmic reticulum-plasma membrane contact site [GO:0140268]; integral component of endoplasmic reticulum membrane [GO:0030176]; calcium ion transport [GO:0006816]; regulation of store-operated calcium entry [GO:2001256]	Q8R3Q0
A0A0R4J0D3;Q3TDQ1	Stt3b	Stt3b Simp	Dolichyl-diphosphooligosaccharide--protein glycosyltransferase subunit STT3B (Oligosaccharyl transferase subunit STT3B) (STT3-B) (EC 2.4.99.18) (B6dom1 antigen) (Source of immunodominant MHC-associated peptides)	108988	8858	7.10842e-05	3.69131e-05	1.92572	FALSE	FALSE	A0A0R4J0D3;Q3TDQ1	Q3TDQ1	Q3TDQ1	Acetylation;Direct protein sequencing;Endoplasmic reticulum;Glycoprotein;Glycosyltransferase;Magnesium;Membrane;Metal-binding;Phosphoprotein;Polymorphism;Reference proteome;Transferase;Transmembrane;Transmembrane helix	STT3 family	endoplasmic reticulum [GO:0005783]; integral component of membrane [GO:0016021]; oligosaccharyltransferase I complex [GO:0034998]; protein-containing complex [GO:0032991]; dolichyl-diphosphooligosaccharide-protein glycotransferase activity [GO:0004579]; metal ion binding [GO:0046872]; co-translational protein modification [GO:0043686]; glycoprotein catabolic process [GO:0006516]; post-translation…	Q3TDQ1
A0A0R4J0D5;Q6PDG8;A0A0R4J2D4;Q6PDG8-2	Mon1a	Mon1a	Vacuolar fusion protein MON1 homolog A	3702	NA	1.60689e-06	NA	NA	TRUE	FALSE	A0A0R4J0D5;Q6PDG8;A0A0R4J2D4;Q6PDG8-2	NA	Q6PDG8	Alternative splicing;Guanine-nucleotide releasing factor;Phosphoprotein;Polymorphism;Reference proteome	MON1/SAND family	cell [GO:0005623]; Mon1-Ccz1 complex [GO:0035658]; guanyl-nucleotide exchange factor activity [GO:0005085]; cellular iron ion homeostasis [GO:0006879]; protein secretion [GO:0009306]; protein targeting to vacuole [GO:0006623]; protein transport [GO:0015031]	Q6PDG8
A0A0R4J0E4;Q7TQK1;Q7TQK1-2	Ints7	Ints7	Integrator complex subunit 7 (Int7)	87428	18732	6.53063e-05	8.94577e-05	0.730025	FALSE	FALSE	A0A0R4J0E4;Q7TQK1;Q7TQK1-2	Q7TQK1	Q7TQK1	Alternative splicing;Chromosome;Cytoplasm;DNA damage;Nucleus;Phosphoprotein;Reference proteome	Integrator subunit 7 family	chromosome [GO:0005694]; cytoplasm [GO:0005737]; integrator complex [GO:0032039]; nuclear body [GO:0016604]; nucleus [GO:0005634]; cellular response to ionizing radiation [GO:0071479]; DNA damage checkpoint [GO:0000077]; snRNA 3'-end processing [GO:0034472]; snRNA processing [GO:0016180]	Q7TQK1
A0A0R4J0G0;Q8BH04;Q8R3X7;Q3TDE6;Q3UGF0;Q3UQD8	Pck2	Pck2	Phosphoenolpyruvate carboxykinase [GTP], mitochondrial (PEPCK-M) (EC 4.1.1.32)	145649	28477	7.47399e-05	8.97574e-05	0.832688	FALSE	FALSE	A0A0R4J0G0;Q8BH04;Q8R3X7;Q3TDE6;Q3UGF0;Q3UQD8	Q8BH04	Q8BH04	Acetylation;Decarboxylase;GTP-binding;Gluconeogenesis;Lyase;Manganese;Metal-binding;Mitochondrion;Nucleotide-binding;Phosphoprotein;Reference proteome;Transit peptide	Phosphoenolpyruvate carboxykinase [GTP] family	cell [GO:0005623]; cytosol [GO:0005829]; mitochondrion [GO:0005739]; GTP binding [GO:0005525]; manganese ion binding [GO:0030145]; phosphoenolpyruvate carboxykinase (GTP) activity [GO:0004613]; phosphoenolpyruvate carboxykinase activity [GO:0004611]; cellular response to dexamethasone stimulus [GO:0071549]; cellular response to glucose stimulus [GO:0071333]; cellular response to insulin stimulus …	Q8BH04
A0A0R4J0H7;Q8K2Z4;Q8K2Z4-2	Ncapd2	Ncapd2 Capd2 Cnap1 Kiaa0159	Condensin complex subunit 1 (Chromosome condensation-related SMC-associated protein 1) (Chromosome-associated protein D2) (mCAP-D2) (Non-SMC condensin I complex subunit D2) (XCAP-D2 homolog)	233287	61886	0.0002537	0.000430524	0.589282	FALSE	FALSE	A0A0R4J0H7;Q8K2Z4;Q8K2Z4-2	Q8K2Z4	Q8K2Z4	Alternative splicing;Cell cycle;Cell division;Chromosome;Cytoplasm;DNA condensation;Mitosis;Nucleus;Phosphoprotein;Reference proteome	CND1 (condensin subunit 1) family	condensed chromosome [GO:0000793]; condensed chromosome, centromeric region [GO:0000779]; condensin complex [GO:0000796]; cytosol [GO:0005829]; nuclear condensin complex [GO:0000799]; nucleoplasm [GO:0005654]; pronucleus [GO:0045120]; chromatin binding [GO:0003682]; histone binding [GO:0042393]; cell division [GO:0051301]; chromosome separation [GO:0051304]; meiotic chromosome condensation [GO:00…	Q8K2Z4
A0A0R4J0I4;Q8BIW9;E9Q2M3	Chtf18	Chtf18 Ctf18	Chromosome transmission fidelity protein 18 homolog	2893	3196	2.18674e-06	1.54453e-05	0.14158	FALSE	FALSE	A0A0R4J0I4;Q8BIW9;E9Q2M3	Q8BIW9	Q8BIW9	ATP-binding;Cell cycle;DNA replication;DNA-binding;Nucleotide-binding;Nucleus;Phosphoprotein;Reference proteome	Activator 1 small subunits family, CTF18 subfamily	Ctf18 RFC-like complex [GO:0031390]; cytoplasm [GO:0005737]; cytosol [GO:0005829]; nucleoplasm [GO:0005654]; nucleus [GO:0005634]; ATP binding [GO:0005524]; DNA binding [GO:0003677]; cell development [GO:0048468]; DNA duplex unwinding [GO:0032508]; DNA replication [GO:0006260]; male meiotic nuclear division [GO:0007140]; negative regulation of chromosome segregation [GO:0051985]; positive regulat…	Q8BIW9
A0A0R4J0I6;Q80XL6;D3YTQ5	Acad11	Acad11	Acyl-CoA dehydrogenase family member 11 (ACAD-11) (EC 1.3.8.-)	9651	338	5.892e-06	1.3197e-06	4.46467	FALSE	FALSE	A0A0R4J0I6;Q80XL6;D3YTQ5	Q80XL6	Q80XL6	Acetylation;FAD;Fatty acid metabolism;Flavoprotein;Lipid metabolism;Membrane;Mitochondrion;Oxidoreductase;Peroxisome;Phosphoprotein;Reference proteome	Acyl-CoA dehydrogenase family	mitochondrial membrane [GO:0031966]; mitochondrion [GO:0005739]; nucleus [GO:0005634]; peroxisome [GO:0005777]; flavin adenine dinucleotide binding [GO:0050660]; long-chain-acyl-CoA dehydrogenase activity [GO:0004466]; medium-chain-acyl-CoA dehydrogenase activity [GO:0070991]; very-long-chain-acyl-CoA dehydrogenase activity [GO:0017099]; fatty acid beta-oxidation using acyl-CoA dehydrogenase [GO:…	Q80XL6
A0A0R4J0J3;Q75NR7;Q75NR7-2;A3KMF3	Recql4	Recql4 Recq4	ATP-dependent DNA helicase Q4 (EC 3.6.4.12) (DNA helicase, RecQ-like type 4) (RecQ4) (RecQ protein-like 4)	4193	12139	3.95849e-06	7.33044e-05	0.0540008	FALSE	TRUE	A0A0R4J0J3;Q75NR7;Q75NR7-2;A3KMF3	Q75NR7	Q75NR7	ATP-binding;Alternative splicing;Cytoplasm;Helicase;Hydrolase;Metal-binding;Nucleotide-binding;Nucleus;Phosphoprotein;Reference proteome;Zinc;Zinc-finger	Helicase family, RecQ subfamily	chromosome [GO:0005694]; chromosome, telomeric region [GO:0000781]; cytoplasm [GO:0005737]; nucleus [GO:0005634]; 3'-5' DNA helicase activity [GO:0043138]; annealing helicase activity [GO:0036310]; ATP binding [GO:0005524]; bubble DNA binding [GO:0000405]; four-way junction helicase activity [GO:0009378]; oxidized purine DNA binding [GO:0032357]; telomeric D-loop binding [GO:0061821]; zinc ion bi…	Q75NR7
A0A0R4J0J5;Q8K114;Q8K114-2	Ints9	Ints9 D14Ertd231e	Integrator complex subunit 9 (Int9)	29057	4948	1.57246e-05	1.63807e-05	0.959947	FALSE	FALSE	A0A0R4J0J5;Q8K114;Q8K114-2	Q8K114	Q8K114	Alternative splicing;Isopeptide bond;Nucleus;Reference proteome;Ubl conjugation	Metallo-beta-lactamase superfamily, RNA-metabolizing metallo-beta-lactamase-like family, INTS9 subfamily	cytosol [GO:0005829]; integrator complex [GO:0032039]; nucleoplasm [GO:0005654]; nucleus [GO:0005634]; snRNA processing [GO:0016180]	Q8K114
A0A0R4J0J6;Q8BKT7;Q5SVF9	Thoc5	Thoc5 Fmip Kiaa0983	THO complex subunit 5 homolog (Fms-interacting protein) (FMIP)	35886	9026	1.97396e-05	3.174e-05	0.621915	FALSE	FALSE	A0A0R4J0J6;Q8BKT7;Q5SVF9	Q8BKT7	Q8BKT7	Acetylation;Cytoplasm;Differentiation;Isopeptide bond;Nucleus;Phosphoprotein;RNA-binding;Reference proteome;Transport;Ubl conjugation;mRNA processing;mRNA splicing;mRNA transport	THOC5 family	cytoplasm [GO:0005737]; nucleoplasm [GO:0005654]; nucleus [GO:0005634]; THO complex [GO:0000347]; THO complex part of transcription export complex [GO:0000445]; transcription export complex [GO:0000346]; mRNA binding [GO:0003729]; blastocyst development [GO:0001824]; cell morphogenesis [GO:0000902]; monocyte differentiation [GO:0030224]; mRNA export from nucleus [GO:0006406]; mRNA processing [GO:…	Q8BKT7
A0A0R4J0K1;Q9ERR7	Selenof	Selenof Sep15	Selenoprotein F (15 kDa selenoprotein)	79019	23648	9.7929e-06	1.88181e-05	0.520399	FALSE	FALSE	A0A0R4J0K1;Q9ERR7	Q9ERR7	Q9ERR7	Endoplasmic reticulum;Reference proteome;Selenocysteine;Signal	Selenoprotein M/F family	endoplasmic reticulum lumen [GO:0005788]; oxidoreductase activity [GO:0016491]; selenium binding [GO:0008430]; thioredoxin peroxidase activity [GO:0008379]; 'de novo' posttranslational protein folding [GO:0051084]; sperm chromatin condensation [GO:0035092]	Q9ERR7
A0A0R4J0K2;K3W4R5;Z4YL78;A2AGT5-3;A2AGT5;A2AGT5-2;Q80U79	Ckap5	Ckap5	Cytoskeleton-associated protein 5	103017	9535	0.000160944	9.61483e-05	1.67391	FALSE	FALSE	A0A0R4J0K2;K3W4R5;Z4YL78;A2AGT5-3;A2AGT5;A2AGT5-2;Q80U79	A2AGT5	A2AGT5	Acetylation;Alternative splicing;Cell cycle;Cell division;Centromere;Chromosome;Cytoplasm;Cytoskeleton;Kinetochore;Mitosis;Phosphoprotein;Reference proteome;Repeat	TOG/XMAP215 family	centrosome [GO:0005813]; condensed chromosome kinetochore [GO:0000777]; cytoplasm [GO:0005737]; kinetochore [GO:0000776]; nucleolus [GO:0005730]; plasma membrane [GO:0005886]; protein-containing complex [GO:0032991]; spindle pole [GO:0000922]; microtubule binding [GO:0008017]; microtubule plus end polymerase [GO:0061863]; ribonucleoprotein complex binding [GO:0043021]; cell division [GO:0051301];…	A2AGT5
A0A0R4J0L6;Q8BJZ4;A0A0N4SV23	Mrps35	Mrps35	28S ribosomal protein S35, mitochondrial (MRP-S35) (S35mt)	33261	28565	8.34987e-06	4.5925e-05	0.181815	FALSE	FALSE	A0A0R4J0L6;Q8BJZ4;A0A0N4SV23	Q8BJZ4	Q8BJZ4	Mitochondrion;Reference proteome;Ribonucleoprotein;Ribosomal protein;Transit peptide	Mitochondrion-specific ribosomal protein mS35 family	mitochondrial small ribosomal subunit [GO:0005763]; mitochondrion [GO:0005739]; structural constituent of ribosome [GO:0003735]; mitochondrial translation [GO:0032543]	Q8BJZ4
A0A0R4J0M1;Q8VCN9	Tbcc	Tbcc	Tubulin-specific chaperone C (Tubulin-folding cofactor C) (CFC)	37010	6297	9.85438e-06	1.0729e-05	0.918483	FALSE	FALSE	A0A0R4J0M1;Q8VCN9	Q8VCN9	Q8VCN9	Acetylation;Chaperone;Cytoplasm;Phosphoprotein;Reference proteome	TBCC family	cytoplasm [GO:0005737]; cytosol [GO:0005829]; photoreceptor connecting cilium [GO:0032391]; GTPase activity [GO:0003924]; tubulin binding [GO:0015631]; cell morphogenesis [GO:0000902]; post-chaperonin tubulin folding pathway [GO:0007023]; protein folding [GO:0006457]; tubulin complex assembly [GO:0007021]	Q8VCN9
A0A0R4J0M9;Q80T83;Q8CDG3;Q8CDG3-2;Q05DM9;Q3UMT4	Vcpip1	Vcpip1 Vcip135	Deubiquitinating protein VCIP135 (EC 3.4.19.12) (Valosin-containing protein p97/p47 complex-interacting protein 1) (Valosin-containing protein p97/p47 complex-interacting protein p135)	51849	3109	4.87214e-05	1.86882e-05	2.60707	FALSE	FALSE	A0A0R4J0M9;Q80T83;Q8CDG3;Q8CDG3-2;Q05DM9;Q3UMT4	Q8CDG3	Q8CDG3	Acetylation;Alternative splicing;Endoplasmic reticulum;Golgi apparatus;Hydrolase;Phosphoprotein;Protease;Reference proteome;Thiol protease;Ubl conjugation pathway		cytoplasm [GO:0005737]; endoplasmic reticulum [GO:0005783]; Golgi stack [GO:0005795]; synapse [GO:0045202]; thiol-dependent ubiquitin-specific protease activity [GO:0004843]; endoplasmic reticulum membrane fusion [GO:0016320]; Golgi organization [GO:0007030]; Golgi reassembly [GO:0090168]; mitotic cell cycle [GO:0000278]; protein K11-linked deubiquitination [GO:0035871]; protein K48-linked deubiq…	Q8CDG3
A0A0R4J0N5;P46718;Q7TNW4;A2T4N6	Pdcd2	Pdcd2 Rp8	Programmed cell death protein 2 (Zinc finger protein Rp-8)	34768	4942	9.31341e-06	8.46822e-06	1.09981	FALSE	FALSE	A0A0R4J0N5;P46718;Q7TNW4;A2T4N6	P46718	P46718	Apoptosis;DNA-binding;Metal-binding;Nucleus;Reference proteome;Ubl conjugation;Zinc;Zinc-finger		cytoplasm [GO:0005737]; nucleus [GO:0005634]; DNA binding [GO:0003677]; enzyme binding [GO:0019899]; metal ion binding [GO:0046872]; activation of cysteine-type endopeptidase activity involved in apoptotic process [GO:0006919]; apoptotic process [GO:0006915]; positive regulation of apoptotic process [GO:0043065]; positive regulation of hematopoietic stem cell proliferation [GO:1902035]; regulatio…	P46718
A0A0R4J0N8;P70658-2;P70658;E9Q2D4	Cxcr4	Cxcr4 Cmkar4 Lestr Sdf1r	C-X-C chemokine receptor type 4 (CXC-R4) (CXCR-4) (Fusin) (Leukocyte-derived seven transmembrane domain receptor) (LESTR) (Pre-B-cell-derived chemokine receptor) (PB-CKR) (Stromal cell-derived factor 1 receptor) (SDF-1 receptor) (CD antigen CD184)	9043	846	2.55418e-06	1.52843e-06	1.67111	FALSE	FALSE	A0A0R4J0N8;P70658-2;P70658;E9Q2D4	P70658	P70658	Alternative splicing;Cell junction;Cell membrane;Disulfide bond;Endosome;G-protein coupled receptor;Glycoprotein;Isopeptide bond;Lysosome;Membrane;Phosphoprotein;Proteoglycan;Receptor;Reference proteome;Sulfation;Transducer;Transmembrane;Transmembrane helix;Ubl conjugation	G-protein coupled receptor 1 family	cell [GO:0005623]; cell leading edge [GO:0031252]; cell surface [GO:0009986]; cell-cell junction [GO:0005911]; cytoplasm [GO:0005737]; cytoplasmic vesicle [GO:0031410]; early endosome [GO:0005769]; endosome [GO:0005768]; external side of plasma membrane [GO:0009897]; growth cone [GO:0030426]; integral component of membrane [GO:0016021]; late endosome [GO:0005770]; lysosome [GO:0005764]; nucleus […	P70658
A0A0R4J0P1;Q9D7B6;D3YTT4	Acad8	Acad8	Isobutyryl-CoA dehydrogenase, mitochondrial (EC 1.3.8.-) (Acyl-CoA dehydrogenase family member 8) (ACAD-8)	27194	6573	8.57063e-06	1.32246e-05	0.648081	FALSE	FALSE	A0A0R4J0P1;Q9D7B6;D3YTT4	Q9D7B6	Q9D7B6	Acetylation;Branched-chain amino acid catabolism;FAD;Flavoprotein;Mitochondrion;Oxidoreductase;Reference proteome;Transit peptide	Acyl-CoA dehydrogenase family	mitochondrion [GO:0005739]; acyl-CoA dehydrogenase activity [GO:0003995]; flavin adenine dinucleotide binding [GO:0050660]; lipid metabolic process [GO:0006629]; valine catabolic process [GO:0006574]	Q9D7B6
A0A0R4J0P5;P97814	Pstpip1	Pstpip1	Proline-serine-threonine phosphatase-interacting protein 1 (PEST phosphatase-interacting protein 1)	505979	11819	0.000168256	2.51369e-05	6.69359	FALSE	FALSE	A0A0R4J0P5;P97814	P97814	P97814	Cell adhesion;Cell membrane;Cell projection;Coiled coil;Cytoplasm;Cytoskeleton;Endocytosis;Immunity;Inflammatory response;Innate immunity;Membrane;Phosphoprotein;Reference proteome;SH3 domain		actomyosin contractile ring [GO:0005826]; cleavage furrow [GO:0032154]; cytoplasm [GO:0005737]; cytoskeleton [GO:0005856]; lamellipodium [GO:0030027]; perinuclear region of cytoplasm [GO:0048471]; plasma membrane [GO:0005886]; stress fiber [GO:0001725]; uropod [GO:0001931]; actin binding [GO:0003779]; cytoskeletal protein binding [GO:0008092]; identical protein binding [GO:0042802]; protein phosp…	P97814
A0A0R4J0P6;Q8VDG3;Q3TUQ8	Parn	Parn	Poly(A)-specific ribonuclease PARN (EC 3.1.13.4) (Polyadenylate-specific ribonuclease)	34386	12843	1.72057e-05	4.10719e-05	0.418917	FALSE	FALSE	A0A0R4J0P6;Q8VDG3;Q3TUQ8	Q8VDG3	Q8VDG3	3D-structure;Acetylation;Cytoplasm;Exonuclease;Hydrolase;Magnesium;Metal-binding;Nonsense-mediated mRNA decay;Nuclease;Nucleus;Phosphoprotein;RNA-binding;Reference proteome	CAF1 family	cytoplasm [GO:0005737]; nuclear speck [GO:0016607]; nucleolus [GO:0005730]; 3'-5'-exoribonuclease activity [GO:0000175]; cation binding [GO:0043169]; metal ion binding [GO:0046872]; poly(A)-specific ribonuclease activity [GO:0004535]; protein kinase binding [GO:0019901]; RNA binding [GO:0003723]; box H/ACA snoRNA 3'-end processing [GO:0000495]; miRNA catabolic process [GO:0010587]; ncRNA deadenyl…	Q8VDG3
A0A0R4J0Q6;Q80VI1	Trim56	Trim56	E3 ubiquitin-protein ligase TRIM56 (EC 2.3.2.27) (RING-type E3 ubiquitin transferase TRIM56) (Tripartite motif-containing protein 56)	8997	3478	5.0009e-06	1.2359e-05	0.404637	FALSE	FALSE	A0A0R4J0Q6;Q80VI1	Q80VI1	Q80VI1	Antiviral defense;Coiled coil;Cytoplasm;Immunity;Innate immunity;Metal-binding;Phosphoprotein;Reference proteome;Repeat;Transferase;Ubl conjugation pathway;Zinc;Zinc-finger	TRIM/RBCC family	cytoplasm [GO:0005737]; ubiquitin protein ligase activity [GO:0061630]; ubiquitin-protein transferase activity [GO:0004842]; zinc ion binding [GO:0008270]; defense response to virus [GO:0051607]; innate immune response [GO:0045087]; interferon-beta production [GO:0032608]; negative regulation of viral entry into host cell [GO:0046597]; negative regulation of viral release from host cell [GO:19021…	Q80VI1
A0A0R4J0Q9;Q3UM29;Q3TR20	Cog7	Cog7	Conserved oligomeric Golgi complex subunit 7 (COG complex subunit 7) (Component of oligomeric Golgi complex 7)	57520	1649	3.46048e-05	6.34311e-06	5.4555	FALSE	FALSE	A0A0R4J0Q9;Q3UM29;Q3TR20	Q3UM29	Q3UM29	Golgi apparatus;Membrane;Protein transport;Reference proteome;Transport	COG7 family	Golgi apparatus [GO:0005794]; Golgi membrane [GO:0000139]; Golgi transport complex [GO:0017119]; intracellular membrane-bounded organelle [GO:0043231]; nucleolus [GO:0005730]; Golgi organization [GO:0007030]; intracellular protein transport [GO:0006886]; protein glycosylation [GO:0006486]; protein localization to Golgi apparatus [GO:0034067]; protein localization to organelle [GO:0033365]; protei…	Q3UM29
A0A0R4J0R1;O70404;A0A0U1RPE8	Vamp8	Vamp8	Vesicle-associated membrane protein 8 (VAMP-8) (Endobrevin) (Edb)	52058	82185	4.16075e-06	4.20582e-05	0.0989283	FALSE	TRUE	A0A0R4J0R1;O70404;A0A0U1RPE8	O70404	O70404	3D-structure;Acetylation;Autophagy;Cell membrane;Coiled coil;Endosome;Lysosome;Membrane;Phosphoprotein;Protein transport;Reference proteome;Transmembrane;Transmembrane helix;Transport	Synaptobrevin family	azurophil granule membrane [GO:0035577]; basolateral plasma membrane [GO:0016323]; cell surface [GO:0009986]; cytoplasm [GO:0005737]; cytosol [GO:0005829]; early endosome [GO:0005769]; early endosome membrane [GO:0031901]; integral component of membrane [GO:0016021]; late endosome membrane [GO:0031902]; lysosomal membrane [GO:0005765]; lysosome [GO:0005764]; membrane [GO:0016020]; mitochondrion […	O70404
A0A0R4J0R3;Q3U1G5;Q3TUJ2;Q8BVS4	Isg20l2	Isg20l2	Interferon-stimulated 20 kDa exonuclease-like 2 (EC 3.1.-.-)	24826	8581	7.11295e-06	1.57307e-05	0.45217	FALSE	FALSE	A0A0R4J0R3;Q3U1G5;Q3TUJ2;Q8BVS4	Q3U1G5	Q3U1G5	Exonuclease;Hydrolase;Nuclease;Nucleus;Reference proteome;Ribosome biogenesis		nucleolus [GO:0005730]; nucleus [GO:0005634]; 3'-5'-exoribonuclease activity [GO:0000175]; exonuclease activity [GO:0004527]; nucleic acid binding [GO:0003676]; ribosome biogenesis [GO:0042254]	Q3U1G5
A0A0R4J0R7;Q62137;Q62137-2;P97423	Jak3	Jak3	Tyrosine-protein kinase JAK3 (EC 2.7.10.2) (Janus kinase 3) (JAK-3)	101494	2928	8.69155e-05	1.6048e-05	5.41597	FALSE	FALSE	A0A0R4J0R7;Q62137;Q62137-2;P97423	Q62137	Q62137	ATP-binding;Adaptive immunity;Alternative splicing;Cytoplasm;Immunity;Innate immunity;Kinase;Membrane;Nucleotide-binding;Phosphoprotein;Reference proteome;Repeat;SH2 domain;Transferase;Tyrosine-protein kinase	Protein kinase superfamily, Tyr protein kinase family, JAK subfamily	cell [GO:0005623]; cytoplasm [GO:0005737]; cytoskeleton [GO:0005856]; cytosol [GO:0005829]; endomembrane system [GO:0012505]; membrane [GO:0016020]; ATP binding [GO:0005524]; non-membrane spanning protein tyrosine kinase activity [GO:0004715]; protein phosphatase binding [GO:0019903]; protein tyrosine kinase activity [GO:0004713]; adaptive immune response [GO:0002250]; B cell differentiation [GO:…	Q62137
A0A0R4J0S3;Q924D0;D3Z792	Rtn4ip1	Rtn4ip1 Nimp	Reticulon-4-interacting protein 1, mitochondrial (NOGO-interacting mitochondrial protein)	6540	1451	1.98381e-06	2.81243e-06	0.705373	FALSE	FALSE	A0A0R4J0S3;Q924D0;D3Z792	Q924D0	Q924D0	Membrane;Mitochondrion;Mitochondrion outer membrane;Neurogenesis;Reference proteome;Transit peptide	Zinc-containing alcohol dehydrogenase family, Quinone oxidoreductase subfamily	mitochondrial outer membrane [GO:0005741]; mitochondrion [GO:0005739]; oxidoreductase activity [GO:0016491]; zinc ion binding [GO:0008270]; regulation of dendrite development [GO:0050773]	Q924D0
A0A0R4J0T0;Q8K3A0;F6UL52	Hscb	Hscb Hsc20	Iron-sulfur cluster co-chaperone protein HscB [Cleaved into: Iron-sulfur cluster co-chaperone protein HscB, mitochondrial (C-HSC20); Iron-sulfur cluster co-chaperone protein HscB, cytoplasmic]	8156	11477	1.52057e-06	1.36665e-05	0.111262	FALSE	FALSE	A0A0R4J0T0;Q8K3A0;F6UL52	Q8K3A0	Q8K3A0	Chaperone;Cytoplasm;Metal-binding;Mitochondrion;Reference proteome	HscB family	cytoplasm [GO:0005737]; cytosol [GO:0005829]; mitochondrion [GO:0005739]; nucleoplasm [GO:0005654]; ATPase activator activity [GO:0001671]; chaperone binding [GO:0051087]; identical protein binding [GO:0042802]; metal ion binding [GO:0046872]; [2Fe-2S] cluster assembly [GO:0044571]; iron-sulfur cluster assembly [GO:0016226]; protein complex oligomerization [GO:0051259]; protein maturation by iron…	Q8K3A0
A0A0R4J0T4;Q5D0E0;Q05DR8;Q3U141	Ikbkb	Ikbkb	Inhibitor of nuclear factor kappa-B kinase subunit beta	29146	NA	1.7191e-05	NA	NA	FALSE	FALSE	A0A0R4J0T4;Q5D0E0;Q05DR8;Q3U141	NA	NA	Coiled coil;Proteomics identification;Reference proteome		ATP binding [GO:0005524]; IkappaB kinase activity [GO:0008384]	A0A0R4J0T4
A0A0R4J0T5;P28659-2;P28659-3;P28659;P28659-4	Celf1	Celf1 Brunol2 Cugbp Cugbp1	CUGBP Elav-like family member 1 (CELF-1) (50 kDa nuclear polyadenylated RNA-binding protein) (Brain protein F41) (Bruno-like protein 2) (CUG triplet repeat RNA-binding protein 1) (CUG-BP1) (CUG-BP- and ETR-3-like factor 1) (Deadenylation factor CUG-BP) (Deadenylation factor EDEN-BP) (Embryo deadenylation element-binding protein homolog) (EDEN-BP homolog) (RNA-binding protein BRUNOL-2)	68858	20071	2.51124e-05	4.6739e-05	0.53729	FALSE	FALSE	A0A0R4J0T5;P28659-2;P28659-3;P28659;P28659-4	P28659	P28659	Acetylation;Activator;Alternative splicing;Cytoplasm;Isopeptide bond;Nucleus;Phosphoprotein;RNA-binding;Reference proteome;Repeat;Ubl conjugation;mRNA processing;mRNA splicing	CELF/BRUNOL family	cytoplasm [GO:0005737]; nucleoplasm [GO:0005654]; nucleus [GO:0005634]; ribonucleoprotein complex [GO:1990904]; BRE binding [GO:0042835]; mRNA binding [GO:0003729]; RNA binding [GO:0003723]; translation initiation factor binding [GO:0031369]; mRNA splice site selection [GO:0006376]; positive regulation of multicellular organism growth [GO:0040018]; regulation of alternative mRNA splicing, via spl…	P28659
A0A0R4J0T8;Q9D8S3	Arfgap3	Arfgap3	ADP-ribosylation factor GTPase-activating protein 3 (ARF GAP 3)	39550	NA	1.59065e-05	NA	NA	TRUE	FALSE	A0A0R4J0T8;Q9D8S3	NA	Q9D8S3	Cytoplasm;ER-Golgi transport;GTPase activation;Golgi apparatus;Membrane;Metal-binding;Phosphoprotein;Protein transport;Reference proteome;Transport;Zinc;Zinc-finger		cytosol [GO:0005829]; Golgi apparatus [GO:0005794]; Golgi membrane [GO:0000139]; GTPase activator activity [GO:0005096]; metal ion binding [GO:0046872]; COPI coating of Golgi vesicle [GO:0048205]; protein secretion [GO:0009306]	Q9D8S3
A0A0R4J0U2;Q0VGB7;A0A0N4SV05	Ppp4r2	Ppp4r2	Serine/threonine-protein phosphatase 4 regulatory subunit 2	38288	26897	1.24302e-05	5.58695e-05	0.222487	FALSE	FALSE	A0A0R4J0U2;Q0VGB7;A0A0N4SV05	Q0VGB7	Q0VGB7	Cytoplasm;Cytoskeleton;Nucleus;Phosphoprotein;Reference proteome;mRNA processing;mRNA splicing	PPP4R2 family	cytoplasm [GO:0005737]; microtubule organizing center [GO:0005815]; nucleoplasm [GO:0005654]; nucleus [GO:0005634]; protein phosphatase 4 complex [GO:0030289]; protein binding, bridging [GO:0030674]; protein phosphatase regulator activity [GO:0019888]; hematopoietic progenitor cell differentiation [GO:0002244]; mRNA processing [GO:0006397]; protein dephosphorylation [GO:0006470]; regulation of do…	Q0VGB7
A0A0R4J0U7;Q8R395	Commd5	Commd5	COMM domain-containing protein 5	31581	11620	5.40085e-06	1.27193e-05	0.424619	FALSE	FALSE	A0A0R4J0U7;Q8R395	Q8R395	Q8R395	Acetylation;Cytoplasm;Nucleus;Reference proteome;Transcription;Transcription regulation;Ubl conjugation pathway		cytosol [GO:0005829]; nucleoplasm [GO:0005654]; nucleus [GO:0005634]	Q8R395
A0A0R4J0U8;A2RSY6;A2RSY6-2	Trmt1l	Trmt1l	TRMT1-like protein (EC 2.1.1.-)	61923	6866	3.50231e-05	2.48117e-05	1.41155	FALSE	FALSE	A0A0R4J0U8;A2RSY6;A2RSY6-2	A2RSY6	A2RSY6	Alternative splicing;Behavior;Isopeptide bond;Metal-binding;Methyltransferase;Phosphoprotein;RNA-binding;Reference proteome;S-adenosyl-L-methionine;Transferase;Ubl conjugation;Zinc;Zinc-finger;tRNA processing;tRNA-binding	Class I-like SAM-binding methyltransferase superfamily, Trm1 family	nucleus [GO:0005634]; metal ion binding [GO:0046872]; tRNA (guanine-N2-)-methyltransferase activity [GO:0004809]; tRNA binding [GO:0000049]; adult behavior [GO:0030534]; adult locomotory behavior [GO:0008344]; tRNA N2-guanine methylation [GO:0002940]	A2RSY6
[truncated: 6,753 more rows]
