# Supplementary material for: The T cell CD6 receptor operates a multitask signalosome with opposite functions in T cell activation
Source: J Exp Med. 2020 Oct 30;218(2):e20201011. doi: 10.1084/jem.20201011 (PMC7608068; doi:10.1084/jem.20201011)
Supplement: Data S2 — lists the bait–prey interactions identified in the CD6 and LAT interactomes of CRISPR/Cas9–edited and long-term–expanded primary CD4+ T cells and in the CD5 interactome of CD4+ T cells that were isolated from CD5OST mice and underwent short-term expansion. [file JEM_20201011_DataS2.xlsx]

## Sheet: Description
Column name	Legend
bait	primary gene name of the bait
prey	primary gene name of the prey
Protein.IDs	UNIPROT AC/ID of protein group
max_stoichio	maximum stochiometry between bait and prey across all stimulation conditions
max_fold_change	maximum fold enrichment of the prey between WT and OST samples across all stimulation conditions
min_p_val	minimum p-value for the enrichment of the prey between WT and OST samples across all stimulation conditions
Copy_Number	prey abundance, copy number per cell
is_interactor	1 if protein is identified as an interactor (fold-change>=10 and p-value<=0.005 in at least one condition), 0 otherwise
n_success	number of conditions of stimulation for which enrichment criteria (flod-change >=10 and p-value<=0.005) are met
regulation	specify if the prey-bait association is significantly regulated upon TCR stimulation (fold-change>=2 and p-value <=0.05 as compared to the unstimulated condition)
selected	TRUE if protein is both an interactor and regulated by TCR stimulation
p_val_(condition)	P-value associated with a two fold enrichment of the prey between WT and OST samples in the corresponding condition
fold_change_(condition)	fold enrichment of the prey between WT and OST samples in the corresponding condition
stoichio_(condition)	stochiometry between bait and prey in the corresponding condition

## Sheet: CD5
bait	prey	Protein.IDs	max_stoichio	max_fold_change	min_p_val	Copy_Number	is_interactor	n_success	regulation	selected	p_val_NS	p_val_30	p_val_120	p_val_300	fold_change_NS	fold_change_30	fold_change_120	fold_change_300	stoichio_NS	stoichio_30	stoichio_120	stoichio_300
Cd5	Cd5	Q3UP78;P13379;Q91X69;Q9ER20;Q8C9H0	1	884.965	1.30196e-14	151311	1	4	not_regulated	FALSE	1.30196e-14	3.80694e-14	7.95768e-08	1.51874e-14	884.965	781.766	727.261	806.968	1	1	1	1
Cd5	Golga7	Q91W53;Q91W53-2	0.0334175	135.702	7.20991e-11	7555	1	4	not_regulated	FALSE	7.20991e-11	1.00039e-10	1.58862e-05	1.09004e-10	135.702	120.959	105.567	120.441	0.0331187	0.0334175	0.0313508	0.0322351
Cd5	Canx	Q5SUC3;P35564;Q3TXE5	0.0209331	12.946	2.43658e-11	201677	1	4	not_regulated	FALSE	8.02069e-11	3.90584e-11	4.48301e-05	2.43658e-11	12.5922	12.1626	11.2326	12.946	0.0185665	0.0203003	0.0201531	0.0209331
Cd5	Kpnb1	Q3TFE8;Q7TSZ6;P70168;Q3UHW8	0.0197407	28.1536	4.23238e-07	306720	1	4	not_regulated	FALSE	8.46562e-07	6.92232e-07	1.00885e-06	4.23238e-07	22.9074	22.956	20.5463	28.1536	0.0146466	0.0166152	0.0159856	0.0197407
Cd5	Ipo5	Q8BKC5;Q8BKC5-2;Q3TT04;Q7TN23	0.0140113	89.335	3.40883e-09	159427	1	4	not_regulated	FALSE	9.78091e-05	3.14005e-07	2.08906e-05	3.40883e-09	59.8526	69.9644	62.8431	89.335	0.00855996	0.011327	0.0109366	0.0140113
Cd5	Rab7a	Q4FJQ0;P51150;A0A0N4SVG9	0.0125663	10.1712	2.55829e-06	327512	1	1	not_regulated	FALSE	4.56899e-06	5.5304e-05	3.87022e-06	2.55829e-06	9.38612	8.66027	9.78746	10.1712	0.00990347	0.0103438	0.0125663	0.0117691
Cd5	Tmx1	Q8VBT0;F6V084	0.012472	67.781	3.96524e-10	37119	1	4	not_regulated	FALSE	3.96524e-10	3.92782e-09	2.26228e-06	4.12268e-10	67.781	51.5457	50.8548	54.8277	0.012472	0.0107366	0.0113866	0.0110636
Cd5	Cse1l	Q9ERK4;E9Q1T9;F6ZEW4	0.0121647	63.4073	5.99535e-09	364608	1	4	not_regulated	FALSE	1.26773e-08	7.24136e-09	5.99535e-09	6.17388e-09	59.1169	50.1416	52.2445	63.4073	0.010342	0.00992976	0.0111216	0.0121647
Cd5	Zdhhc18	Q5Y5T2;A6H614	0.0109855	67.2674	5.8703e-10	NA	1	4	not_regulated	FALSE	5.8703e-10	1.95302e-09	4.17617e-08	9.05037e-10	67.2674	61.1042	63.4769	59.6506	0.00956699	0.00983762	0.0109855	0.00930368
Cd5	H2-K1	Q7JJ15;Q3TVI9;P01901;W5XIT1;W5XHY0;Q3TH01;W5XIK7;Q3UBW0;G3UXW2;Q31173;P04223	0.0109279	10.6042	9.39812e-06	156968	1	1	not_regulated	FALSE	1.70163e-05	0.000108728	0.00133796	9.39812e-06	9.68167	9.48544	9.02008	10.6042	0.00909793	0.0100902	0.0103143	0.0109279
Cd5	Bzw1	A0A087WQS2;Q9CQC6;A0A087WPF9	0.0104314	20.7179	5.23517e-07	122892	1	4	not_regulated	FALSE	5.23517e-07	2.44215e-06	0.000194632	1.51548e-06	20.7179	14.4382	15.2079	15.607	0.0104314	0.0082292	0.00931757	0.00861758
Cd5	Rpn2	Q61833;A2ACG7;Q3U505;Q9DBG6	0.00916717	25.1525	1.89536e-07	138851	1	4	not_regulated	FALSE	4.00934e-06	1.26814e-06	6.25659e-06	1.89536e-07	19.181	19.1658	18.0175	25.1525	0.00637466	0.00721043	0.00728641	0.00916717
Cd5	Cox4i1	A2RSV8;P19783	0.00862233	19.9454	1.86311e-07	379481	1	4	not_regulated	FALSE	1.17715e-06	0.00232988	1.86311e-07	1.20361e-06	18.9406	16.0708	19.9454	17.6212	0.00672884	0.00646301	0.00862233	0.00686517
Cd5	Ddost	Q3UG68;Q3UC51;O54734	0.0084003	11.3079	5.0513e-07	138764	1	2	not_regulated	FALSE	5.0513e-07	1.00475e-06	0.00135758	2.60901e-06	8.59526	10.9219	9.34375	11.3079	0.00582241	0.00837508	0.00770195	0.0084003
Cd5	Xpo1	Q6P5F9	0.00824187	69.369	2.90466e-09	117973	1	4	not_regulated	FALSE	7.7698e-09	4.94235e-09	7.1302e-07	2.90466e-09	51.6805	53.3016	51.5153	69.369	0.00559909	0.00653703	0.00679146	0.00824187
Cd5	Atp5mg	Q9D037;Q9CQY3;Q9CPQ8	0.00812019	11.9586	4.38243e-08	403050	1	1	not_regulated	FALSE	0.0147921	0.120655	0.0361172	4.38243e-08	7.91499	4.65583	7.78752	11.9586	0.0049008	0.00326334	0.00586747	0.00812019
Cd5	Bcap31	Q3U9U5;Q61335	0.00761764	10.6951	3.00945e-08	148744	1	1	not_regulated	FALSE	3.00945e-08	6.61709e-07	5.83609e-08	1.06959e-07	10.6951	8.22355	8.92598	9.23609	0.00750089	0.00652885	0.00761764	0.00710372
Cd5	Ssr4	Q3TVJ8;Q9D8L3;Q62186;Q9D6F7;Q9DC94	0.00726787	14.0546	1.72918e-06	130243	1	3	not_regulated	FALSE	1.72918e-06	3.78427e-06	0.00880553	2.87004e-06	13.8772	11.524	8.24511	14.0546	0.00654365	0.00615134	0.00473097	0.00726787
Cd5	Ssr1	Q3TV94;Q52PE3;Q9CY50	0.00715487	13.5099	4.24388e-06	67477	1	2	not_regulated	FALSE	0.000166388	6.10871e-06	0.000155508	4.24388e-06	9.72283	12.5034	5.99041	13.5099	0.00469541	0.00683533	0.00352025	0.00715487
Cd5	Ipo7	Q9EPL8	0.00691193	89.5169	6.92475e-07	32873	1	4	not_regulated	FALSE	8.31867e-07	3.35259e-06	0.00111322	6.92475e-07	71.9898	71.2814	54.2305	89.5169	0.00506869	0.00568133	0.00464627	0.00691193
Cd5	Spcs3	Q8C1D0;Q6ZWQ7	0.00661658	16.2089	1.65086e-06	NA	1	4	not_regulated	FALSE	2.00333e-05	8.14044e-05	5.9055e-05	1.65086e-06	16.2089	12.2767	13.7154	15.1308	0.00642604	0.00550959	0.00661658	0.00657839
Cd5	Sting1	Q3TBT3-3;Q3TBT3;A0A125R9I3;Q3TBT3-2	0.00654653	25.8243	3.75612e-08	85658	1	4	not_regulated	FALSE	6.26686e-08	6.44377e-08	5.81745e-05	3.75612e-08	22.4652	22.8296	19.3603	25.8243	0.00519307	0.00597392	0.0054458	0.00654653
Cd5	Ubash3a	Q3V3E1;Q8BX41	0.00654041	25.0502	4.6806e-06	19521	1	3	induced	TRUE	0.348639	4.6806e-06	0.000470394	1.87136e-05	0.571273	25.0502	20.3067	18.0489	0.000131761	0.00654041	0.00569928	0.00456525
Cd5	Cand1	Q6ZQ38	0.00642145	87.4537	3.78936e-10	84943	1	4	not_regulated	FALSE	3.78936e-10	5.37308e-07	1.19666e-07	4.31988e-10	73.4172	67.0804	63.2008	87.4537	0.00491568	0.00508429	0.00514925	0.00642145
Cd5	Bax	Q544Z6;Q3TXJ7;Q07813;A0A165ELP6;Q8K3J2	0.00627907	14.0994	1.29912e-06	184641	1	3	not_regulated	FALSE	0.00471614	6.24832e-05	1.29912e-06	2.26979e-06	9.25799	11.0833	14.0994	12.7427	0.00338824	0.00459173	0.00627907	0.00511433
Cd5	Hadhb	Q99JY0	0.00607498	10.0829	1.26242e-07	162649	1	1	not_regulated	FALSE	1.26242e-07	7.0208e-07	3.82485e-07	1.99836e-06	10.0829	7.4806	8.17078	7.62721	0.00607498	0.00510206	0.00599044	0.00503959
Cd5	Hadha	Q8BMS1;Q3TB39	0.00602939	10.5431	2.34796e-08	175138	1	2	not_regulated	FALSE	0.000543017	0.000132054	2.34796e-08	5.46434e-08	9.3263	9.25779	10.1421	10.5431	0.00455639	0.00511998	0.00602939	0.00564874
Cd5	Umps	Q544K9;Q3TVV7;P13439	0.00597281	15.821	6.26403e-07	148374	1	4	not_regulated	FALSE	8.74064e-07	1.53936e-06	7.89452e-07	6.26403e-07	15.1139	12.3227	14.3923	15.821	0.00515453	0.00475737	0.00597281	0.0059172
Cd5	Sec11a	D3YWT0;D3Z569;D3YTS1;Q9R0P6;Q6PET3	0.00593854	17.4559	1.90879e-06	86693	1	4	not_regulated	FALSE	1.90879e-06	2.36594e-05	5.89058e-06	7.89366e-06	17.4559	13.7429	13.8663	17.2879	0.00546777	0.00487298	0.00528524	0.00593854
Cd5	Fam49b	Q921M7	0.00587926	24.7891	3.31421e-07	261689	1	4	not_regulated	FALSE	0.000832348	3.66706e-07	5.8007e-05	3.31421e-07	15.4514	23.0322	14.1823	24.7891	0.00334164	0.00563866	0.00373228	0.00587926
Cd5	Rhog	Q3UDZ1;P84096	0.00586705	20.1312	6.66171e-09	263321	1	4	not_regulated	FALSE	7.9272e-09	1.05347e-05	6.66171e-09	5.13802e-05	20.1312	11.8059	17.3787	18.4468	0.00558516	0.00370779	0.00586705	0.00561251
Cd5	Spn	A0A0U1RNN5;Q544C5;P15702	0.00572431	11.4463	1.01092e-09	63930	1	3	not_regulated	FALSE	1.01092e-09	5.04801e-08	2.6509e-05	6.79794e-05	11.4463	11.2661	9.98369	10.4157	0.00513767	0.00572431	0.0054529	0.00512695
Cd5	Cyb5a	G5E850;Q544Z9;P56395	0.00566624	13.6668	1.36542e-06	468026	1	2	not_regulated	FALSE	0.00243864	0.0469257	1.36542e-06	0.00768843	13.6668	8.46459	12.0641	10.2041	0.00527511	0.00369845	0.00566624	0.00431924
Cd5	Spcs2	A0A140LHR3;A0A140LJ01;A0A140LHG8;Q9CYN2;A0A140LJG6;A0A140LIK0	0.00545077	12.854	1.7849e-06	176819	1	4	not_regulated	FALSE	0.000310085	5.79195e-06	0.000148173	1.7849e-06	10.9621	11.2646	10.567	12.854	0.00423881	0.00493076	0.00497206	0.00545077
Cd5	Snx1	Q6NZD2;Q3U4S1;Q3TI63;Q9WV80;Q3UDY9	0.00492963	31.9854	1.29627e-08	33949	1	4	not_regulated	FALSE	1.29627e-08	3.35176e-05	1.30617e-05	4.66008e-08	29.0143	26.4238	29.9747	31.9854	0.00392136	0.00404267	0.00492963	0.00474073
Cd5	Mlec	D3Z1M3;Q6ZQI3	0.00460515	11.2821	3.06565e-08	100133	1	3	not_regulated	FALSE	0.000164332	6.38895e-05	2.39863e-06	3.06565e-08	11.0514	10.7486	9.8347	11.2821	0.00411343	0.00452882	0.00445433	0.00460515
Cd5	Emd	A2AM95;O08579;I7HJS1	0.00456654	13.8975	2.21246e-07	55757	1	4	not_regulated	FALSE	4.25616e-07	3.27195e-07	9.79145e-06	2.21246e-07	13.8048	13.7074	11.7134	13.8975	0.00406269	0.00456654	0.00419472	0.00448526
Cd5	Ptprz1	Q3US98;Q8BJY4;B2RXS8;B9EKR1	0.00438279	23.9986	3.00278e-09	1513	1	2	not_regulated	FALSE	0.154422	0.185773	0.001627	3.00278e-09	10.1424	7.55468	19.0182	23.9986	0.00168902	0.00142416	0.0038539	0.00438279
Cd5	Dnaja2	Q9QYJ0;Q3TFF0	0.00432996	13.1028	2.55692e-06	118098	1	4	not_regulated	FALSE	9.61763e-06	5.41752e-05	0.00114689	2.55692e-06	11.8716	11.4516	11.5371	13.1028	0.00357735	0.0039063	0.00423041	0.00432996
Cd5	Trap1	Q922Z3;Q3UPJ8;Q3TSG8;Q3TK29;Q9CQN1;Q922R9	0.00403318	12.8606	5.41482e-07	95274	1	4	not_regulated	FALSE	8.36393e-07	2.32819e-06	7.87823e-07	5.41482e-07	11.84	11.584	12.8606	12.6125	0.00305142	0.00337953	0.00403318	0.00356466
Cd5	Tnpo1	Q8BFY9-2;Q8BFY9;Q3TKD0	0.0039859	51.0646	2.8595e-09	57226	1	4	not_regulated	FALSE	2.8595e-09	9.66115e-09	4.09004e-09	5.10835e-09	48.71	37.7104	40.2562	51.0646	0.00346701	0.00303841	0.00348662	0.0039859
Cd5	Acbd3	Q6P9T6;A0A0R4J079;Q8BMP6;Q3TJW1	0.00386613	49.3971	1.46916e-11	9182	1	4	not_regulated	FALSE	1.83785e-11	6.76672e-11	0.00475604	1.46916e-11	47.9701	45.6653	32.834	49.3971	0.00342354	0.00368927	0.00285145	0.00386613
Cd5	Kpna2	Q52L97;P52293;Q641N9	0.00376548	12.7093	1.66956e-06	44291	1	4	not_regulated	FALSE	1.98997e-06	2.6442e-06	2.61681e-06	1.66956e-06	11.9767	11.6261	11.2485	12.7093	0.00323568	0.00355561	0.00369795	0.00376548
Cd5	Snx5	Q8C5E7;Q3TJN6;Q9D8U8;Q3TXT4	0.00374697	19.0399	1.87131e-05	42007	1	4	not_regulated	FALSE	1.91562e-05	1.87131e-05	0.00276212	2.54671e-05	17.7505	19.0399	13.2448	16.7497	0.00308586	0.00374697	0.00280187	0.00319332
Cd5	Calu	Q3TUF3;O35887;Q3UG11;G3UWV3;G3V004;G3UXA3;G3UWR0;Q3TQD1	0.00373986	13.209	5.16807e-06	70708	1	3	not_regulated	FALSE	5.16807e-06	0.000987523	0.0519195	3.57457e-05	11.0163	12.6132	8.0369	13.209	0.00284414	0.00368629	0.00252487	0.00373986
Cd5	Ptrh2	Q8R2Y8	0.00367765	17.8052	4.29171e-08	67629	1	3	not_regulated	FALSE	0.00305884	4.29171e-08	0.0963644	0.00125932	10.335	15.1546	7.23892	17.8052	0.00194654	0.00323107	0.00165906	0.00367765
Cd5	Slc2a3	Q8BLF7;Q4FJP8;Q3TPL8;P32037	0.00352453	19.1702	0.00133456	9673	1	3	not_regulated	FALSE	0.00289867	0.00133456	0.0098088	0.00424595	15.3362	17.4277	16.3078	19.1702	0.00257113	0.00330747	0.00332688	0.00352453
Cd5	Lrpprc	Q6PB66	0.00350203	15.8067	1.17571e-06	60221	1	4	not_regulated	FALSE	3.21881e-06	3.45567e-06	1.38536e-06	1.17571e-06	13.8448	13.7838	14.8753	15.8067	0.0026786	0.00301882	0.00350203	0.00335374
Cd5	Tuba1a	P68369;Q5FW91;P05214;Q9D9Y2	0.00340225	10.7885	2.67093e-05	145991	1	1	not_regulated	FALSE	0.000112241	3.78934e-05	0.0726727	2.67093e-05	7.86946	9.70352	4.72282	10.7885	0.00226298	0.00315874	0.00165262	0.00340225
Cd5	Usp5	Q3U4W8;P56399	0.00327382	16.3567	8.05617e-08	73903	1	4	not_regulated	FALSE	1.91044e-05	2.44285e-05	5.43508e-05	8.05617e-08	10.7619	12.0152	11.5295	16.3567	0.00196416	0.0024824	0.00256058	0.00327382
Cd5	Gvin1	L7N451;Q80SU7	0.00326088	11.7172	2.22569e-07	44580	1	3	not_regulated	FALSE	3.69279e-07	2.33732e-07	9.57822e-06	2.22569e-07	10.1244	11.2801	8.97511	11.7172	0.00256927	0.00324043	0.00277151	0.00326088
Cd5	Psmd5	Q8BJY1	0.00324563	20.6355	6.34186e-08	58618	1	4	not_regulated	FALSE	3.59241e-05	8.0463e-08	9.74098e-08	6.34186e-08	14.2295	18.0242	16.1949	20.6355	0.00204083	0.00292631	0.00282638	0.00324563
Cd5	Tmed5	Q8VCE7;A2RS96;Q9CXE7;Q3U9T7	0.00323635	11.343	4.01795e-07	60409	1	1	not_regulated	FALSE	4.01795e-07	0.0363574	0.00908544	3.85337e-06	11.343	10.8562	6.47519	6.99487	0.00298716	0.00323635	0.00207499	0.00202012
Cd5	Lman2	Q9DBH5	0.00318229	13.5884	4.77945e-05	92296	1	4	not_regulated	FALSE	0.000146143	0.000155628	8.25126e-05	4.77945e-05	10.7496	10.4092	11.3484	13.5884	0.00229558	0.00251634	0.00294899	0.00318229
Cd5	Tecr	Q9CY27;Q9CWN2;G3UWE1;Q52L67	0.00305355	19.9505	1.58109e-08	64304	1	4	not_regulated	FALSE	2.08838e-08	0.000921524	0.00136937	1.58109e-08	19.56	12.1636	16.9364	19.9505	0.00272991	0.00192172	0.00287632	0.00305355
Cd5	Sfxn1	Q99JR1	0.00302624	19.6446	4.193e-10	115005	1	4	not_regulated	FALSE	4.193e-10	0.000228359	7.76155e-10	8.97828e-10	19.2408	18.3699	18.4736	19.6446	0.00259025	0.00279946	0.00302624	0.00290022
Cd5	Golt1b	Q9CR60	0.00293781	12.4729	6.85128e-07	12911	1	1	not_regulated	FALSE	0.0852688	6.85128e-07	0.288312	0.0276677	4.36889	11.7656	4.34466	12.4729	0.000938331	0.00286054	0.00113547	0.00293781
Cd5	Tap2	Q3UA79;Q792S7;P36371;Q3TXM1;Q80WF7;Q61232;Q61231;Q61229;Q61227;Q61230;Q61228;A0A068BGU5	0.00293276	12.7989	1.48096e-07	82081	1	3	not_regulated	FALSE	3.16532e-07	0.000199129	6.18792e-06	1.48096e-07	12.3362	9.97253	12.6089	12.7989	0.002358	0.00215783	0.00293276	0.0026829
Cd5	Slc3a2	Q3TN39;P10852;P10852-2;Q60849;Q3U144;Q8BTJ9;A0A0U1RP98	0.00278932	12.4547	4.40893e-05	77634	1	3	not_regulated	FALSE	0.000270168	0.0239786	5.1946e-05	4.40893e-05	11.2449	7.04562	10.3063	12.4547	0.00229641	0.00162878	0.00256113	0.00278932
Cd5	Sec61a1	Q3TJD0;P61620	0.0026243	13.5177	1.35695e-07	44366	1	3	not_regulated	FALSE	1.35695e-07	1.10753e-06	3.05214e-06	0.000560346	13.5177	11.2511	13.1486	9.6272	0.00221717	0.00208901	0.0026243	0.00173167
Cd5	Cyc1	Q9D0M3-2;Q9D0M3	0.00256879	14.3184	4.14569e-08	67771	1	2	not_regulated	FALSE	6.44098e-05	1.91428e-06	0.00129334	4.14569e-08	9.30673	14.3184	7.97899	11.2181	0.00147497	0.00256879	0.00153876	0.00194973
Cd5	Stk17b	Q8BG48	0.00256623	12.3529	3.38717e-07	16785	1	3	not_regulated	FALSE	2.19752e-06	2.08405e-06	3.38717e-07	3.7411e-05	12.3529	10.2471	11.4088	9.73019	0.00228345	0.00214422	0.00256623	0.00197248
Cd5	Eif4g2	A0JNY7;G3XA17;Q62448;F7CBP1;Q62448-2;Q3U9U9	0.00249103	66.2573	1.0261e-10	26141	1	4	not_regulated	FALSE	4.1651e-09	1.54551e-09	1.26147e-05	1.0261e-10	52.9326	55.0532	52.3887	66.2573	0.00181468	0.00213652	0.00218549	0.00249103
Cd5	Slc25a12	Q8BH59	0.00246311	29.8475	2.81998e-08	89633	1	4	not_regulated	FALSE	9.37522e-08	2.81998e-08	5.29306e-08	1.22325e-07	27.9178	27.6116	25.9797	29.8475	0.00210082	0.00235206	0.0023789	0.00246311
Cd5	Rap1a	C5H0E8;P62835;Q3U7U8;A0A0G2JE52;Q3V3W9;C5H0E9;A0A0G2JDL9	0.00246051	15.9731	1.29684e-07	85407	1	3	not_regulated	FALSE	1.82439e-05	0.159231	1.29684e-07	9.50111e-07	13.3744	5.84619	15.5905	15.9731	0.00173461	0.000858324	0.00246051	0.0022719
Cd5	Il2ra	Q8C2H9;Q544I2;P01590;Q3TAS1	0.00246013	13.6215	1.48544e-07	23492	1	3	not_regulated	FALSE	7.70862e-05	8.41894e-05	2.2137e-07	1.48544e-07	9.61429	11.0299	13.6215	13.416	0.00142696	0.00185318	0.00246013	0.00218368
Cd5	Tbc1d15	Q4TVN0;Q9CXF4;Q7TPU5	0.00243893	45.5688	8.64932e-10	20694	1	4	not_regulated	FALSE	2.712e-06	7.03141e-08	4.95285e-08	8.64932e-10	31.1526	42.0276	38.6287	45.5688	0.0015204	0.00232192	0.00229408	0.00243893
Cd5	Pfkp	Q8C605;Q9WUA3;Q9WUA3-2	0.00236869	11.4741	2.77637e-06	331623	1	2	not_regulated	FALSE	1.35517e-05	8.1676e-06	4.99203e-06	2.77637e-06	8.46187	9.04446	10.2599	11.4741	0.0015929	0.00192732	0.00235017	0.00236869
Cd5	M6pr	Q3UKQ5;Q3UF03;P24668	0.00227555	10.0804	1.09886e-07	42074	1	1	not_regulated	FALSE	0.0820558	0.0169234	1.09886e-07	2.0838e-07	6.60495	5.54827	10.0804	9.2074	0.0012253	0.00116514	0.00227555	0.00187318
Cd5	Vapa	Q9WV55	0.00225867	13.7165	1.76414e-07	85783	1	4	not_regulated	FALSE	4.0565e-05	9.9989e-06	4.25774e-05	1.76414e-07	12.8366	12.249	11.3435	13.7165	0.00192747	0.00208204	0.00207263	0.00225867
Cd5	Atp2a2	J3KMM5;Q5DTI2;O55143-2;O55143;O54994	0.00223658	44.3267	9.33854e-09	32256	1	4	not_regulated	FALSE	4.06829e-08	7.58905e-07	7.81745e-08	9.33854e-09	31.9678	33.8186	38.8713	44.3267	0.00147083	0.00176138	0.00217628	0.00223658
Cd5	Eif5	Q3TQR3;P59325;Q05CM5;Q05CH7;Q8BVV6;Q3TKY2	0.00222726	13.3407	5.35579e-08	66150	1	3	not_regulated	FALSE	7.86538e-08	1.83719e-07	2.20261e-07	5.35579e-08	11.4156	11.2664	8.90342	13.3407	0.00173789	0.00194158	0.00164936	0.00222726
Cd5	Bag6	Q3UF95;Q9Z1R2;G3UYQ2;G3UZT6;Q3TDL4	0.00219689	38.88	5.60604e-09	14167	1	4	not_regulated	FALSE	5.60604e-09	1.88095e-07	1.84693e-08	5.64003e-09	36.5191	34.6459	31.4827	38.88	0.00188163	0.00202076	0.00197388	0.00219689
Cd5	Dcaf8	Q8N7N5;Q8N7N5-2	0.00219001	30.4017	0.0001344	14064	1	3	not_regulated	FALSE	0.0001344	0.000884091	0.0324498	0.000424953	30.4017	25.4338	14.9124	25.8125	0.00219001	0.002074	0.00130717	0.00203914
Cd5	Rer1	Q9CQU3	0.0021478	12.3412	0.000820275	40184	1	1	not_regulated	FALSE	0.000820275	0.155256	0.00952182	0.00978114	12.3412	5.93905	6.90059	10.4507	0.0021478	0.00117004	0.00146136	0.00199458
Cd5	Inpp4b	F8WJC1;Q1A6V0;Q1A6V1;E9PVM1;Q1A6U9;E9PVM3;Q6P1Y8;E9Q2C4;Q3URI3	0.00212602	27.4907	6.15566e-09	25655	1	4	not_regulated	FALSE	4.01581e-07	3.16821e-08	0.000476728	6.15566e-09	22.3599	22.9745	21.8781	27.4907	0.00157683	0.00183404	0.00187741	0.00212602
Cd5	Rap1gds1	Q3TU36;Q3TA69;E9Q912;E9Q6Q4;Q3TPS9;Q3TLU4;Q8BKH0;A0A0G2JGC8;I6L967	0.00210705	27.5421	1.12616e-08	NA	1	4	not_regulated	FALSE	1.88236e-05	1.6365e-08	3.99204e-08	1.12616e-08	24.583	25.4726	20.6963	27.5421	0.00171491	0.00201155	0.00175686	0.00210705
Cd5	Stoml2	Q99JB2;A2AG39;F6WI02	0.00209412	12.1463	9.18797e-08	82755	1	2	not_regulated	FALSE	0.140645	1.33968e-06	1.95077e-06	9.18797e-08	5.31838	12.0814	9.48609	12.1463	0.000814354	0.00209412	0.00176749	0.00203961
Cd5	Rap2c	Q8BU31;Q80ZJ1-2;Q80ZJ1	0.00208904	11.5019	2.13199e-06	22159	1	2	not_regulated	FALSE	2.13199e-06	1.04588e-05	0.00314389	4.19897e-06	11.3175	8.73521	9.26763	11.5019	0.00187438	0.00163768	0.00186772	0.00208904
Cd5	Slc25a4	P48962;Q8BVI9	0.00208857	29.2561	1.31092e-08	188136	1	4	not_regulated	FALSE	1.31092e-08	1.5218e-06	1.43141e-07	2.60494e-08	24.8353	18.2529	23.0714	29.2561	0.00161671	0.00134506	0.00182756	0.00208857
Cd5	Copb1	Q9JIF7	0.00208846	18.586	4.64232e-08	67382	1	4	not_regulated	FALSE	1.43377e-07	5.2689e-05	3.19606e-07	4.64232e-08	13.9128	14.4733	16.7235	18.586	0.00142556	0.00167875	0.00208513	0.00208846
Cd5	Irgm1	V9PVS1;U5NJN6;J7NUP1;Q60766-2;Q60766;Q5NCB5	0.00203954	12.877	2.78842e-07	55467	1	4	not_regulated	FALSE	0.000473372	0.00448998	2.78842e-07	1.01621e-05	11.7849	11.1529	12.877	11.7869	0.00153394	0.00164331	0.00203954	0.00168248
Cd5	Ankrd13a	Q80UP5;Q3U0V3;F7B209	0.00203029	11.5754	2.85501e-05	3999	1	1	induced	TRUE	0.0126948	2.85501e-05	0.000744159	0.000130994	2.58147	11.5754	8.71065	8.78708	0.000399981	0.00203029	0.00164232	0.00149309
Cd5	Cblb	B9EKI5;Q3TTA7;Q3TTA7-2	0.00193471	38.7257	1.51738e-06	5497	1	2	induced	TRUE	0.119351	1.51738e-06	0.00685976	3.38626e-06	2.14658	38.7257	28.0907	26.8595	9.47359e-05	0.00193471	0.00150857	0.00129997
Cd5	Hat1	Q8BY71;A2ATU9	0.00192097	14.4368	4.13378e-07	82003	1	2	not_regulated	FALSE	4.13378e-07	0.00102531	0.0060356	5.96012e-06	10.789	8.78289	11.0664	14.4368	0.00130906	0.00120633	0.00163389	0.00192097
Cd5	Hmox2	D3YX62;Q544R7;Q3U6W4;O70252	0.00183255	17.1616	0.00178994	70822	1	1	not_regulated	FALSE	0.0311162	0.00178994	0.0539529	0.00929441	6.33382	17.1616	10.8433	16.4407	0.000597467	0.00183255	0.00124465	0.00170074
Cd5	Myo18b	E9PV66;Q9D4I1;B7ZNF7	0.00181099	63.9874	9.83827e-05	NA	1	3	not_regulated	FALSE	0.238319	0.000226361	0.00218198	9.83827e-05	19.9622	52.3186	39.4042	63.9874	0.00051518	0.00152847	0.00123746	0.00181099
Cd5	Eif2b1	Q3UZR8;Q99LC8;D3Z151	0.00180002	10.6022	1.99427e-06	60647	1	1	not_regulated	FALSE	0.000113436	3.59977e-05	0.00720829	1.99427e-06	9.059	9.16444	5.43199	10.6022	0.00140247	0.00160608	0.00102331	0.00180002
Cd5	Ipo9	E9QKZ2;Q91YE6;Q4G0B8;E0CXB2	0.00178266	53.484	3.48007e-09	13971	1	4	not_regulated	FALSE	2.00472e-05	4.91489e-06	0.00123714	3.48007e-09	36.6929	43.4315	34.628	53.484	0.00111522	0.00149427	0.00128068	0.00178266
Cd5	Hm13	Q9D8V0;A3KGR9;Q9D8V0-3;Q9D8V0-4;Q6PGJ8	0.00174184	16.4129	3.00413e-07	37793	1	3	not_regulated	FALSE	3.00413e-07	0.000873253	0.172794	1.00238e-06	16.4129	15.1964	5.52583	14.9933	0.0016619	0.00174184	0.000680853	0.00166489
Cd5	Khsrp	Q3U0V1	0.00170249	13.2464	6.00798e-05	122114	1	2	not_regulated	FALSE	0.0332648	0.00505123	0.00440739	6.00798e-05	11.6593	13.2464	10.4886	11.1193	0.00132377	0.00170249	0.00144907	0.00138447
Cd5	Raver1	A0A158RFV1;Q9CW46	0.00168498	17.8513	0.00174727	59347	1	3	not_regulated	FALSE	0.0107627	0.00174727	0.00363922	0.0031906	8.72757	14.931	14.3513	17.8513	0.00075119	0.00145477	0.00150309	0.00168498
Cd5	Bdh1	Q80XN0;D3Z2Y8	0.00167614	10.6174	6.45259e-05	144950	1	1	not_regulated	FALSE	0.00589352	0.000129079	6.45259e-05	0.00495296	6.60692	10.6174	7.2057	8.62267	0.00092139	0.00167614	0.0012228	0.00131873
Cd5	Atl3	E9PYT3;Q91YH5;Q91YH5-2	0.00166844	16.6598	4.97773e-07	32663	1	4	not_regulated	FALSE	7.9789e-06	4.99005e-06	0.000506663	4.97773e-07	11.8065	12.9522	13.1676	16.6598	0.00107818	0.00133894	0.00146323	0.00166844
Cd5	Trip13	Q3UA06;Q3UA06-2	0.00164677	14.6327	6.46455e-08	27051	1	4	not_regulated	FALSE	5.52099e-07	1.28503e-07	0.000145399	6.46455e-08	11.7998	13.9974	12.1731	14.6327	0.00121091	0.00162605	0.0015201	0.00164677
Cd5	Slc16a3	Q3UDP9;Q3TMA0;P57787	0.00161725	13.0355	6.1125e-06	16521	1	2	not_regulated	FALSE	0.00871944	0.0375508	3.95423e-05	6.1125e-06	11.6121	8.136	13.0355	11.0154	0.00118393	0.000939021	0.00161725	0.00123165
Cd5	Clec2d	F5BFH0;Q91V08	0.00157413	12.4836	6.64441e-06	12707	1	3	not_regulated	FALSE	0.000324453	0.00575866	0.000708532	6.64441e-06	10.6512	10.4411	12.3334	12.4836	0.00111718	0.00123971	0.00157413	0.00143593
Cd5	Tap1	Q3TBA3;Q78E61;Q64333;Q62429;Q62428;Q3U6V4;Q3U543;A0A068BER1;P21958;Q5D0F3	0.0015644	19.6073	5.50849e-07	60009	1	3	not_regulated	FALSE	6.49957e-07	0.00224625	0.0143803	5.50849e-07	12.4071	11.7069	15.3636	19.6073	0.000902679	0.000964171	0.00136016	0.0015644
Cd5	Ipo4	Q8VI75;Q5U4C5	0.00154893	33.459	1.34512e-07	15510	1	4	not_regulated	FALSE	1.45376e-07	1.05154e-06	1.85237e-07	1.34512e-07	32.2896	25.5559	31.358	33.459	0.00131072	0.00117432	0.00154893	0.00148946
Cd5	Ly9	Q8C9E4;E9PV93;Q6NZB6;Q7TMP7;Q01965;E9PX73;Q8C2D4;Q4VBG4	0.00151957	19.7806	1.85262e-08	30004	1	4	not_regulated	FALSE	1.92108e-08	3.00921e-08	5.21634e-07	1.85262e-08	19.4914	18.1218	15.5013	19.7806	0.00136538	0.00143701	0.00132134	0.00151957
Cd5	Ecpas	Q6PDI5-2;Q6PDI5;A2ALV7;A2ALV6	0.0015077	54.4831	1.78301e-11	22269	1	4	not_regulated	FALSE	3.24228e-09	4.58484e-08	3.42703e-05	1.78301e-11	38.7208	40.4668	39.3847	54.4831	0.000977075	0.00115593	0.00120934	0.0015077
Cd5	Bzw2	Q91VK1;Q2L4X1;Q3V199;Q3TRM2	0.00150393	18.7318	2.74428e-08	48712	1	3	not_regulated	FALSE	0.00143702	4.2843e-08	0.00526191	2.74428e-08	11.6153	17.2056	9.63521	18.7318	0.000850368	0.00142592	0.00085837	0.00150393
Cd5	Eif4g1	A0A0J9YUS5;E9PVC6;E9Q9E1;Q6NZJ6;Q6NZJ6-2;Q6PD42;Q8K0J8	0.00150206	40.8035	1.59213e-09	32496	1	4	not_regulated	FALSE	1.59213e-09	5.96996e-07	0.000145056	1.63542e-09	40.8035	37.9174	35.6577	34.2983	0.00141253	0.00148589	0.00150206	0.00130209
Cd5	Stat3	Q6GU23;Q3ULI4;Q3U6S9;Q3U5Q4;P42227-2;P42227-3;P42227;B7ZC18	0.00149864	12.9264	6.37649e-05	72231	1	4	not_regulated	FALSE	0.00131885	0.000614977	0.00168039	6.37649e-05	10.5912	10.1895	12.6429	12.9264	0.00103172	0.00112361	0.00149864	0.0013809
Cd5	Xpo7	Q9EPK7;E9PUW7;Q9EPK7-2	0.00146478	19.5901	1.12691e-05	19517	1	4	not_regulated	FALSE	1.86883e-05	0.000120516	6.87498e-05	1.12691e-05	17.1109	15.6691	13.513	19.5901	0.00116665	0.00120937	0.00112113	0.00146478
Cd5	Dpm1	O70152;A2BDX2	0.00144457	12.5122	5.69418e-09	41327	1	1	not_regulated	FALSE	0.0163465	0.00944218	5.69418e-09	2.28564e-08	6.55477	7.22129	12.5122	9.12391	0.000621909	0.000775592	0.00144457	0.000949336
Cd5	Ap3b1	Q9Z1T1;Q3UPG0;Q3TQ33	0.00143284	42.1213	0.00100805	7891	1	2	not_regulated	FALSE	0.00100805	0.0071521	0.0210571	0.00229388	42.1213	34.4459	28.3652	39.6581	0.00138771	0.00128464	0.00113715	0.00143284
Cd5	Copg1	Q9QZE5	0.00143224	23.0633	1.63646e-08	43194	1	4	not_regulated	FALSE	3.50072e-08	4.53454e-08	3.70574e-08	1.63646e-08	19.0607	21.9659	20.4427	23.0633	0.00107935	0.00140806	0.00140863	0.00143224
Cd5	Dnm2	Q3T9X3;P39054;Q3TCR7;Q3TBU6;G3X9G4;F8WIV5;P39054-2;G3UZZ3;Q9CUM4	0.0014314	15.8466	2.02759e-07	46361	1	4	not_regulated	FALSE	2.21101e-06	5.63523e-07	0.000108223	2.02759e-07	12.3324	11.8071	13.6827	15.8466	0.00101579	0.0011009	0.0013714	0.0014314
Cd5	Vti1b	Q9Z2P7;Q91XH6;O88384	0.00141393	10.6765	1.47971e-07	8106	1	1	not_regulated	FALSE	0.0408097	0.209643	0.005039	1.47971e-07	6.29137	3.72352	6.23146	10.6765	0.000759754	0.000509015	0.0009157	0.00141393
Cd5	Cd97	Q9DC42;Q4FJS6;A0A0D9SEG8;E9QMJ5;E9QJS7;Q9Z0M6-2;Q9Z0M6-3;Q9Z0M6	0.00139859	24.8529	1.45204e-08	40446	1	3	not_regulated	FALSE	0.00510029	1.45204e-08	6.14659e-07	3.61688e-08	15.1938	22.2727	16.7315	24.8529	0.000779667	0.00129379	0.00104475	0.00139859
Cd5	Dgka	R4I4W1;O88673;R4I3X7	0.0013955	14.8696	8.67572e-08	38940	1	4	not_regulated	FALSE	2.39201e-07	2.39071e-05	2.8325e-07	8.67572e-08	12.0934	10.5693	12.6466	14.8696	0.00103493	0.00102391	0.00131696	0.0013955
Cd5	Plin3	Q9DBG5;Q2XSQ4	0.00136473	24.1895	1.54072e-09	38344	1	3	not_regulated	FALSE	4.68242e-05	0.028782	0.0019551	1.54072e-09	16.6135	13.1393	16.1418	24.1895	0.000854696	0.000765193	0.0010105	0.00136473
Cd5	Timm44	Q8R3X4;O35857	0.00135729	16.8217	1.54784e-06	41142	1	4	not_regulated	FALSE	1.65301e-06	0.000286177	2.04435e-06	1.54784e-06	16.645	12.3604	12.2738	16.8217	0.00122466	0.00102947	0.00109887	0.00135729
Cd5	Copa	Q8BTF0;F8WHL2;Q8CIE6;Q63ZW9	0.00132797	10.0262	1.9349e-07	76713	1	1	not_regulated	FALSE	9.15353e-07	6.40201e-05	2.78816e-06	1.9349e-07	8.228	7.6524	10.0262	9.05719	0.000895591	0.000942892	0.00132797	0.00108113
Cd5	Kpna3	Q543M7;O35344;Q9CT07	0.00132398	12.5864	0.00120046	55182	1	1	not_regulated	FALSE	0.00120046	0.0723755	0.104372	0.0138755	12.5864	6.60834	5.96701	8.02325	0.00132398	0.000786907	0.00076379	0.000925554
Cd5	Napa	Q9CXX1;Q9DB05	0.00128973	10.3203	1.46029e-06	78922	1	1	not_regulated	FALSE	1.46029e-06	0.04106	0.00124418	3.19778e-06	10.3203	6.64005	6.93849	9.74166	0.00124591	0.000907435	0.00101929	0.00128973
Cd5	Ankrd44	B2RXR6;E9QNQ2;J3QK13	0.00126313	29.1416	3.61451e-10	36821	1	4	not_regulated	FALSE	3.61451e-10	3.26759e-09	1.63513e-05	6.09252e-10	28.6885	26.7907	23.3478	29.1416	0.0011339	0.00119867	0.00112292	0.00126313
Cd5	Gm12250	Q0GUM3;U5NFV2;Q0GUM2	0.00126206	10.7251	1.11764e-05	NA	1	1	not_regulated	FALSE	0.00019628	1.11764e-05	3.23604e-05	3.16901e-05	9.95848	8.65883	9.85415	10.7251	0.00104813	0.00103165	0.00126206	0.00123793
Cd5	Ppp6r1	B2RUA5;Q7TSI3	0.0012479	17.9395	3.47878e-09	15007	1	4	not_regulated	FALSE	1.21775e-06	1.01771e-07	2.6841e-06	3.47878e-09	10.2508	17.114	14.2444	17.9395	0.000650218	0.00122885	0.00109946	0.0012479
Cd5	Snx2	Q91VZ1;Q3U5L3;Q9CWK8	0.0012409	17.2048	9.95492e-07	33023	1	4	not_regulated	FALSE	6.65871e-05	3.09135e-06	1.23671e-05	9.95492e-07	17.2048	16.8694	16.2838	14.4921	0.00107744	0.0011959	0.0012409	0.000995281
Cd5	Cyp51a1	Q8K0C4	0.00121864	13.6186	2.98662e-07	26636	1	3	not_regulated	FALSE	2.98662e-07	0.00536894	5.15782e-05	0.000743548	13.6186	11.9181	10.1707	11.7883	0.00121864	0.00120725	0.00110746	0.00115681
Cd5	Snx6	Q6P8X1	0.00121306	12.766	4.70604e-06	31695	1	1	not_regulated	FALSE	0.0437681	4.70604e-06	6.86223e-06	0.000109768	5.53228	9.65363	9.28575	12.766	0.000479363	0.00094689	0.000979068	0.00121306
Cd5	Fkbp8	C9K0Z7;O35465;O35465-2	0.00115646	10.3502	0.000254144	30963	1	1	not_regulated	FALSE	0.00073145	0.000254144	0.000470129	0.000754251	8.23195	5.23343	8.56819	10.3502	0.000838712	0.000603596	0.00106227	0.00115646
Cd5	Ubqln2	Q9QZM0	0.00110824	10.5059	5.97843e-06	19338	1	1	not_regulated	FALSE	0.189177	0.0258594	0.109459	5.97843e-06	2.67649	4.66154	4.23814	10.5059	0.000257453	0.000507588	0.00049607	0.00110824
Cd5	Ncapd2	A0A0R4J0H7;Q8K2Z4;Q8K2Z4-2	0.00108741	52.2344	1.33082e-07	61886	1	4	not_regulated	FALSE	5.94044e-07	0.00101295	0.000259431	1.33082e-07	37.1641	34.3043	44.7105	52.2344	0.000705491	0.000737164	0.00103279	0.00108741
Cd5	Tor1aip1	Q921T2-2;Q921T2;Q921T2-3;E9PWW2	0.00108359	20.3322	1.60439e-07	16200	1	2	not_regulated	FALSE	0.00284913	1.60439e-07	2.9296e-05	0.00481688	20.3322	13.4573	7.04783	8.37745	0.00108359	0.000811875	0.000457059	0.000489623
Cd5	Por	P37040;Q05DV1	0.00104137	18.5336	5.40678e-08	15939	1	4	not_regulated	FALSE	5.40678e-08	2.59276e-06	1.7676e-05	4.1157e-07	18.5336	14.3542	14.7437	17.4824	0.00100669	0.000882599	0.000974492	0.00104137
Cd5	Cd6	Q8BJC2;Q91WN5;Q61003-2;Q61003-3;Q61003	0.00100543	15.5456	4.93155e-06	43673	1	2	not_regulated	FALSE	8.47555e-05	4.93155e-06	0.00647355	0.00651812	15.5456	13.8303	12.6188	14.212	0.000998341	0.00100543	0.000986113	0.00100092
Cd5	Rasgrp2	Q9QUG9;Q9QUG9-2	0.000982706	20.7159	2.87113e-09	29898	1	4	not_regulated	FALSE	0.0001569	2.87113e-09	4.29167e-08	8.87539e-06	20.7159	15.6595	14.1374	19.4248	0.000955653	0.000817755	0.0007936	0.000982706
Cd5	Far1	Q922J9;Q922J9-4;Q922J9-3;Q922J9-2	0.000953324	11.0024	1.80828e-06	20329	1	2	not_regulated	FALSE	2.57039e-06	7.65916e-06	0.000962769	1.80828e-06	9.20897	10.2042	11.0024	9.98796	0.000655737	0.000822518	0.000953324	0.000779946
Cd5	Msh2	Q80V79;Q3TZI5;P43247	0.000947919	23.0082	5.77304e-07	45915	1	4	not_regulated	FALSE	1.12724e-06	2.91855e-06	0.000165609	5.77304e-07	19.1017	21.5524	15.268	23.0082	0.000717615	0.000916565	0.000697969	0.000947919
Cd5	Uso1	Q9Z1Z0;Q9Z1Z0-2;Q9Z1Z0-3	0.000907246	16.1769	2.69074e-07	14419	1	3	not_regulated	FALSE	3.61837e-07	2.69074e-07	0.00835843	3.00333e-07	16.1769	15.3836	12.3936	15.8598	0.000842778	0.000907246	0.000785689	0.000906121
Cd5	Atxn10	Q3TKP3;Q3TCF4;P28658;Q8BWX1	0.000902242	16.6489	1.28406e-08	21739	1	3	not_regulated	FALSE	0.0110976	0.000133516	1.33531e-08	1.28406e-08	10.7956	14.7514	16.6489	16.386	0.000480785	0.000743678	0.000902242	0.000800284
Cd5	B4galnt1	Q3UN35;Q09200	0.000890745	13.0244	1.83915e-06	30742	1	4	not_regulated	FALSE	5.21108e-05	0.000898502	1.83915e-06	8.02348e-05	10.7612	10.4311	13.0244	11.1803	0.00060481	0.000663651	0.000890745	0.000689102
Cd5	Sacm1l	Q9EP69	0.000889408	20.0521	3.40276e-08	38414	1	3	not_regulated	FALSE	0.000914576	0.00589798	3.40276e-08	0.000268854	14.7721	14.1487	15.3559	20.0521	0.000597465	0.000647795	0.000755758	0.000889408
Cd5	Elmo1	Q571D6;Q8BPU7;Q8BPU7-3	0.000867978	12.8336	0.000263469	59400	1	1	not_regulated	FALSE	0.00644511	0.00671689	0.0496489	0.000263469	7.6153	11.1504	8.82561	12.8336	0.000469653	0.000778451	0.000662324	0.000867978
Cd5	Ppp2r1b	Q3TTF6;H3BKU1;Q8BIX1;G3UWS4;Q7TNP2;H3BIV7;H3BLQ0;H3BLE7	0.00086615	15.5284	1.09258e-08	22148	1	3	not_regulated	FALSE	7.47476e-06	1.75184e-08	0.00608708	1.09258e-08	13.3974	13.3306	9.86707	15.5284	0.000681427	0.000767535	0.000610691	0.00086615
Cd5	Mpp6	B9EHZ5;Q9JLB0-2;Q3UN60;Q9JLB0;Q6NSS8;Q811G2	0.000845038	26.1369	9.86621e-10	8120	1	2	not_regulated	FALSE	9.86621e-10	0.0305288	0.00427332	0.0118119	26.1369	15.0146	16.8623	19.8552	0.000845038	0.000549519	0.000663399	0.000703987
Cd5	Sun2	Q8BJS4-3;Q8BJS4-2;Q8BJS4;Q6A022;Q4QQM3	0.000831826	11.2301	1.32918e-05	106401	1	1	not_regulated	FALSE	1.43324e-05	0.00533997	0.00017572	1.32918e-05	8.67453	7.48356	11.2301	8.70151	0.00052803	0.000515667	0.000831826	0.000580866
Cd5	Ipo11	Q8K2V6;Q8K2V6-2;Q8BXQ4	0.000807205	19.0184	1.84124e-08	8173	1	4	not_regulated	FALSE	2.8474e-08	5.66939e-08	2.89222e-05	1.84124e-08	17.1409	16.8396	17.4464	19.0184	0.000651742	0.000724809	0.000807205	0.000793023
Cd5	Atp2a3	Q8C213;B1ATS4;Q8R0X5;B1ATS5;E9Q559;Q64518-2;Q64518-3;Q64518;Q3U1K2	0.00080552	27.1116	3.17216e-08	16491	1	3	not_regulated	FALSE	0.0109664	3.17216e-08	0.00153216	1.53902e-07	17.6766	24.048	18.9747	27.1116	0.000478906	0.000737529	0.000625549	0.00080552
Cd5	Tmx3	Q8BXZ1	0.000791198	10.8443	0.001384	19785	1	1	not_regulated	FALSE	0.001384	0.0167433	0.00192307	0.00205802	10.8443	8.37922	8.86643	8.31559	0.000791198	0.000692048	0.00078717	0.000665344
Cd5	Dlec1	E9Q8C0;D3Z6E8	0.000749136	36.354	1.90757e-10	NA	1	3	not_regulated	FALSE	0.117297	1.90757e-10	0.00209298	2.74084e-10	14.7944	35.3264	25.9289	36.354	0.000277147	0.000749136	0.00059106	0.000746851
Cd5	Acad9	Q8JZN5	0.000713601	11.5782	1.37847e-07	41234	1	2	not_regulated	FALSE	6.50554e-06	4.84946e-07	0.000624075	1.37847e-07	11.2786	8.38643	8.08108	11.5782	0.000633871	0.000533544	0.000552648	0.000713601
Cd5	Stat5b	P42232	0.000713273	12.0878	3.50559e-07	115932	1	2	not_regulated	FALSE	2.71862e-05	4.94858e-07	2.5991e-06	3.50559e-07	8.56276	11.3751	7.80682	12.0878	0.000460735	0.000692856	0.000511148	0.000713273
Cd5	Usp9x	Q4FE56;P70398	0.000712514	47.6995	2.56237e-09	7992	1	4	not_regulated	FALSE	4.38275e-09	5.75728e-08	2.08795e-07	2.56237e-09	45.2048	41.4661	31.6581	47.6995	0.000615737	0.00063937	0.000524724	0.000712514
Cd5	Picalm	Q3TD51;Q570Z8;Q7M6Y3-2;Q7M6Y3-3;Q7M6Y3-5;Q7M6Y3-4;Q7M6Y3-6;Q7M6Y3;A0A140LHQ8	0.000708727	11.8952	1.00837e-05	16211	1	1	not_regulated	FALSE	0.107779	0.0106635	0.0326741	1.00837e-05	5.50807	8.47315	4.88313	11.8952	0.000299252	0.000521113	0.000322828	0.000708727
Cd5	Cul2	Q571A2;Q9D4H8;Q9D4H8-2;E0CYT5	0.00069078	14.17	6.45434e-07	18624	1	4	not_regulated	FALSE	6.45434e-07	4.1701e-05	1.40563e-05	8.8378e-07	14.17	11.5282	13.9664	12.2937	0.000575958	0.000530433	0.00069078	0.000547991
Cd5	Pigs	Q3V3K6;Q3V307;Q6PD26;Q3U643;Q3V397	0.000668154	12.5679	4.67192e-08	19636	1	2	not_regulated	FALSE	4.67192e-08	0.0036633	0.00273461	1.06546e-06	9.12045	8.08817	10.1761	12.5679	0.000442142	0.000443859	0.000600295	0.000668154
Cd5	Tln1	Q3UHS6;Q80TM2;P26039;Q0V930	0.000635112	14.6826	0.000687056	139129	1	3	not_regulated	FALSE	0.00087577	0.000687056	0.0428007	0.00097802	12.4088	12.0217	9.35894	14.6826	0.000489452	0.000536778	0.000449201	0.000635112
Cd5	Ric8a	Q3TIR3	0.000621632	10.433	0.000188665	3662	1	1	not_regulated	FALSE	0.00314209	0.0056053	0.00988533	0.000188665	9.28605	10.3663	7.47745	10.433	0.000491917	0.000621632	0.000482003	0.000606093
Cd5	Edc4	G5E896;A0A0R4J1Q0;Q3UJB9;D6RE33;Q3UJB9-2	0.000611226	25.4915	0.00195921	13729	1	3	not_regulated	FALSE	0.0218096	0.00195921	0.00352304	0.00487885	15.0891	22.9516	18.9836	25.4915	0.000329913	0.000568066	0.000505069	0.000611226
Cd5	Arhgef6	F6WMJ3;Q8K4I3	0.000572963	19.899	4.10792e-09	30188	1	4	not_regulated	FALSE	1.56338e-05	7.93561e-05	0.00330383	4.10792e-09	16.0586	15.8594	15.8655	19.899	0.000421631	0.00047137	0.000506891	0.000572963
Cd5	Tnpo3	Q6DI95;Q6P2B1;Q6P2B1-2;Q571K5	0.000553374	15.0176	9.48146e-08	18598	1	3	not_regulated	FALSE	3.17706e-05	5.75569e-07	0.000179089	9.48146e-08	10.7893	11.6964	9.98775	15.0176	0.000362529	0.000444886	0.000408368	0.000553374
Cd5	Itgb7	P26011	0.000543549	10.6123	0.000972258	12126	1	2	not_regulated	FALSE	0.003572	0.00325333	0.00250408	0.000972258	10.4787	8.54874	5.89188	10.6123	0.000489404	0.000451973	0.000334851	0.000543549
Cd5	Erap1	Q9EQH2;Q8C9W5	0.00052026	11.2875	4.72357e-06	61344	1	2	not_regulated	FALSE	0.000161565	4.72357e-06	1.08763e-05	7.23091e-06	8.04451	11.2875	9.40481	10.5622	0.000327546	0.00052026	0.00046597	0.000471622
Cd5	Nup93	Q8BJ71;Q3TFC8;Q8BJ71-2	0.000519447	17.4052	8.89141e-06	61488	1	4	not_regulated	FALSE	0.00018655	8.89141e-06	1.59623e-05	7.3158e-05	13.1701	15.4328	14.2095	17.4052	0.000358413	0.000475429	0.000470552	0.000519447
Cd5	Pds5a	E9QPI5;Q6A026;Q8VDS0	0.000464363	10.234	2.45858e-06	36776	1	1	not_regulated	FALSE	3.18632e-05	1.97239e-05	0.000518527	2.45858e-06	7.02657	7.23095	9.21119	10.234	0.000290728	0.000338678	0.000463762	0.000464363
Cd5	Mybbp1a	Q3U2W2;Q7TPV4;A0JLT5;Q3TLF6	0.00045058	11.578	4.34737e-05	200957	1	1	induced	TRUE	0.000280173	0.22067	4.34737e-05	0.0161261	4.49287	3.4772	11.578	3.4249	0.00014369	0.000125887	0.00045058	0.000120121
Cd5	Dock2	Q8C3J5;Q6A0A3;Q5SRI3;D6RGU3	0.000450511	17.6308	4.66874e-06	55004	1	1	not_regulated	FALSE	0.0215399	0.0165858	0.033095	4.66874e-06	7.0635	13.2197	17.6308	12.9798	0.000148326	0.000314244	0.000450511	0.000298907
Cd5	Epb41l2	Q80UE5;Q80UE3;Q3UNQ6;B6ZHD0;O70318;B6ZHC7;Q80UE4;B6ZHC5;Q811C0;Q811B2;B6ZHC6;Q8C928	0.000437912	14.525	0.00139659	9269	1	1	not_regulated	FALSE	0.00139659	0.00893994	0.0280101	0.00787142	13.0785	14.525	9.92052	11.3925	0.000348323	0.000437912	0.000321509	0.000332745
Cd5	Arhgap25	Q8BYW1-2;Q8BYW1-3;Q8BYW1;B9EI26	0.000427851	11.1596	6.56237e-08	13252	1	2	not_regulated	FALSE	6.56237e-08	3.59284e-07	0.0700728	1.02931e-07	11.1596	7.64237	7.19812	10.8875	0.000399894	0.000310008	0.00031387	0.000427851
Cd5	Cul4b	E9PXY1;A2A432-2;A2A432;J3QJX0	0.000413848	11.9728	2.22376e-06	9369	1	1	not_regulated	FALSE	0.00131955	2.95596e-05	0.0155828	2.22376e-06	7.44374	7.86999	7.5834	11.9728	0.000234621	0.000280801	0.000290854	0.000413848
Cd5	Xpo5	A2RRJ4;Q924C1	0.000401147	14.8931	7.21924e-07	13641	1	3	not_regulated	FALSE	9.78002e-07	7.21924e-07	0.00215604	2.28287e-05	9.60829	14.8931	13.0825	14.8222	0.000228621	0.000401147	0.000378789	0.000386771
Cd5	Mms19	Q9D071-3;Q9D071;F7C9N6;Q9D071-2	0.000372081	10.6305	1.77127e-07	10405	1	3	not_regulated	FALSE	2.15536e-07	0.00119007	1.54964e-06	1.77127e-07	10.3253	7.27826	10.6305	10.4865	0.000296996	0.000236986	0.000372081	0.000330786
Cd5	Ncapg	E9PWG6;B2RQA7	0.000366989	10.4694	4.14801e-07	NA	1	1	not_regulated	FALSE	0.00628337	0.0096313	0.0226327	4.14801e-07	7.45676	6.17402	10.4039	10.4694	0.000216157	0.000202599	0.000366989	0.000332821
Cd5	Gapvd1	Q6PAR5-5;Q6PAR5-2;Q6PAR5-6;Q6PAR5;Q6PAR5-4;F7ADT6;F7ADQ2	0.000302762	11.839	4.49688e-06	8389	1	1	not_regulated	FALSE	8.88503e-05	0.033874	4.49688e-06	0.0288195	10.2489	8.07127	7.20727	11.839	0.000238997	0.000213063	0.000204514	0.000302762
Cd5	Ubr4	A2AN08-3;A2AN08;A2AN08-5	0.000286799	29.2413	2.52256e-05	4544	1	2	not_regulated	FALSE	7.57633e-05	0.014693	0.0069057	2.52256e-05	26.7419	14.653	22.1205	29.2413	0.000239167	0.000148349	0.000240736	0.000286799
Cd5	Cnot1	B7ZWL1;Q6ZQ08-2;Q6ZQ08;Q6ZQ08-4;B2RXR3	0.000237428	14.912	4.61701e-08	13568	1	4	not_regulated	FALSE	0.000273793	0.00120744	3.40448e-05	4.61701e-08	13.3579	11.7854	14.1239	14.912	0.000184537	0.000184304	0.000237428	0.000225917
Cd5	Nbeal2	A0A0G2JFQ4;B7ZWL5;E9Q9L6;B2RXS1;Q6ZQA0;Q6ZQA0-2;F6VTL9	0.000230362	14.9663	7.98215e-07	1849	1	1	not_regulated	FALSE	9.49538e-06	0.0449652	0.0106685	7.98215e-07	9.68375	8.39952	9.46261	14.9663	0.000135915	0.000133453	0.000161611	0.000230362
Cd5	Ckap5	Z4YL78;A0A0R4J0K2;K3W4R5;A2AGT5-2;A2AGT5-3;A2AGT5;Q80U79	0.000217251	14.7863	0.000274793	9535	1	2	not_regulated	FALSE	0.000556771	0.000274793	0.000681886	0.00416544	8.25487	9.2063	14.7863	13.0053	9.96725e-05	0.000125834	0.000217251	0.000172209
Cd5	Srrm2	Q8BTI8-3;Q8BTI8-2;Q8BTI8	0.000207546	14.455	0.00145825	9811	1	2	not_regulated	FALSE	0.00145825	0.0165276	0.0363238	0.00472371	13.0762	14.455	10.3607	10.93	0.000165855	0.000207546	0.000159909	0.000152033
Cd5	Iqgap2	Q3UQ44;B9EKK3;Q8C9I3;Q7TMU5	0.000173057	10.1925	3.217e-05	8123	1	1	not_regulated	FALSE	0.000880484	0.107761	3.217e-05	0.00329891	10.1925	4.97847	6.49778	5.53748	0.000173057	9.56874e-05	0.000134249	0.000103108
Cd5	Tuba1b	P05213;Q99KA2	0.211939	3.93674	2.16209e-09	7791604	0	0	not_regulated	FALSE	4.51767e-08	1.66531e-07	1.44799e-07	2.16209e-09	3.45542	3.93674	3.2044	3.69631	0.164334	0.211939	0.185442	0.192781
Cd5	Tubb5	P99024	0.207473	5.04935	1.07483e-10	10931397	0	0	not_regulated	FALSE	9.7404e-06	1.07483e-10	0.0134561	0.000439128	3.70777	4.83906	3.92181	5.04935	0.138921	0.205242	0.178804	0.207473
Cd5	Rps27a	Q642L7;P62983;A5JUZ1;A0A0A6YW67;E9Q9J0;Q66JP1;Q8C2K3;E9Q5F6;Q922B0;Q5SX22;Q3TH47;Q78XY9;Q6NZC5;Q8R0Z9;Q922Z8;Q8VC46;P62984;P0CG49;P0CG50;E9Q4P0;E9QNP0;J3QK04;B0LAC2	0.137118	1.8788	0.000873874	4319409	0	0	not_regulated	FALSE	0.00332049	0.000873874	0.0267897	0.00154203	1.32512	1.79851	1.8788	1.87234	0.0794754	0.122107	0.137118	0.123149
Cd5	Hspa8	Q3UBA6;Q3TH56;Q3TEK2;P63017;Q504P4;Q3TZJ3;Q3U9L2;Q3TQ13;Q3ULM1;Q3TRH3;Q3TF16;Q3UDS0;Q3TB63;Q3KQJ4;Q3TH04	0.0953884	2.04277	1.08708e-05	1511374	0	0	not_regulated	FALSE	2.09398e-05	1.15137e-05	0.0035927	1.08708e-05	2.04277	1.92076	1.83731	1.92527	0.0871563	0.0927683	0.0953884	0.0900822
Cd5	Hsp90ab1	Q71LX8;P11499	0.0822477	2.01242	0.000177704	1973967	0	0	not_regulated	FALSE	0.000177704	0.00252353	0.0627665	0.000933458	2.01242	1.7563	1.65165	1.8685	0.0807755	0.0798012	0.0806704	0.0822477
Cd5	Atp5f1b	P56480	0.0818448	1.9349	0.000521313	2000971	0	0	not_regulated	FALSE	0.000521313	0.00620986	0.0733499	0.00279321	1.72589	1.9349	1.61808	1.87358	0.0644908	0.0818448	0.0735734	0.0767759
Cd5	Thy1	Q53YX2;P01831	0.0728041	3.04607	2.6697e-06	1090011	0	0	not_regulated	FALSE	0.000920347	2.6697e-06	1.44916e-05	0.000394066	3.04607	2.70954	2.56195	2.73441	0.071136	0.07163	0.0728041	0.0700298
Cd5	Atp5f1a	Q03265;D3Z6F5	0.0552118	1.78617	5.08757e-05	1673163	0	0	not_regulated	FALSE	5.08757e-05	0.0051918	0.000530667	0.00112106	1.78617	1.72743	1.62105	1.65017	0.0499946	0.0547331	0.0552118	0.0506521
Cd5	Slc25a5	Q545A2;P51881	0.0479504	9.30553	4.60413e-13	1041141	0	0	not_regulated	FALSE	4.60413e-13	0.0128921	5.12153e-06	0.000394143	9.30553	6.6126	8.41613	7.62951	0.0435697	0.0350481	0.0479504	0.0391751
Cd5	Eef1a1	Q58E64;Q3UA81;P10126;Q3UZQ3;Q3TII3;D3YZ68;P62631	0.0442297	1.5625	0.000270787	4692949	0	0	not_regulated	FALSE	0.0781265	0.0547374	0.000270787	0.0143803	1.42443	1.43861	1.5625	1.44606	0.0331359	0.0378835	0.0442297	0.0368905
Cd5	Rap1b	Q52L50;Q99JI6	0.0372502	3.42464	1.03685e-07	206759	0	0	not_regulated	FALSE	2.10952e-05	1.03685e-07	0.00189709	0.00028621	2.87305	2.90373	3.30465	3.42464	0.0266141	0.030449	0.0372502	0.0347898
Cd5	Rpl38	Q52KP0;Q9JJI8	0.0357268	4.62484	0.000403794	418865	0	0	not_regulated	FALSE	0.0091969	0.000403794	0.131996	0.00189771	2.93397	4.62484	4.46445	4.25021	0.0192951	0.0344299	0.0357268	0.0306528
Cd5	H2-D1	O78207;W5XQG0;Q792Z7;P01899;Q31168;Q31167;O78206;O19467;Q3KQJ3;Q8R3Y0;P01897	0.0311773	4.17308	1.41353e-07	255406	0	0	not_regulated	FALSE	0.000425359	0.000635305	1.41353e-07	1.65497e-06	4.17308	3.74111	3.64994	4.0923	0.0289907	0.0294206	0.0308549	0.0311773
Cd5	Rab1a	Q5SW88;Q5SW87	0.0280608	3.91996	1.50131e-08	NA	0	0	not_regulated	FALSE	0.00406225	5.57688e-08	1.50131e-08	0.000108808	3.86256	3.76331	3.91996	3.74375	0.0227226	0.0250612	0.0280608	0.0241523
Cd5	Gnai2	P08752;A0A0A6YWA9	0.0257416	4.50925	1.63187e-09	362944	0	0	not_regulated	FALSE	0.000168192	4.37634e-05	1.63187e-09	2.50005e-06	4.42811	4.06772	4.50925	4.3492	0.0207737	0.0216021	0.0257416	0.0223756
Cd5	Stat1	Q8C497;Q8C3V4;Q3TW11;A0A087WSP5;Q9D323;Q8C8M3;P42225	0.0254178	5.01255	4.41517e-09	583353	0	0	not_regulated	FALSE	6.87483e-09	8.93472e-05	8.07853e-07	4.41517e-09	4.51601	4.37325	4.32354	5.01255	0.0208816	0.0228909	0.0243268	0.0254178
Cd5	Rac2	Q05144;Q8BPG5;K7Q7T7;Q3TLP8;P63001	0.0248661	2.31623	5.48221e-06	732873	0	0	not_regulated	FALSE	5.48221e-06	0.00144544	0.00177778	0.00249067	2.31623	2.30988	2.18951	2.28247	0.0216175	0.0244041	0.0248661	0.0233614
Cd5	Pdia3	P27773	0.0231661	2.2452	3.16872e-05	1123801	0	0	not_regulated	FALSE	3.16872e-05	6.46949e-05	0.000594314	3.80393e-05	2.2452	2.0093	1.81158	2.09944	0.0225909	0.0228862	0.0221807	0.0231661
Cd5	Gnb2	Q3U9V4;P62880;E9QKR0;D3YZX3;D3Z1M1;D3Z1T4	0.0221129	4.22509	2.87152e-06	125820	0	0	not_regulated	FALSE	6.0696e-06	2.87152e-06	0.000220365	0.000961298	4.22509	4.02657	3.94866	3.53705	0.0194445	0.020977	0.0221129	0.0178513
Cd5	Igtp	Q9DCE9;Q811M6;J7PDL1;Q8C2M8;U5NG76;Q3U5T3	0.0203418	6.18284	6.72979e-07	NA	0	0	not_regulated	FALSE	6.72979e-07	3.79734e-06	1.03646e-06	5.12054e-05	5.72711	5.76829	5.07908	6.18284	0.0171818	0.0195897	0.0185418	0.0203418
Cd5	Glipr2	Q9CYL5	0.0168855	5.24709	5.73173e-07	135734	0	0	not_regulated	FALSE	2.09537e-05	0.00309081	5.73173e-07	0.00278473	5.24709	4.80945	4.92255	4.69584	0.0147913	0.0153473	0.0168855	0.0145168
Cd5	Rab11b	Q78ZJ8;A0A068BFR3;P46638;G3UY29;E9Q3P9;F8WGS1;G3UZD3;Q0PD45;P62492;Q3UZ37;G3UZL4	0.0161984	6.74351	1.15463e-07	33072	0	0	not_regulated	FALSE	7.75503e-05	1.15463e-07	0.000141919	5.52105e-07	6.74351	5.93546	6.16364	6.03164	0.0145642	0.0145112	0.0161984	0.0142858
Cd5	Atp5po	Q9DB20;Q3THG0;Q3TF25;F7D3P8	0.0161478	5.0411	0.00055662	779093	0	0	not_regulated	FALSE	0.00381675	0.00055662	0.00653449	0.000718429	3.57424	5.0411	3.89434	4.78857	0.010114	0.0161478	0.0134094	0.0148599
Cd5	Rps27	A0A0G2JDW7;Q6ZWU9;A0A0G2JG29	0.0147631	2.79354	1.4357e-06	153653	0	0	not_regulated	FALSE	0.000511136	0.000416935	0.000152508	1.4357e-06	2.14089	2.26692	2.78656	2.79354	0.00932107	0.0111726	0.0147631	0.0133382
Cd5	Mtco2	Q7JD03;Q7JCZ1;Q5GA81;K7XKA7;K7XK22;A3R481;A3R455;A0A0F6PXF3;A0A075DC90;A0A023J6F3;P00405;A0A023J6I7;A3E4B0;A0A023J607;A0A023J5Y1	0.0145346	7.7128	3.19097e-05	496076	0	0	not_regulated	FALSE	3.19097e-05	0.00313956	0.00263407	0.00165328	6.34919	7.14812	6.0116	7.7128	0.0109104	0.0139047	0.0125703	0.0145346
Cd5	Atp5f1c	Q8C2Q8;Q9D9D7;Q3UD06;Q91VR2;A2AKU9;Q9ERA8;A2AKV1;A2AKV2;A2AKV3	0.0141947	2.79131	2.4986e-05	317010	0	0	not_regulated	FALSE	0.0100489	2.4986e-05	0.0237824	0.0224984	2.79131	2.55569	2.06553	2.34436	0.0136955	0.0141947	0.0123321	0.0126143
Cd5	Phb2	Q3V235;O35129;F6QPR1;Q3V2V2	0.0140671	3.14665	2.51777e-06	710662	0	0	not_regulated	FALSE	2.51777e-06	0.00181456	0.00598551	0.00153411	2.68374	3.14665	2.47511	3.10233	0.0105986	0.0140671	0.0118942	0.0134359
Cd5	Ranbp1	P34022;Q3U6M5;H7BX22	0.0137401	5.05478	0.000314778	548678	0	0	not_regulated	FALSE	0.000314778	0.00216153	0.00106411	0.000815826	4.48676	4.45113	4.70381	5.05478	0.0107706	0.0120955	0.0137401	0.0133069
Cd5	Ptprc	S4R1M0;S4R2V1;S4R1S4;P06800-3;P06800-2;P06800;Q3U382;Q64730;Q8C6Q7	0.0134362	5.01732	4.20081e-08	335384	0	0	not_regulated	FALSE	6.00888e-08	1.08218e-07	6.45378e-07	4.20081e-08	4.89895	4.67783	4.39816	5.01732	0.0119629	0.0129309	0.013069	0.0134362
Cd5	Tapbp	Q3U9A3;Q9D679;Q3TCU5;Q9R233-2;Q9R233;Q5XW48;Q5XW49;Q3TED6;A0A068BIS1;Q91WI5;Q5XW52;Q5XW51;Q3U7C1;Q8C6N4	0.0127528	4.72845	1.16171e-07	272733	0	0	not_regulated	FALSE	3.22673e-06	3.7643e-06	1.16171e-07	0.000146943	4.25272	4.72845	3.96829	4.63676	0.0101322	0.0127528	0.0115047	0.012115
Cd5	Phb	P67778;Q5SQG5;Q3TV00	0.0124392	3.28473	1.98954e-10	764786	0	0	not_regulated	FALSE	1.98954e-10	0.0260729	8.00911e-05	0.00518885	3.28473	2.98306	2.99238	2.78863	0.0112213	0.0115359	0.0124392	0.0104472
Cd5	Calr	Q3UWP8;B2MWM9;P14211	0.0119331	2.25079	0.000706667	594085	0	0	not_regulated	FALSE	0.00109425	0.000706667	0.0907259	0.00463447	2.12872	2.25079	1.82719	2.11938	0.00996984	0.0119331	0.0104133	0.0108855
Cd5	Psmd11	Q5BKQ9;Q8BG32;Q7TMI0;Q3UWW9;Q497E8;Q8BK73;Q3THG2;Q8C0Z6;Q8K2N7	0.0118925	2.45806	5.70457e-06	244130	0	0	not_regulated	FALSE	0.000428187	0.000793787	0.0203041	5.70457e-06	2.01493	2.09564	1.98531	2.45806	0.00888939	0.0104659	0.010658	0.0118925
Cd5	Psmc3	Q3U8Y7;Q3TKG4;O88685;A2AGN7;Q3THI5;Q3TKC2;B7ZCF1;Q8BUP7;A0A087WPH7;Q3UD94	0.0113854	3.48271	1.0133e-09	165624	0	0	not_regulated	FALSE	0.0149681	2.18698e-09	0.0635877	1.0133e-09	2.36115	2.89701	2.14716	3.48271	0.00703859	0.009776	0.00778866	0.0113854
Cd5	Tmpo	Q3UR33;Q61029;Q3U7B3;Q3U955;Q3TNH0;Q61029-3;Q61029-2;Q61029-4;Q78WP6;Q61033-2	0.0113158	4.29492	2.88477e-08	205480	0	0	not_regulated	FALSE	2.88477e-08	4.63271e-05	2.96217e-07	0.00539458	3.50709	4.29492	3.7454	3.06016	0.00816262	0.0113158	0.0106076	0.00781083
Cd5	Bsg	K3W4Q8;O55108;O55107;P18572-2;P18572;J3QP71	0.0112048	5.99281	0.000123169	71874	0	0	not_regulated	FALSE	0.00999115	0.000562651	0.000123169	0.002559	5.79338	5.01787	5.99281	5.32011	0.00890165	0.00872785	0.0112048	0.00896455
Cd5	Rpn1	Q5RKP4;Q91YQ5;Q3U900;Q8BMR3	0.0109769	7.35137	7.65275e-09	177643	0	0	not_regulated	FALSE	1.96303e-08	9.67643e-08	0.000126301	7.65275e-09	6.62501	6.82223	7.35137	7.13188	0.00812947	0.00947657	0.0109769	0.00959731
Cd5	Irgd	U5NG85;Q61635;Q99M59;Q3U0K0	0.0109709	3.74397	1.33175e-07	NA	0	0	not_regulated	FALSE	2.31104e-07	0.000156148	3.96267e-07	1.33175e-07	3.52362	3.2451	3.4497	3.74397	0.00920902	0.00960067	0.0109709	0.0107306
Cd5	Psmc5	P62196;Q99KR1;Q8K1K2	0.0103987	2.61293	0.000362461	181711	0	0	not_regulated	FALSE	0.00343944	0.0014509	0.053859	0.000362461	1.80141	2.13986	2.0603	2.61293	0.00653725	0.00879056	0.00909802	0.0103987
Cd5	Slc25a3	Q3THU8;G5E902;Q8VEM8;Q3UB63;Q3U995	0.009892	7.82145	2.97158e-07	629051	0	0	not_regulated	FALSE	5.2191e-07	0.00801654	2.97158e-07	9.50861e-05	6.02126	7.35215	6.65117	7.82145	0.00694408	0.00959822	0.00933385	0.009892
Cd5	Ruvbl1	Q3UJN2;Q3U1C2;P60122	0.0097533	5.11752	6.76888e-08	196665	0	0	not_regulated	FALSE	6.76888e-08	3.82968e-05	0.017203	1.32574e-07	4.85507	4.72809	3.43161	5.11752	0.00843759	0.00930159	0.00725699	0.0097533
Cd5	Atp5mf	P56135;F8WHP8	0.00949209	5.70157	0.000397898	395198	0	0	not_regulated	FALSE	0.000397898	0.001337	0.0223853	0.000428627	5.70157	4.28374	4.41242	5.16418	0.00949209	0.00807308	0.0089388	0.0094284
Cd5	Psmd7	A1L3B8;P26516	0.00923797	3.125	4.23333e-06	195212	0	0	not_regulated	FALSE	0.0640295	0.000612834	4.23333e-06	0.00038799	2.06718	2.32954	2.89282	3.125	0.00542499	0.00692053	0.00923797	0.0089937
Cd5	Psmc2	Q8BVQ9;P46471;Q3UIH5;Q3U5V3	0.00916532	3.06696	1.24732e-05	196965	0	0	not_regulated	FALSE	2.26065e-05	4.78035e-05	0.0546787	1.24732e-05	2.77348	2.5599	2.32597	3.06696	0.00755777	0.00789661	0.00771273	0.00916532
Cd5	Psmc1	Q542I9;P62192	0.00906586	2.71133	0.00101663	126923	0	0	not_regulated	FALSE	0.00873164	0.0900007	0.0277967	0.00101663	1.85936	1.86398	2.02431	2.71133	0.00566917	0.00643351	0.00751054	0.00906586
Cd5	Lcp1	Q3U9M7;Q3TJX0;Q61233;Q3U6Z1;Q3U6N7	0.00900405	3.21551	0.000129311	2147834	0	0	not_regulated	FALSE	0.00277464	0.000167651	0.0174506	0.000129311	2.42895	3.11076	2.28383	3.21551	0.00620207	0.00899155	0.00709606	0.00900405
Cd5	Psmd3	P14685;Q8BK46;Q3ULJ5;Q3U5M8	0.00893996	3.07531	3.794e-06	209857	0	0	not_regulated	FALSE	8.35483e-05	1.18222e-05	0.00283232	3.794e-06	2.57223	2.80672	2.80881	3.07531	0.00672802	0.00831047	0.00893996	0.00882138
Cd5	Rab5c	Q3TJ39;P35278;Q3TCT9;Q8C266	0.00893098	4.70959	4.39571e-07	79323	0	0	not_regulated	FALSE	1.2391e-06	0.00218647	2.70344e-06	4.39571e-07	4.36084	3.62904	3.93202	4.70959	0.00754079	0.00710376	0.00827367	0.00893098
Cd5	Tmed10	Q9D1D4;Q9D1D4-2	0.00880804	7.57354	1.52383e-06	177528	0	0	not_regulated	FALSE	2.32662e-05	0.0255258	0.0113387	1.52383e-06	6.027	5.31755	5.7762	7.57354	0.00639164	0.00638369	0.00745399	0.00880804
Cd5	Psma5	Q3UPK6;Q3TUX3;Q3TUI9;Q9Z2U1;D3YX79	0.00877481	1.89923	0.00334126	507265	0	0	not_regulated	FALSE	0.30466	0.101057	0.0735533	0.00334126	1.37146	1.53524	1.84252	1.89923	0.00536752	0.00680168	0.00877481	0.00815152
Cd5	C1qbp	Q8R5L1;O35658	0.00845223	8.00752	4.08071e-05	203779	0	0	not_regulated	FALSE	0.00526999	4.08071e-05	0.628876	0.000433925	5.0942	8.00752	1.96245	6.39205	0.00475008	0.00845223	0.00222669	0.00653634
Cd5	Tuba4a	A0A0A0MQA5;P68368	0.00839619	7.12261	2.62381e-09	85974	0	0	not_regulated	FALSE	0.000876206	2.62381e-09	6.99309e-05	4.5777e-09	6.06525	7.12261	4.29219	6.42447	0.00631601	0.00839619	0.00543887	0.0073367
Cd5	mt-Co3	Q9MQW4;Q7JCX7;Q7JCA9;Q5GA78;K7XK11;G3EBA9;B9V188;A3R458;A3R3W7;A3E4B3;A0A141CM47;A0A0F6PYW7;A0A075DCG2;A0A023J6D3;A0A023J699;A0A023J698;A0A023J667;A0A023J659;A0A023J622;P00416	0.0083319	4.20489	6.35773e-05	15040	0	0	not_regulated	FALSE	6.35773e-05	0.00635377	0.00013682	0.000211886	4.20489	3.6952	3.63848	3.42559	0.00791304	0.00787183	0.0083319	0.00706959
Cd5	Psmd13	B2RT97;Q9WVJ2;E9Q5I9	0.00824591	2.44568	1.48427e-05	214271	0	0	not_regulated	FALSE	0.00215333	0.0003141	0.000489051	1.48427e-05	2.24098	1.87774	1.99874	2.44568	0.00688983	0.00653513	0.00747759	0.00824591
Cd5	Psmc4	Q569X4;Q3TUN5;P54775;Q3TJ97;Q3TFA5;Q8BKU2;A0A140LIZ5;Q3UBF0;Q52L53	0.0081816	3.42449	6.09285e-06	185079	0	0	not_regulated	FALSE	6.31997e-06	9.15114e-06	0.000302925	6.09285e-06	3.07043	2.98401	2.94595	3.42449	0.00668917	0.00735905	0.0078097	0.0081816
Cd5	Psmc6	Q14AQ1;P62334;Q8QZS9	0.00817603	3.50627	2.19481e-06	215032	0	0	not_regulated	FALSE	0.00149573	1.01885e-05	0.0688159	2.19481e-06	2.2341	2.95463	1.86098	3.50627	0.0047504	0.00711181	0.00481509	0.00817603
Cd5	Arf1	Q3U344;P84078;P61205;Q8BSL7	0.00795402	3.52684	1.38376e-06	558280	0	0	not_regulated	FALSE	1.38376e-06	0.0364754	0.0253803	8.27151e-06	2.66595	2.28026	3.52684	3.45102	0.00494103	0.0047841	0.00795402	0.00701426
Cd5	Ptprcap	Q542J3;Q64697	0.00778912	9.5043	2.66738e-07	322605	0	0	not_regulated	FALSE	2.71761e-05	0.391631	2.66738e-07	0.00113541	9.5043	3.08513	7.98092	7.66813	0.0076229	0.00280106	0.00778912	0.00674464
Cd5	Psmd6	Q99JI4;Q8C1T2	0.00763767	2.52701	4.32212e-05	195974	0	0	not_regulated	FALSE	0.0129826	0.000276505	0.056273	4.32212e-05	1.94563	2.3019	1.82909	2.52701	0.00536221	0.00718158	0.00613416	0.00763767
Cd5	Ruvbl2	Q3UXP2;Q3TXT7;Q9WTM5	0.00751183	4.79257	6.64728e-09	214420	0	0	not_regulated	FALSE	6.64728e-09	2.96289e-06	0.00472087	1.14202e-08	4.26513	4.79257	3.69286	4.37519	0.00590555	0.00751183	0.00622195	0.00664346
Cd5	Psmd12	Q3U8F5;Q9D8W5;B1AT36;Q3TRH2	0.00740794	2.31203	0.000650065	132798	0	0	not_regulated	FALSE	0.00410417	0.0176625	0.00361935	0.000650065	1.73558	2.0895	1.92207	2.31203	0.00507081	0.00691074	0.00683342	0.00740794
Cd5	Cd48	Q18PH8;Q3UK50	0.00737496	6.09329	0.000387781	NA	0	0	not_regulated	FALSE	0.000387781	0.00322788	0.177661	0.00251458	5.18672	4.8357	5.6781	6.09329	0.00553623	0.00584291	0.00737496	0.00713251
Cd5	Atp5f1d	Q9D0J2;Q4FK74;Q9D3D9;Q9DCZ0	0.00733505	3.32292	0.00200411	95542	0	0	not_regulated	FALSE	0.00200411	0.34314	0.00205996	0.0156361	3.32292	1.79676	2.95491	2.33476	0.00677865	0.00414918	0.00733505	0.00522317
Cd5	Psmd2	Q3TXV1;Q3TKV1;Q8VDM4;Q3TI61;Q3TW71;Q3TIP0;Q3TWL6;Q3U9Y8;Q80V77;J3KMQ2	0.00733011	2.91939	5.21415e-06	141080	0	0	not_regulated	FALSE	0.000289668	2.29044e-05	9.7872e-05	5.21415e-06	2.16855	2.52272	2.31354	2.91939	0.00496499	0.00653834	0.00644558	0.00733011
Cd5	Rab2a	Q0PD65;P53994;Q8BXY4;Q6PDZ3	0.00724766	8.36568	2.37306e-07	90796	0	0	not_regulated	FALSE	2.62705e-07	4.24929e-06	5.66414e-07	2.37306e-07	8.34449	7.38249	6.87712	8.36568	0.00659215	0.00660205	0.00661104	0.00724766
Cd5	Psma2	Q3UWT6;P49722;Q9CZ58;Q8BKE0	0.0072295	2.2863	0.00143781	530581	0	0	induced	FALSE	0.710283	0.0121339	0.0406713	0.00143781	1.09017	1.85084	1.47081	2.2863	0.00314341	0.00604121	0.00516057	0.0072295
Cd5	Ppp2r1a	Q76MZ3;Q7TMX2;Q8C2E1	0.00665735	8.54033	1.78662e-07	231593	0	0	not_regulated	FALSE	0.000142998	1.78662e-07	0.00013956	6.06033e-07	7.37006	7.60843	6.10038	8.54033	0.00523876	0.00612212	0.00527655	0.00665735
Cd5	Rab1b	Q0PD66;Q9D1G1;Q3V3C2	0.00664418	9.75063	0.000171961	169082	0	0	not_regulated	FALSE	0.000171961	0.00108106	0.00865628	0.000315329	9.40353	8.98863	8.62631	9.75063	0.00584292	0.0063224	0.00652229	0.00664418
Cd5	Tardbp	Q8BUM1;Q544R5;Q921F2;A0A087WRZ5;Q8R0B4;Q8BLD4;Q6VYI5;Q6VYI4;Q05C33;C9DT14;A0A087WR97;D2KPZ5;A0A087WQA5;A0A087WSH7	0.00649348	4.7811	2.02632e-07	306768	0	0	not_regulated	FALSE	0.0141995	2.02632e-07	8.34098e-05	1.43695e-06	3.65143	4.4784	4.7811	4.62247	0.00407547	0.00565831	0.00649348	0.00565793
Cd5	Arl6ip5	Q8R5J9	0.0064305	8.20557	0.000571603	126342	0	0	not_regulated	FALSE	0.000571603	0.00111918	0.0496786	0.00140283	4.62326	6.08379	6.54177	8.20557	0.00330381	0.00492141	0.0056885	0.0064305
Cd5	Ebp	P70245;A2AC29	0.00605425	6.63917	0.000411419	38479	0	0	not_regulated	FALSE	0.0674797	0.142217	0.000411419	0.00124436	4.39198	3.1858	6.23304	6.63917	0.00350578	0.00287867	0.00605425	0.00581177
Cd5	Nap1l4	A2RSB1;B7ZNL2;Q8C1W9;Q78ZA7;A0A140LJB5	0.00598031	4.15338	0.00388044	90325	0	0	not_regulated	FALSE	0.00388044	0.0420204	0.0779202	0.00703963	4.15338	3.37513	2.77309	3.72336	0.00598031	0.00550125	0.00485873	0.00587932
Cd5	Hnrnpm	Q3THB3;Q9D0E1-2;Q9D0E1;B8JK33;Q3TL61;B8JK32;Q3TW40;Q570Z0;Q3TQ66	0.0059685	2.95257	7.19891e-06	605781	0	0	not_regulated	FALSE	6.02224e-05	0.0780618	0.00393234	7.19891e-06	2.11963	2.14116	2.95257	2.34524	0.0035212	0.00402651	0.0059685	0.00427254
Cd5	Pcbp1	P60335	0.00594777	2.94182	0.00461885	1564265	0	0	not_regulated	FALSE	0.0525279	0.0122098	0.00461885	0.0130602	2.54696	2.72895	2.94182	2.6296	0.00423179	0.00513272	0.00594777	0.0047914
Cd5	Psmd1	Q3TXS7;Q8BU34;Q8CGG2;Q05CG9;Q8CGI9;Q5HZG6	0.00594095	3.67074	3.61864e-06	111498	0	0	not_regulated	FALSE	6.58956e-06	5.8717e-06	5.26118e-05	3.61864e-06	2.96822	2.96252	2.97176	3.67074	0.00438055	0.0049493	0.00533682	0.00594095
Cd5	Spcs1	A0A0R4J2A1;F6UR10;Q9D958	0.00584258	5.66098	1.65877e-06	39943	0	0	not_regulated	FALSE	0.00703778	0.0612874	0.00016826	1.65877e-06	4.2132	4.46984	5.66098	5.18333	0.00357347	0.00429159	0.00584258	0.0048212
Cd5	Rbbp7	Q3UJI2;Q60973;A2AFI9;Q3UX53;A2AFJ1;Q8C5H3;F6ZLC6	0.00580397	2.02019	3.50024e-05	196398	0	0	not_regulated	FALSE	3.50024e-05	0.00727152	0.00941843	0.00259562	1.92101	1.88525	1.91405	2.02019	0.00478705	0.00531808	0.00580397	0.00552075
Cd5	Ddb1	Q3U1J4;Q3ULS8	0.00573144	4.05704	7.67712e-06	95657	0	0	not_regulated	FALSE	0.00519306	0.000132041	0.00909188	7.67712e-06	3.72303	3.50228	4.05704	4.03533	0.0043223	0.00460277	0.00573144	0.00513768
Cd5	Itgb2	Q542I8;P11835;M0QWA7	0.00562672	5.51692	6.29812e-07	174440	0	0	not_regulated	FALSE	1.39673e-06	2.87107e-06	1.70779e-06	6.29812e-07	5.51692	4.97432	4.70691	5.48016	0.00516523	0.005272	0.00536246	0.00562672
Cd5	Esyt1	Q3U7R1;Q3U7R1-2	0.00559014	6.10605	0.000269364	139270	0	0	not_regulated	FALSE	0.000799968	0.000269364	0.0145935	0.000576342	4.83408	5.75877	4.94105	6.10605	0.00403559	0.00544217	0.00501936	0.00559014
Cd5	Stip1	Q3THQ5;Q60864	0.00553081	4.30352	0.000675724	456449	0	0	not_regulated	FALSE	0.0139371	0.00261528	0.0157029	0.000675724	4.10254	4.08978	3.62439	4.30352	0.00480782	0.00542555	0.00516852	0.00553081
Cd5	Sec61b	Q9CQS8;E9PW43	0.00541823	5.67843	0.00100852	162279	0	0	not_regulated	FALSE	0.00125119	0.00100852	0.00244796	0.00251458	5.67843	5.27053	4.61949	5.15488	0.00515683	0.00541823	0.00510487	0.00513384
Cd5	Phgdh	Q61753	0.0052277	2.1616	0.000610863	480173	0	0	not_regulated	FALSE	0.000610863	0.00536778	0.117304	0.0151838	2.1616	2.04693	1.99687	2.12872	0.00465052	0.00498515	0.0052277	0.00502242
Cd5	Psmd14	O35593;Q9CSU2;Q3UD26	0.00508788	2.71222	1.485e-05	176920	0	0	not_regulated	FALSE	0.000518645	0.104221	0.000103867	1.485e-05	2.26596	1.88479	2.71222	2.50654	0.00349325	0.00328919	0.00508788	0.00423761
Cd5	Atp1b3	Q544Q7;P97370;Q3U9D4	0.00483853	5.68634	3.62513e-06	114735	0	0	not_regulated	FALSE	3.62513e-06	2.37057e-05	0.000657668	5.12141e-06	5.68634	4.23586	4.76333	5.45935	0.00459554	0.0038752	0.00468436	0.00483853
Cd5	Vamp8	A0A0R4J0R1;O70404;A0A0U1RPE8	0.00474195	4.50463	0.00197809	82185	0	0	not_regulated	FALSE	0.00836537	0.0824667	0.00197809	0.0133259	4.42928	3.19636	4.50463	2.82487	0.00383174	0.00313016	0.00474195	0.00267997
Cd5	Tgtp1	U5NJF8;Q8BN19;Q62293;Q3T9E4;Q60711	0.00473007	6.20133	1.58924e-06	NA	0	0	not_regulated	FALSE	1.58924e-06	0.000184134	0.00107818	0.00583216	6.20133	5.47936	5.13436	6.02699	0.00443796	0.00443891	0.00447116	0.00473007
Cd5	Tfrc	Q542D9;Q62351;Q8C872	0.00472963	2.99132	0.000246966	62585	0	0	not_regulated	FALSE	0.00404939	0.0050336	0.000246966	0.00936819	2.63358	2.59106	2.71842	2.99132	0.00376549	0.00419374	0.00472963	0.00469037
Cd5	Cd3e	A6H6M1;P22646;B0LAX5	0.00469544	4.73808	0.0019654	178856	0	0	not_regulated	FALSE	0.0019654	0.0501894	0.0708901	0.00788545	4.73808	2.44736	2.68127	3.56659	0.00469544	0.00274549	0.00323334	0.00387612
Cd5	Psmb2	Q9R1P3;Q8BJX0	0.00469103	3.40796	0.000201577	442227	0	0	induced	FALSE	0.0221736	0.163311	0.00490581	0.000201577	1.8837	1.87167	3.27436	3.40796	0.00221777	0.0024945	0.00469103	0.00440018
Cd5	Lrrc59	Q3TF84;Q922Q8	0.0046248	6.224	0.000142609	175188	0	0	not_regulated	FALSE	0.000621574	0.000629138	0.0172609	0.000142609	4.61452	4.71572	4.06354	6.224	0.00312666	0.00361702	0.00335038	0.0046248
Cd5	Uqcrc2	Q9DB77	0.00422011	4.41505	3.74715e-06	166404	0	0	not_regulated	FALSE	3.74715e-06	3.77528e-05	0.00023616	0.000391887	3.42132	3.72953	3.60312	4.41505	0.00298203	0.00367978	0.0038215	0.00422011
Cd5	Sec22b	O08547;E9Q6R3;Q3UZ06	0.00410739	8.85546	2.81308e-07	146568	0	0	not_regulated	FALSE	2.81308e-07	4.88392e-07	2.94598e-07	4.0724e-07	8.77277	8.36345	8.85546	8.23445	0.00334392	0.00360872	0.00410739	0.0034421
Cd5	Atp5pb	Q5I0W0;Q9CQQ7;Q3UF04;Q3TJD4;A0A0G2JGX3	0.00410243	2.53064	5.24176e-05	417854	0	0	not_regulated	FALSE	5.24176e-05	0.00601142	0.00100871	0.0005071	2.53064	2.27857	2.52028	2.03479	0.00338523	0.00345039	0.00410243	0.00298501
Cd5	Fmnl1	Q9JL26;A2AB60;Q9JL26-2;Q3TY82	0.00409922	9.59232	1.50727e-08	65993	0	0	not_regulated	FALSE	3.81155e-05	1.50727e-08	6.40175e-05	2.79258e-08	8.58934	8.63648	8.30513	9.59232	0.0033471	0.00380973	0.00393814	0.00409922
Cd5	Lbr	Q3U9G9	0.00407875	9.6047	1.50366e-06	234444	0	0	not_regulated	FALSE	3.52625e-06	6.92885e-05	1.50366e-06	4.28115e-06	8.04233	8.56582	9.6047	7.6859	0.00280666	0.00338397	0.00407875	0.00294152
Cd5	Lck	E9Q696;P06240;Q3TLX4	0.00404565	4.09529	2.48762e-05	95347	0	0	repressed	FALSE	2.48762e-05	0.205808	0.0758071	0.000852341	4.09529	1.55854	1.82495	2.52822	0.00404565	0.00174289	0.00219377	0.00273897
Cd5	Rps27l	Q6ZWY3;D6RH49;D3YYB0	0.00394669	3.50167	0.00458365	155954	0	0	not_regulated	FALSE	0.0142362	0.00458365	0.0841391	0.13287	3.50167	2.66812	1.77518	2.62277	0.00394669	0.00340417	0.00243465	0.00324181
Cd5	Rab10	Q4FJL0;P61027;Q3U621	0.00393792	6.79519	8.88201e-09	183949	0	0	not_regulated	FALSE	4.47709e-05	8.73041e-06	0.00155526	8.88201e-09	5.40043	5.67935	5.63792	6.79519	0.00285381	0.00339737	0.00362535	0.00393792
Cd5	Ndrg1	Q545R3;Q3TSR4;B7ZWC0;Q62433;Q3TD08	0.00382659	4.46885	0.00285648	12353	0	0	not_regulated	FALSE	0.0415892	0.00883094	0.00796656	0.00285648	3.70658	4.06639	3.43255	4.46885	0.00289415	0.00359422	0.00326137	0.00382659
Cd5	Atp1a1	Q8VDN2;Q3TXF9;Q8R3M4;Q3UCH8	0.00378824	7.91285	1.01523e-06	82100	0	0	not_regulated	FALSE	6.47302e-05	7.85231e-05	1.01523e-06	0.00107211	7.91285	5.99733	7.75193	6.56947	0.00317779	0.00272646	0.00378824	0.00289328
Cd5	Tufm	D3YVN7;Q8BFR5;Q8BFR5-2	0.00375352	2.48558	0.00122138	245438	0	0	not_regulated	FALSE	0.0145032	0.00122138	0.0144054	0.00138884	2.16883	2.46351	1.99952	2.48558	0.00291917	0.00375352	0.00327488	0.00366886
Cd5	Atp5pd	G3X9L6;Q9DCX2;B1ASE2	0.00362283	8.377	0.000225597	958971	0	0	not_regulated	FALSE	0.000225597	0.0132028	0.0247913	0.0245786	5.44726	6.04894	8.377	6.00681	0.00193598	0.00243361	0.00362283	0.00234119
Cd5	Dnaja1	Q5NTY0;P63037;Q3TK61;B1AXY1	0.00353523	6.70142	9.54409e-05	107125	0	0	not_regulated	FALSE	9.54409e-05	0.0230561	0.0015204	0.000679359	6.54755	4.74948	6.46611	6.70142	0.00294183	0.00241564	0.00353523	0.00330198
Cd5	Gnb1	Q3TQ70;P62874;Q3U1B1;H3BKR2;H3BLF7	0.00352904	9.64137	2.35508e-07	117330	0	0	not_regulated	FALSE	2.35508e-07	0.00102737	0.00675691	2.58382e-07	9.30811	8.19994	8.90062	9.64137	0.00303293	0.00302455	0.00352904	0.00344516
Cd5	Timm50	Q9D880	0.00340244	7.2974	8.44792e-08	68028	0	0	not_regulated	FALSE	8.44792e-08	0.00196349	0.000193168	1.43007e-07	7.2974	6.07294	4.65219	7.29611	0.00310312	0.00292333	0.00240726	0.00340244
Cd5	Stat5a	Q9JIA0;P42230;B2C3G8;Q6PHA0	0.00331667	9.62753	1.29531e-06	18604	0	0	not_regulated	FALSE	7.66294e-06	1.32948e-06	9.79625e-06	1.29531e-06	7.09326	9.178	7.36097	9.62753	0.00222825	0.00326373	0.00281377	0.00331667
Cd5	Rtn3	Q9ES97-3;Q9ES97-4;Q9ES97-5;Q9ES97-2;Q9ES97;Q7M6W1;A3QM89;Q4FZ95;Q4FJL2;Q8K0T0	0.003275	3.48866	9.0959e-06	6861	0	0	not_regulated	FALSE	0.402946	0.00595481	0.0265212	9.0959e-06	2.21301	2.96328	3.48866	3.31035	0.00170727	0.00258785	0.003275	0.00280066
Cd5	Itgal	B7ZN92;Q3TB85;Q3T9N8;E9QNL8;B7ZN91;Q3U159;H2ELL3;E9Q5M7;B7ZN90;D3Z627;P24063;Q9R200;Q9WTV4;D3YW95	0.00324408	8.40471	9.72755e-08	90028	0	0	not_regulated	FALSE	9.72755e-08	1.28393e-06	1.30542e-06	1.13791e-07	8.29299	7.46256	6.59245	8.40471	0.00291884	0.00297328	0.00282346	0.00324408
Cd5	Pdcd4	Q61823	0.00320683	8.35228	8.27613e-07	369866	0	0	not_regulated	FALSE	2.81542e-05	1.8201e-05	0.00127481	8.27613e-07	7.9499	7.90255	8.35228	7.98971	0.0025084	0.00282262	0.00320683	0.00276462
Cd5	Clint1	Q5SUH7;Q5SUH6;Q99KN9;Q3UGL3;Q3UPG6;Q99KN9-2	0.00320647	7.26554	4.52094e-06	24985	0	0	not_regulated	FALSE	4.52094e-06	2.14468e-05	0.00170864	2.7411e-05	7.26554	5.44815	5.83465	5.4153	0.00320647	0.0027218	0.00313335	0.0026209
Cd5	Rab8a	Q0PD50;Q3UHW5;P55258	0.00319271	4.68586	3.61408e-08	106408	0	0	not_regulated	FALSE	0.0300294	0.00166011	7.63188e-07	3.61408e-08	3.24551	3.914	4.28748	4.68586	0.00198612	0.00271139	0.00319271	0.00314471
Cd5	Iigp1	U5NG72;J7NNX8;Q9QZ85	0.00298869	4.40442	0.0011815	44606	0	0	not_regulated	FALSE	0.00303008	0.00160436	0.00383561	0.0011815	3.71408	4.13754	4.02093	4.40442	0.00226866	0.00286095	0.00298869	0.00295037
Cd5	Arl8b	A0A0N4SVB8;Q9DAB3;Q9CQW2;F6QKK2;Q8VEH3	0.00294254	8.40843	2.97447e-06	36691	0	0	not_regulated	FALSE	2.97447e-06	0.00454312	0.000187679	0.000514297	7.42716	7.1033	5.49462	8.40843	0.00237007	0.00256594	0.00213359	0.00294254
Cd5	Psmd8	Q99JB5;Q9CPS5;Q8BKP5;Q3TW90;Q3TVY0;Q9CX56;Q3U617;Q3TG45;Q3TI95	0.00285127	8.8234	5.24399e-07	123230	0	0	not_regulated	FALSE	0.0170955	1.30948e-05	0.00935127	5.24399e-07	4.24745	7.23104	4.9938	8.8234	0.00125159	0.00241204	0.00179061	0.00285127
Cd5	Gnai3	Q3TJH1;Q9DC51	0.00283245	7.96778	1.46709e-06	65742	0	0	not_regulated	FALSE	3.43488e-06	6.4625e-06	1.46709e-06	2.57295e-06	6.67839	6.00904	7.96778	7.09089	0.00195102	0.00198721	0.00283245	0.00227174
Cd5	Rab14	Q50HX4;Q91V41;Q50HX3;Q50HX2;Q50HX1;Q50HX0;Q50HW9;A2AL34	0.00280779	7.5034	6.83746e-06	172632	0	0	not_regulated	FALSE	6.83746e-06	0.194304	1.19911e-05	1.61986e-05	5.74298	3.65648	6.55514	7.5034	0.00195963	0.00141237	0.00272179	0.00280779
Cd5	Uqcrc1	Q3TIC8;Q9CZ13;Q3THM1	0.00276442	8.30315	1.16005e-05	131561	0	0	not_regulated	FALSE	3.60955e-05	1.16005e-05	7.46368e-05	1.36988e-05	7.88215	8.30315	6.25132	8.07384	0.00231823	0.00276442	0.00223727	0.00260412
Cd5	Adrm1	A0A0A6YVU8;Q9JKV1;Q8VCI8;D3YUD8	0.0027546	4.05807	3.75466e-05	19320	0	0	not_regulated	FALSE	0.0656793	0.000158052	0.614815	3.75466e-05	2.82287	3.65355	0.691202	4.05807	0.00174727	0.00255997	0.000520608	0.0027546
Cd5	Rhoa	A0A0A6YXF6;Q4VAE6;Q9QUI0;Q3TN61	0.00261727	7.06594	7.0323e-05	709572	0	0	not_regulated	FALSE	0.000479117	0.000118332	0.00566998	7.0323e-05	4.69085	3.84102	7.06594	4.06272	0.00142789	0.00132354	0.00261727	0.00135622
Cd5	Celf2	S4R2J2;S4R2L5;A3KGT0;A0A0R4J2B0;V9GX43;S4R2U7;S4R1S7;E9QA47;Q9Z0H4-11;Q9Z0H4-7;Q9Z0H4-5;Q9Z0H4-4;Q9Z0H4;Q9Z0H4-8;Q9Z0H4-2;Q9Z0H4-6;Q9Z0H4-9;S4R2U1	0.00256074	8.96014	2.37575e-05	98924	0	0	not_regulated	FALSE	0.202571	0.0105109	0.000730583	2.37575e-05	3.30169	6.32297	6.49074	8.96014	0.000860433	0.00186531	0.00205831	0.00256074
Cd5	Capn1	Q3TB79;Q8C2J1;Q80Y25;Q3UDG8;Q3TI07;O35350;Q3UF24	0.00248983	2.36563	0.000150591	59290	0	0	not_regulated	FALSE	0.000254869	0.000596235	0.000545114	0.000150591	2.36563	2.35432	2.19554	2.34211	0.00220465	0.00248375	0.00248983	0.0023937
Cd5	Psmb7	Q5D098;P70195	0.00243301	3.87625	0.00409678	173395	0	0	not_regulated	FALSE	0.00409678	0.0149423	0.0910486	0.00701423	3.87625	3.54107	3.47841	3.56167	0.00222813	0.00230415	0.00243301	0.00224518
Cd5	Mtdh	E9PUX0;Q80WJ7;Q3TAB3	0.00239148	6.86141	5.70188e-05	17002	0	0	not_regulated	FALSE	5.97761e-05	5.70188e-05	0.00116615	0.000137594	6.75271	6.86141	6.78335	5.87601	0.00195644	0.00225035	0.00239148	0.00186698
Cd5	Tmed9	Q8BLM5;Q6PDC2;Q3U7N8;Q9CZL0;Q3TFU8;Q99KF1	0.00238058	5.87046	2.54083e-05	98518	0	0	not_regulated	FALSE	2.54083e-05	0.000646188	0.0128852	4.82131e-05	5.87046	4.44886	4.23731	5.15085	0.00238058	0.00204225	0.00209091	0.00229065
Cd5	Syngr2	H3BJY1;H3BKF4;H3BIZ8;B0QZP8;O55101;H3BJ78	0.00235532	3.88591	0.00416601	11468	0	0	not_regulated	FALSE	0.109239	0.577873	0.00416601	0.00618417	1.97302	0.978888	3.88591	2.79786	0.000982769	0.000551953	0.00235532	0.00152833
Cd5	Ythdf3	Q8BYK6;Q8BYK6-3;Q7TN20;Q8BYK6-2;Q8R5D2;Q8BVC6	0.00233644	3.28781	0.00144197	1220	0	0	not_regulated	FALSE	0.00144197	0.0379741	0.216913	0.0190876	3.28781	1.93749	2.47182	2.24561	0.00233644	0.00155861	0.00213748	0.00175005
Cd5	Cd3d	A0N8K9;Q3U572;Q3U4T1;P04235;Q6P5P1;Q3V3B4;B0L6U8	0.00231384	4.02071	0.00377635	61159	0	0	not_regulated	FALSE	0.00377635	0.0181391	0.661763	0.0356959	4.02071	2.65992	1.44957	2.89009	0.00231384	0.0017328	0.00101509	0.00182394
Cd5	Mpdu1	Q8C9V6;Q8R0J2;Q9R0Q9;E9PVP3;Q5F2B1;F6XX36	0.00229828	9.81452	9.58518e-09	27523	0	0	not_regulated	FALSE	0.00626637	0.00471145	9.58518e-09	2.25302e-08	5.71064	7.28662	8.48096	9.81452	0.00121941	0.00176132	0.00220366	0.00229828
Cd5	Ssr3	Q4FK79;Q9DCF9-2;Q9DCF9	0.0022977	6.94131	1.20181e-06	39667	0	0	not_regulated	FALSE	0.24808	0.448366	3.60755e-06	1.20181e-06	3.01658	1.80355	6.62708	6.94131	0.00085951	0.00058172	0.0022977	0.00216893
Cd5	Tmed2	Q8C1Z9;F6V6T4;A2RS53;Q9R0Q3;Q3THL1;Q3U9H7;Q8BPI2	0.00224034	7.10232	5.12881e-07	84602	0	0	not_regulated	FALSE	1.1221e-06	0.000999232	5.47099e-05	5.12881e-07	6.01553	3.87207	5.50925	7.10232	0.00173029	0.00126077	0.00192829	0.00224034
Cd5	Satb1	E9PVB7;Q60611	0.00223351	3.5505	3.02469e-08	30179	0	0	not_regulated	FALSE	0.000219745	3.02469e-08	0.0348107	1.4189e-05	2.29284	3.34026	2.79784	3.5505	0.00131523	0.002169	0.00195293	0.00223351
Cd5	Ywhab	A2A5N2;Q9CQV8-2;Q9CQV8;A2A5N1	0.00214882	1.79111	0.0042173	344472	0	0	not_regulated	FALSE	0.083181	0.0785304	0.268417	0.0042173	1.41846	1.52689	1.64701	1.79111	0.00152084	0.00185321	0.00214882	0.00210601
Cd5	Arcn1	Q5XJY5;Q3U4S9;Q8R1S6;Q3TDU1;Q8C0G7	0.00212503	6.22205	9.52155e-07	90992	0	0	not_regulated	FALSE	1.53513e-06	2.75781e-06	9.52155e-07	0.0108746	4.88805	5.66726	6.22205	4.57167	0.00137193	0.00180061	0.00212503	0.00140715
Cd5	Sugt1	Q9CX34	0.00199576	7.05418	8.65384e-05	134988	0	0	not_regulated	FALSE	0.000156804	0.00170565	0.0002357	8.65384e-05	7.05418	4.81548	4.96933	6.07887	0.00199576	0.00154224	0.00171079	0.00188606
Cd5	Nras	A0A0G2JGP4;Q9D091;Q3UCX0;Q3TMF4;Q4FJP3;P08556;A0A0G2JE25;Q61411;A0A0G2JGM2;Q71SW8;P97870;C0H5X4;Q61411-2	0.00191825	8.25495	6.3077e-06	4628	0	0	not_regulated	FALSE	7.21355e-06	0.000189068	0.00341148	6.3077e-06	7.28488	4.52346	4.77103	8.25495	0.00154363	0.00108503	0.00123018	0.00191825
Cd5	Stx4	D6RJ29;P70452	0.00191132	3.31608	0.00440977	13051	0	0	not_regulated	FALSE	0.0994421	0.110508	0.0805926	0.00440977	2.22464	1.67235	3.31608	2.70437	0.00105374	0.000896703	0.00191132	0.00140478
Cd5	Tmem14c	Q8C297;Q9CQN6	0.001843	6.35316	3.02378e-06	61446	0	0	not_regulated	FALSE	0.126263	0.15109	0.000600722	3.02378e-06	3.01877	4.71068	5.9557	6.35316	0.000767693	0.0013561	0.001843	0.00177181
Cd5	Cd2	Q549Q4;P08920;Q9R201	0.00184231	5.81388	5.80477e-05	37600	0	0	not_regulated	FALSE	5.80477e-05	0.0352127	0.00118078	0.000144134	5.81388	3.70312	5.67347	5.12753	0.00155147	0.00111865	0.00184231	0.00150057
Cd5	Dad1	P61804	0.00182754	4.77824	0.000228216	78701	0	0	not_regulated	FALSE	0.000228216	0.144891	0.0978806	0.067245	4.77824	3.83906	4.64282	3.57275	0.00154567	0.0014058	0.00182754	0.00126742
Cd5	Copb2	O55029	0.00182316	6.11706	1.32153e-06	66501	0	0	not_regulated	FALSE	1.32153e-06	1.35354e-06	2.13152e-05	0.000383617	6.11706	6.0444	5.74333	5.97742	0.00159577	0.00178496	0.00182316	0.00171005
Cd5	Arf6	Q3U0D7;P62331	0.00180803	3.7849	1.95639e-05	156187	0	0	not_regulated	FALSE	0.000147073	1.95639e-05	0.000757081	0.000428155	3.43928	3.59147	3.74537	3.7849	0.0013644	0.00161286	0.00180803	0.00164664
Cd5	Arhgap45	G3X9Q3;Q3TBD2;D3Z7R7;Q3TBD2-2;Q3TBD2-3;Q3TBD2-4	0.00179162	9.04577	2.68039e-05	68771	0	0	not_regulated	FALSE	3.50885e-05	0.000115849	0.000284276	2.68039e-05	8.32231	7.33332	6.97138	9.04577	0.00150306	0.00149927	0.00153209	0.00179162
Cd5	Rab6a	Q0PD54;P35279;Q3U4W5;P35279-2;Q0PD53;P61294;D3YV69	0.00177242	5.10947	8.22215e-05	27852	0	0	not_regulated	FALSE	0.0137758	0.00012139	0.00011966	8.22215e-05	4.64835	5.10947	4.84991	5.10403	0.00139603	0.00173708	0.00177242	0.00168104
Cd5	Cd28	Q8CDB3;P31041	0.00176718	6.62303	1.32233e-05	27294	0	0	not_regulated	FALSE	1.32233e-05	0.000767976	0.123489	0.242648	6.62303	3.19458	2.8589	3.03006	0.00176718	0.000964912	0.000928238	0.000886635
Cd5	Get4	D3Z4J5;Q9D1H7;D3Z7S0;Q9D1H7-2	0.0017624	8.21574	4.63236e-06	18697	0	0	not_regulated	FALSE	4.63236e-06	4.72376e-06	0.0328469	0.000101051	6.86161	6.45369	3.45064	8.21574	0.0013422	0.00142905	0.000821342	0.0017624
Cd5	Rab8b	Q0PD49;P61028;Q8BKQ0	0.00173671	7.77197	1.21371e-05	78808	0	0	not_regulated	FALSE	2.08944e-05	0.000510906	1.21371e-05	0.00379983	7.77197	7.60073	6.69737	6.30765	0.00156875	0.00173671	0.00164499	0.00139624
Cd5	Tmem167a	E0CY07;Q9CR64-2;Q9CR64	0.00171168	3.42183	0.000370534	22965	0	0	not_regulated	FALSE	0.0135418	0.065043	0.000370534	0.0614056	2.5897	2.58403	3.42183	2.66062	0.00106458	0.00120247	0.00171168	0.00119945
Cd5	Ptpn1	Q3UCZ5;Q3TZW9;P35821;Q3TB93;Q3T9Y9	0.00166334	6.84498	4.46167e-06	49572	0	0	not_regulated	FALSE	6.09409e-06	8.27515e-05	0.00442838	4.46167e-06	6.84498	4.90143	4.87867	6.34573	0.00163607	0.00132617	0.00141895	0.00166334
Cd5	Arl1	F8WIB1;Q3TIR2;Q14AC7;P61211;Q9D7H9	0.00164462	3.90701	6.13833e-05	70840	0	0	not_regulated	FALSE	6.13833e-05	0.000122933	0.00314905	0.000290591	3.87081	3.90701	2.89346	3.75308	0.00143938	0.00164462	0.00130926	0.00153049
Cd5	Pcbp2	B2M1R7;Q61990;Q3TF69;Q61990-2;Q61990-3;Q3TT81	0.00162817	5.58066	0.000498197	363655	0	0	not_regulated	FALSE	0.154933	0.538765	0.000498197	0.0944427	2.53587	1.91976	5.58066	5.06301	0.000608005	0.000521046	0.00162817	0.00133124
Cd5	Mad2l1	Q5HZH8;Q3TV93;Q9Z1B5	0.00161137	7.83877	1.50335e-06	156562	0	0	induced	FALSE	0.00207173	0.227827	1.78512e-06	1.50335e-06	3.26863	3.45485	6.34307	7.83877	0.000612696	0.00073309	0.00144682	0.00161137
Cd5	Asna1	Q8VEI6;O54984;Q8C1Q1	0.00159095	5.13332	2.68762e-05	44633	0	0	not_regulated	FALSE	0.484817	0.0154754	0.0345016	2.68762e-05	2.01887	5.09019	3.14178	5.13332	0.000557421	0.00159095	0.00105557	0.00155433
Cd5	NA	A0N8J3;A0A075B5J3;A0A0A6YWV4;A0A075B5J4;Q7TND8;P01852;P01851	0.00158259	4.96188	0.000265758	78045	0	0	not_regulated	FALSE	0.000265758	0.0104104	0.079435	0.00507027	4.96188	2.39506	2.85247	3.01145	0.00158259	0.00086474	0.00110708	0.00105333
Cd5	Rala	Q9CXY0;P63321	0.00151397	6.12889	1.02472e-06	9845	0	0	not_regulated	FALSE	4.24233e-06	1.02472e-06	0.000369691	1.35418e-06	5.97291	6.12889	5.127	6.01423	0.00130338	0.00151397	0.0013614	0.00143925
Cd5	Nfkb1	P25799;P25799-3;P25799-2;P25799-4	0.00149755	7.36949	5.33657e-07	71931	0	0	not_regulated	FALSE	2.08235e-05	5.33657e-07	3.31198e-06	2.35743e-05	7.36949	7.06679	6.46432	6.72311	0.00137958	0.00149755	0.00147254	0.00138022
Cd5	Ets1	V9GXE2;E9PWI8;Q8BVW8;Q540Q5;P27577;Q9EQH6;V9GX28;Q8K3Q9;Q921D8	0.00145827	7.57556	0.00114378	13537	0	0	not_regulated	FALSE	0.103686	0.00114378	0.0162062	0.00210227	4.1552	7.47941	7.57556	6.16043	0.000657324	0.00133938	0.00145827	0.00106873
Cd5	Rpl32	P62911;Q5PR09	0.00145099	4.45808	0.00246136	850613	0	0	not_regulated	FALSE	0.00246136	0.152275	0.186795	0.132048	3.79723	4.25129	4.45808	3.88838	0.00101566	0.00128721	0.00145099	0.00114056
Cd5	Itga4	Q78E20;Q8BQ25;Q3U1F2;Q3U0V9;T2HRB1;Q792F9;Q6NV53;Q00651	0.00141126	4.14009	1.03821e-05	8395	0	0	not_regulated	FALSE	0.000291307	0.0118851	1.03821e-05	0.00719099	3.4592	3.11688	4.14009	3.27454	0.000969029	0.000988393	0.00141126	0.00100596
Cd5	Prkar1a	Q8C3Z4;Q9DBC7;Q3TYK4;Q3UBA7;A2AI69;F8S0Y0	0.0013993	4.31784	0.000119884	103055	0	0	not_regulated	FALSE	0.000532504	0.00404087	0.00104994	0.000119884	3.45178	2.51694	3.56141	4.31784	0.00102004	0.000841969	0.00128065	0.0013993
Cd5	Cd3g	Q3UZ65;Q3U4Y3;P11942;E0CXP3	0.00138758	4.18566	0.00163138	87824	0	0	not_regulated	FALSE	0.0494125	0.00163138	0.0209245	0.891272	4.18566	2.9957	3.11368	0.943373	0.00138758	0.00112419	0.00125604	0.000342962
Cd5	Dnajc5	P60904;G5E8T0;Q921J3;A2AUE1	0.00136728	5.69155	7.35451e-06	17584	0	0	not_regulated	FALSE	0.116134	0.0533763	0.366985	7.35451e-06	4.13352	4.53453	2.50838	5.69155	0.00090548	0.00112445	0.000668632	0.00136728
Cd5	Ndufs3	Q9DCT2	0.00133345	6.12581	0.000615719	68433	0	0	not_regulated	FALSE	0.0228711	0.00372862	0.0044742	0.000615719	3.03296	5.08366	4.2447	6.12581	0.00060202	0.00114227	0.00102524	0.00133345
Cd5	Ppp6c	Q9CQR6;A0A0N4SVL9	0.00132785	5.97661	3.76722e-05	81213	0	0	not_regulated	FALSE	0.00150302	0.0106816	3.76722e-05	0.00499464	4.38544	5.01602	5.97661	5.30244	0.000800702	0.00103673	0.00132785	0.0010617
Cd5	Bcl2	Q6NTH7;Q8BQK4;P10417-2;P10417	0.00131653	4.42218	0.000385983	20432	0	0	not_regulated	FALSE	0.000385983	0.0476255	0.257013	0.0434322	2.63096	3.91253	2.98523	4.42218	0.000714234	0.00120236	0.000986143	0.00131653
Cd5	Rela	Q8BTL4;Q548Y4;Q3U3Q8;Q04207-2;Q04207	0.00130644	6.48094	1.49683e-05	18229	0	0	not_regulated	FALSE	0.00013628	2.82143e-05	6.09868e-05	1.49683e-05	5.55098	5.55069	5.3069	6.48094	0.00102035	0.00115499	0.00118702	0.00130644
Cd5	Lnpep	Q8C129;Q3TTA8;Q8BZ14;Q6NY09	0.00129452	9.50765	7.26619e-05	32141	0	0	not_regulated	FALSE	0.000180746	0.000117834	7.26619e-05	0.000159568	9.0449	8.45468	9.50765	8.03459	0.00101206	0.0010709	0.00129452	0.000985903
Cd5	Acadvl	P50544;Q3UJR6;B1AR28	0.00128724	6.31535	0.000918827	70098	0	0	not_regulated	FALSE	0.00151152	0.00191099	0.000918827	0.00183929	6.24077	5.49284	6.31535	5.85523	0.00104535	0.00104153	0.00128724	0.00107557
Cd5	Nsdhl	U3M993;Q7TPY3;Q3US15;Q9R1J0;Q8VE30	0.001274	9.67382	0.00463589	37051	0	0	not_regulated	FALSE	0.00756913	0.00995979	0.0862374	0.00463589	4.51463	5.51158	8.51612	9.67382	0.000542154	0.000749248	0.00124445	0.001274
Cd5	Copz1	Q542M2;P61924	0.00122822	3.61235	0.000201856	90044	0	0	not_regulated	FALSE	0.0499343	0.019708	0.033653	0.000201856	2.02781	2.39954	3.61235	3.47416	0.000566605	0.000758977	0.00122822	0.00106456
Cd5	Tmem30a	Q8VEK0;D3YVV1;Q0VEI2;Q8BHG3	0.00121156	5.57689	0.00248306	10478	0	0	not_regulated	FALSE	0.00248306	0.315271	0.023892	0.00951253	5.57689	2.31755	3.87685	4.07033	0.00121156	0.000569942	0.00102487	0.000969732
Cd5	Rab21	Q0PD35;P35282;Q6A0C7	0.00118552	7.39624	4.37949e-06	74400	0	0	not_regulated	FALSE	0.0809157	0.182356	4.37949e-06	0.0930657	5.17671	4.70777	7.39624	4.39862	0.000681895	0.000701985	0.00118552	0.000635402
Cd5	Tmed7	E9Q7G1;D3YZZ5	0.0011841	5.85433	1.10832e-05	NA	0	0	not_regulated	FALSE	0.0343293	1.10832e-05	0.000140376	9.10393e-05	3.58297	5.85433	5.22832	4.54582	0.000640185	0.0011841	0.00113674	0.000890727
Cd5	Magt1	F6TBV1;F6WHL0;A2ADH1;Q9CQY5-2;Q9CQY5-3;Q9CQY5	0.00118391	9.76217	7.79612e-06	14586	0	0	not_regulated	FALSE	7.79612e-06	0.000531898	0.00142304	2.8344e-05	9.76217	6.00292	7.46486	5.93415	0.00118391	0.00082411	0.00110162	0.000789227
Cd5	NA	Q61533;Q61920;Q8K170;Q61876;Q811N6;Q80SW4;Q61877;A0A0A0UEG7;Q80SV3;Q505R5;A0A0A0UCD5;Q811M8;G4V4Z0;Q61919;Q60589;Q2HJ08;Q1KYM0;Q04586;P70356;A0A068EVR8;P10404;Q9R0Y9;Q811N1;Q811N3;A0A0A0U6W1;Q3U4K5;Q91Y75;P11370	0.00118013	5.84558	0.00281161	5590	0	0	not_regulated	FALSE	0.0367398	0.00290559	0.153175	0.00281161	3.41035	5.49627	3.72816	5.84558	0.000627812	0.00114537	0.000835143	0.00118013
Cd5	Uggt1	Q6P5E4	0.00116887	7.04757	3.25932e-05	27094	0	0	not_regulated	FALSE	5.53869e-05	4.05465e-05	0.000338849	3.25932e-05	6.44712	6.93996	5.14825	7.04757	0.000959234	0.00116887	0.000932082	0.00114992
Cd5	Actr1a	P61164	0.00115905	3.31093	0.00308653	30025	0	0	not_regulated	FALSE	0.889066	0.367589	0.668976	0.00308653	1.11682	2.01013	1.11707	3.31093	0.000356506	0.000726369	0.000433912	0.00115905
Cd5	Cnn2	D3Z7R6;Q543F3;Q08093	0.00113791	5.82982	4.22078e-05	140504	0	0	not_regulated	FALSE	0.0535471	0.000542651	0.000496966	4.22078e-05	3.06182	4.16265	5.63244	5.82982	0.000508342	0.000782341	0.00113791	0.00106145
Cd5	Scfd1	Q8BRF7-3;Q8BRF7;Q8BRF7-2	0.00113419	7.15023	0.000115414	20276	0	0	not_regulated	FALSE	0.000477822	0.000115414	0.00222203	0.00334864	5.31381	7.15023	4.26968	5.85449	0.000744602	0.00113419	0.000728029	0.000899656
Cd5	Rras2	P62071;Q9CTF6	0.00113375	6.63409	5.32576e-06	27101	0	0	not_regulated	FALSE	2.80077e-05	0.0140718	0.00180503	5.32576e-06	6.48664	5.01544	6.25601	6.63409	0.000966058	0.000845555	0.00113375	0.00108351
Cd5	Tomm40	Q3UQD0;Q9QYA2	0.00111368	4.12483	0.00147067	120522	0	0	not_regulated	FALSE	0.00147067	0.11636	0.299579	0.0769418	4.12483	2.59764	1.78133	2.76119	0.00111368	0.000793927	0.000585237	0.000817558
Cd5	Scamp3	Q3TDM8;E9Q855;Q3UK26;Q3UXS0;O35609;B2M0S2	0.00109004	8.11743	3.45248e-06	48073	0	0	not_regulated	FALSE	0.0457722	0.167533	3.45248e-06	4.46711e-05	4.41806	2.7731	8.11743	7.52695	0.000487552	0.000346421	0.00109004	0.000910915
Cd5	Cers2	D3Z4M2;D3YTM0;D3Z0Z2;Q924Z4	0.00107659	6.19732	7.20752e-05	10739	0	0	repressed	FALSE	7.20752e-05	0.187941	0.389981	0.0834381	6.19732	4.11224	1.06757	4.2308	0.00107659	0.000808675	0.000225673	0.000806006
Cd5	Rasal3	D3Z6Z7;Q6KAS9;Q8C2K5;Q8C2K5-2;A0A0R4J1U7	0.00106541	9.72892	2.25144e-06	40941	0	0	not_regulated	FALSE	2.65122e-06	7.23585e-06	6.05942e-06	2.25144e-06	9.64298	8.81986	9.21477	9.72892	0.000916237	0.000948652	0.00106541	0.00101375
Cd5	Cisd1	Q91WS0	0.00105756	3.27921	0.00314141	93835	0	0	not_regulated	FALSE	0.00314141	0.126647	0.583728	0.13417	3.27921	2.44419	1.36209	2.12139	0.00105756	0.000892317	0.000534535	0.000750283
Cd5	Sec11c	D6RFV4;D3Z5H3;Q8BM48;Q9D8V7	0.00105719	3.39497	0.000767852	23967	0	0	induced	FALSE	0.189514	0.000767852	0.245264	0.00805252	1.44614	3.28795	2.50487	3.39497	0.000410635	0.00105687	0.000865498	0.00105719
Cd5	Bcap29	Q542A1;Q61334	0.0010545	8.82436	0.000166728	30100	0	0	not_regulated	FALSE	0.000219182	0.0143961	0.00430146	0.000166728	8.82436	6.62206	7.21022	8.15241	0.00104082	0.000884163	0.00103484	0.0010545
Cd5	Chchd3	S4R238;Q9D9P1;D3Z0L4;Q9CRB9;Q91VG6	0.00101393	3.34455	0.00172068	107224	0	0	repressed	FALSE	0.00172068	0.382731	0.0919573	0.0762779	3.34455	1.16216	2.26208	1.89365	0.00101393	0.000398826	0.000834474	0.000629564
Cd5	Rab35	Q3U0T9;Q6PHN9	0.0010096	6.57915	2.62411e-05	78776	0	0	not_regulated	FALSE	0.0140688	0.00456539	0.00624965	2.62411e-05	3.50989	4.69792	6.42661	6.57915	0.000453134	0.000686574	0.0010096	0.000931477
Cd5	Fam162a	Q9D6U8	0.00100276	5.84168	7.40818e-05	148549	0	0	not_regulated	FALSE	7.40818e-05	0.00837204	0.184809	0.000386874	5.84168	5.55968	4.00825	5.79987	0.000920976	0.000992223	0.000768955	0.00100276
Cd5	Ndufa8	Q9DCJ5	0.000995892	5.18917	1.8213e-05	92294	0	0	not_regulated	FALSE	0.000356524	0.00564576	1.8213e-05	0.00023498	5.18917	4.21813	4.55765	4.48845	0.000931823	0.000857442	0.000995892	0.000883896
Cd5	Ciao1	Q99KN2;G3UYN9;G3UYR5	0.000982781	7.69825	5.21025e-06	19015	0	0	not_regulated	FALSE	0.000363424	6.03204e-06	0.0698529	5.21025e-06	5.49358	6.60621	7.51419	7.69825	0.000590465	0.000803786	0.000982781	0.000907403
Cd5	Tradd	B2RRZ7;Q3U0V2	0.00097596	5.29092	0.000467433	24994	0	0	not_regulated	FALSE	0.00323767	0.000467433	0.0816348	0.0615816	4.10125	5.29092	2.46656	4.40832	0.000668296	0.00097596	0.000489079	0.000787761
Cd5	Nptn	H3BKA7;P97300-4;P97300-1;P97300;H3BIX4;Z4YLB7;P97300-3	0.000948953	3.16242	0.00173659	13664	0	0	not_regulated	FALSE	0.0335936	0.0151501	0.00259615	0.00173659	3.13254	3.11067	3.16242	2.95592	0.000772477	0.000868345	0.000948953	0.000799378
Cd5	Hsd17b12	Q0VGQ1;O70503;Q9CSR6;O70503-2	0.000921354	9.61209	0.000139401	111722	0	0	not_regulated	FALSE	0.000139401	0.485805	0.0196374	0.0767669	9.61209	2.23049	8.68051	8.12995	0.000838424	0.000220239	0.000921354	0.000777684
Cd5	Pgrmc1	Q3TFP8;Q3TXU8;Q3TH84;O55022	0.000914689	5.05773	2.43359e-06	59034	0	0	not_regulated	FALSE	0.272629	0.0842822	2.43359e-06	0.186252	1.80256	2.64615	5.05773	2.52382	0.0002679	0.00044519	0.000914689	0.000411349
Cd5	Nrbp1	Q3TCW5;Q99J45;D3YUV1	0.000914376	6.48952	4.44754e-05	9355	0	0	not_regulated	FALSE	0.090556	4.44754e-05	0.000701247	0.000419818	2.68042	6.45036	5.37176	6.48952	0.000335656	0.000914376	0.000818548	0.000891197
Cd5	Prxl2a	Q3U125;Q9CYH2;D3YYG8;D3Z398;D3Z252	0.00091119	7.65668	2.08477e-06	11198	0	0	not_regulated	FALSE	0.00419741	0.00110053	2.08477e-06	0.00092273	7.65668	6.8294	5.23742	7.08032	0.00089852	0.000907232	0.000747893	0.00091119
Cd5	Slc16a1	Q8BPS5;Q8C2E6;Q544N9;Q3TRK9;P53986;Q3UWP4;Q8C571	0.000910594	6.89899	2.59703e-05	17175	0	0	not_regulated	FALSE	8.31919e-05	2.59703e-05	0.00887807	0.00036517	6.89899	5.67082	6.4293	6.09605	0.000802992	0.000747171	0.000910594	0.000778114
Cd5	Pgrmc2	Q80UU9	0.000904761	6.1213	3.96574e-05	41925	0	0	not_regulated	FALSE	0.00477275	0.00541246	3.96574e-05	0.000113115	4.18111	5.37072	6.1213	5.4108	0.000507864	0.000738476	0.000904761	0.000720752
Cd5	Snap23	B0R029;E9Q8A1;B0R030;A2AKH4;Q9D3L3;O09044	0.000899221	4.5025	2.80173e-05	20763	0	0	not_regulated	FALSE	2.80173e-05	0.132338	0.0245636	0.120888	4.5025	2.60251	3.431	3.06051	0.000899221	0.000588375	0.000833812	0.00067031
Cd5	Tmx4	Q0P5W2;Q8C0L0;A2ARI0	0.000885171	8.37828	8.90011e-07	4021	0	0	not_regulated	FALSE	1.72336e-06	1.74908e-05	0.0163397	8.90011e-07	6.72594	8.06884	5.3714	8.37828	0.000647972	0.00087996	0.000629689	0.000885171
Cd5	Ergic1	Q4FK22;Q69ZP5;Q9DC16;F6SLP4	0.000883055	6.80533	2.87011e-07	24558	0	0	not_regulated	FALSE	2.87011e-07	9.98667e-06	0.000154827	0.00573004	6.80533	5.66616	6.36503	4.99096	0.000775891	0.00073129	0.000883055	0.00062403
Cd5	Alg5	Q9CTE8;Q9DB25	0.000857939	9.77909	2.60782e-06	20113	0	0	not_regulated	FALSE	2.60782e-06	0.015691	0.0155596	0.0432053	9.77909	5.75021	5.10613	6.50644	0.000857939	0.000571072	0.000545112	0.000625995
Cd5	Gna13	Q3UE40;P27601;Q9D034	0.000843904	9.22556	1.14539e-06	39603	0	0	not_regulated	FALSE	4.23269e-06	1.14539e-06	0.0123558	9.33831e-06	6.10499	9.22556	4.21315	7.87567	0.000493329	0.000843904	0.00041428	0.000697925
Cd5	Nup62	Q3UGJ7;Q5FWJ9;Q3UDG5;Q3U2X1;Q3THR9;Q3TFE2;Q63850	0.000843709	4.96411	1.00048e-05	59987	0	0	not_regulated	FALSE	0.00106399	1.00048e-05	0.00749245	0.300288	4.7683	4.96411	4.7903	2.62021	0.000690172	0.000813363	0.000843709	0.00041591
Cd5	Pitpnb	Q8JZZ5;P53811	0.000826735	5.28004	0.000145887	65763	0	0	not_regulated	FALSE	0.000145887	0.00350521	0.166078	0.00501311	3.65625	4.66409	2.75312	5.28004	0.00052203	0.000753835	0.000478322	0.000826735
Cd5	Ndufs1	Q3TIU7;Q3UIQ2;Q91VD9	0.000794258	6.18112	1.65643e-06	39621	0	0	not_regulated	FALSE	7.21434e-06	1.65643e-06	0.000322896	8.31717e-06	4.99226	6.18112	3.83608	5.5228	0.000566686	0.000794258	0.000529869	0.000687503
Cd5	Srprb	Q542X6;E9Q035;P47758	0.000790687	7.21099	5.37988e-06	59351	0	0	not_regulated	FALSE	5.37988e-06	0.111241	0.011079	1.36511e-05	3.99237	5.20819	5.79155	7.21099	0.000399183	0.000589489	0.000704646	0.000790687
Cd5	Ganab	A1A4T2;Q8BHN3;Q8BHN3-2;Q3UE86;Q8BHN3-3	0.000784268	2.53312	0.00408328	103147	0	0	not_regulated	FALSE	0.0261122	0.00408328	0.0190208	0.00602192	2.19528	2.53312	2.23104	2.34838	0.000600413	0.000784268	0.000742511	0.000704366
Cd5	Yif1b	D3YY42;A0A140LHN0;Q9CX30-2;Q9CX30;D3Z5F9	0.000782006	3.33752	1.58367e-05	5311	0	0	not_regulated	FALSE	0.00635277	0.0943566	1.58367e-05	0.0417034	2.26406	2.24719	3.33752	1.67912	0.000435952	0.000489823	0.000782006	0.000354569
Cd5	Gbp5	Q8BU78;Q8BMN7;Q8CFB4;A0A0G2JEX3;Q8CFB4-2	0.000775162	9.19076	0.000104927	17345	0	0	not_regulated	FALSE	0.0119113	0.18198	0.000209334	0.000104927	5.60672	4.37878	6.57456	9.19076	0.000431202	0.000381218	0.000615282	0.000775162
Cd5	Cd44	Q3UNN2;Q3U8S1;Q3U468;A2APM5;A2APM3;A2APM4;E9QKM8;Q80X37;A2APM1;A2APM2;P15379-2;P15379-3;P15379-6;P15379-11;P15379-5;P15379-10;P15379-9;P15379-4;P15379-8;P15379-7;P15379;Q3TLT9;P15379-12;P15379-13	0.000773453	3.80755	0.00418996	10671	0	0	not_regulated	FALSE	0.013009	0.065746	0.0108809	0.00418996	2.99906	2.61483	3.80755	3.08527	0.000500654	0.000494135	0.000773453	0.000564827
Cd5	Cad	E9QAI5;B2RQC6;G3UWN2;B2RQC6-2;Q6P9L1;E9QAT6;Q7TN13	0.000769967	3.28961	0.000138663	90886	0	0	not_regulated	FALSE	0.000265522	0.000138663	0.0359282	0.000183019	3.05113	3.28961	2.50292	3.17959	0.000630869	0.000769967	0.00062974	0.000720974
Cd5	Lman1	Q3U944;Q9D0F3	0.000765877	4.53845	0.00122872	12299	0	0	not_regulated	FALSE	0.00122872	0.0134583	0.00698407	0.00307183	4.33544	3.55316	3.1458	4.53845	0.000667138	0.000618936	0.000589046	0.000765877
Cd5	Tm9sf3	Q571B0;Q9ET30;Q8C6F5;Q3UH23	0.000762653	8.79119	6.53668e-05	16480	0	0	not_regulated	FALSE	0.0018817	0.268971	0.00724667	6.53668e-05	6.52509	3.28093	7.27955	8.79119	0.000516175	0.000293803	0.000700729	0.000762653
Cd5	Sympk	F8WJD4;Q80X82;Q3TN10;Q3U2B5;Q3U2V0;Q3TA76	0.000745584	5.66388	0.00190461	15791	0	0	not_regulated	FALSE	0.125526	0.00190461	0.158566	0.00383417	3.76127	5.66388	2.65845	4.77706	0.00043739	0.000745584	0.000376182	0.000609206
Cd5	Slc25a11	Q5SX53;Q9CR62;Q5SX46;Q9CTC7	0.000745232	5.34275	1.05026e-05	143225	0	0	not_regulated	FALSE	0.0103058	0.0211138	1.05026e-05	0.171304	5.16681	4.64379	5.34275	3.93944	0.000592263	0.000602578	0.000745232	0.000495217
Cd5	Lat	A0A0U1RP03;Q8C2E5;Q80UR6;Q546H1;O54957	0.000735468	4.24669	0.00282373	9062	0	0	not_regulated	FALSE	0.181157	0.00282373	0.0916618	0.0890028	2.31505	4.24669	3.83895	3.46092	0.000354181	0.000735468	0.00071468	0.000580663
Cd5	Emb	Q3UFK0;Q3TSZ8;Q3TI59;P21995	0.000729043	8.67146	5.28674e-06	43492	0	0	not_regulated	FALSE	5.28674e-06	0.00169511	0.00219251	0.0179017	5.08087	6.47793	5.1099	8.67146	0.00038952	0.000562182	0.000476694	0.000729043
Cd5	Stt3a	Q8BMP9;Q5U412;Q3UA28;Q3U9H4;Q3U573;Q3TUR1;Q3TG02;Q3U547;P46978;Q3TVN9	0.000728432	9.93761	0.000332795	30253	0	0	not_regulated	FALSE	0.216737	0.046849	0.000332795	0.00136947	4.65147	4.80047	9.93761	6.5983	0.000280196	0.000327344	0.000728432	0.000435886
Cd5	Ubap2l	Q8BJ53;Q812D4;A0A0H2UH17;Q812D5;A0A0G2JDV6;Q80X50-2;Q80X50-3;Q80X50-4;Q80X50;Q80X50-5	0.000723034	5.19025	2.19256e-05	10951	0	0	not_regulated	FALSE	0.075803	0.00070629	2.19256e-05	0.000185632	3.08206	4.71227	4.91589	5.19025	0.000372531	0.000644762	0.000723034	0.000687984
Cd5	Cnp	Q3TYL9;Q3TYV5;P16330-2;P16330	0.000702257	6.58725	6.52988e-06	73596	0	0	not_regulated	FALSE	6.52988e-06	0.0596975	0.000513779	2.06528e-05	5.79815	3.8757	6.46216	6.58725	0.000517813	0.000391817	0.000702257	0.000645144
Cd5	Zmpste24	B9EHY2;Q80W54	0.000700733	7.9164	0.00015694	15785	0	0	induced	FALSE	0.0266059	0.00015694	0.00133237	0.0230007	3.25951	7.9164	7.38831	6.39279	0.000254053	0.000698471	0.000700733	0.000546426
Cd5	Tyw1	Q8BJM7;F6VNP0;A0A0R4J0L2;Q8BJM7-3	0.00069429	4.57877	1.16474e-05	131	0	0	not_regulated	FALSE	1.16474e-05	1.6597e-05	0.00438942	0.00128708	3.73076	4.48512	4.57877	4.00245	0.000464893	0.000632672	0.00069429	0.000546955
Cd5	Ndufa13	Q9ERS2	0.00069238	3.51266	6.13817e-05	46598	0	0	not_regulated	FALSE	0.0277418	6.13817e-05	0.0540073	0.155076	2.43415	3.28567	3.51266	2.82159	0.000394294	0.000602484	0.00069238	0.00050123
Cd5	Itgb1	P09055;P09055-2	0.000690765	8.62047	1.21098e-06	35205	0	0	not_regulated	FALSE	3.72148e-05	1.21098e-06	1.93468e-06	4.23602e-06	6.79406	7.85984	7.5732	8.62047	0.000496431	0.000650118	0.000673356	0.000690765
Cd5	Sell	Q3TCF3;Q3UV83;Q3TSW6;Q3TA36;B1B506;B1B507;P18337	0.000677638	5.49746	0.00135729	29282	0	0	not_regulated	FALSE	0.335874	0.0169108	0.00135729	0.0190698	2.59674	4.83578	5.49746	4.44613	0.000263044	0.000554518	0.000677638	0.000493914
Cd5	Rab18	Q0PD38;P35293;Q8CEH2	0.000675056	5.23452	3.6672e-05	49922	0	0	not_regulated	FALSE	0.000191704	3.6672e-05	0.000123427	0.000505319	5.12213	5.02272	5.23452	3.29598	0.000542848	0.00060258	0.000675056	0.000383072
Cd5	Ttc1	A2AJK8;Q3TDF3;Q91Z38	0.000671016	4.39903	9.49697e-05	10742	0	0	not_regulated	FALSE	0.000464462	0.193884	0.209743	9.49697e-05	4.39903	2.56037	2.4925	3.85711	0.000671016	0.000442107	0.000462644	0.000645218
Cd5	Srp54	P14576;E9PXC0;Q99JZ9	0.0006518	9.29541	9.96843e-07	75192	0	0	not_regulated	FALSE	0.104115	9.96843e-07	0.029746	0.000100449	3.0308	8.51158	4.07578	9.29541	0.000193791	0.000616079	0.00031712	0.0006518
Cd5	Mcm3	Q3ULD6;Q3UI57;P25206;Q3UZH2	0.000648828	5.15418	4.43908e-05	281744	0	0	not_regulated	FALSE	4.43908e-05	7.33077e-05	0.000193228	0.000270264	4.88432	4.57341	4.3813	5.15418	0.000560667	0.000594278	0.000611983	0.000648828
Cd5	Fubp1	Q0P6B2;Q3TUE1;A0A0G2JGW9;Q3TIS5;A0A0G2JFY5;Q3UUU2;Q91WJ8;Q91WJ8-2;A0A0G2JG00;A0A0G2JFK2	0.000648815	9.14788	4.36923e-05	94859	0	0	not_regulated	FALSE	0.0204066	0.000143906	0.000353107	4.36923e-05	8.51461	8.48558	9.14788	7.3278	0.000496283	0.00055988	0.000648815	0.00046839
Cd5	Lpxn	Q8R355;Q99N69	0.000647154	5.76149	0.000204147	53734	0	0	not_regulated	FALSE	0.000226782	0.00383688	0.000204147	0.00818338	5.76149	5.1216	5.73799	5.21375	0.000534007	0.000537361	0.000647154	0.000529946
Cd5	Foxp1	Q8CCZ5;D3Z0J5;H3BJR8;A0A0R4J282;H3BJ24;A0A0R4J1H9;H3BL33;H3BJM1;E2S038;H3BLF2;D3Z6Q4;D3Z6Q3;P58462-3;P58462-4;P58462-2;P58462;P58462-5;D3Z2T4	0.000645864	5.28214	7.03097e-07	43676	0	0	not_regulated	FALSE	7.03097e-07	0.0568429	0.646245	0.000952623	5.28214	2.08607	1.48969	4.34982	0.000645864	0.000288741	0.000221648	0.000583273
Cd5	Mtx1	Q8R5C0;F7C846;P47802;G3XA66;D3Z3F4;G3XA75;G3UXX9;D3YVW0	0.00062216	6.5668	1.84568e-07	43910	0	0	not_regulated	FALSE	2.20136e-05	0.0991498	9.07228e-06	1.84568e-07	5.14651	3.58962	4.67423	6.5668	0.000444623	0.000351056	0.000491388	0.00062216
Cd5	Nasp	B1AU76;B1AU75;Q99MD9-2;Q99MD9	0.000620491	5.4778	0.000275392	121386	0	0	not_regulated	FALSE	0.000275392	0.146067	0.0737008	0.11242	5.4778	5.04563	4.40702	3.57859	0.000595083	0.000620491	0.000582574	0.000426337
Cd5	Sdf4	Q61112;Q61112-2	0.00060997	9.23612	7.56115e-05	3697	0	0	not_regulated	FALSE	7.56115e-05	0.0316431	0.00926061	0.0203936	9.23612	5.65815	6.48762	5.99068	0.00060997	0.000423002	0.000521362	0.000433875
Cd5	Nelfcd	Q3TW27;Q922L6	0.000597937	8.12177	1.00858e-06	9908	0	0	not_regulated	FALSE	0.0755196	0.00301894	0.331173	1.00858e-06	3.65171	5.52542	2.54818	8.12177	0.00024515	0.000419903	0.000208161	0.000597937
Cd5	Hacd3	Q8K2C9	0.000592545	6.43418	0.00375472	15754	0	0	not_regulated	FALSE	0.124687	0.0528431	0.333563	0.00375472	4.19515	6.22603	2.12368	6.43418	0.000352294	0.00059186	0.000217012	0.000592545
Cd5	Sirt2	Q3UJK6;A0A140LHL5;Q8VDQ8-2;Q8VDQ8;Q8VDQ8-3	0.000576976	8.82151	2.04616e-06	7314	0	0	not_regulated	FALSE	2.04616e-06	7.18534e-05	0.00147419	2.68237e-05	8.82151	8.27431	7.56038	7.52343	0.000543401	0.000576976	0.000566705	0.000508233
Cd5	Nav1	Q8CH77-4;Q8CH77-3;Q8CH77-2;Q8CH77;A0A087WSM9	0.000573536	4.72701	0.000157209	133	0	0	not_regulated	FALSE	0.000157209	0.626938	0.813709	0.751815	4.72701	1.46301	0.757593	0.684709	0.000573536	0.000200942	0.000111853	9.11066e-05
Cd5	Gbp4	Q61107	0.000569917	4.83677	0.00219441	17263	0	0	not_regulated	FALSE	0.00409837	0.0223586	0.0306255	0.00219441	3.46095	3.35745	2.84495	4.83677	0.000371862	0.000408361	0.00037196	0.000569917
Cd5	Gpd2	Q64521;A2AQR0	0.000561972	9.5167	3.83809e-06	26117	0	0	not_regulated	FALSE	5.01833e-06	0.000157117	0.000209084	3.83809e-06	6.376	8.53569	5.58862	9.5167	0.000343327	0.000520291	0.000366184	0.000561972
Cd5	Ppt1	Q3TEL0;Q3UB92;Q3U6W3;Q3U6J9;Q8VBX5;O88531;Q3TAR8	0.000561084	4.6301	0.000165524	31334	0	0	not_regulated	FALSE	0.0619715	0.138885	0.000165524	0.00952294	3.19375	3.4952	4.6301	3.40711	0.000318056	0.000394024	0.000561084	0.000372098
Cd5	Ndufs7	Q9DC70	0.000559939	4.08445	3.04949e-05	33558	0	0	not_regulated	FALSE	3.04949e-05	0.0394344	0.0192114	0.00738999	4.08445	2.91704	2.9568	2.53792	0.000559939	0.000452687	0.000493247	0.000381552
Cd5	Mogs	Q3UME9;Q3U026;Q80UM7;Q3U950;Q3U8P9	0.000558922	9.86347	1.24214e-06	28654	0	0	not_regulated	FALSE	3.30837e-06	1.24214e-06	0.0012313	6.65609e-06	7.07853	8.56442	8.79132	9.86347	0.000365759	0.000500955	0.000552767	0.000558922
Cd5	Rbm25	B2RY56;S4R2B0;Q8BU35	0.000557262	7.44812	0.000767418	41190	0	0	not_regulated	FALSE	0.0672582	0.022187	0.0183824	0.000767418	2.92971	2.60938	7.44812	2.73016	0.000180136	0.00018162	0.000557262	0.000184092
Cd5	Rab9a	Q0PD48;Q9R0M6;A2AFP4;A2AFP5	0.000543791	3.85295	2.72241e-05	6288	0	0	not_regulated	FALSE	2.72241e-05	0.141448	0.251419	7.53603e-05	3.85295	1.79043	1.9578	3.66472	0.000521334	0.000274238	0.000322348	0.000543791
Cd5	Tcra	A0A075B662;A2NTU7;Q6PIR9;P01849	0.000540647	2.75215	0.000515932	33085	0	0	repressed	FALSE	0.000515932	0.499159	0.011873	0.30225	2.75215	1.03386	1.87073	1.36842	0.000540647	0.000229906	0.000447186	0.000294802
Cd5	Sec13	Q9D1M0	0.000535449	3.28052	0.000654072	67167	0	0	induced	FALSE	0.221822	0.14216	0.063641	0.000654072	0.640515	0.620797	2.94696	3.28052	9.53314e-05	0.000104594	0.000533724	0.000535449
Cd5	Scpep1	Q99J29;Q920A5;Q3U5P4	0.000534584	4.73295	0.000232509	18472	0	0	induced	FALSE	0.683296	0.0695708	0.0120986	0.000232509	1.00886	2.98196	3.18768	4.73295	0.000103907	0.000347669	0.000399507	0.000534584
Cd5	Prkacb	P68181-4;P68181-2;P68181-3;P68181;A0A0G2JFT9;H6TMF6;H6TMF5	0.000533934	3.38224	0.00018243	70467	0	0	not_regulated	FALSE	0.07801	0.00992816	0.120733	0.00018243	2.73724	2.89659	2.78455	3.38224	0.000394027	0.000472007	0.000487759	0.000533934
Cd5	Emc2	Q6A0D1;Q9CRD2	0.000533581	4.68704	5.91883e-06	26884	0	0	not_regulated	FALSE	0.0587347	0.0450348	5.91883e-06	0.131747	3.87808	2.27856	4.68704	2.57358	0.000362813	0.00024131	0.000533581	0.000264042
Cd5	Xpo4	A0A0R4J254;Q9ESJ0	0.000532804	7.79316	0.000408455	3013	0	0	not_regulated	FALSE	0.00657338	0.00059249	0.00224726	0.000408455	6.45104	6.86327	5.19867	7.79316	0.000402174	0.000484356	0.000394378	0.000532804
Cd5	Rangap1	Q91YS2;Q7TMW1;Q6ZPH4;P46061;Q8C2E3;Q3ULJ9;Q3UZD8	0.000529401	9.05705	6.20247e-07	76984	0	0	not_regulated	FALSE	6.20247e-07	0.00143176	0.0188382	3.61165e-06	9.05705	6.86084	6.30869	6.75402	0.000529401	0.000453967	0.000448717	0.000432942
Cd5	Pum2	Q3TTH9;Q3TQ29;Q3UR91;Q80U58-3;Q80U58-2;Q80U58	0.000528943	5.31731	1.82524e-06	2345	0	0	induced	FALSE	0.00813031	5.62831e-06	0.00133294	1.82524e-06	2.8819	4.36712	3.6855	5.31731	0.000261412	0.000448428	0.000406799	0.000528943
Cd5	Eif3l	Q8QZY1	0.000527387	7.96987	0.0043853	157821	0	0	not_regulated	FALSE	0.209607	0.0975838	0.0891669	0.0043853	4.38207	5.82008	4.26561	7.96987	0.000264416	0.000397545	0.000313203	0.000527387
Cd5	Slc7a5	Q3UQM7;Q9Z127	0.00052664	4.01744	0.00109741	8780	0	0	not_regulated	FALSE	0.00109741	0.00237648	0.00120656	0.0189135	3.63741	2.92355	4.01744	3.32361	0.000391851	0.000356523	0.00052664	0.000392653
Cd5	Galnt7	Q3U8I4;Q3U9K4;Q80VA0-2;Q80VA0	0.000522003	6.19325	2.94343e-06	9800	0	0	not_regulated	FALSE	2.94343e-06	0.00544303	0.00242082	0.000112115	6.19325	3.93393	4.52551	5.30092	0.000522003	0.000375344	0.000464148	0.000489976
Cd5	Grb2	Q3U5I5;Q3U1Q4;Q60631;B1AT92;Q60631-2	0.000521008	4.37373	0.00339551	216858	0	0	induced	FALSE	0.384445	0.0104082	0.00339551	0.252496	0.949401	4.37373	3.00965	1.86398	9.99062e-05	0.000521008	0.000385385	0.000215106
Cd5	Nipsnap1	Q5SVF7;O55125;Q5SVG6;Q3UGS1	0.000513441	3.73243	0.0010454	55426	0	0	not_regulated	FALSE	0.315855	0.0010454	0.0175378	0.168415	2.11375	2.21863	3.73243	2.70449	0.000238955	0.000283921	0.000513441	0.000335288
Cd5	Gtf2b	Q3UZJ3;Q3UNY0;Q3ULN2;P62915	0.000509321	6.37482	1.19287e-06	27252	0	0	not_regulated	FALSE	0.299863	0.266704	0.531063	1.19287e-06	2.45555	1.98175	1.58625	6.37482	0.000178897	0.000163438	0.000140625	0.000509321
Cd5	Stat6	P52633;Q8R4D4	0.000508523	9.7354	0.00071451	9076	0	0	not_regulated	FALSE	0.113466	0.00071451	0.0254465	0.000732156	4.1012	9.7354	7.89892	9.54161	0.000189243	0.000508523	0.000443518	0.000482835
Cd5	Ncstn	Q3TDE4;Q3TD54;Q3T9E5;Q6ZQF2;P57716	0.000496725	6.11448	5.86202e-07	11202	0	0	not_regulated	FALSE	0.000576927	0.000229056	0.058799	5.86202e-07	4.18591	4.4431	3.4084	6.11448	0.000310083	0.000372583	0.000307238	0.000496725
Cd5	Rfc4	Q3UI84;Q99J62	0.00049147	6.88955	0.00312969	101525	0	0	not_regulated	FALSE	0.112201	0.0398894	0.125909	0.00312969	3.39376	3.07139	2.12671	6.88955	0.000220759	0.000226163	0.000168337	0.00049147
Cd5	Irgm2	Q9Z1M2;Q3U635;Q3TNE5;A0A140LIF8;Q3TAN6;Q6ZQL9	0.000477603	6.02749	0.000174838	NA	0	0	induced	FALSE	0.002859	0.0455239	0.000174838	0.0031325	1.99477	3.04252	3.2546	6.02749	0.00014413	0.000248853	0.00028615	0.000477603
Cd5	Tm9sf2	E9PZ69;Q8C7F9;Q8C6H4;Q542E4;Q3TWB8;P58021	0.000465451	3.88424	0.000303263	10983	0	0	not_regulated	FALSE	0.329909	0.000625298	0.623041	0.000303263	1.66187	3.81841	1.47372	3.88424	0.000178953	0.000465451	0.000193105	0.000458688
Cd5	Faah	Q3UUF0;Q8C541;O08914;Q8BRM1	0.000456628	6.09884	8.02534e-07	21390	0	0	not_regulated	FALSE	0.245192	8.02534e-07	0.0659779	0.100736	2.16072	6.09884	3.68324	4.07343	0.000142911	0.000456628	0.000296437	0.000295458
Cd5	Tmem165	P52875;B2RUD1	0.000454914	4.20461	0.000354239	19411	0	0	not_regulated	FALSE	0.116418	0.131852	0.0334047	0.000354239	3.51276	3.51912	4.08991	4.20461	0.000321092	0.000364136	0.000454914	0.000421479
Cd5	Npepps	Q11011;F6QYF8;E9Q039;E9Q6F4	0.000448684	10.8261	0.00298783	38676	0	0	not_regulated	FALSE	0.00298783	0.00869523	0.0650295	0.0121449	8.81985	10.8261	6.44317	10.4409	0.00032291	0.000448684	0.000287049	0.000419206
Cd5	Cdc37	Q61081	0.000445901	3.19736	0.00459704	136922	0	0	not_regulated	FALSE	0.152182	0.411341	0.0417559	0.00459704	1.71865	1.80918	3.16915	3.19736	0.000198723	0.000236805	0.000445901	0.000405435
Cd5	Dpp4	Q3TR43;P28843	0.000444575	9.02841	0.00205932	29481	0	0	not_regulated	FALSE	0.229778	0.00205932	0.0190682	0.00666186	3.45927	9.02841	7.99347	8.39212	0.000150476	0.000444575	0.000423112	0.000400337
Cd5	Etfdh	Q6PF96;Q921G7	0.00044042	8.9564	9.16098e-07	22025	0	0	not_regulated	FALSE	9.16098e-07	0.00114567	0.0041787	0.00195016	8.9564	5.84692	6.05306	7.43362	0.00044042	0.000325469	0.000362196	0.00040087
Cd5	Timm23	Q9CXU4;Q8JZQ1;Q9WTQ8	0.00043492	2.75565	0.0045605	32200	0	0	not_regulated	FALSE	0.0424668	0.20118	0.0045605	0.0165425	2.75565	1.73728	2.4742	2.45796	0.000398073	0.000284091	0.00043492	0.000389388
Cd5	Stt3b	A0A0R4J0D3;Q3TDQ1	0.000429099	8.81111	5.6835e-06	8858	0	0	not_regulated	FALSE	5.2112e-05	0.0302652	5.6835e-06	0.0523455	4.74164	5.94291	8.81111	3.81895	0.000189767	0.00026924	0.000429099	0.000167612
Cd5	Fam114a2	Q8VE88-2;Q8VE88	0.000428646	7.95241	4.75652e-08	4079	0	0	not_regulated	FALSE	0.000384394	0.0174327	0.00653228	4.75652e-08	6.94471	5.86137	4.58212	7.95241	0.000341338	0.000326121	0.000274052	0.000428646
Cd5	P4hb	Q3TT76;Q3UDR2;Q3UJA8;Q3UBY9;Q3UA23;Q3U738;Q3TWE3;Q3TIM0;Q3THC3;Q3TGS0;Q3TF72;P09103;Q3URP6	0.000418522	3.55864	0.0016108	355475	0	0	not_regulated	FALSE	0.0016108	0.0213409	0.0179573	0.253793	3.55864	2.47497	2.8433	2.01597	0.000418522	0.000329499	0.000406905	0.000260009
Cd5	Akap8	Q059U9;Q9DBR0	0.000417418	8.54115	2.88416e-07	11515	0	0	not_regulated	FALSE	0.000593443	0.16041	0.223205	2.88416e-07	8.54115	3.73147	4.36344	6.44115	0.000417418	0.000206435	0.000259489	0.000345213
Cd5	Armc10	D3Z5T2;Q9D0L7-2;Q9D0L7	0.000410595	2.7662	0.00101561	36617	0	0	not_regulated	FALSE	0.00896602	0.00101561	0.302728	0.00155327	2.19589	2.5387	1.57268	2.7662	0.000297216	0.000388975	0.000259022	0.000410595
Cd5	Acsl5	Q3UKS0;Q3UC67;Q8JZR0;Q9D9S0	0.000407347	8.91201	0.00246303	25919	0	0	not_regulated	FALSE	0.00246303	0.0720594	0.00755785	0.00573557	7.51546	7.30073	7.35841	8.91201	0.000313239	0.000344457	0.000373198	0.000407347
Cd5	Dipk2a	Q3USZ8;Q3TS89	0.000403768	3.80222	0.000246151	1574	0	0	induced	FALSE	0.201772	0.211231	0.20016	0.000246151	0.690363	2.22503	1.82828	3.80222	6.68503e-05	0.0002439	0.000215429	0.000403768
Cd5	Glmn	Q3T9A5;Q3TMW7;Q8BZM1	0.0004015	8.5068	1.87468e-07	9542	0	0	induced	FALSE	0.00854065	0.0058418	1.87468e-07	0.0140967	4.10453	5.93293	8.5068	6.23587	0.000159202	0.000260497	0.0004015	0.000265247
Cd5	Lin7c	Q3TTY6;Q3UX93;O88952;Q8JZS0	0.000395579	2.55388	0.000790295	28575	0	0	not_regulated	FALSE	0.00108066	0.000790295	0.138679	0.00773654	2.5154	2.55388	1.66374	2.17543	0.000344183	0.000395579	0.000277015	0.000326435
Cd5	Fyn	D3YZ57;P39688-2;P39688;Q8C762;Q3TJI7;Q04736;Q80XU2;Q3UKD6;Q8CBP1;P05480	0.00038743	5.14085	4.50603e-05	12795	0	0	not_regulated	FALSE	0.0633066	0.000331998	0.351876	4.50603e-05	2.53814	5.14085	1.38844	4.83426	0.000168976	0.00038743	0.000112479	0.000352946
Cd5	Saal1	G1UCX4;Q9D2C2-2;Q9D2C2	0.000384069	6.41445	2.00401e-06	11057	0	0	not_regulated	FALSE	0.0490623	2.00401e-06	0.0707204	0.000472416	3.88838	4.90926	3.28018	6.41445	0.000212299	0.000303421	0.000217928	0.000384069
Cd5	Mtarc2	Q922Q1;E0CZH6	0.00038336	4.03497	0.00282299	31272	0	0	not_regulated	FALSE	0.107907	0.0291077	0.0238379	0.00282299	2.71384	3.21829	3.25366	4.03497	0.000235115	0.000315625	0.000343009	0.00038336
Cd5	Srp72	F8VQC1;Q3UZL8;A0PJ97;A0JLN1;E9Q740;Q3UU23	0.000380969	5.4767	3.29353e-06	NA	0	0	not_regulated	FALSE	8.01563e-06	0.0957906	3.29353e-06	0.000140841	5.4767	2.59983	5.11474	4.45654	0.000335235	0.000180146	0.000380969	0.000299156
Cd5	Smc2	Q8CG48;Q3ULS2;B1AWH6	0.000377781	9.34206	0.000330117	94229	0	0	induced	FALSE	0.000434872	0.375879	0.000346492	0.000330117	4.12566	2.59665	9.34206	5.04899	0.000137106	9.76842e-05	0.000377781	0.000184008
Cd5	Stat4	Q4G0C1;Q3V157;P42228;Q3U098	0.000374287	9.94958	2.13158e-08	22176	0	0	not_regulated	FALSE	0.010955	2.59313e-08	0.10577	2.13158e-08	6.74598	9.79114	4.81451	9.94958	0.000227807	0.000374287	0.000197838	0.000368465
Cd5	Mta2	Q3UDZ8;Q3TZP3;Q9R190	0.000370578	5.50536	0.00310462	68351	0	0	not_regulated	FALSE	0.0372598	0.00348261	0.00783277	0.00310462	2.48152	5.50536	4.00065	3.46928	0.000147558	0.000370578	0.000289475	0.000226231
Cd5	Fem1b	Q9Z2G0	0.000369166	8.40935	1.97177e-08	NA	0	0	not_regulated	FALSE	0.00225374	0.117414	1.97177e-08	6.10063e-05	8.38849	5.01155	8.40935	7.55706	0.000302627	0.000204665	0.000369166	0.000298982
Cd5	Nfatc2	B5B2P6;B5B2Q2;B5B2P7;Q60591-2;Q60591;B5B2P8;B5B2Q4;Q60591-4;Q3TTU8;B5B2Q6;A2AQC8;B5B2R5;Q8C443;Q6P3F6	0.000362596	9.87002	6.29548e-06	10807	0	0	not_regulated	FALSE	0.000298816	0.000879129	0.109054	6.29548e-06	6.2454	8.82498	4.0766	9.87002	0.000209216	0.000334655	0.000166176	0.000362596
Cd5	Ppp6r3	G5E8R4;Q922D4-2;Q922D4;Q922D4-4;Q922D4-3	0.000361319	7.51608	2.01042e-06	11590	0	0	not_regulated	FALSE	0.00794434	2.01042e-06	0.0978126	0.00858989	5.70801	7.41313	4.65957	7.51608	0.000245768	0.000361319	0.00024413	0.000354896
Cd5	Pdxdc1	A0A0R4J034;Q99K01-3;Q99K01;Q99K01-2;Q99K01-4	0.000355596	2.04644	0.000815308	1574	0	0	not_regulated	FALSE	0.894841	0.556166	0.363611	0.000815308	1.10399	1.19645	1.5744	2.04644	0.000174926	0.0002146	0.000303556	0.000355596
Cd5	Stx8	O88983	0.000351465	3.16175	0.000258442	9453	0	0	not_regulated	FALSE	0.0290456	0.000258442	0.350453	0.000369457	1.8982	2.95559	1.62132	3.16175	0.00019241	0.00033914	0.000199982	0.000351465
Cd5	Apmap	Q9D7N9	0.000350647	4.23831	0.000487462	22077	0	0	not_regulated	FALSE	0.000487462	0.00753311	0.00302828	0.0821554	3.23854	2.59893	4.23831	3.50863	0.000220187	0.000200025	0.000350647	0.000261607
Cd5	Inpp5k	Q05DI2;Q5ND43;Q8C5L6	0.00035036	2.36759	0.00492079	1801	0	0	not_regulated	FALSE	0.245913	0.151166	0.459871	0.00492079	1.42419	1.61642	0.759937	2.36759	0.000192179	0.000246911	0.000124782	0.00035036
Cd5	Cstf2	Q8BIQ5-2;Q8BIQ5;B3V097;A2AEJ8;A2AEK1;B3V099;Q8C7E9	0.000345222	5.01907	9.02806e-05	7682	0	0	not_regulated	FALSE	9.02806e-05	0.0204182	0.0177138	0.0358971	5.01907	4.33066	4.71557	4.95315	0.000301962	0.000294939	0.000345222	0.000326798
Cd5	Adpgk	Q3UDS7;Q3TJ10;A0A0R4J064;Q8VDL4-3;Q8VDL4	0.000343932	4.14629	0.000422282	9919	0	0	not_regulated	FALSE	0.000422282	0.232163	0.00135861	0.170479	4.14629	2.44492	3.06108	2.84399	0.000343932	0.000229576	0.000308975	0.000258708
Cd5	Eif2b5	Q8CHW4	0.00033989	6.25683	0.00237545	7533	0	0	not_regulated	FALSE	0.0130499	0.00797652	0.00869294	0.00237545	6.25683	5.07053	5.98508	5.0115	0.000292003	0.000267876	0.00033989	0.000256489
Cd5	Arhgef1	Q6KAM6;E9PUF7;Q61210;Q61210-2;Q61210-5;Q61210-3;Q61210-4;F6ZN61	0.00033269	6.8196	4.7088e-05	153015	0	0	induced	FALSE	0.0147645	0.167388	0.000227642	4.7088e-05	3.33321	3.65882	6.8196	6.16032	0.000133631	0.000166049	0.00033269	0.000270843
Cd5	Cip2a	D3Z7B5;Q8BWY9	0.000319636	4.11814	0.0047198	6183	0	0	not_regulated	FALSE	0.0047198	0.231396	0.0124163	0.0154551	3.9525	2.17592	3.73574	4.11814	0.000277918	0.000173196	0.000319636	0.000317552
Cd5	Hspbp1	Q99P31;A0A0U1RPF2	0.00030686	3.39044	0.00461575	36841	0	0	not_regulated	FALSE	0.125481	0.00461575	0.347877	0.0359439	1.70103	3.39044	1.81375	3.24168	0.000136003	0.00030686	0.000176461	0.000284233
Cd5	Wdfy1	E9Q4P1;D3YWG9;A0A087WPX9;D3Z057;Q9DAD3;Q8R3I5	0.000303496	5.71341	6.73946e-06	NA	0	0	not_regulated	FALSE	0.00474387	6.73946e-06	0.0500214	0.00706196	5.61678	5.71341	5.52881	5.21227	0.00025338	0.000291763	0.000303496	0.000257859
Cd5	Cnot3	Q6A015;Q8K0V4	0.000300078	2.90802	0.000242285	6136	0	0	not_regulated	FALSE	0.000242285	0.00822604	0.200266	0.00479222	2.90802	2.7838	1.60909	2.43478	0.000276914	0.000300078	0.00018645	0.000254259
Cd5	Cbl	A0A0U1RQ85;P22682;A0A0X1KG61;Q2M4H7;A0A0U1RP47	0.000298135	9.28817	0.000742578	9438	0	0	not_regulated	FALSE	0.0158535	0.000742578	0.0390556	0.0057491	7.13961	7.01829	6.88358	9.28817	0.000208972	0.000232538	0.000245168	0.000298135
Cd5	Golph3	Q9CRA5;Q3TIL4;Q05BZ0;H3BJN5;Q3UWP6;H3BJ12;K3W4Q3;H3BJ82;H3BJ07;Q9CRA5-2;Q8R088-3;Q8R088	0.000297612	2.93899	0.00098576	7768	0	0	not_regulated	FALSE	0.00098576	0.229474	0.0119653	0.0266733	2.21378	1.43626	2.93899	2.07149	0.000184227	0.000135301	0.000297612	0.000189047
Cd5	Eif4a3	Q91VC3;A2AFK7;A0A0N4SVP8;E9PV04;A0A0N4SVM5	0.000292116	2.86561	0.00364952	315176	0	0	not_regulated	FALSE	0.00807753	0.112597	0.021314	0.00364952	2.85987	2.41271	2.86561	2.28257	0.000239579	0.0002288	0.000292116	0.000209699
Cd5	Tsc22d4	Q8BYC5;Q3U4M0;Q3U413;Q9EQN3;Q8BV82;Q3U1U6;Q3TCX6	0.000291806	4.46364	0.00113469	5276	0	0	not_regulated	FALSE	0.00113469	0.324443	0.0784969	0.227348	4.46364	1.75599	3.26267	2.30381	0.000291806	0.00012995	0.000259546	0.000165167
Cd5	Tbc1d17	Q3U5C0;Q3UDU6;Q8BYH7;I6L974	0.000287562	5.66028	7.57421e-06	3340	0	0	not_regulated	FALSE	0.00110429	7.57421e-06	0.247946	2.59656e-05	5.66028	4.99789	2.7893	5.18814	0.00028608	0.000285947	0.000171546	0.000287562
Cd5	Tmem43	Q9DBS1	0.000284153	3.88535	0.000280319	25444	0	0	not_regulated	FALSE	0.0132078	0.108894	0.831415	0.000280319	3.88535	3.2579	1.11061	3.36836	0.000284153	0.000269718	9.8837e-05	0.000270154
Cd5	Acsl4	Q91YN3;Q9QUJ7-2;Q9QUJ7;Q8BW44	0.000283788	6.02779	4.1284e-05	10907	0	0	not_regulated	FALSE	0.059481	0.138376	4.1284e-05	0.000595402	3.19216	2.51245	6.02779	5.51036	0.000123505	0.000110039	0.000283788	0.000233803
Cd5	Tbrg4	Q91YM4-2;Q91YM4;E9PUT1	0.00028349	5.31185	0.000177317	16094	0	0	not_regulated	FALSE	0.00333165	0.000177317	0.0496572	0.0662078	3.80313	5.31185	3.70377	3.20318	0.000179302	0.00028349	0.000212482	0.000165613
Cd5	Fli1	Q8BZ56;Q544B3;P26323	0.000280561	3.42766	0.000218777	9178	0	0	not_regulated	FALSE	0.0548352	0.205085	0.0446427	0.000218777	1.88858	2.2158	2.69042	3.42766	0.00014096	0.000187214	0.000244352	0.000280561
Cd5	Unc13d	B2RUP2-2;B2RUP2;A0A0R4J257	0.000279058	5.57498	0.000188785	11716	0	0	not_regulated	FALSE	0.00739157	0.409923	0.000188785	0.000337075	3.54961	2.41389	5.57498	4.62841	0.000146015	0.000112404	0.000279058	0.000208794
Cd5	Arhgap30	E9QMX7;Q640N3-2;Q640N3	0.000275533	7.60199	3.62858e-07	5967	0	0	not_regulated	FALSE	0.0541473	0.00637491	0.00818053	3.62858e-07	4.65143	5.6151	4.98092	7.60199	0.000153732	0.000210079	0.000200319	0.000275533
Cd5	Lss	Q8BLN5	0.000275502	7.07857	0.000672535	10614	0	0	not_regulated	FALSE	0.015409	0.0157335	0.000672535	0.117203	6.17628	7.07857	6.52746	5.11018	0.000212353	0.000275502	0.000273093	0.00019268
Cd5	Aifm1	B1AU25;Q9Z0X1;Q2QKE3;Q1L6K5	0.000273166	3.45339	0.000649733	37225	0	0	not_regulated	FALSE	0.3768	0.00332369	0.00399444	0.000649733	1.52444	3.45339	2.76721	3.24813	0.000106523	0.000273166	0.000235293	0.000248906
Cd5	Stim1	P70302	0.000268918	5.50537	1.37255e-06	11275	0	0	not_regulated	FALSE	1.37255e-06	0.00462288	0.00163673	5.76528e-05	5.4414	4.50129	4.78535	5.50537	0.000242368	0.00022696	0.000259366	0.000268918
Cd5	Rfc3	Q8BY26;Q3TKD1;Q8R323	0.000266493	2.27571	0.00217076	89680	0	0	not_regulated	FALSE	0.00217076	0.259779	0.00418582	0.0153263	2.27571	1.41177	2.27438	1.85342	0.000219132	0.000153886	0.000266493	0.000195718
Cd5	Agps	H3BKN2;A2AL50;Q8C0I1;Q3TNW8	0.000262575	5.19695	0.000187891	14611	0	0	not_regulated	FALSE	0.0466179	0.008594	0.0619207	0.000187891	2.56308	2.67839	1.90827	5.19695	0.000118086	0.000139688	0.000106982	0.000262575
Cd5	Pml	Q8BSJ6;A0A068EW80;Q60953;D3Z3A6;D3YXR5;Q60953-2	0.000256919	4.21467	0.00196297	26905	0	0	not_regulated	FALSE	0.110099	0.00196297	0.0218569	0.0061983	2.54117	4.21467	3.60408	4.15831	0.000136841	0.000256919	0.000236164	0.000245567
Cd5	Ranbp3	Q9CT10	0.000255358	3.44002	0.00161149	99650	0	0	not_regulated	FALSE	0.444337	0.103399	0.32082	0.00161149	1.62586	2.90276	1.6235	3.44002	0.000110053	0.000222423	0.000133723	0.000255358
Cd5	Nup210	A0A0R4J1I6;Q9QY81;F6XGN0	0.000255028	6.25753	0.000140912	65408	0	0	not_regulated	FALSE	0.000140912	0.000430724	0.00197056	0.000780609	5.07277	5.69873	5.46069	6.25753	0.000188521	0.000239741	0.000246944	0.000255028
Cd5	Xpot	Q9CRT8	0.000251818	5.49482	0.000109024	7125	0	0	not_regulated	FALSE	0.0351007	0.000409901	0.000109024	0.0128936	3.37296	5.34907	5.49482	5.41571	0.000127031	0.000228048	0.000251818	0.000223678
Cd5	Dync1i2	Q3UDA2;A2BFF8;A2BFF7;D6Q0F7;Q3TPJ8;A2BFF5;A2BFF9;D6Q0F6;D6Q0F5;O88487	0.000250655	2.7751	0.00150587	12909	0	0	not_regulated	FALSE	0.00150587	0.0530334	0.189944	0.0118758	2.7751	1.90597	2.12279	2.13476	0.000250655	0.000194877	0.000233313	0.000211454
Cd5	Atp2b1	G5E829;Q6Q477-2;F7AAP4;D1FNM8;H2BL43;E9Q828;Q6Q477;D1FNM9;Q3TC38;Q3TDJ2;Q05CJ5;Q8K314;Q8C048;A2ALL9;Q0VF55	0.000249934	7.98445	3.37626e-05	5650	0	0	not_regulated	FALSE	0.0436745	0.0016432	0.0983003	3.37626e-05	6.25027	7.7325	3.22529	7.98445	0.000178406	0.00024985	0.000112025	0.000249934
Cd5	Ddx20	Q8BQD9;Q8R4Z6;Q9JJY4;Q8R4Z5	0.000248189	3.71303	0.000873024	11810	0	0	not_regulated	FALSE	0.269015	0.000873024	0.0465258	0.0337563	2.44722	3.55304	2.2375	3.71303	0.000149161	0.00024515	0.000165952	0.000248189
Cd5	Sh3glb2	A2AWI9;A2AWI7;Q8R3V5-3;Q8R3V5-1;Q8R3V5;B0LDS3	0.000244942	2.72983	0.000197494	9683	0	0	not_regulated	FALSE	0.501881	0.113271	0.297944	0.000197494	1.36183	2.02823	1.41956	2.72983	0.000111425	0.000187856	0.000141334	0.000244942
Cd5	Sf3b1	G5E866;Q99NB9;A0JLN0;Q3UIB4;Q3US00	0.000244818	7.90223	9.08717e-06	98433	0	0	not_regulated	FALSE	9.08717e-06	0.049327	0.0388142	0.0010308	7.90223	4.15007	5.37951	5.26716	0.000244818	0.000145545	0.000202802	0.000178953
Cd5	Las1l	A2BE28-2;A2BE28	0.000244371	6.08971	1.86698e-06	9187	0	0	not_regulated	FALSE	0.173815	0.0152809	0.0780492	1.86698e-06	2.31685	3.8581	3.69355	6.08971	8.47777e-05	0.000159811	0.000164461	0.000244371
Cd5	Letm1	Q9Z2I0	0.000243283	6.52035	1.42944e-05	18350	0	0	not_regulated	FALSE	0.148647	5.28606e-05	0.352525	1.42944e-05	2.83997	6.52035	1.57453	4.42892	9.36064e-05	0.000243283	6.31508e-05	0.000160088
Cd5	Nsun2	Q1HFZ0;H3BKN0;Q1HFZ0-2	0.000242508	7.06681	0.000228101	102155	0	0	not_regulated	FALSE	0.165436	0.00377838	0.0329638	0.000228101	3.76515	5.35994	4.07496	7.06681	0.000117819	0.000189863	0.000155164	0.000242508
Cd5	Ndufa10	Q99LC3	0.000237519	4.00987	0.00199776	38973	0	0	not_regulated	FALSE	0.102358	0.00199776	0.194836	0.0660648	2.11141	3.85812	3.37994	4.00987	0.000114044	0.000235897	0.000222148	0.000237519
Cd5	Ncaph	Q8C156;Q6ZQJ9	0.000233946	4.46387	0.00078453	32423	0	0	not_regulated	FALSE	0.0898246	0.00078453	0.0875247	0.0490229	3.27889	4.24459	4.46387	4.20662	0.00014122	0.000206944	0.000233946	0.000198688
Cd5	Hsdl1	Q8BTX9	0.000233213	2.12079	0.00121261	20243	0	0	not_regulated	FALSE	0.786716	0.852081	0.00121261	0.378247	0.798305	1.11631	2.12079	1.24397	7.21419e-05	0.000114197	0.000233213	0.000123282
Cd5	B4galt1	B1AXY5;Q3TJS1;Q3U478;P15535-2;P15535;Q3U7I0;Q9QY11;Q9JMK0	0.000231739	2.35159	0.00099087	1580	0	0	not_regulated	FALSE	0.0488651	0.00099087	0.109383	0.00447094	1.99498	2.20278	1.63581	2.35159	0.00017927	0.000224073	0.000178871	0.000231739
Cd5	Sh2d3c	Q9QZS8;Q9QZS8-2	0.000229342	3.03945	0.00322419	866	0	0	not_regulated	FALSE	0.047302	0.0828	0.0173684	0.00322419	2.28856	1.90993	2.93472	3.03945	0.000146976	0.000138851	0.000229342	0.000214065
Cd5	Wdr18	Q8K265;Q4VBE8	0.000225126	2.59178	0.00358202	39478	0	0	not_regulated	FALSE	0.00765075	0.00358202	0.383553	0.4698	2.59178	2.43535	1.53949	1.27085	0.000211647	0.000225126	0.000152978	0.000113809
Cd5	Vac14	Q80WQ2;Q8C907;Q8CCX6;Q8K279	0.000217738	5.78177	2.11764e-05	4853	0	0	not_regulated	FALSE	2.11764e-05	0.000274419	0.190383	0.000170841	4.91218	5.20748	2.85171	5.78177	0.000168686	0.000202433	0.000119164	0.000217738
Cd5	Fam49a	Q9CWE1;Q8BHZ0	0.00021318	2.20935	0.00216351	23515	0	0	not_regulated	FALSE	0.494745	0.244491	0.111485	0.00216351	1.27447	1.38639	1.95806	2.20935	0.000112135	0.000138085	0.00020964	0.00021318
Cd5	Gba	P17439;A0A0G2JDK2	0.000212537	3.09721	0.00055422	4167	0	0	not_regulated	FALSE	0.00055422	0.00129139	0.0137417	0.032802	2.97171	3.09721	1.65523	2.56245	0.000180144	0.000212537	0.000122098	0.000170349
Cd5	Rnh1	Q3UM23;Q91VI7	0.000207228	3.08366	0.000151019	166350	0	0	not_regulated	FALSE	0.000151019	0.445444	0.0014216	0.00189378	3.08366	1.51023	2.86736	2.53704	0.000183145	0.000101536	0.000207228	0.000165244
Cd5	Abcf3	Q8K268	0.000200864	4.63259	3.82116e-05	2415	0	0	not_regulated	FALSE	3.82116e-05	0.200541	0.0945073	0.205428	4.63259	2.48796	2.40364	2.16068	0.000200864	0.000122115	0.000126819	0.00010274
Cd5	Arhgap1	Q8BQW4;A2AH25;Q5FWK3;Q8C5A0	0.000193718	3.46832	2.16172e-05	76101	0	0	not_regulated	FALSE	2.16172e-05	0.0727532	0.227134	0.0173371	3.46832	2.54448	2.34557	2.76859	0.000193718	0.000160879	0.000159417	0.000169582
Cd5	Sec63	Q80YG4;Q8VHE0;Q8K2U5	0.000187334	4.92442	1.31171e-05	5949	0	0	not_regulated	FALSE	0.0316849	0.0166319	0.146588	1.31171e-05	3.02416	2.55917	2.39108	4.92442	0.000104905	0.000100494	0.00010093	0.000187334
Cd5	Ripk1	Q60855	0.000184757	3.27619	2.0348e-05	8668	0	0	not_regulated	FALSE	2.0348e-05	0.152779	0.018452	7.4782e-05	3.05226	1.69152	3.27619	3.18364	0.000141455	8.87404e-05	0.000184757	0.000161804
Cd5	Ccm2	Q8K2Y9-2;Q8K2Y9;E0CXR5	0.000178946	2.75491	0.00020623	13801	0	0	not_regulated	FALSE	0.0676127	0.00020623	0.0412108	0.00330463	1.68873	2.75491	2.6254	2.6482	9.4591e-05	0.000174681	0.000178946	0.000162671
Cd5	Arfip1	A2RSX9;E9Q3G5;G5E8V9;Q3TVE1;E9QAY5	0.000178731	2.34098	0.00106393	NA	0	0	not_regulated	FALSE	0.00106393	0.358451	0.0549677	0.572637	2.34098	1.46322	2.16807	1.10962	0.000158595	0.000112215	0.000178731	8.24396e-05
Cd5	Nup155	Q3UL43;Q80X48;Q6ZQ45;Q99P88	0.000177491	4.5668	0.000571949	31400	0	0	induced	FALSE	0.0683497	0.00975039	0.0215094	0.000571949	1.9611	4.5668	3.7429	4.15745	6.7331e-05	0.000177491	0.000156372	0.000156535
Cd5	Lig1	Q3TSU8;Q8R055;Q3U4X8;P37913	0.000174921	4.18064	0.00041421	139300	0	0	induced	FALSE	0.257161	0.00041421	0.387676	0.0124589	1.40819	3.38849	2.09238	4.18064	5.37267e-05	0.000146347	9.71418e-05	0.000174921
Cd5	Dock8	B9EJ70;Q8C147	0.000168482	6.09688	0.00223937	22016	0	0	not_regulated	FALSE	0.0117589	0.131259	0.00223937	0.00304272	3.66534	3.46521	6.09688	4.98424	8.32386e-05	8.9082e-05	0.000168482	0.000124131
Cd5	Pkn1	D6RH37;P70268;P70268-2	0.000160924	3.50634	0.000850275	7576	0	0	not_regulated	FALSE	0.0495943	0.256929	0.0118455	0.000850275	3.12137	2.3631	2.12963	3.50634	0.00013063	0.000111951	0.000108452	0.000160924
Cd5	Cand2	Q6ZQ73;Q3TD19;Q3UM57	0.000158484	5.70985	0.000133026	1720	0	0	not_regulated	FALSE	0.000133026	0.130469	0.00022383	0.000361374	5.70985	4.05368	4.20455	3.87025	0.000158484	0.000127368	0.000142009	0.000117807
Cd5	Dync1li1	Q3TWG5;Q8R1Q8;Q3TVT4	0.000152806	2.69977	0.000361267	26601	0	0	not_regulated	FALSE	0.133266	0.000361267	0.257436	0.0108695	2.22805	2.69977	1.84376	2.5188	0.000111401	0.000152806	0.000112177	0.000138111
Cd5	Wapl	B7ZP47;Q65Z40;F6YCH1	0.000148128	6.80888	9.10522e-06	6716	0	0	not_regulated	FALSE	0.158146	9.10522e-06	0.0520352	3.05985e-05	3.54553	6.47294	3.3031	6.80888	7.0335e-05	0.000145359	7.97349e-05	0.000148128
Cd5	Cog5	Q8C0L8	0.000145136	4.02685	3.75356e-05	2708	0	0	not_regulated	FALSE	0.0136605	3.75356e-05	0.139337	7.87838e-05	3.61359	4.02685	2.38719	4.00475	0.000115054	0.000145136	9.24878e-05	0.000139832
Cd5	Tnpo2	Q99LG2;Q3U316;Q3U1S0;E9PV58	0.000139779	3.4275	0.000212494	2241	0	0	not_regulated	FALSE	0.202683	0.00666378	0.0111856	0.000212494	2.57334	2.70133	3.21446	3.4275	9.19591e-05	0.000109276	0.000139779	0.000134321
Cd5	Nelfb	A0A0X1KG62;F6SWS9;Q69ZP4;Q8C4Y3	0.000136524	3.89762	0.00206947	13847	0	0	not_regulated	FALSE	0.108691	0.0029218	0.125446	0.00206947	2.26705	3.79126	3.11457	3.89762	7.21171e-05	0.000136524	0.000120562	0.000135971
Cd5	Osbpl8	A0A0R4J150;B9EJ86	0.000134282	2.70624	0.00145218	6020	0	0	not_regulated	FALSE	0.180253	0.00145218	0.38457	0.00676946	1.56089	2.70624	1.52676	1.90064	6.84187e-05	0.000134282	8.14343e-05	9.13629e-05
Cd5	Rb1cc1	Q8CHH8;B2RX00;F7CCJ3;F7CC56;Q9ESK9	0.00013304	5.67037	0.000201255	NA	0	0	not_regulated	FALSE	0.0926926	0.000201255	0.017179	0.00769086	2.25538	3.31723	3.7723	5.67037	4.82529e-05	8.03393e-05	9.82076e-05	0.00013304
Cd5	Yme1l1	O88967	0.000132856	2.95093	0.000624928	15834	0	0	not_regulated	FALSE	0.00960524	0.000624928	0.0643086	0.296391	2.48559	2.95093	2.45553	1.49263	9.88558e-05	0.000132856	0.000118838	6.51023e-05
Cd5	Zw10	O54692	0.00012771	3.52626	5.53366e-05	11481	0	0	not_regulated	FALSE	0.77592	0.360265	0.0951105	5.53366e-05	0.958843	1.73145	1.9737	3.52626	3.16657e-05	6.47291e-05	7.93155e-05	0.00012771
Cd5	Opa1	Q80TX7;H7BX01;P58281;P58281-2;F6U775;Q8BK99;E0CXD1	0.000126827	4.0887	1.24431e-05	10130	0	0	not_regulated	FALSE	1.24431e-05	0.240037	0.141518	0.00172014	4.0887	1.51518	2.08831	3.98614	0.000118624	4.97623e-05	7.37256e-05	0.000126827
Cd5	Sema4d	Q8BJC1;O09126	0.000126731	3.11978	0.000228061	14804	0	0	not_regulated	FALSE	0.000228061	0.572106	0.358647	0.693793	3.11978	1.27315	1.81584	1.29688	0.000126731	5.85446e-05	8.9758e-05	5.77736e-05
Cd5	Nfkb2	Q4U108;Q3U5V4;Q3UV15;Q3ULT8;Q3UG25;Q4U105;Q9WTK5	0.000125576	3.16239	0.000178288	13994	0	0	not_regulated	FALSE	0.0179516	0.000178288	0.800388	0.000799591	2.33471	3.16239	1.13281	2.85454	8.18984e-05	0.000125576	4.83541e-05	0.000109811
Cd5	Nomo1	Q6GQT9	0.00012221	4.5391	0.00171816	11862	0	0	not_regulated	FALSE	0.341274	0.0597286	0.0112535	0.00171816	2.02551	3.1209	4.5391	3.89849	4.48161e-05	7.81679e-05	0.00012221	9.45944e-05
Cd5	Scyl2	G5E8J9;Q8CFE4;Q80UY7	0.000121909	3.08838	0.000627973	2229	0	0	not_regulated	FALSE	0.560448	0.000627973	0.559935	0.0333128	1.12383	2.40891	1.47718	3.08838	4.04515e-05	9.81533e-05	6.47e-05	0.000121909
Cd5	Cog3	Q3USH9;E9QL65;Q8CI04	0.000120552	2.73359	0.000394567	967	0	0	not_regulated	FALSE	0.0289934	0.000394567	0.44925	0.124833	2.53016	2.73359	1.03583	1.84723	9.8569e-05	0.000120552	4.91041e-05	7.89193e-05
Cd5	Ncapg2	Q6DFV1	0.000119618	5.51971	0.000392683	6908	0	0	not_regulated	FALSE	0.00107837	0.00750243	0.00294881	0.000392683	4.19456	4.36777	3.88637	5.51971	8.28889e-05	9.77053e-05	9.34522e-05	0.000119618
Cd5	Hectd3	Q3U487	0.00011741	3.76114	0.000155002	3581	0	0	not_regulated	FALSE	0.524155	0.000155002	0.0363017	0.000415668	1.66579	3.76114	2.53615	3.63232	4.59364e-05	0.00011741	8.51034e-05	0.000109847
Cd5	Smpd4	E9Q9L1;E9Q1V5;E9Q914;Q6ZPR5-3;Q6ZPR5-2;Q6ZPR5-4;Q6ZPR5;E9QAA5;E9Q1M2;E9Q5Z0;E9Q5R0;E9PVE5;E9Q146;E9PZU7;E9Q0L7;Q6ZPR5-5	0.000109559	2.24149	0.00275166	8075	0	0	not_regulated	FALSE	0.675974	0.00275166	0.347853	0.0782142	1.1055	2.24149	1.20236	2.15066	4.77334e-05	0.000109559	6.31734e-05	0.000101837
Cd5	Exoc8	Q6PGF7	0.000107813	2.99843	5.33116e-05	4876	0	0	not_regulated	FALSE	0.0726253	0.168795	0.127594	5.33116e-05	2.03956	1.76595	1.75695	2.99843	6.68723e-05	6.55446e-05	7.00976e-05	0.000107813
Cd5	Ptk2b	Q8C2G0;E9Q2A6;Q3UDE9;K7QD41;Q9QVP9;F7CCX1;Q8C6R5;Q8C9L4	0.000103292	4.34176	0.00101554	8228	0	0	not_regulated	FALSE	0.00101554	0.00634992	0.124641	0.0242937	3.72094	4.34176	2.42325	3.58538	7.81998e-05	0.000103292	6.19707e-05	8.2634e-05
Cd5	Ercc6l	Q8BHK9	0.000102303	3.47471	0.00477757	2526	0	0	not_regulated	FALSE	0.262316	0.0354925	0.241172	0.00477757	1.62565	2.53913	1.75483	3.47471	4.36442e-05	7.71672e-05	5.73283e-05	0.000102303
Cd5	Cog4	Q7TSQ9;G3UWH9;Q8R1U1	9.99382e-05	2.68155	0.000138532	930	0	0	not_regulated	FALSE	0.000138532	0.0119435	0.0644496	0.0254345	2.68155	1.71928	1.93477	2.38972	9.99382e-05	7.25339e-05	8.77425e-05	9.767e-05
Cd5	Msh6	Q8C2N9;P54276	9.80488e-05	4.43819	0.000498142	32264	0	0	not_regulated	FALSE	0.00237179	0.0939901	0.00403307	0.000498142	3.59111	2.29351	3.54142	4.43819	7.23428e-05	5.23018e-05	8.6812e-05	9.80488e-05
Cd5	Rab3gap2	A0A0A6YWM5;E9QKE4;Q8BMG7	9.67169e-05	3.90872	3.06757e-05	1513	0	0	not_regulated	FALSE	0.000733442	0.439557	0.0709583	3.06757e-05	2.52947	1.71114	2.46322	3.90872	5.70728e-05	4.37051e-05	6.76298e-05	9.67169e-05
Cd5	Zc3hav1	D3Z5I1;Q3UPF5-2;Q3UPF5	9.58968e-05	3.68269	0.000102276	16357	0	0	not_regulated	FALSE	0.499362	0.0907279	0.000102276	0.111718	1.44238	1.48407	3.68269	1.47928	3.08662e-05	3.59507e-05	9.58968e-05	3.47154e-05
Cd5	Glg1	F8WHM5;Q53WR6;Q61543	9.01822e-05	3.64954	0.000681931	28985	0	0	not_regulated	FALSE	0.329656	0.126431	0.0183878	0.000681931	2.72243	1.91865	2.19571	3.64954	6.13437e-05	4.89394e-05	6.02038e-05	9.01822e-05
Cd5	Btaf1	E9QAE3;A0ZVB6	6.88532e-05	4.27679	0.000262574	NA	0	0	not_regulated	FALSE	0.667577	0.0886816	0.0643221	0.000262574	1.22074	2.01155	3.3712	4.27679	1.79208e-05	3.34284e-05	6.02223e-05	6.88532e-05
Cd5	Man2a1	P27046	6.19675e-05	2.32895	0.00263775	5890	0	0	not_regulated	FALSE	0.14876	0.00263775	0.0858208	0.189015	1.89518	2.32895	1.92721	1.30249	4.45458e-05	6.19675e-05	5.51213e-05	3.35736e-05
Cd5	Dync1h1	Q9JHU4;Q80U36	5.22599e-05	6.70449	0.000814462	29441	0	0	induced	FALSE	0.00620497	0.112069	0.00146902	0.000814462	2.58258	3.41596	6.70449	4.29366	1.65433e-05	2.47702e-05	5.22599e-05	3.01623e-05
Cd5	Birc6	S4R1L5;S4R2P8;O88738-3;O88738-2;O88738	3.63893e-05	4.24881	0.000888569	2075	0	0	not_regulated	FALSE	0.0918192	0.000976445	0.000888569	0.0629415	2.70224	2.90918	4.24881	3.13604	1.90193e-05	2.31788e-05	3.63893e-05	2.42059e-05
Cd5	Hectd1	F8WIE5;Q69ZR2	3.45422e-05	3.36971	0.00082752	2734	0	0	not_regulated	FALSE	0.00082752	0.259973	0.0253152	0.00104394	3.36971	1.7528	2.615	2.16205	3.45422e-05	2.03394e-05	3.26185e-05	2.43048e-05
Cd5	Gapdh	D2KHZ9;P16858;A0A0A0MQF6;S4R1W1;S4R257;D3YYI5	0.0714725	2.68595	0.00990039	9316384	0	0	not_regulated	FALSE	0.0684113	0.0371113	0.00990039	0.0126126	2.08297	2.24936	2.2755	2.68595	0.0505422	0.0617845	0.0671867	0.0714725
Cd5	Rpl35	Q6ZWV7;G3UWD7	0.0130561	1.99266	0.00714723	381614	0	0	not_regulated	FALSE	0.839142	0.984401	0.00714723	0.512097	1.0819	1.00485	1.99266	0.765866	0.00582552	0.00612488	0.0130561	0.00452239
Cd5	Nap1l1	Q3TF41;Q8BSH9;E9PW66;P28656;Q9CSP8	0.0117025	4.63178	0.00998286	553481	0	0	not_regulated	FALSE	0.0269266	0.0233199	0.101114	0.00998286	3.6237	4.0523	2.74868	4.63178	0.00834859	0.0105684	0.00770584	0.0117025
Cd5	Uchl5	Q9WUP7-2	0.00714845	1.71492	0.00899519	123121	0	0	not_regulated	FALSE	0.242009	0.149964	0.21107	0.00899519	1.47434	1.42401	1.23507	1.71492	0.00560395	0.00612716	0.00571249	0.00714845
Cd5	Rps29	P62274	0.0037211	2.76259	0.0057733	185496	0	0	not_regulated	FALSE	0.389328	0.0057733	0.166132	0.277305	1.49999	2.76259	2.29404	1.50099	0.00178482	0.0037211	0.00332155	0.00195863
Cd5	Hsp90b1	Q91V38;Q3UBU0;Q3UAD6;P08113;Q3TUD6;Q8CCY5	0.00248247	4.12361	0.00880011	423685	0	0	not_regulated	FALSE	0.00983809	0.0189912	0.156908	0.00880011	3.54683	3.94725	2.65609	4.12361	0.00194705	0.0024529	0.00177425	0.00248247
Cd5	Puf60	Q0VDY2;Q3UEB3-3;Q3UEB3-2;Q3UEB3	0.00161414	5.14691	0.00521848	89017	0	0	not_regulated	FALSE	0.0753472	0.00521848	0.0642819	0.0184453	3.28387	5.14691	3.48671	3.41921	0.000909769	0.00161414	0.00117543	0.00103882
Cd5	Lrmp	Q3TGD7;Q3TL84;F6WLY0;Q3TVR1;G5E880;Q3U560;Q60664;Q3U583	0.0014208	23.6791	0.00798058	476881	0	0	not_regulated	FALSE	0.00798058	0.23233	0.444266	0.334852	2.42963	1.20003	1.38885	23.6791	0.000132934	7.43254e-05	9.24671e-05	0.0014208
Cd5	Cct6a	Q52KG9;Q3TIX8;Q3TI05;P80317;Q3TI62;Q3TW97;Q8VEI1	0.00137657	1.5923	0.0095102	463282	0	0	not_regulated	FALSE	0.659861	0.433033	0.00957384	0.0095102	1.14551	1.2356	1.5923	1.43586	0.000813834	0.000993723	0.00137657	0.00111871
Cd5	Tcp1	P11983;P11983-2	0.00137214	2.06952	0.00606078	574711	0	0	not_regulated	FALSE	0.230473	0.00983387	0.00606078	0.112087	1.46389	2.06952	2.02693	1.65357	0.000814397	0.0013033	0.00137214	0.00100883
Cd5	Tmco1	Q3V4A0;A0A0A6YVS2;Q921L3	0.00073929	3.85901	0.00974733	32278	0	0	induced	FALSE	0.324233	0.00974733	0.22122	0.140529	1.34771	3.85901	2.57751	3.20617	0.000228079	0.00073929	0.000530794	0.00059504
Cd5	Arf5	P84084	0.00069606	2.47731	0.00515599	105324	0	0	not_regulated	FALSE	0.505052	0.00515599	0.0474874	0.0063265	1.5206	2.47731	2.31869	2.46414	0.000375132	0.000691829	0.00069606	0.000666658
Cd5	Cul3	F6ZZK0;Q6ZQ84;Q9JLV5;F6R0N8	0.000618024	3.21835	0.00589575	20765	0	0	not_regulated	FALSE	0.00589575	0.332744	0.267273	0.128949	3.21835	1.91552	2.34285	2.05131	0.000618024	0.000416397	0.00054746	0.000431989
Cd5	Nucb1	Q8BRD3;Q02819	0.000593127	9.16402	0.00516139	34579	0	0	not_regulated	FALSE	0.0222757	0.0444661	0.0390248	0.00516139	6.02597	9.16402	4.70034	6.47438	0.00034454	0.000593127	0.000327022	0.000405957
Cd5	Api5	O35841;Q3UYQ4	0.000517636	5.29898	0.00504474	119275	0	0	not_regulated	FALSE	0.036592	0.458977	0.0787265	0.00504474	4.90738	1.73931	4.02873	5.29898	0.000437132	0.000175384	0.000436684	0.000517636
Cd5	Rab4b	Q3USC3;Q4V9W8;Q91ZR1	0.000422224	3.10129	0.00691469	39250	0	0	not_regulated	FALSE	0.0799533	0.202878	0.2447	0.00691469	2.37687	2.5097	2.81303	3.10129	0.000293182	0.000350431	0.000422224	0.000419512
Cd5	Cast	Q8CE80;P51125-3;P51125-2;P51125-6;P51125;Q921U7;Q8CB83;Q8C281;Q8CE04;P51125-7	0.000348746	2.9222	0.00552115	21415	0	0	not_regulated	FALSE	0.00552115	0.0192732	0.0224737	0.453429	2.9222	2.75631	2.12466	1.55619	0.000326618	0.000348746	0.000288973	0.00019075
Cd5	Stk26	A2AD84;A2AD85;Q99JT2	0.000341496	4.3033	0.00700141	30651	0	0	not_regulated	FALSE	0.784935	0.37035	0.0199785	0.00700141	1.2363	1.88042	3.79478	4.3033	8.94621e-05	0.000154035	0.000334147	0.000341496
Cd5	Etfa	Q99LC5	0.000299541	2.36213	0.00686251	341567	0	0	not_regulated	FALSE	0.19141	0.224309	0.0702235	0.00686251	1.6275	1.82494	1.75685	2.36213	0.000188193	0.00023888	0.000247202	0.000299541
Cd5	Aip	O08915;D3YW40	0.000220034	2.07289	0.00739161	72903	0	0	not_regulated	FALSE	0.00739161	0.0482838	0.0611464	0.0869974	2.02302	1.59816	1.98935	2.07289	0.000183883	0.000164442	0.000220034	0.000206628
Cd5	Anxa6	Q99JX6;Q3TUI1;F8WIT2;Q3UI56;P14824;Q3UDK4;Q3V2Z4	0.000209098	3.49642	0.00518697	846556	0	0	induced	FALSE	0.14544	0.126693	0.694044	0.00518697	1.86099	1.94681	1.07262	3.49642	0.000101485	0.000120179	7.11769e-05	0.000209098
Cd5	Mboat7	Q8CHK3;F6UP63	0.000197381	2.03212	0.00804581	7291	0	0	not_regulated	FALSE	0.242045	0.00804581	0.245257	0.0254532	1.28305	1.7584	2.03212	1.73252	0.000102415	0.000158886	0.000197381	0.000151659
Cd5	Sec31a	S4R2A9;Q3UPL0-2;Q3UPL0;S4R192	0.000119332	2.79919	0.00607504	16878	0	0	not_regulated	FALSE	0.0511114	0.0729122	0.865732	0.00607504	2.66459	2.10885	1.06803	2.79919	0.000103582	9.28e-05	5.05211e-05	0.000119332
Cd5	Xpo6	Q8CHG0;Q924Z6-2;Q924Z6	0.000116345	2.7199	0.00500347	1719	0	0	not_regulated	FALSE	0.291481	0.00500347	0.487907	0.0453292	1.47853	2.52281	1.28278	2.7199	5.76707e-05	0.000111393	6.08852e-05	0.000116345
Cd5	Rpl23	P62830	0.0306963	1.83185	0.0195392	731421	0	0	not_regulated	FALSE	0.0195392	0.371715	0.312619	0.150903	1.69064	1.37207	1.83185	1.5319	0.0232817	0.0213888	0.0306963	0.0231346
Cd5	Hnrnpf	Q9Z2X1-2;Q9Z2X1;J3QM80	0.0130542	2.06203	0.0170178	876823	0	0	induced	FALSE	0.909135	0.0170178	0.980525	0.0328966	1.02654	2.06203	0.991002	1.73272	0.00574096	0.0130542	0.006744	0.0106269
Cd5	Ran	Q3ULW0;P62827;Q14AA6	0.0122811	2.50347	0.0100724	2459240	0	0	not_regulated	FALSE	0.0340107	0.0145151	0.0526335	0.0100724	2.50347	2.26795	2.34144	2.29844	0.010791	0.0110663	0.0122811	0.0108648
Cd5	Rps17	Q5M9L7;Q8BT90;P63276;Q3TK12	0.0103622	3.49904	0.0100239	1634036	0	0	not_regulated	FALSE	0.055914	0.0465711	0.122365	0.0100239	2.37556	2.7681	2.76019	3.49904	0.00641501	0.00846181	0.00906999	0.0103622
Cd5	Hsp90aa1	Q80Y52;P07901;Q3UIF3;Q3TKA2;A0PJ91;Q3TKB9;Q3TKG0;Q8C5U3;Q3TJU7	0.0100079	1.71228	0.0123523	944785	0	0	not_regulated	FALSE	0.0123523	0.0548398	0.621782	0.0259107	1.57016	1.53198	1.17501	1.71228	0.00836843	0.00924275	0.00762042	0.0100079
Cd5	Psmb3	Q545G0;Q9R1P1	0.00686669	1.59908	0.011939	434863	0	0	induced	FALSE	0.139142	0.232706	0.839494	0.011939	0.700261	1.43707	0.911982	1.59908	0.002742	0.00636993	0.0043454	0.00686669
Cd5	Psme1	G3UXZ5;Q5HZK3;P97371;G3UXY0;G3X9K9;G3UWN9	0.00509327	2.47644	0.012763	891519	0	0	not_regulated	FALSE	0.120556	0.325058	0.0168425	0.012763	1.57665	1.96364	2.47644	2.17979	0.00266484	0.00375704	0.00509327	0.00404034
Cd5	Ahrr	A0A0R4J020;Q3U1U7;A0A0R4J1D3;Q3U1U7-3;Q3U1U7-2	0.00468584	1.85125	0.0103392	13260	0	0	not_regulated	FALSE	0.0103392	0.0302652	0.519893	0.0199711	1.85125	1.66925	0.312004	1.59824	0.00459074	0.00468584	0.000941481	0.00434638
Cd5	Rpl22l1	Q0VBA4;Q9D7S7-2;Q9D7S7	0.00364915	2.64026	0.016228	107571	0	0	not_regulated	FALSE	0.0190422	0.016228	0.554439	0.135771	2.59033	2.64026	1.40557	1.97727	0.00316266	0.00364915	0.00208826	0.00264748
Cd5	Gimap4	D3YTN4;Q99JY3	0.00315517	3.97539	0.0103274	1421988	0	0	not_regulated	FALSE	0.0667481	0.0377897	0.0256049	0.0103274	2.61358	2.99943	3.17649	3.97539	0.00189151	0.00245732	0.00279742	0.00315517
Cd5	H1-1	P43275	0.0023443	2.81346	0.0133992	4835268	0	0	not_regulated	FALSE	0.583498	0.0133992	0.0144472	0.088173	0.713252	2.72214	2.81346	1.97742	0.000488405	0.00211007	0.0023443	0.00148493
Cd5	Sdhb	Q9Z1Z5;Q0QEZ4;Q3TE45;Q9CQA3	0.00217647	1.88903	0.0128154	146551	0	0	not_regulated	FALSE	0.254138	0.0128154	0.112815	0.310955	1.26701	1.88903	0.575951	1.82221	0.00128957	0.00217647	0.000713323	0.00203391
Cd5	H2-Q7	E9PWT4;E9QJR9;Q52PG7;P14429;L7N260;P14431;P79568;P79567;P14430	0.00189209	4.86919	0.0198563	1186	0	0	not_regulated	FALSE	0.0465181	0.0721072	0.0198563	0.0342079	3.702	3.61271	4.86919	4.24005	0.00118219	0.00130597	0.00189209	0.00148488
Cd5	Capns1	A0A0R4IZW8;O88456;A0A0R4J1C2	0.00127005	2.81278	0.0176052	132620	0	0	not_regulated	FALSE	0.0176052	0.0715668	0.0292435	0.0524495	2.81278	2.03095	2.58814	2.47716	0.00113431	0.000927138	0.00127005	0.00109552
Cd5	Srp14	A2AUM6;P16254	0.0011416	2.51876	0.0126779	29526	0	0	not_regulated	FALSE	0.859655	0.0663653	0.517986	0.0126779	0.964928	2.09719	1.41105	2.51876	0.000398796	0.000981165	0.000709632	0.0011416
Cd5	Lmnb1	P14733;Q8C553	0.00103569	6.37019	0.0114447	721913	0	0	not_regulated	FALSE	0.0114447	0.0616543	0.056948	0.0581878	4.8957	6.37019	4.22187	3.70797	0.000703145	0.00103569	0.000737854	0.00058403
Cd5	Higd1a	Q1XG81;Q8R472;Q9JLR9	0.00103386	2.58203	0.0131936	61183	0	0	not_regulated	FALSE	0.257919	0.0131936	0.164552	0.0855478	1.96904	2.58203	1.59648	1.95267	0.000696471	0.00103386	0.000687147	0.00075744
Cd5	Elob	P62869	0.000959882	4.47333	0.0196473	179436	0	0	not_regulated	FALSE	0.363499	0.0535629	0.0196473	0.498648	1.57166	3.79412	4.47333	1.79867	0.000277146	0.000757375	0.000959882	0.000347834
Cd5	Ppm1g	Q61074;A0A0J9YVG0	0.000853479	13.5443	0.0158337	56785	0	0	not_regulated	FALSE	0.0180092	0.067951	0.0579991	0.0158337	13.5443	5.78373	6.04501	10.682	0.000853479	0.000412566	0.000463522	0.000738174
Cd5	Cab39	Q8K312;Q06138	0.000788256	6.68716	0.0102422	95985	0	0	not_regulated	FALSE	0.201263	0.0102422	0.245816	0.0279818	3.63524	4.29893	2.24562	6.68716	0.000390741	0.000523078	0.000293717	0.000788256
Cd5	Rad23b	Q3TJ52;Q3UQN3;Q6NVC3;Q3U041;P54728;Q9D717;Q8BRA9;Q3TN85;Q05DT7;Q8CAP3;P54726	0.000747446	3.04457	0.0165477	31998	0	0	not_regulated	FALSE	0.0200802	0.0165585	0.184324	0.0165477	3.04457	2.78176	2.47693	2.67675	0.000722664	0.000747446	0.00071542	0.000696768
Cd5	Slc2a1	Q3U2J2;Q3TD17;P17809;Q8BTM5	0.000732346	2.86428	0.0159083	9430	0	0	not_regulated	FALSE	0.0479359	0.0159083	0.280063	0.0197858	2.74332	2.7539	1.68853	2.86428	0.0006396	0.000726824	0.000479045	0.000732346
Cd5	Eif3m	Q99JX4;A2A702;A2A701	0.000585019	5.19415	0.010244	180791	0	0	not_regulated	FALSE	0.119276	0.0128393	0.289797	0.010244	2.38779	4.69556	2.63041	5.19415	0.000245234	0.000545912	0.000328734	0.000585019
Cd5	Eif3f	Q6IRT4;Q8BTW2;Q3UVY8;Q3U8X1;Q9DCH4;B0LAD0	0.000550256	2.53508	0.0173903	160585	0	0	not_regulated	FALSE	0.569352	0.0173903	0.0918659	0.380538	1.50529	2.53508	2.4309	1.87088	0.000280015	0.000533829	0.000550256	0.000381661
Cd5	Immt	Q3TQL4;Q3U7N2;Q8CAQ8-2;Q8CAQ8;Q8CAQ8-5;Q3TEY5;E9Q800;Q3TVZ5;Q8CAQ8-3;Q2YDW0;E9QAY6;A0A0U1RP81	0.000547016	5.5472	0.0101427	108280	0	0	not_regulated	FALSE	0.0177909	0.0434125	0.143449	0.0101427	5.5472	3.0119	3.73534	4.26238	0.000547016	0.000336214	0.000448221	0.000460944
Cd5	Pbdc1	Q9D0B6-2;Q9D0B6	0.000542894	2.05533	0.0164005	135318	0	0	not_regulated	FALSE	0.0164005	0.03809	0.193393	0.0606728	1.95803	1.91766	2.05533	1.58696	0.000425028	0.000471215	0.000542894	0.000377774
Cd5	Rbm39	Q0VGU9;Q3UXT6;Q3U313;Q8VH51-3;Q8VH51-2;Q8VH51;F7AA45;E9Q8F0;B7ZD61	0.000451487	3.00624	0.010604	88240	0	0	not_regulated	FALSE	0.453451	0.731343	0.010604	0.0349114	1.22312	0.718408	3.00624	2.00365	0.000150958	0.000100371	0.000451487	0.000271193
Cd5	Ndufa12	Q8BME2;A0A0R4J275;Q7TMF3;Q5M9K5	0.000451401	3.00107	0.0169494	76944	0	0	not_regulated	FALSE	0.191608	0.0545282	0.0169494	0.196671	2.16239	3.00107	2.78328	2.80376	0.000287325	0.000451401	0.000450018	0.000408553
Cd5	Septin1	A0A0U1RPA8;D3YVG1;A0A0U1RQA1;D3Z3V3;P42209	0.000446847	2.65883	0.0104045	313019	0	0	not_regulated	FALSE	0.478837	0.0628912	0.121232	0.0104045	1.32229	2.60977	1.63233	2.65883	0.000200003	0.000446847	0.000300437	0.00044103
Cd5	Eif3g	Q544H0;Q3THA0;Q9Z1D1	0.000432317	3.64869	0.0137262	113708	0	0	not_regulated	FALSE	0.725558	0.0171087	0.070387	0.0137262	1.21052	3.6098	2.86028	3.64869	0.000128069	0.000432317	0.000368226	0.000423328
Cd5	Gosr1	Q80UU0;O88630	0.000419134	3.05479	0.0154358	7917	0	0	not_regulated	FALSE	0.0154358	0.480093	0.191962	0.672568	2.60472	1.67005	3.05479	1.45404	0.000293695	0.000213164	0.000419134	0.000179797
Cd5	Ppp2ca	Q8BN07;P63330;P62715;Q8VED4	0.000402515	2.68043	0.0117512	268630	0	0	not_regulated	FALSE	0.0117512	0.0796743	0.375077	0.0185407	2.34732	2.02964	1.30169	2.68043	0.000321426	0.000314613	0.000216897	0.000402515
Cd5	Itgb3	O54890;A0A0F7DDK0	0.000379463	10.8447	0.0151449	11291	0	0	not_regulated	FALSE	0.0319626	0.139747	0.0151449	0.0307341	10.8447	4.23502	5.62361	6.48855	0.000379463	0.000167747	0.000239443	0.000248982
Cd5	Rfc2	Q9D0K3;Q4KL82;Q9WUK4;Q99K91	0.000336988	3.29901	0.01902	132152	0	0	not_regulated	FALSE	0.0925179	0.127386	0.01902	0.410672	2.40585	1.54693	3.29901	1.7052	0.000201959	0.000146999	0.000336988	0.000156978
Cd5	Ripor2	A6PW28;Q80U16	0.000288972	9.65654	0.0151955	2822	0	0	not_regulated	FALSE	0.0151955	0.0482947	0.541015	0.0770179	9.65654	3.8062	1.89208	6.92064	0.000288972	0.000128936	6.88982e-05	0.000227117
Cd5	Eif3d	O70194	0.00022783	3.66696	0.0183533	114944	0	0	not_regulated	FALSE	0.0576673	0.078408	0.169344	0.0183533	2.21246	3.53666	2.48007	3.66696	0.000125346	0.000226818	0.000170976	0.00022783
Cd5	Cpt2	A2A8E8;Q3UN55;Q3UDA8;P52825	0.00022476	2.15431	0.0100933	11507	0	0	induced	FALSE	0.280713	0.371948	0.682356	0.0100933	0.94077	1.47206	1.01777	2.15431	8.95007e-05	0.000158532	0.000117822	0.00022476
Cd5	Them6	Q80ZW2	0.000212797	2.17947	0.0145207	39604	0	0	not_regulated	FALSE	0.0145207	0.13307	0.0400246	0.099878	1.89146	2.17947	2.14466	1.68789	0.00015423	0.000201174	0.000212797	0.000150933
Cd5	Parvg	Q8CEF2;Q8C2K9;E9PYG5;Q9ERD8;A6PW97	0.000189384	2.01617	0.013504	49678	0	0	not_regulated	FALSE	0.215522	0.231142	0.013504	0.0728063	1.71427	1.14859	2.01617	1.7336	0.000132331	0.000100368	0.000189384	0.000146758
Cd5	Erlin2	A0A0R4J1G5;Q8BFZ9;Q91X78;E9PUH5	0.00017986	2.09535	0.0150606	5415	0	0	not_regulated	FALSE	0.413384	0.0285117	0.0150606	0.0677114	1.38078	2.09535	1.69683	1.72047	0.000104701	0.00017986	0.000156568	0.000143069
Cd5	Sp100	D6RIJ4;Q8BNW8;Q8C9H3;E9Q4Y0;Q3U5P2;Q6NTA3;Q3U876;Q4FK53;E9QA05;Q8C405;O35892-2;O35892;Q3UKD8	0.000174347	1.98636	0.016583	43151	0	0	not_regulated	FALSE	0.016583	0.394039	0.490024	0.476173	1.98636	1.11849	1.62528	1.17555	0.000174347	0.000111132	0.000173589	0.000113153
Cd5	Ndufv1	D3YUM1;Q91YT0;D3Z1U9;D3Z0K1	0.000161092	2.07028	0.019498	47859	0	0	induced	FALSE	0.255395	0.019498	0.589696	0.361861	0.760948	2.07028	1.42257	1.46856	5.23059e-05	0.000161092	0.000118988	0.000110703
Cd5	Arfgap2	Q99K28;Q99K28-2;A0A0R4J0T8;Q9D8S3	0.000126996	1.88324	0.0105396	11114	0	0	not_regulated	FALSE	0.587346	0.0105396	0.72248	0.0930752	1.04982	1.75674	1.03656	1.88324	6.45554e-05	0.000122284	7.75615e-05	0.000126996
Cd5	Ephx1	Q6PEV0;E9PWK1;Q8K2W5;Q9D379;D3Z4M3;F6YTS6	0.000112297	2.06016	0.0149156	34181	0	0	not_regulated	FALSE	0.0149156	0.166868	0.308014	0.0242322	2.06016	1.62668	1.49063	1.92351	0.000109674	9.80286e-05	9.65623e-05	0.000112297
Cd5	Rbm17	Q8JZX4;A2AP40	0.000103338	1.74258	0.0172737	25009	0	0	not_regulated	FALSE	0.0172737	0.20568	0.348705	0.297381	1.74258	1.28185	1.24425	1.05928	0.000103338	8.60504e-05	8.97864e-05	6.88887e-05
Cd5	Def6	A0A0R4IZX1;Q8C2K1;Q8C2K1-2	7.93294e-05	1.88779	0.0176148	33739	0	0	not_regulated	FALSE	0.0176148	0.246608	0.275744	0.182332	1.88779	1.13677	1.5537	1.70032	7.92107e-05	5.39946e-05	7.93294e-05	7.82402e-05
Cd5	Hspa5	Q3U9G2;P20029;Q3TWF2;Q3TKF8;Q3TI47;Q9DC41;Q3U7T8;Q3U6V3;Q3UEM8	0.0452887	1.45135	0.0977129	586970	0	0	not_regulated	FALSE	0.223448	0.0977129	0.12123	0.210934	1.32265	1.27686	1.45135	1.23356	0.0339179	0.0370659	0.0452887	0.0346908
Cd5	Hspd1	P63038	0.0318523	1.37625	0.0215998	1877732	0	0	not_regulated	FALSE	0.0970812	0.109324	0.0687266	0.0215998	1.37625	1.25527	1.33738	1.28838	0.0269369	0.0278123	0.0318523	0.0276543
Cd5	Hist1h2bp	A0JLV3;B2RVD5;B2RTK3;Q8CBB6;Q921L4;Q8CGP2;Q8CGP1;Q6ZWY9;Q64525;Q64478;Q64475;P10854;P10853;Q8CGP2-2;Q8VEE3;A0JNS9;P70696	0.0205875	1.06216	0.892593	43552668	0	0	not_regulated	FALSE	0.396112	0.139339	0.892593	0.0388329	0.711648	0.538271	1.06216	0.53144	0.0113356	0.00970577	0.0205875	0.00928332
Cd5	Ywhaz	P63101	0.0190449	1.46134	0.0382473	1889450	0	0	not_regulated	FALSE	0.0382473	0.0412613	0.263569	0.0562115	1.46134	1.4072	1.31846	1.38803	0.0173471	0.0189094	0.0190449	0.0180694
Cd5	St13	F8WJK8;Q3U9V1;Q3U8D2;Q99L47;Q3U3N7	0.0167995	1.71781	0.0266344	158005	0	0	not_regulated	FALSE	0.0266344	0.381031	0.935018	0.285001	1.71781	1.35399	1.04484	1.51511	0.0167995	0.0149895	0.0124339	0.0162493
Cd5	Rps14	O70569;P62264;D3YVF4;D3Z7I1;Q3UJS5	0.0160811	1.06762	0.776795	603191	0	0	not_regulated	FALSE	0.26129	0.266288	0.776795	0.23909	0.71119	0.496693	1.06762	0.266554	0.00880334	0.00695983	0.0160811	0.0036184
Cd5	Rpl22	Q4VAG4;P67984	0.0160669	1.12764	0.591367	565963	0	0	not_regulated	FALSE	0.973555	0.421595	0.591367	0.372162	0.993465	0.849818	1.12764	0.827866	0.0116327	0.0112643	0.0160669	0.0106306
Cd5	Rpl27a	P14115	0.0135732	1.30245	0.164656	1333949	0	0	not_regulated	FALSE	0.891871	0.50304	0.164656	0.42266	1.02218	0.850505	1.30245	0.885836	0.00875412	0.00824542	0.0135732	0.00831973
Cd5	Psma7	Q542H2;Q3TN31;Q9Z2U0;Q3UIT9;Q3THL2	0.011131	1.29685	0.191084	620568	0	0	not_regulated	FALSE	0.191084	0.32568	0.433413	0.328398	1.25303	1.22033	1.25902	1.29685	0.00910394	0.0100368	0.011131	0.010333
Cd5	Rps20	Q5BLK2;P60867	0.0109711	1.27659	0.141698	609538	0	0	not_regulated	FALSE	0.798832	0.141698	0.698849	0.879668	0.919604	1.27659	1.13438	0.952943	0.00698152	0.0109711	0.0104796	0.00793387
Cd5	Paics	Q9DCL9	0.010203	2.03507	0.0457733	321944	0	0	not_regulated	FALSE	0.11557	0.0534705	0.715952	0.0457733	1.48046	2.03507	1.10291	1.77437	0.00655686	0.010203	0.00594395	0.00861815
Cd5	Pde4d	F6QFD1;F6YIS2;O70286;A6XDB1;A6XDA7;A6XDB0;A6XDA6;B1PSD9;B2KF57;B2KF84;A2RSH1;E9PVU7;Q01063-3;Q01063-2;Q01063	0.00926646	1.24632	0.75559	NA	0	0	not_regulated	FALSE	0.75559	0.424804	0.707782	0.696306	1.24632	0.159491	0.692606	0.763536	0.00926646	0.00134236	0.00626621	0.00622561
Cd5	Kdr	Q8CD05;Q8VCD0	0.0091431	1.3715	0.832987	NA	0	0	not_regulated	FALSE	0.667473	0.562618	0.832987	0.634958	0.38394	0.283304	1.3715	0.320676	0.00210341	0.00175696	0.0091431	0.00192663
Cd5	Rps21	Q8C1L7;Q9CQR2	0.00840733	1.18906	0.466904	336686	0	0	not_regulated	FALSE	0.573818	0.466904	0.342448	0.697239	0.778203	1.18906	0.669621	0.735953	0.00486071	0.00840733	0.00508946	0.00504111
Cd5	Rps3	Q5YLW3;P62908;Q3UCL7;Q9D0A2;Q9CZP6;Q3UK56;D3YV43;A0A140LI77	0.00839086	1.15217	0.55509	1899076	0	0	not_regulated	FALSE	0.962407	0.582457	0.55509	0.657874	1.01285	1.10181	1.15217	1.06895	0.00606177	0.00746463	0.00839086	0.00701584
Cd5	Rps26	Q497N1;P62855	0.00828071	1.91064	0.030594	1048999	0	0	not_regulated	FALSE	0.792057	0.0717839	0.715116	0.030594	1.15838	1.82698	1.27076	1.91064	0.00457796	0.00817341	0.0061111	0.00828071
Cd5	Psma1	Q3TS44;Q9R1P4;Q8BTU5	0.00808917	1.62626	0.123325	590106	0	0	not_regulated	FALSE	0.613908	0.807148	0.326946	0.123325	1.17079	1.0721	1.34667	1.62626	0.00531036	0.00550463	0.00743257	0.00808917
Cd5	Rpl19	A2A547;Q5I0T8;P84099	0.00753731	1.01415	0.95649	626663	0	0	not_regulated	FALSE	0.94439	0.202976	0.95649	0.219287	0.984033	0.707754	1.01415	0.757871	0.00601021	0.0048934	0.00753731	0.00507627
Cd5	Rpl10	I7HLV2;Q3THJ6;A2AM97;Q6ZWV3;P86048	0.00750494	2.04686	0.0823031	1187884	0	0	not_regulated	FALSE	0.936568	0.607791	0.0823031	0.384985	1.03079	0.813926	2.04686	1.21806	0.00310595	0.00277624	0.00750494	0.00402496
Cd5	Rpl7	Q5M9N8;Q3UBI6;P14148;Q3TK73;F6XI62	0.00720174	1.01865	0.954648	1491172	0	0	not_regulated	FALSE	0.0211261	0.238168	0.954648	0.0265301	0.65131	0.573384	1.01865	0.575322	0.00378413	0.00377114	0.00720174	0.00366571
Cd5	Psmb4	P99026	0.00713187	1.67073	0.0278792	281116	0	0	not_regulated	FALSE	0.564635	0.270219	0.0465445	0.0278792	1.1946	1.26652	1.67073	1.63891	0.0041907	0.00502947	0.00713187	0.00630501
Cd5	Psmd4	Q3ULG4;O35226-2;O35226-3;O35226-5	0.00692199	1.81853	0.0392358	77409	0	0	not_regulated	FALSE	0.0392358	0.391353	0.0415247	0.040874	1.818	1.33403	1.77082	1.81853	0.00584003	0.00485105	0.00692199	0.00640636
Cd5	2210010C04Rik	Q9D7Y7;Q9CPN9	0.00689604	3.85148	0.576691	NA	0	0	not_regulated	FALSE	0.857827	0.576691	0.578658	0.788473	0.64506	3.85148	0.30068	0.52868	0.00102029	0.00689604	0.000578713	0.000917034
Cd5	Psma6	Q9QUM9;E0CXB1	0.00682816	1.42779	0.0629572	595704	0	0	not_regulated	FALSE	0.24625	0.144519	0.950912	0.0629572	1.28545	1.33305	1.02142	1.42779	0.00560564	0.00658062	0.00542011	0.00682816
Cd5	Actc1	Q9CXK3;Q497E4;Q3UIJ3;P68033;Q61275;Q3TG92;P68134;Q3UJ36;Q3U122;P63268;P62737;Q61264;Q61272;Q61852;D3YZY0;I6L9D2;Q61274;Q61273;D3Z2K3	0.00679657	40.3249	0.234988	2324403	0	0	not_regulated	FALSE	0.247879	0.536874	0.466908	0.234988	0.4236	5.27921	6.65014	40.3249	6.51032e-05	0.000918469	0.00124369	0.00679657
Cd5	Psma4	Q9R1P0;Q3TL95;Q3UCF0;E9PW69	0.00650094	1.59615	0.0292067	465598	0	0	not_regulated	FALSE	0.311125	0.0440317	0.936221	0.0292067	1.24358	1.4478	0.955855	1.59615	0.00461857	0.00608683	0.00431977	0.00650094
Cd5	Ywhah	P68510	0.00650033	1.87508	0.0275966	558111	0	0	not_regulated	FALSE	0.0771441	0.0275966	0.0995345	0.0389593	1.78915	1.84523	1.83379	1.87508	0.00521191	0.00608485	0.00650033	0.00599019
Cd5	Vdac1	Q60932-2;Q3U6K8;Q3TIG8;Q3THL7;Q60932;F2Z471	0.00632294	2.04463	0.0794485	677223	0	0	not_regulated	FALSE	0.0794485	0.195039	0.317634	0.198298	2.04463	1.68683	1.51842	1.97255	0.00597636	0.00558137	0.00540068	0.00632294
Cd5	Rps10	Q5M9K7;Q3U9P0;P63325;Q3UW83	0.00606282	1.34242	0.167976	709020	0	0	not_regulated	FALSE	0.979369	0.167976	0.957656	0.400371	1.00776	1.34242	1.02738	1.19769	0.00402063	0.00606282	0.00498776	0.00524022
Cd5	Psmb1	Q6RI64;O09061	0.00552516	1.32743	0.167543	530717	0	0	not_regulated	FALSE	0.991636	0.816265	0.167543	0.230025	1.0031	1.04665	1.32743	1.21827	0.00343117	0.00405275	0.00552516	0.00456994
Cd5	Rps9	Q6ZWN5;F7CJS8;D3YWH9;Q96EC0;Q9CXW7	0.00551426	1.6554	0.14151	1769742	0	0	not_regulated	FALSE	0.4668	0.712488	0.14151	0.306349	1.18493	0.738094	1.6554	1.35262	0.0032437	0.00228722	0.00551426	0.00406062
Cd5	Rpl34	Q9D1R9;A0A0G2JGY8;A0A0G2JEY6;D3YWC0	0.00540701	1.07501	0.816364	237941	0	0	not_regulated	FALSE	0.685909	0.216983	0.816364	0.322376	0.892468	0.620129	1.07501	0.760465	0.00368896	0.00290163	0.00540701	0.00344715
Cd5	Rps15a	Q5M9M4;P62245;F8WJ41;D3YVB4;D3Z712	0.00515479	1.51623	0.114566	1206125	0	0	not_regulated	FALSE	0.114566	0.505247	0.999419	0.743537	1.51623	1.28957	0.999464	1.14701	0.00515479	0.00496294	0.00413474	0.00427642
Cd5	Rpl13a	Q5M9M0;P19253;Q3TDS9;A0A140T8K2	0.00511265	1.69766	0.100883	565077	0	0	not_regulated	FALSE	0.191495	0.396903	0.100883	0.886691	1.30238	0.445901	1.69766	1.02972	0.00322328	0.00124924	0.00511265	0.00279478
Cd5	Psma3	Q9DCD8;Q58EV4;O70435	0.00510021	2.28227	0.0392223	352387	0	0	not_regulated	FALSE	0.18325	0.0855813	0.541306	0.0392223	1.69783	1.80917	1.4613	2.28227	0.00345976	0.0041733	0.00362349	0.00510021
Cd5	Flot1	Q540I4;O08917;G3UYU4;Q3TJS0	0.00505212	6.56637	0.165554	6127	0	0	not_regulated	FALSE	0.238975	0.165554	0.284156	0.180507	1.56047	1.61612	6.56637	4.57705	0.000986659	0.00115674	0.00505212	0.00317371
Cd5	Plac8	Q9JI48	0.00495777	2.82003	0.134078	19628	0	0	not_regulated	FALSE	0.415518	0.134078	0.761638	0.365327	2.43792	2.6351	0.966104	2.82003	0.00390825	0.00478199	0.00188461	0.00495777
Cd5	Txn	P10639	0.00491403	1.14448	0.499736	911276	0	0	not_regulated	FALSE	0.499736	0.750919	0.986279	0.752912	1.14448	0.93863	0.993283	0.93141	0.00465305	0.00431989	0.00491403	0.00415279
Cd5	Sar1a	Q99JZ4;Q3TXJ4;P36536	0.0047688	1.19842	0.555184	72090	0	0	not_regulated	FALSE	0.881695	0.682726	0.917916	0.555184	1.06219	1.11894	1.03187	1.19842	0.00385418	0.00459608	0.00455608	0.0047688
Cd5	Rpl17	Q6ZWZ7;Q6PHZ1;Q505B1;Q80V08;Q9CPR4	0.00461541	2.43112	0.0351767	950788	0	0	not_regulated	FALSE	0.473894	0.47121	0.0351767	0.975032	1.33276	1.56486	2.43112	1.03217	0.00207931	0.00276371	0.00461541	0.00176599
Cd5	Psmb8	A0A068BIT8;P28063;G3UZW8	0.00441949	1.29074	0.440563	441108	0	0	not_regulated	FALSE	0.440563	0.795603	0.457084	0.675482	1.20206	1.05994	1.29074	1.12145	0.00338237	0.00337617	0.00441949	0.00346054
Cd5	Psmb9	Q3U7A7;Q3TAR7;A0A0R4J256;Q4FK25;P28076;O35522	0.00437227	1.514	0.138372	136909	0	0	not_regulated	FALSE	0.619579	0.888479	0.999681	0.138372	0.71441	1.06555	0.999923	1.514	0.0018813	0.00317639	0.00320415	0.00437227
Cd5	Cct3	Q3U4U6;P80318;E9Q133;Q3U0I3;Q3UJP4;F6Q609	0.00419035	3.49576	0.256638	731664	0	0	not_regulated	FALSE	0.942506	0.256638	0.576874	0.660551	1.05888	3.49576	0.762928	0.781077	0.00112127	0.00419035	0.000983059	0.000907034
Cd5	Rps2	Q58EU3;Q3TXS9;Q3TLE5;P25444;Q3TXR5;D3YVC1;Q3TL20;Q3UB36;D3YWJ3;A0A140T8L5;Q3TI78;Q9DC49;F6YTZ4;J3QMG5;O89072;E9Q1N8	0.00389656	1.38915	0.0536481	1259749	0	0	induced	FALSE	0.378096	0.206714	0.0536481	0.569279	0.760482	0.548009	1.38915	0.847615	0.00175302	0.00143	0.00389656	0.00214272
Cd5	Rpl36a	Q5M9P1;P83882	0.00386663	1.83192	0.0335957	171159	0	0	induced	FALSE	0.731302	0.690129	0.0335957	0.804597	1.10646	0.893641	1.83192	1.04588	0.00191922	0.00175469	0.00386663	0.00198948
Cd5	Cd247	P24161;Q3UU54;A2MZG6;J3QMU3;P24161-2	0.00371651	2.44066	0.0305485	78860	0	0	repressed	FALSE	0.0305485	0.840673	0.745137	0.912884	2.44066	1.10063	1.19651	0.959449	0.00371651	0.00189723	0.00221708	0.00160221
Cd5	Rps28	G3UYV7;Q059I1;P62858;J3QNN8	0.00358143	2.17152	0.0450709	306508	0	0	not_regulated	FALSE	0.772701	0.0450709	0.741485	0.882127	1.07651	2.17152	1.20471	0.98045	0.00156842	0.00358143	0.00213581	0.00156653
Cd5	Rpl9	Q5EBQ6;P51410;A0A0G2JES3;A0A140T8T4;Q5M9J5;D3Z629	0.0032065	1.43606	0.424242	949616	0	0	not_regulated	FALSE	0.728402	0.909818	0.424242	0.625742	0.943609	0.977676	1.43606	1.10286	0.00173147	0.0020308	0.0032065	0.00221928
Cd5	Psme2	G3X9V0;Q5SVP3;P97372;Q99LN3;E0CZ90	0.0031068	2.21778	0.0391956	723914	0	0	not_regulated	FALSE	0.153468	0.562383	0.0391956	0.14709	1.54832	1.20052	2.21778	1.68716	0.00178246	0.0015645	0.0031068	0.00213003
Cd5	Ficd	Q8BIX9-2;Q8BIX9	0.0030745	34.1296	0.191212	NA	0	0	not_regulated	FALSE	0.220653	0.191212	0.41892	0.385291	1.57605	34.1296	4.82528	6.0955	0.000125419	0.0030745	0.000467253	0.000531952
Cd5	Vdac2	Q60930;G3UX26;D3YZT5	0.00268397	2.66923	0.0992061	601789	0	0	not_regulated	FALSE	0.0992061	0.320973	0.163968	0.257585	2.66923	1.81315	2.32861	2.03704	0.00252831	0.00194414	0.00268397	0.00211599
Cd5	Ndufa4	A0A0N4SVQ1;Q62425	0.00253949	3.21099	0.0600131	176401	0	0	not_regulated	FALSE	0.701088	0.17084	0.0600131	0.196835	1.27978	3.21099	1.89134	1.52975	0.000894117	0.00253949	0.00160792	0.00117205
Cd5	Ythdf2	Q91YT7;Q3UNH5	0.00253775	1.42849	0.219042	3089	0	0	not_regulated	FALSE	0.768286	0.219042	0.238956	0.873868	1.06152	1.23076	1.42849	0.961499	0.00154975	0.00203402	0.00253775	0.0015394
Cd5	Ikzf1	G5E8H3;Q5SWT9;Q571F4;Q03267;Q3UQ33;Q5SWU0;Q03267-6;Q03267-4;Q03267-5;Q5GGW5;Q03267-2;Q03267-3	0.0024317	1.38678	0.266242	50351	0	0	not_regulated	FALSE	0.269907	0.266242	0.46473	0.591181	1.38678	1.33004	1.28512	1.20175	0.00215645	0.00234125	0.0024317	0.00204936
Cd5	Snrpd3	Q91VM2;P62320	0.00230434	1.10417	0.752584	436118	0	0	not_regulated	FALSE	0.461032	0.752584	0.70179	0.63502	0.497465	1.10417	0.718194	0.672007	0.000917111	0.00230434	0.00161115	0.00135863
Cd5	Eef1d	E9QN08;Q80T06;P57776;D3YUQ9;A0A0R4J1L2;Q91VK2;A0A0R4J1E2;P57776-2;P57776-3;D3Z7N2;D3YZT9;F6ZFU0	0.00228341	1.07771	0.790368	523862	0	0	not_regulated	FALSE	0.459315	0.294257	0.790368	0.413597	0.786536	0.808278	1.07771	0.837267	0.00136951	0.00159314	0.00228341	0.00159874
Cd5	Stx6	Q3TR14;A0A0A6YW23;Q3UA21;Q3TX70;Q9JKK1-2;Q9JKK1	0.00224463	2.53464	0.0589404	7957	0	0	not_regulated	FALSE	0.122672	0.435422	0.321015	0.0589404	1.13335	1.036	2.53464	2.29257	0.000824813	0.000853495	0.00224463	0.00182972
Cd5	Rps15	D3YTQ9;Q3UXS6;Q3UK70;P62843	0.00219642	1.26504	0.683014	415695	0	0	not_regulated	FALSE	0.683014	0.0109507	0.396406	0.620837	1.26504	0.229628	0.635957	0.566971	0.00219642	0.00045132	0.00134361	0.00107955
Cd5	Actbl2	Q8BFZ3	0.00214179	1.79686	0.728822	14375	0	0	not_regulated	FALSE	0.103209	0.0567885	0.728822	0.0955494	0.403807	0.322849	1.79686	0.419457	0.000395549	0.000357993	0.00214179	0.000450592
Cd5	Rplp1	Q58E35;E9Q3T0;P47955	0.00206732	2.30448	0.105527	1077866	0	0	not_regulated	FALSE	0.827046	0.105527	0.526558	0.222776	0.870624	2.29778	0.88343	2.30448	0.000691962	0.00206732	0.000854396	0.0020086
Cd5	Cdc42	Q3UL78;P60766;P60766-1	0.00193894	5.1932	0.0799852	570092	0	0	not_regulated	FALSE	0.0860127	0.577791	0.0799852	0.0879104	1.89335	1.62451	5.1932	4.02551	0.000580933	0.000564244	0.00193894	0.00135452
Cd5	Ldha	Q564E2;Q3TI99;Q3TCI7;P06151;Q3UDU4;G5E8N5;D3Z736;Q99K20;Q3THB4;D3YZQ9;Q6NXW3	0.00193003	1.02907	0.952805	5693570	0	0	not_regulated	FALSE	0.952805	0.911676	0.709663	0.823097	1.02907	0.948318	0.824161	0.905828	0.00185015	0.00193003	0.00180306	0.00178598
Cd5	Gzmb	Q3TZH4;Q3TIP3;P04187;Q4FJY0	0.00183786	2.30417	0.0314573	520120	0	0	not_regulated	FALSE	0.415087	0.0462436	0.68656	0.0314573	1.45967	2.30417	1.4117	1.80123	0.0010285	0.00183786	0.0012104	0.00139183
Cd5	B2m	Q91Z73;Q91Z72;Q9D239;Q3U679;P01887	0.00177436	4.01002	0.041985	160895	0	0	not_regulated	FALSE	0.0891941	0.266846	0.041985	0.708438	3.20352	3.14096	4.01002	1.37561	0.0011649	0.00129292	0.00177436	0.000548561
Cd5	Eloc	A0A087WPE4;A0A087WQE6;A0A087WNT1;P83940	0.00175019	2.4614	0.0700029	289516	0	0	not_regulated	FALSE	0.763933	0.316941	0.0700029	0.314716	1.20493	2.08898	2.4614	1.96659	0.000704094	0.00138182	0.00175019	0.00126023
Cd5	Gimap3	Q99MI6;Q8BWF2	0.00172641	1.54073	0.392829	6307	0	0	not_regulated	FALSE	0.392829	0.798016	0.634171	0.60023	1.54073	1.13648	1.25263	1.28388	0.00172641	0.00144155	0.00170795	0.00157765
Cd5	Cct8	Q3UL22;Q6A0F1;P42932;Q9WVS5;Q3UKQ2;Q8BVY8;H3BL49;Q9CS06	0.00172307	1.27622	0.254531	694016	0	0	not_regulated	FALSE	0.254531	0.95454	0.844335	0.982032	1.27622	0.987929	1.07148	0.992861	0.00168659	0.00147794	0.00172307	0.00143893
Cd5	Iqgap1	Q9JKF1;Q6ZQK2;Q80UW7;Q8CGH5;Q05CQ4	0.00171849	1.17544	0.72821	131630	0	0	not_regulated	FALSE	0.72821	0.752285	0.74728	0.833745	1.14698	0.836053	1.17544	1.07555	0.00137805	0.00113709	0.00171849	0.00141713
Cd5	Vamp3	P63024;Q8CHR4;O35619;B0QZN5;P63044	0.00170217	6.80249	0.0520318	7679	0	0	not_regulated	FALSE	0.122699	0.151485	0.462259	0.0520318	6.80249	3.93772	1.63794	6.15914	0.00170217	0.00111539	0.000498733	0.00169014
Cd5	Rplp2	P99027	0.00166374	1.50622	0.439065	2566633	0	0	not_regulated	FALSE	0.444289	0.232453	0.439065	0.341424	0.761239	0.631332	1.50622	0.584523	0.000691009	0.000648738	0.00166374	0.00058188
Cd5	Stx5a	I1E4X1;H3BJE3;H3BKJ7	0.00164163	1.55518	0.731179	NA	0	0	not_regulated	FALSE	0.959621	0.855081	0.731179	0.798562	0.999669	0.826178	1.55518	1.24702	0.000867194	0.000811302	0.00164163	0.00118632
Cd5	Mtco1	Q3TML7;Q3TRT0;Q3UQ58;Q3UTW3;Q9MD68;Q7JD04;Q70YN3;Q5GA82;A3R454;A3E4A9;A0A0F6PYU7;A0A067XKP8;A0A023J6G7;A0A023J612;P00397;A0A075DCV7	0.00163614	4.06745	0.0985346	12419	0	0	not_regulated	FALSE	0.401889	0.121377	0.102554	0.0985346	1.20892	2.62989	1.57233	4.06745	0.000443432	0.00109198	0.00070179	0.00163614
Cd5	Rbbp4	Q60972	0.00159909	1.23329	0.540817	185997	0	0	not_regulated	FALSE	0.502203	0.575868	0.802005	0.540817	0.83611	1.23329	0.927814	1.1565	0.000957684	0.00159909	0.00129317	0.00145269
Cd5	Eef2	Q3UDC8;P58252;Q6P9L9;Q3UZ14;Q3TK17;Q3TX47;Q8BMA8;Q3UMI7;Q3UBL9;Q3TLB1;Q3TJZ1;Q3TWX1;Q8C153;Q3TW58;Q3TSK4	0.00156754	1.91227	0.0715949	1908874	0	0	not_regulated	FALSE	0.308355	0.140869	0.20259	0.0715949	1.80016	1.79119	1.87188	1.91227	0.00123885	0.00139539	0.00156754	0.00144319
Cd5	Poldip3	Q3U8V1;Q8BG81;Q3UDD3;Q3TJ78;Q571G8;Q8C713;F6VR84	0.00147559	1.64395	0.458795	37069	0	0	not_regulated	FALSE	0.93867	0.623265	0.458795	0.955261	1.03759	0.812115	1.64395	0.97787	0.000765358	0.000678121	0.00147559	0.000791027
Cd5	Ly6a	P05533	0.00147028	2.58279	0.103166	34352	0	0	not_regulated	FALSE	0.39386	0.395489	0.545281	0.103166	0.87399	1.2757	1.32213	2.58279	0.000453678	0.000749617	0.000835124	0.00147028
Cd5	Set	A2BE93;Q5U445;Q3T9S3;Q9EQU5-2;Q9EQU5;A2BE92	0.00146118	1.1082	0.812855	716880	0	0	not_regulated	FALSE	0.865439	0.812855	0.76542	0.432406	0.956321	1.1082	0.865273	0.502727	0.00111388	0.00146118	0.00122638	0.000642151
Cd5	Cfl1	Q544Y7;P18760;F8WGL3;Q9CX22	0.00143651	1.10183	0.860459	3877181	0	0	not_regulated	FALSE	0.860459	0.897983	0.695398	0.407492	1.10183	0.950611	0.638527	0.655734	0.00143651	0.00140296	0.001013	0.000937541
Cd5	Hspb1	Q9Z2L2	0.00140052	1.02735	0.864029	NA	0	0	not_regulated	FALSE	0.330873	0.864029	0.0766336	0.683061	0.287778	1.02735	0.252102	0.751774	0.00034656	0.00140052	0.000369431	0.000992837
Cd5	Elovl5	D3Z0Z6;D3Z136;X2EXE4;Q8BHI7	0.00138741	2.28158	0.295891	6716	0	0	not_regulated	FALSE	0.398987	0.448554	0.295891	0.369479	1.15859	1.23857	2.28158	1.46943	0.000578982	0.000700654	0.00138741	0.000805289
Cd5	Psmb6	Q60692	0.0013838	1.77717	0.105044	137586	0	0	not_regulated	FALSE	0.385631	0.518734	0.868677	0.105044	1.36477	1.36897	1.16413	1.77717	0.000969024	0.00110032	0.0010058	0.0013838
Cd5	Fus	G3UXT7;Q8CFQ9;Q564D0;Q3USY4;Q3UK30;P56959	0.00138039	1.93139	0.453236	252308	0	0	not_regulated	FALSE	0.293872	0.0147571	0.453236	0.0158437	0.545383	0.24701	1.93139	0.281641	0.000320331	0.000164233	0.00138039	0.00018141
Cd5	Pcna	Q91ZH2;Q542J9;A0A140T8V5;P17918;Q9CZD6	0.00134619	2.18774	0.0489945	1388136	0	0	not_regulated	FALSE	0.592194	0.0489945	0.537933	0.0750711	1.27905	2.18774	1.30379	2.14366	0.000695264	0.00134619	0.000862393	0.00127787
Cd5	Sar1b	Q3U281;Q0VGU0;Q9CQC9	0.00132469	1.32405	0.524286	95815	0	0	not_regulated	FALSE	0.524286	0.473293	0.577037	0.784453	1.17846	0.824542	1.32405	1.12599	0.00096892	0.000767425	0.00132469	0.00101526
Cd5	Rps5	D3YYM6;Q91V55;P97461	0.00130578	1.47994	0.549117	817989	0	0	not_regulated	FALSE	0.367182	0.549117	0.773937	0.871731	0.458117	1.47994	1.15223	0.870084	0.000357071	0.00130578	0.00109283	0.000743719
Cd5	Cd47	Q61735-2;Q3U967;E5Q371;Q61735	0.00128166	6.31496	0.0752614	64004	0	0	not_regulated	FALSE	0.431155	0.118447	0.0752614	0.186102	3.14512	6.31496	4.7492	6.12218	0.000563885	0.00128166	0.00103612	0.00120373
Cd5	Ddx5	Q8BTS0;A1L333;Q5U222;Q3V0Z8;Q61656;Q3UXW3;S4R1I6;Q9CSD9	0.00128062	1.07735	0.781057	350742	0	0	not_regulated	FALSE	0.781057	0.931115	0.940005	0.704037	1.07735	1.03043	0.970279	0.888795	0.00116854	0.00126519	0.00128062	0.0010572
Cd5	Cyb5b	Q3TN44;Q9CQX2;Q3TH64	0.0012799	4.18326	0.196775	302784	0	0	not_regulated	FALSE	0.286176	0.385354	0.281067	0.196775	1.98448	2.10716	3.62293	4.18326	0.000553653	0.000665483	0.00122995	0.0012799
Cd5	Isyna1	Q9JHU9	0.00127573	1.62142	0.332867	50002	0	0	not_regulated	FALSE	0.716485	0.474296	0.808673	0.332867	0.814536	1.51903	1.15107	1.62142	0.00058439	0.0012337	0.00100491	0.00127573
Cd5	Tnfaip8l2	Q9D8Y7	0.00125451	4.76805	0.194634	92587	0	0	not_regulated	FALSE	0.313702	0.315905	0.476775	0.194634	0.738177	1.60044	2.05109	4.76805	0.000177102	0.000434661	0.000598802	0.00125451
Cd5	Tpp1	Q8BNF3;Q3U2Z6;Q3TDY6;O89023	0.00124436	5.83029	0.0291915	12486	0	0	not_regulated	FALSE	0.328511	0.162963	0.334889	0.0291915	2.12177	3.24609	1.61551	5.83029	0.000412939	0.000715149	0.000382589	0.00124436
Cd5	Acp1	Q4VAI2;Q9D358;Q561M1;Q9D358-2	0.00124073	1.11625	0.651538	114474	0	0	not_regulated	FALSE	0.836957	0.384662	0.651538	0.188805	1.0596	0.813766	1.11625	0.732617	0.000967882	0.000841451	0.00124073	0.000733883
Cd5	Snrpd1	P62315	0.00122851	1.10451	0.64313	427393	0	0	not_regulated	FALSE	0.724774	0.540955	0.64313	0.52441	0.918544	0.767882	1.10451	0.754992	0.000839601	0.000794541	0.00122851	0.000756806
Cd5	Dnajb11	Q99KV1	0.00122003	2.49179	0.0255191	56076	0	0	not_regulated	FALSE	0.0983727	0.0464407	0.426234	0.0255191	1.81535	2.33574	1.36229	2.49179	0.000810496	0.00118049	0.000740111	0.00122003
Cd5	Cct2	Q542X7;P80314;Q9JJD8	0.00121872	1.18578	0.530214	798109	0	0	not_regulated	FALSE	0.633576	0.600221	0.891259	0.530214	0.843538	1.14954	0.959425	1.18578	0.000790018	0.00121872	0.0010934	0.00121788
Cd5	Hnrnph1	Q811L7;Q8C2Q7;O35737;Q3TNG9;P70333	0.00121358	1.362	0.332686	828346	0	0	not_regulated	FALSE	0.699379	0.332686	0.795629	0.702384	0.828349	1.362	0.926604	0.80468	0.000652013	0.00121358	0.000887508	0.000694601
Cd5	Vcp	Q01853;Q8BNF8	0.00117796	1.06885	0.785323	638174	0	0	not_regulated	FALSE	0.0774212	0.785323	0.347534	0.997927	0.641354	1.06885	0.701331	1.00101	0.000624401	0.00117796	0.000830853	0.00106874
Cd5	Psmb10	Q4FJX8;Q3UNP9;O35955	0.00117639	1.16063	0.610877	173853	0	0	not_regulated	FALSE	0.628613	0.757681	0.889684	0.610877	1.16063	0.94059	1.07114	1.13683	0.00104752	0.000960988	0.00117639	0.00112521
Cd5	Fam161a	Q9CUP0;B1AVK0;Q3V043	0.00113476	1.89738	0.511325	NA	0	0	not_regulated	FALSE	0.511325	0.727946	0.591717	0.670936	1.44568	0.987785	1.89738	1.18899	0.000710538	0.000549574	0.00113476	0.000640858
Cd5	Rbm14	Q8C2Q3;Q3U6A2;E9QL13;Q8C2Q3-2	0.00108008	1.19389	0.582268	81465	0	0	not_regulated	FALSE	0.872283	0.85035	0.582268	0.142847	0.945059	0.935879	1.19389	0.635107	0.00070261	0.000787634	0.00108008	0.000517812
Cd5	Cct4	Q564F4;Q3UJZ8;Q3TII0;P80315;G5E839	0.00103936	1.61366	0.185918	574361	0	0	not_regulated	FALSE	0.452648	0.276127	0.376191	0.185918	1.23795	1.36625	1.61366	1.49512	0.000655269	0.000818646	0.00103936	0.000867884
Cd5	Flot2	Q9DC36;Q8CDE0;Q60634;Q5SS83;Q3UEG9;Q60634-3;Q60634-2	0.00103224	1.99432	0.141922	5472	0	0	not_regulated	FALSE	0.264323	0.147943	0.14244	0.141922	1.49981	1.92687	1.91073	1.99432	0.000665858	0.000968384	0.00103224	0.00097098
Cd5	Cnih4	A0A0A6YW87;Q9CX13	0.000992026	1.74845	0.306884	39938	0	0	not_regulated	FALSE	0.347838	0.306884	0.473544	0.322874	1.00981	1.1016	1.74845	1.43134	0.000470838	0.000581439	0.000992026	0.00073189
Cd5	Cep70	Q6IQY5-2;Q6IQY5	0.000962	5.47701	0.342819	NA	0	0	not_regulated	FALSE	0.522618	0.882952	0.634644	0.342819	0.542749	0.975431	0.558218	5.47701	8.69284e-05	0.000176851	0.000108793	0.000962
Cd5	Plp2	Q58E29;Q0VEW4;Q9R1Q7	0.000942794	1.13219	0.720573	61492	0	0	not_regulated	FALSE	0.834285	0.720573	0.0221865	0.0675675	1.00578	1.13219	0.372139	0.436744	0.000739864	0.000942794	0.00033311	0.000352325
Cd5	Cct5	P80316	0.000927252	2.13546	0.0355605	611015	0	0	not_regulated	FALSE	0.185134	0.0627309	0.0355605	0.0402694	1.52658	1.99853	1.92628	2.13546	0.000603897	0.000894958	0.000927252	0.000926409
Cd5	Ywhaq	A3KML3;F6YY69;F6VW30;P68254-2;P68254	0.00092189	1.55183	0.0334493	297921	0	0	not_regulated	FALSE	0.068774	0.0334493	0.997893	0.0491894	1.47201	1.39767	1.00099	1.55183	0.000797405	0.000857077	0.000659833	0.00092189
Cd5	Vdac3	Q3TX38;Q3TTN3;A0A140T8V3;Q60931;Q5EBQ0;J3QMG3	0.000920617	3.89649	0.0344188	270073	0	0	not_regulated	FALSE	0.114228	0.602477	0.283092	0.0344188	3.89649	1.58621	2.96551	3.75172	0.000871871	0.00040178	0.000807447	0.000920617
Cd5	Eif3k	A0A140LJ59;Q9DBZ5	0.000910411	2.41425	0.0802078	189908	0	0	not_regulated	FALSE	0.0802078	0.0910663	0.423626	0.291932	2.41425	1.48837	1.36094	1.23006	0.000910411	0.000635353	0.000624498	0.000508688
Cd5	Trim28	Q5EBP9;Q62318;Q3UDN8;Q62318-2	0.000881981	1.40611	0.242742	175789	0	0	not_regulated	FALSE	0.934213	0.682161	0.598474	0.242742	0.980394	1.12239	1.14384	1.40611	0.000560752	0.000726709	0.000796105	0.000881981
Cd5	Cox6b1	P56391;A0A140LIU3	0.00084595	3.07368	0.0637199	225648	0	0	not_regulated	FALSE	0.0637199	0.165234	0.184755	0.098978	2.50261	2.69297	2.96231	3.07368	0.000587316	0.000715417	0.00084595	0.000791054
Cd5	Sdha	Q8K2B3	0.000844948	1.76344	0.0799261	171271	0	0	not_regulated	FALSE	0.600224	0.0799261	0.31963	0.40896	1.17295	1.76344	0.491012	1.2675	0.00049648	0.000844948	0.0002529	0.000588355
Cd5	Snrpd2	Q14AF6;P62317	0.000838598	1.32098	0.437356	255852	0	0	not_regulated	FALSE	0.705693	0.742091	0.437356	0.897745	1.16974	1.03826	1.32098	1.02107	0.000610254	0.000613162	0.000838598	0.000584181
Cd5	Srsf7	Q3THA6;Q8BL97-3;Q8BL97-4;Q8BL97-2;Q8BL97	0.000818485	1.16195	0.63704	319344	0	0	not_regulated	FALSE	0.321047	0.63704	0.356534	0.783783	0.730011	1.16195	0.687898	1.09021	0.00045426	0.000818485	0.000520877	0.000743967
Cd5	Scamp2	Q3TAL2;Q9ERN0;Q3TU28	0.000791759	3.36379	0.0500972	6831	0	0	not_regulated	FALSE	0.0986041	0.211544	0.232198	0.0500972	3.36379	2.31905	2.43054	2.18986	0.000791759	0.000617907	0.00069615	0.000565261
Cd5	Pdhb	Q9D051	0.000772142	1.29989	0.294372	179596	0	0	not_regulated	FALSE	0.480841	0.593587	0.205652	0.294372	1.21815	1.12092	0.431013	1.29989	0.000659818	0.000687302	0.000284086	0.000772142
Cd5	Micos13	Q8R404	0.000758286	1.44875	0.480365	76273	0	0	not_regulated	FALSE	0.405255	0.404502	0.226212	0.480365	0.900537	0.985805	0.888461	1.44875	0.000429805	0.000532611	0.000515993	0.000758286
Cd5	Calml3	P62204;Q3UKW2;Q9D6P8	0.00069966	1.02415	0.931099	1200172	0	0	not_regulated	FALSE	0.931099	0.0750893	0.282424	0.762693	1.02415	0.339839	0.409434	0.885482	0.00069966	0.000262812	0.000340363	0.000663395
Cd5	Ppp2r2a	Q9CWU3;Q3TPC5;Q3TT94;Q571J7;Q6P1F6;Q7TPQ7;Q925E7	0.000698864	2.28514	0.160121	37161	0	0	not_regulated	FALSE	0.268491	0.835413	0.522019	0.160121	2.06102	1.06709	1.41089	2.28514	0.000574768	0.000336867	0.000478784	0.000698864
Cd5	Fabp5	Q3TLH6;Q497I3;Q05816	0.000685063	1.18995	0.787231	606699	0	0	not_regulated	FALSE	0.909395	0.787231	0.261247	0.833009	1.01745	1.15781	0.493556	1.18995	0.000531808	0.000685063	0.000313917	0.00068209
Cd5	Hdac1	Q58E49;D3YYI8;O09106	0.000683156	1.26267	0.560009	87465	0	0	not_regulated	FALSE	0.560009	0.228944	0.591188	0.741988	1.20974	0.5567	1.26267	0.931656	0.000537881	0.000280197	0.000683156	0.000454275
Cd5	S100a10	Q3UF30;Q3TC45;P08207	0.000657112	1.18523	0.399833	178300	0	0	not_regulated	FALSE	0.399833	0.454907	0.724234	0.670411	1.08223	0.833403	1.18523	1.07425	0.000493085	0.000429838	0.000657112	0.000536754
Cd5	Sdf2l1	Q9ESP1	0.000646426	1.52043	0.0607227	82085	0	0	not_regulated	FALSE	0.856523	0.569583	0.591901	0.0607227	1.0823	1.33479	1.31701	1.52043	0.000419596	0.000585792	0.000621309	0.000646426
Cd5	NA	Q8BZ07;G5E8T3;Q9D104	0.000646279	1.39966	0.0773034	NA	0	0	not_regulated	FALSE	0.0773034	0.368901	0.595161	0.364162	1.39966	0.924415	1.05093	1.1298	0.000646279	0.000483185	0.000590485	0.000572095
Cd5	Upp2	Q3UEN1;Q8R093;Q8CGR7	0.000636163	2.02973	0.551804	NA	0	0	not_regulated	FALSE	0.551804	0.920524	0.491352	0.821833	2.02973	0.981341	0.650749	0.881883	0.000636163	0.000348176	0.000248187	0.000303117
Cd5	Cdipt	A0A0U1RP13;Q8VDP6;A0A0U1RP60;A0A0U1RNI6;A0A0U1RPV3;A0A0U1RQ57	0.000631524	3.08423	0.159248	42994	0	0	not_regulated	FALSE	0.509374	0.241934	0.159248	0.470902	1.46755	1.85819	3.08423	1.54811	0.000246944	0.000353953	0.000631524	0.00028568
Cd5	Cmtm7	Q3THH0;Q9ESD6-2;Q9ESD6;Q8R325	0.000628798	2.36945	0.0267832	5994	0	0	not_regulated	FALSE	0.148554	0.556394	0.134631	0.0267832	1.66373	1.32295	2.17496	2.36945	0.000395282	0.000355808	0.000628798	0.000617365
Cd5	Eif4e	A0A0G2JFB4;A0A0G2JH04;Q3TK95;P63073;A0A0G2JGT5;Q8C470	0.000609701	2.28054	0.0411206	160250	0	0	not_regulated	FALSE	0.0411206	0.769525	0.098887	0.264852	2.28054	0.899445	1.81951	1.76493	0.000609701	0.000272209	0.000591928	0.00051746
Cd5	Cwc22	B1AYU4;B1AYU7;Q6ZPL7;Q8C5N3-2;Q8C5N3;A2AK44;A2AK42	0.000590945	13.5217	0.0371124	6121	0	0	not_regulated	FALSE	0.042863	0.0371124	0.0873856	0.0400884	12.7885	12.8026	9.41314	13.5217	0.000509643	0.000577556	0.000456473	0.000590945
Cd5	Cltb	F7BHJ0;Q3TWZ9;Q3TJ95;Q6IRU5-3;Q6IRU5-2;Q6IRU5	0.000588884	1.97132	0.157603	2839	0	0	not_regulated	FALSE	0.301705	0.669047	0.756116	0.157603	0.472564	0.73632	1.12333	1.97132	0.000128726	0.000227049	0.000372347	0.000588884
Cd5	Eif3i	Q9QZD9;Q3T9Y8	0.000586217	2.09069	0.193364	217272	0	0	not_regulated	FALSE	0.453472	0.193364	0.711209	0.261417	1.44516	2.09069	1.29332	1.61894	0.000357963	0.000586217	0.00038982	0.000439764
Cd5	Cox6c	Q9CPQ1;D3Z6E1	0.000585306	1.92507	0.137008	338109	0	0	not_regulated	FALSE	0.437651	0.348658	0.137008	0.332462	1.43231	1.50607	1.92507	1.22851	0.00035788	0.000425986	0.000585306	0.000336626
Cd5	Dars1	Q8BK18;Q3UJQ3;Q3TMC5;Q3TF87;Q922B2	0.000581884	1.57946	0.110894	365435	0	0	not_regulated	FALSE	0.110894	0.477653	0.759961	0.905061	1.57946	0.704103	1.14896	1.02973	0.000581884	0.000293639	0.000515072	0.000416027
Cd5	Ptma	A0A087WP98;A0A087WPN6;Q3U6E4;Q0VGU2;A0A087WQN2;P26350	0.000579439	1.1004	0.485624	1262713	0	0	not_regulated	FALSE	0.44698	0.485624	0.431164	0.418521	0.967496	1.1004	0.936686	0.948982	0.000450047	0.000579439	0.000530198	0.000484101
Cd5	Cct7	Q3UDB1;Q8C5Q5;Q3TJN2;Q3TIJ7;Q3TET0;P80313;Q3UIJ0;Q3THH8;A0A0N4SV00	0.000574132	1.61257	0.205704	485505	0	0	not_regulated	FALSE	0.831559	0.205704	0.925494	0.219484	1.12784	1.402	1.03579	1.61257	0.00036616	0.000515252	0.000409195	0.000574132
Cd5	Dnajb6	A0A0G2JEI3;A0A0G2JER9;Q9DAN5;G3X8S5;Q3MI10;Q3MI09;O54946-2;Q9QYI8;O54946	0.000574082	1.26047	0.201082	7973	0	0	not_regulated	FALSE	0.36443	0.314565	0.396612	0.201082	1.26047	1.03727	1.18258	1.0734	0.000502851	0.000468433	0.000574082	0.000469611
Cd5	Kcmf1	A0A0U1RNG8;Q80UY2	0.000554163	1.55901	0.234238	2109	0	0	not_regulated	FALSE	0.744352	0.491402	0.234238	0.256274	0.76603	1.23741	1.55901	1.17664	0.000223768	0.000409181	0.000554163	0.000376933
Cd5	Cds2	Q6PBC0;A2AMQ5;Q99L43	0.00055367	2.20976	0.324715	6788	0	0	not_regulated	FALSE	0.324715	0.379569	0.369785	0.433382	1.06577	1.20965	2.20976	0.84795	0.000219449	0.000281953	0.00055367	0.000191474
Cd5	Cxcr4	A0A0R4J0N8;P70658-2;P70658	0.000546972	3.96175	0.0290198	846	0	0	not_regulated	FALSE	0.121886	0.49146	0.0290198	0.116034	3.96175	1.54228	3.38745	3.16582	0.000525707	0.00023167	0.000546972	0.000460693
Cd5	Rab27a	Q544U7;Q9ERI2	0.00053443	4.56019	0.109225	53984	0	0	not_regulated	FALSE	0.109225	0.137431	0.179566	0.235714	4.56019	4.43073	2.23943	3.08589	0.000485903	0.00053443	0.000290362	0.000360593
Cd5	Bri3bp	A0A0G2JGE0;Q8BXV2	0.000529274	1.91854	0.0531249	38209	0	0	not_regulated	FALSE	0.113249	0.063884	0.542058	0.0531249	1.68668	1.57294	1.43198	1.91854	0.000424299	0.000447919	0.000438342	0.000529274
Cd5	Ywhag	A8IP69;P61982	0.000516513	1.86231	0.358814	201760	0	0	not_regulated	FALSE	0.95192	0.358814	0.369867	0.888935	0.990448	1.86231	0.704788	1.16556	0.000242668	0.000516513	0.000210124	0.000313174
Cd5	Lamtor1	Q9CQ22;A0A0A6YX02	0.000507482	3.02781	0.0214913	32864	0	0	not_regulated	FALSE	0.271487	0.0214913	0.495036	0.298661	1.38972	3.02781	1.19839	1.47702	0.000205764	0.000507482	0.000215912	0.000239827
Cd5	Rpa3	Q9CQ71	0.000496141	2.32599	0.326617	189535	0	0	not_regulated	FALSE	0.326617	0.511119	0.353932	0.402906	1.14139	1.00598	2.32599	1.22677	0.000200076	0.000199619	0.000496141	0.000235828
Cd5	Prmt1	A0A171KXD3;Q8C2D7;Q80WB1;Q3UIG8;Q80WV6;Q9JIF0-3;Q9JIF0-2;Q9JIF0;A0A140LJF4;A0A140LHF7;Q3TPF5;A0A140LJ70	0.000489817	1.51329	0.0890188	237754	0	0	not_regulated	FALSE	0.712338	0.908776	0.881346	0.0890188	0.801601	0.946678	0.912674	1.51329	0.000236592	0.000316295	0.000327788	0.000489817
Cd5	Cope	D3Z315;O89079;Q9D1J2;F6YFR7	0.000485524	3.39376	0.201206	62035	0	0	not_regulated	FALSE	0.332315	0.435461	0.201206	0.415184	1.67582	2.26966	3.39376	1.93815	0.000197025	0.000302068	0.000485524	0.000249891
Cd5	Prkcsh	Q3U518;Q3TWG2;O08795;O08795-2	0.000476614	3.13516	0.0348723	51202	0	0	not_regulated	FALSE	0.119147	0.0348723	0.20242	0.199642	3.13516	2.3307	2.80413	1.83903	0.000437919	0.000368527	0.000476614	0.000281703
Cd5	Galk1	Q9CXZ9;Q9CWW5;Q80UL3;Q9R0N0	0.00047611	3.71276	0.0242552	199610	0	0	not_regulated	FALSE	0.0242552	0.332	0.0680217	0.185726	2.86698	1.59664	3.71276	2.66942	0.000302134	0.000190472	0.00047611	0.000308504
Cd5	Tuba1c	Q52L87;Q3TIZ0;P68373;Q9JJZ2	0.00047062	6.25597	0.0651162	58674	0	0	not_regulated	FALSE	0.0987381	0.168339	0.290061	0.0651162	3.41395	4.33412	3.54018	6.25597	0.000234188	0.000336555	0.000295507	0.00047062
Cd5	Eif2b2	Q8BK57;Q99LD9;D3Z487	0.00046567	5.40743	0.0411145	32339	0	0	not_regulated	FALSE	0.231067	0.0411145	0.196143	0.409429	3.60178	5.40743	2.57384	2.38172	0.000274003	0.00046567	0.000238262	0.0001987
Cd5	Sdr39u1	Q5M8N4-2;Q5M8N4	0.000455366	2.58399	0.125037	20986	0	0	not_regulated	FALSE	0.388005	0.129469	0.181978	0.125037	1.27465	1.51675	2.58399	1.72911	0.000184597	0.000248654	0.000455366	0.000274615
Cd5	NA	Q1KYL9;P70355;A0A140DKP8;Q6YIY0;G4V4Z2;Q1KYL8;A0A068EWW2;A0A068F126;A0A068ETZ5;G4V4Z1	0.00044876	2.08053	0.629595	NA	0	0	not_regulated	FALSE	0.0453211	0.176315	0.629595	0.0727112	0.13277	0.271676	2.08053	0.182681	2.35345e-05	5.45137e-05	0.00044876	3.55115e-05
Cd5	Gorasp2	Q3V458;A2ATI8;A2ATI6;Q3TG07;A2ATI9;Q3TX06;Q3TIK1;Q99JX3-2;Q99JX3	0.000441885	1.81293	0.137122	18229	0	0	not_regulated	FALSE	0.449056	0.137122	0.559286	0.251057	1.2695	1.81293	0.9399	1.45971	0.000273344	0.000441885	0.000246261	0.000344678
Cd5	Reep5	Q9CQG4;Q921E4;Q5QGU0;G3X8R0;Q60870	0.000441349	1.64816	0.122972	19081	0	0	not_regulated	FALSE	0.122972	0.173388	0.287921	0.196242	1.56758	1.28824	1.64816	1.54902	0.000344966	0.000320916	0.000441349	0.000373828
Cd5	Slc39a7	Q14C53;A0A068BIT0;Q31125	0.000434667	1.6811	0.400845	3085	0	0	not_regulated	FALSE	0.400845	0.788635	0.429424	0.732163	1.6811	1.11469	1.62135	1.20133	0.000370373	0.000278002	0.000434667	0.000290253
Cd5	Faf2	D3YUP4;Q3TDN2-2;Q3TDN2;D3Z4G9;D3Z2H4	0.000434661	1.68021	0.36239	20595	0	0	not_regulated	FALSE	0.226179	0.631202	0.36239	0.674441	0.447419	0.995831	1.68021	1.18955	9.51186e-05	0.000239654	0.000434661	0.000277334
Cd5	Tamm41	G5E881;Q3TUH1;G3UYJ1	0.000432586	4.68817	0.0681075	15008	0	0	not_regulated	FALSE	0.457676	0.303756	0.0681075	0.307903	1.81043	1.09021	4.68817	1.36162	0.000137282	9.35824e-05	0.000432586	0.000113229
Cd5	Farsa	D6RIJ2;Q3U0Y9;Q8BXN0;Q8BJG2;Q4FJQ2;E9PWY9;Q8C0C7	0.000431333	1.56295	0.501255	91029	0	0	not_regulated	FALSE	0.30843	0.431294	0.501255	0.613769	0.890525	0.777144	1.56295	0.954868	0.000201965	0.000199518	0.000431333	0.000237489
Cd5	Rnf115	A0A0G2JFV4;Q3V289;Q3TWA8;Q9D0C1	0.000429564	1.30044	0.315849	1178	0	0	not_regulated	FALSE	0.415315	0.492315	0.462853	0.315849	1.10099	1.0661	1.30044	1.23249	0.000298872	0.000327603	0.000429564	0.000366905
Cd5	Ndufv2	Q9D6J6-2;Q9D6J6;M0QWP9	0.000427496	1.7918	0.162963	44789	0	0	not_regulated	FALSE	0.472018	0.162963	0.547896	0.479452	0.940588	1.7918	1.25524	1.20236	0.000198241	0.000427496	0.000321927	0.000277906
Cd5	Npm3	Q3TAH3;Q9CPP0	0.000416095	1.8935	0.0258485	236748	0	0	not_regulated	FALSE	0.577188	0.0963515	0.0483053	0.0258485	1.20109	1.41889	1.66609	1.8935	0.000240675	0.00032185	0.000406248	0.000416095
Cd5	Septin9	A2A6U5;A2A6U3;Q80UG5-2;Q80UG5-3;Q80UG5;Q3TDR9	0.00041333	1.00017	0.926578	154134	0	0	not_regulated	FALSE	0.830867	0.174985	0.926578	0.907423	0.890442	0.460434	1.00017	0.942672	0.000302408	0.000177013	0.00041333	0.000351089
Cd5	Pcmtd2	Q8BHD8	0.000411865	1.49909	0.464152	4735	0	0	not_regulated	FALSE	0.464152	0.566026	0.959238	0.832889	1.49909	0.549435	1.05219	0.866756	0.000411865	0.00017088	0.000351768	0.000261152
Cd5	Ctla4	Q7TMX1;Q6GTR6;P09793;Q5SSM0	0.000408636	3.03961	0.0282345	2285	0	0	not_regulated	FALSE	0.0282345	0.279303	0.164201	0.152119	3.03961	1.29329	2.22695	2.04996	0.000408636	0.000196817	0.000364305	0.000302227
Cd5	Eif2b4	D3Z780;Q61749;Q61749-2;A0A0J9YUY0	0.000405732	4.32628	0.0568909	20692	0	0	not_regulated	FALSE	0.32628	0.417523	0.360465	0.0568909	2.67714	1.92003	2.31932	4.32628	0.000228943	0.000185871	0.000241353	0.000405732
Cd5	Hspa4	Q99L75;Q3U2G2;Q571M2;Q61316;Q8C6R3	0.000405619	1.26926	0.595509	243655	0	0	not_regulated	FALSE	0.644609	0.595509	0.774789	0.686274	0.748806	1.25495	0.850592	1.26926	0.000213802	0.000405619	0.000295528	0.000397431
Cd5	Eif3e	Q9CT23;Q3UIG0;P60229	0.00040078	3.31835	0.0385132	179438	0	0	not_regulated	FALSE	0.0385132	0.177698	0.304034	0.254933	3.31835	2.09664	2.35828	2.81535	0.00040078	0.000286653	0.000346589	0.000372895
Cd5	Syncrip	G3UZI2;A0A0R4J259;G3V018;Q7TMK9-2;Q7TMK9;G3UXJ6;G3UZ48;G3UWM1	0.000400767	1.19406	0.421419	288314	0	0	not_regulated	FALSE	0.921522	0.2284	0.55259	0.421419	1.02881	0.528469	0.721191	1.19406	0.00031487	0.00018309	0.000268585	0.000400767
Cd5	S100a14	Q9D2Q8	0.000399886	1.1279	0.449287	NA	0	0	not_regulated	FALSE	0.449287	0.275775	0.576656	0.236758	1.1279	0.590992	0.778235	0.55198	0.000399886	0.00023719	0.000335746	0.000214614
Cd5	Cbfb	Q3UYR3;Q08024-4;Q08024-2;Q08024	0.000398521	1.5187	0.152563	104133	0	0	not_regulated	FALSE	0.48842	0.152563	0.260585	0.461336	0.895579	1.5187	1.47818	0.879705	0.000198423	0.000380898	0.000398521	0.000213744
Cd5	Cops3	D3Z036;Q8BX58;Q3UQL2;O88543	0.000398304	1.76086	0.102917	35354	0	0	not_regulated	FALSE	0.217902	0.212248	0.367735	0.102917	1.42094	1.41229	1.4315	1.76086	0.000293088	0.000329758	0.000359293	0.000398304
Cd5	Gpx4	S4R1E5;Q8K4U7;Q3TI34;Q5XJZ8;Q3TIF2;Q76LV0;F7A8H6;O70325-2;O70325;Q91XR9	0.000396619	2.62512	0.111595	114665	0	0	not_regulated	FALSE	0.490634	0.403602	0.180243	0.111595	1.29632	1.59707	2.20944	2.62512	0.000178594	0.000249073	0.0003704	0.000396619
Cd5	Prrc1	Q3UPH1	0.000395168	2.8633	0.0802409	6434	0	0	not_regulated	FALSE	0.144992	0.221813	0.739319	0.0802409	2.10426	1.6258	1.08707	2.8633	0.000264816	0.000231612	0.000166471	0.000395168
Cd5	Ptbp1	Q3TQW3;Q8R509;Q8BGJ5;Q3T984;Q80T07;Q922I7;Q8K144;Q5RJV5;Q8CB58;Q3UBR5;Q3U5I2;Q6NZB8;P17225;Q8C2R5;E9QMW9	0.00037973	1.54517	0.276239	503536	0	0	not_regulated	FALSE	0.637102	0.389511	0.370073	0.276239	0.84996	1.53053	1.34859	1.54517	0.000186287	0.00037973	0.000359667	0.00037139
Cd5	Surf4	Q545Q2;Q64310;Q3U7E6	0.000379451	2.14337	0.35844	40062	0	0	not_regulated	FALSE	0.0484087	0.569468	0.549079	0.35844	0.497513	1.26241	2.14337	1.24398	7.23814e-05	0.000207909	0.000379451	0.000198474
Cd5	Anp32b	Q3UW32;Q9EST5;Q9EST5-2	0.000373436	1.53328	0.576698	540849	0	0	not_regulated	FALSE	0.628478	0.576698	0.758124	0.648698	1.53328	1.15553	1.08172	1.09144	0.000373436	0.000318585	0.000320585	0.000291517
Cd5	Aldh3a2	Q8C5J1;Q99PH3;Q8C3C9;Q3U7B5;Q8BQ93;B1AV77;Q99PH4;B1ATI0;P47740	0.000350115	1.90483	0.161377	7475	0	0	not_regulated	FALSE	0.161377	0.722611	0.525133	0.353971	1.90212	1.28146	1.29584	1.90483	0.000318803	0.00024313	0.000264285	0.000350115
Cd5	Sephs1	Q8BL02;Q6P1B6;Q6NZN9;Q8BH69	0.000347428	1.20276	0.448813	62760	0	0	not_regulated	FALSE	0.102779	0.448813	0.49471	0.545531	0.938701	1.20276	1.16765	0.920284	0.000229531	0.000332922	0.000347428	0.000246778
Cd5	Snap29	Q9ERB0	0.000345795	2.49713	0.0434903	15119	0	0	not_regulated	FALSE	0.193033	0.467956	0.0434903	0.0760123	1.66282	1.44708	2.49713	2.40158	0.000189229	0.000186416	0.000345795	0.000299715
Cd5	Etfb	Q9DCW4;A0A0U1RNR3;A0A0U1RNP5;A0A0N4SVE0	0.000344851	1.48642	0.165166	229949	0	0	not_regulated	FALSE	0.751235	0.165166	0.478787	0.400292	1.07722	1.48642	1.34354	0.75772	0.000220773	0.000344851	0.000335065	0.000170302
Cd5	Tnfrsf18	Q540M6;Q8C4K3;B1ASL6;O35714-4;O35714-3;O35714;O35714-2	0.000341636	1.61008	0.155253	22346	0	0	not_regulated	FALSE	0.249944	0.155253	0.321955	0.562081	1.46857	1.61008	0.771576	1.52135	0.000275272	0.000341636	0.000175987	0.000312727
Cd5	Apobec3	H3BKS1;H3BJJ6;H3BJD1;E2D881;E2D876;Q3TI69;H3BJQ3;Q3U5C5;B5T0I9;H3BKE5;E9QMH1;H3BJ44;H3BJL0;Q99J72-3;Q99J72-4;Q99J72-2;Q99J72;E2D875;E2D874;E2D872;E2D866;E2D865;E2D6P2;B5T0J0;B5T0I8;E2D6P3;B9ZZS3;E2D6P1;B9ZZS2;B5T0I7	0.000339585	1.15139	0.293443	121294	0	0	not_regulated	FALSE	0.439635	0.32527	0.623697	0.293443	0.844974	1.08043	0.934558	1.15139	0.000227248	0.000328927	0.000305842	0.000339585
Cd5	Qrich1	G3X8R5;Q3UA37;Q922W2;Q8BUN3	0.000338879	2.39117	0.0808469	6292	0	0	not_regulated	FALSE	0.0836929	0.280611	0.59894	0.0808469	2.39117	2.11468	1.1351	1.82861	0.000338503	0.000338879	0.000195534	0.000283884
Cd5	M3a	Q7YP94;Q7YP88;Q0WXH3;Q31166;Q8MHM0;Q31093;F8VQG4;Q9XRZ3;Q31129	0.000337662	1.40654	0.133329	NA	0	0	not_regulated	FALSE	0.133329	0.481151	0.482829	0.381655	1.40654	0.84637	1.14076	0.963298	0.000337662	0.000230006	0.000333242	0.000253606
Cd5	Rcn2	Q3TE95;Q8BP92	0.000334018	2.24831	0.106192	4733	0	0	not_regulated	FALSE	0.359657	0.106192	0.706748	0.116846	2.14409	2.24831	1.02694	2.0374	0.000281389	0.000334018	0.000164001	0.00029323
Cd5	Cox5a	P12787	0.000330747	2.24968	0.103702	480397	0	0	not_regulated	FALSE	0.103702	0.392786	0.450005	0.170648	1.87082	1.71682	2.24968	1.97709	0.000226034	0.000234809	0.000330747	0.000261961
Cd5	Eif3c	Q8R1B4;Q66JU1	0.000329711	5.06856	0.0319729	117740	0	0	not_regulated	FALSE	0.0562276	0.0334797	0.0772547	0.0319729	4.43721	5.06856	3.81194	4.50405	0.000254982	0.000329711	0.000266552	0.00028384
Cd5	Tcf7	Q00417;D3Z1L0;Q80UF1;Q8C402;B7ZNN3;Q8CAI6;D3Z654;Q8BGZ9;Q3TYB0;Q8BS68;F6XQR1;F6WPX2;E9Q990;D3YWT3;A0A0R4J1G0;Q80WT9;E9QQ91;D3Z2K5;Q3V1G9;A1A550;E9QQ90;A1A549;E9QQ89;P27782-2;Q924A0-9;Q00417-2;P27782;Q924A0-2;Q924A0-3;Q924A0;Q924A0-8;Q9Z1J1;Q924A0-4	0.000328715	3.02681	0.0774004	24683	0	0	not_regulated	FALSE	0.0811367	0.305388	0.0774004	0.31336	2.06233	1.08889	3.02681	1.58733	0.000184059	0.00011001	0.000328715	0.000155359
Cd5	Eif3a	P23116;Q3UL99;Q6A0B9;Q3UEK3;Q3TKF9;Q3UM46	0.000327426	4.22819	0.0220787	146199	0	0	not_regulated	FALSE	0.0584349	0.0268701	0.178172	0.0220787	4.22819	3.76416	3.08833	4.10761	0.000307333	0.000309722	0.000273158	0.000327426
Cd5	Kdelr1	Q99JH8;Q9CQM2	0.000326104	1.80851	0.0637267	2326	0	0	not_regulated	FALSE	0.0637267	0.326797	0.293084	0.531326	1.80851	1.6847	1.59077	1.40907	0.000304674	0.000321281	0.000326104	0.000260326
Cd5	Hnrnpa0	Q9CX86	0.000319511	1.02746	0.59774	596337	0	0	not_regulated	FALSE	0.571557	0.243669	0.59774	0.727857	0.771933	0.328532	1.02746	0.986813	0.000197273	9.50415e-05	0.000319511	0.000276561
Cd5	Eif2b3	A4FUS0;A0AUM9;B1AUN3;Q3UKV0;B1AUN2	0.000319486	3.286	0.0637871	NA	0	0	not_regulated	FALSE	0.0637871	0.250596	0.0817446	0.0914828	3.28257	2.23365	3.28088	3.286	0.000262688	0.000202344	0.000319486	0.000288379
Cd5	Atp6v1g1	Q5HZY7;Q3U7E0;Q9CR51	0.000318084	1.09741	0.502633	15985	0	0	not_regulated	FALSE	0.387873	0.502633	0.27381	0.493088	0.988388	1.09741	0.773862	0.999966	0.000253077	0.000318084	0.000241115	0.000280789
Cd5	Gtf2i	G3UYD0;Q3UHU8;Q9ESZ8-5;Q9ESZ8-4;Q9ESZ8-3;Q9ESZ8-6;Q9ESZ8-2;Q9ESZ8	0.000315114	1.36078	0.766664	21553	0	0	not_regulated	FALSE	0.472126	0.594809	0.766664	0.691929	0.525882	0.625805	1.36078	0.749052	0.000100077	0.000134813	0.000315114	0.000156324
Cd5	Mvp	Q8C2S9;Q3THX5;E9Q3X0;Q9EQK5;Q3U7S9	0.000315078	1.47637	0.143053	3195	0	0	not_regulated	FALSE	0.530587	0.815646	0.913676	0.143053	0.82781	1.0816	0.967003	1.47637	0.000161096	0.000238271	0.000228991	0.000315078
Cd5	Srgap2	A0A087WRV4;Q3UPB8;A0A087WNM1;Q91Z67	0.000314709	1.18864	0.282097	2187	0	0	not_regulated	FALSE	0.160277	0.494531	0.241392	0.282097	0.948388	0.914472	0.881915	1.18864	0.000228968	0.000249924	0.00025909	0.000314709
Cd5	Smap2	Q7TN29-2;Q7TN29;Q3UM96	0.00030717	2.60569	0.0614063	6961	0	0	not_regulated	FALSE	0.0614063	0.132696	0.304073	0.182704	2.46186	2.60569	1.37901	2.4323	0.000256372	0.00030717	0.000174747	0.000277775
Cd5	4921504E06Rik	Q9D5T8;Q8CET2	0.000305699	1.51727	0.749891	NA	0	0	not_regulated	FALSE	0.829581	0.595962	0.749891	0.776332	0.91737	0.768763	1.51727	1.02523	0.000151894	0.000144091	0.000305699	0.00018616
Cd5	Ndufs2	Q91WD5;D3YXT0	0.000300877	5.22834	0.0362954	39377	0	0	not_regulated	FALSE	0.0842021	0.150908	0.163832	0.0362954	3.75493	4.45441	4.10211	5.22834	0.000197041	0.000264604	0.000261938	0.000300877
Cd5	Arhgap9	Q8QZW8;Q3TIR9;Q1HDU4;Q78T58;Q8C8F0	0.000291991	1.41726	0.541304	NA	0	0	not_regulated	FALSE	0.541304	0.39752	0.872838	0.794783	1.41726	0.619299	0.911641	1.14255	0.000291991	0.000144434	0.000228549	0.000258146
Cd5	Nfs1	F7CZD1;F6TXD3;Q921V3;Q9Z1J3-2;Q9Z1J3	0.000285165	1.34932	0.410583	12188	0	0	not_regulated	FALSE	0.619376	0.410583	0.619714	0.483295	1.04329	1.03916	1.34932	1.01889	0.000181197	0.000204305	0.000285165	0.000194064
Cd5	Noc2l	Q8BHX6;Q3UZI6;J3QK52;Q9WV70	0.000283311	4.80971	0.0276455	9680	0	0	not_regulated	FALSE	0.0531685	0.0276455	0.117109	0.0529327	3.80105	4.80971	3.40744	3.40849	0.000197788	0.000283311	0.000215754	0.000194503
Cd5	Agk	Q9ESW4	0.000283276	4.89752	0.0340615	30265	0	0	not_regulated	FALSE	0.0340615	0.0353288	0.334611	0.0959023	3.00828	4.89752	1.98519	4.35801	0.00015371	0.000283276	0.000123431	0.000244198
Cd5	Prpf19	Q99KP6;Q99KP6-3;Q99KP6-2	0.000282569	1.77196	0.204391	204083	0	0	not_regulated	FALSE	0.393091	0.233914	0.390133	0.204391	1.39012	1.42346	1.7652	1.77196	0.000182871	0.000211977	0.000282569	0.000255634
Cd5	Ddx3x	B9EKE9;B7ZWF1;Q3TQX5;Q62167;B9EIA2;P16381;Q3U484;Q62095	0.000281929	1.44176	0.0915616	60765	0	0	not_regulated	FALSE	0.797445	0.137646	0.0915616	0.583467	1.05472	0.607394	1.44176	1.13385	0.000169492	0.000110492	0.000281929	0.000199819
Cd5	Ank3	A0A087WNU5;W6PPR4;A0A087WRU2;W6PPA1;S4R2K9	0.000281864	1.49451	0.73928	NA	0	0	not_regulated	FALSE	0.315954	0.375342	0.73928	0.119848	0.543018	0.474179	1.49451	0.390735	8.41629e-05	8.31951e-05	0.000281864	6.64138e-05
Cd5	Psme3	A2A4J1;Q4FK54;P61290;A2A4J3	0.000281625	1.41932	0.188625	145538	0	0	not_regulated	FALSE	0.465897	0.344731	0.188625	0.303729	1.27841	0.921547	1.39659	1.41932	0.000211854	0.000172875	0.000281625	0.000257938
Cd5	Srp68	Q8K258;A2AAN2;Q8BMA6	0.00028134	3.00314	0.0296133	40902	0	0	not_regulated	FALSE	0.546165	0.0296133	0.205884	0.0466116	1.44578	2.97348	2.87723	3.00314	0.000116178	0.00027048	0.00028134	0.000264646
Cd5	Nsf	P46460	0.000276651	1.7774	0.123777	31104	0	0	not_regulated	FALSE	0.230128	0.123777	0.286562	0.13833	1.49863	1.51181	1.71243	1.7774	0.000198966	0.000227212	0.000276651	0.000258785
Cd5	Eif3b	Q8CIJ3;Q8JZQ9	0.000274762	3.4081	0.020923	128983	0	0	not_regulated	FALSE	0.063405	0.0782176	0.504382	0.020923	2.72458	3.4081	1.66407	3.06508	0.000194042	0.000274762	0.000144213	0.000239391
Cd5	Cap1	Q3UVJ2;Q3U0U5;P40124;Q3UNQ0;Q3TC53	0.000274297	1.31976	0.618715	549957	0	0	not_regulated	FALSE	0.618715	0.642327	0.900779	0.763452	1.31976	1.30169	1.00736	1.21706	0.000245673	0.000274297	0.000228182	0.000248453
Cd5	Prkaca	P05132-2;P05132;J9JDU9	0.000268061	2.27605	0.119653	21202	0	0	not_regulated	FALSE	0.691248	0.308153	0.873103	0.119653	1.19894	1.26194	1.05125	2.27605	0.00012876	0.000153416	0.00013738	0.000268061
Cd5	Hk1	G3UVV4;Q6GQU1;Q3UPC4;Q3TJE3;P17710-3;P17710-4;P17710;P17710-2;Q3UE51;Q3TTB4	0.000264185	3.28392	0.0708608	99331	0	0	not_regulated	FALSE	0.0924235	0.13148	0.647603	0.0708608	2.41372	2.18355	0.831107	3.28392	0.000177065	0.000181325	7.4189e-05	0.000264185
Cd5	Rfc5	Q5HZI8;Q3UDK3;Q9D0F6;Q8CFZ9	0.000263092	3.81099	0.0201566	146416	0	0	induced	FALSE	0.100598	0.123431	0.0836552	0.0201566	1.46619	2.94567	3.81099	3.29097	8.31813e-05	0.000189176	0.000263092	0.000204752
Cd5	Pafah1b1	Q5SW18;Q3UGR6;Q3TJG1;Q3TIK0;P63005;Q3UHM0;Q3UH92;P63005-2	0.000261629	2.57449	0.0884751	120945	0	0	not_regulated	FALSE	0.414551	0.0884751	0.203741	0.150477	1.64931	2.57449	2.11285	1.81921	0.000148064	0.000261629	0.000230808	0.000179102
Cd5	Ndufb10	D3YUK4;Q9DCS9	0.000259657	1.79624	0.142525	61522	0	0	not_regulated	FALSE	0.142525	0.298533	0.344698	0.147914	1.79624	1.66397	1.44549	1.49796	0.000247612	0.000259657	0.000242469	0.000226452
Cd5	Sf1	D3YVH4;Q3TZI3;E9Q4Q2;D3YZC9;D3YZD0;Q3UK67;Q3UI45;Q64213-2;Q64213-3;Q64213	0.000258072	1.56508	0.269363	69449	0	0	not_regulated	FALSE	0.356454	0.247028	0.269363	0.42379	0.492613	0.815663	1.56508	1.01692	6.67536e-05	0.00012512	0.000258072	0.000151122
Cd5	Sash3	Q8K352	0.000257919	2.33063	0.202855	66139	0	0	not_regulated	FALSE	0.298142	0.63629	0.615844	0.202855	1.27386	1.1943	1.03483	2.33063	0.000128547	0.000136427	0.000127071	0.000257919
Cd5	Rsu1	Q9CUS2;Q9CSE4;A2AUR7;Q9D031;Q01730;Q3TFN7	0.000257861	1.30812	0.271364	61269	0	0	not_regulated	FALSE	0.412253	0.271364	0.83641	0.327449	0.931032	1.30812	0.992377	1.27406	0.000162127	0.000257861	0.000210283	0.000243305
Cd5	Slc1a5	Q9ESU7;Q3UFR4;Q5U647;P51912	0.000257652	3.70574	0.0270808	5507	0	0	not_regulated	FALSE	0.0454649	0.116494	0.0270808	0.0359683	3.11195	2.87338	3.14158	3.70574	0.000197298	0.00020622	0.000242367	0.000257652
Cd5	Dlst	Q9D2G2;Q9D2G2-2	0.000255852	1.83613	0.245236	73452	0	0	not_regulated	FALSE	0.245236	0.775817	0.694625	0.435977	1.83613	1.03361	0.80014	0.61672	0.000255852	0.000163038	0.000135671	9.42414e-05
Cd5	Fam3c	G3X9I1;G5E911;Q6NSU0;Q91VU0;E9Q8C5;E9Q6F0	0.000255414	1.89718	0.0721006	24703	0	0	not_regulated	FALSE	0.167844	0.408621	0.521954	0.0721006	1.54863	0.927863	1.27462	1.89718	0.000190115	0.000128943	0.000190407	0.000255414
Cd5	Sfn	Q9JJ20;O70456	0.000255383	1.39457	0.542475	168815	0	0	not_regulated	FALSE	0.67685	0.542475	0.125591	0.0920404	1.34689	1.39457	0.51995	0.437759	0.000217888	0.000255383	0.000102352	7.76616e-05
Cd5	Dlat	Q8BMF4	0.000250259	1.08189	0.88433	61566	0	0	not_regulated	FALSE	0.588358	0.88433	0.83999	0.496035	0.776816	1.08189	0.934947	0.824507	0.000158736	0.000250259	0.000232477	0.000184766
Cd5	Gbp2	Q3UDC0;Q3UDC7;Q9Z0E6	0.000249387	2.44187	0.135475	183211	0	0	not_regulated	FALSE	0.170217	0.247792	0.445245	0.135475	1.91245	1.73845	1.13779	2.44187	0.000178103	0.000183271	0.000128937	0.000249387
Cd5	Selenof	A0A0R4J0K1;Q9ERR7	0.000248272	1.25225	0.403171	23648	0	0	not_regulated	FALSE	0.403171	0.505334	0.616528	0.406807	1.25225	1.19885	0.910672	0.938347	0.00022909	0.000248272	0.000202727	0.000188255
Cd5	Ythdf1	A2AWN8;P59326;Q3TH60	0.000245243	2.24449	0.0915835	3669	0	0	not_regulated	FALSE	0.558671	0.0915835	0.159154	0.52281	1.2414	1.75897	2.24449	1.64877	0.000111469	0.000178794	0.000245243	0.000162358
Cd5	Sptlc2	Q3UZQ0;Q8BNV0;Q542D6;P97363;Q8C9F8;Q3UT78;Q6A053	0.000243765	2.54891	0.0338995	4644	0	0	not_regulated	FALSE	0.0338995	0.0348674	0.0582967	0.107288	2.3186	2.54891	1.95461	2.11984	0.000195882	0.000243765	0.000200939	0.000196399
Cd5	Selenot	P62342	0.000243242	1.23538	0.622714	19880	0	0	not_regulated	FALSE	0.53768	0.451838	0.622714	0.734125	0.901723	0.937029	1.23538	1.08403	0.000145906	0.000171634	0.000243242	0.00019236
Cd5	Rtn4	Q8BH78;Q8K3G7;Q8BHF5;Q99P72;Q78NS1;Q99P72-1;Q99P72-3	0.000240364	2.37714	0.0336803	7054	0	0	not_regulated	FALSE	0.203649	0.155727	0.175035	0.0336803	2.37714	1.90287	1.59406	2.13115	0.000240364	0.000217807	0.000196135	0.000236318
Cd5	Cacybp	A0A0A6YY29;Q9CXW3	0.000240363	1.06311	0.340585	448656	0	0	not_regulated	FALSE	0.36869	0.185649	0.340585	0.40155	1.01901	0.771537	1.06311	0.853884	0.000189335	0.000162278	0.000240363	0.000173989
Cd5	Evl	Q6PB99;F8WJB9;E9PVP4;P70429-2;P70429	0.000238445	2.52034	0.39525	124796	0	0	not_regulated	FALSE	0.707658	0.745921	0.39525	0.604788	1.40192	1.1223	2.52034	1.60449	0.000108998	9.87763e-05	0.000238445	0.000136804
Cd5	Degs1	O09005	0.000238443	1.54614	0.324578	8396	0	0	not_regulated	FALSE	0.349052	0.481888	0.446576	0.324578	1.24607	1.30893	1.54614	1.47892	0.000157922	0.000187787	0.000238443	0.00020555
Cd5	Ipo8	Q7TMY7-2;Q7TMY7;B2KGD7	0.000236986	2.06156	0.694687	1621	0	0	not_regulated	FALSE	0.778825	0.28107	0.694687	0.17788	1.63354	0.540671	2.06156	0.498084	0.000154319	5.78194e-05	0.000236986	5.16016e-05
Cd5	H2-T23	Q9XR35;Q9TQM0;Q3V014;O98032;P06339;Q9XR36;Q4FZH9;Q9TQB1;Q9TQL9;A7VMS5	0.000236959	1.73451	0.051619	10871	0	0	not_regulated	FALSE	0.130877	0.161168	0.051619	0.551163	1.73451	1.73294	1.73149	1.44431	0.000195071	0.000220623	0.000236959	0.000178134
Cd5	Slamf7	A0A0A6YWL9;A0A0A6YW73;Q18PG4;Q3T9A2;A0A0R4J2D8;Q18PI2;A0A0R4J2D6;Q8BHK6-4;Q8BHK6-3;Q8BHK6-2;Q8BHK6	0.000230599	2.01884	0.22525	663	0	0	not_regulated	FALSE	0.208321	0.298864	0.22525	0.312362	0.920152	2.01884	1.10911	1.62375	9.28467e-05	0.000230599	0.000136181	0.000179678
Cd5	Vmp1	Q99KU0	0.000230166	1.64584	0.161023	2535	0	0	not_regulated	FALSE	0.29611	0.161023	0.402799	0.459283	1.14119	1.07423	1.64584	1.37492	0.000131153	0.000139754	0.000230166	0.000173287
Cd5	Pigu	Q3TRB7;Q3TAA8;Q8K358	0.000228235	1.32922	0.156589	2511	0	0	not_regulated	FALSE	0.224541	0.652492	0.255275	0.156589	0.918237	0.993228	1.32922	1.05566	0.00012957	0.000158653	0.000228235	0.000163359
Cd5	Sf3b6	P59708	0.000227886	1.32667	0.224496	167281	0	0	not_regulated	FALSE	0.239108	0.224496	0.324414	0.461028	1.22443	1.07131	1.22267	1.32667	0.000187545	0.000185753	0.000227886	0.000222846
Cd5	Cr1l	A0A0A6YVT1;A0A0A6YXN9;A0A0A6YY75;Q64735-2;Q64735;A0A0A6YXR6;Q62479	0.000226781	1.53537	0.17032	15434	0	0	not_regulated	FALSE	0.306071	0.395854	0.455098	0.17032	0.994291	1.04059	1.31837	1.53537	0.000133918	0.000158655	0.000216072	0.000226781
Cd5	Myl10	A0A0G2JDZ4;E9QNY3	0.000226513	1.20651	0.426676	NA	0	0	not_regulated	FALSE	0.436942	0.348245	0.426676	0.422064	1.08618	0.851378	1.20651	0.971904	0.000167582	0.000148696	0.000226513	0.000164445
Cd5	H1-0	Q8C1Y3;Q3U4Y0;P10922	0.000226374	1.16054	0.149658	18070	0	0	not_regulated	FALSE	0.20306	0.37344	0.473607	0.149658	1.12841	0.992076	0.939056	1.16054	0.000200708	0.000199752	0.000203247	0.000226374
Cd5	Nop58	A0A0A0MQ76;Q6DFW4	0.000226054	1.37081	0.225358	425664	0	0	not_regulated	FALSE	0.436297	0.728096	0.555943	0.225358	0.78565	0.901919	1.34949	1.37081	0.000108152	0.000140547	0.000226054	0.000206945
Cd5	Slc7a1	Q3TQZ8;E9Q3N1;Q3UTL4;Q3UGD6;G3MV68;G3MV66;G3MV65;Q09143;D3Z161	0.000225955	2.18991	0.11624	6003	0	0	not_regulated	FALSE	0.847224	0.11624	0.171373	0.332106	0.957756	2.16789	2.18991	1.44835	8.12111e-05	0.000208088	0.000225955	0.00013468
Cd5	Sh3glb1	A0A0G2JEC4;Q9JK48-3;Q9JK48;Q9JK48-2	0.000225889	1.05857	0.667522	11716	0	0	not_regulated	FALSE	0.667522	0.760481	0.368469	0.551979	1.03976	1.05857	0.594255	0.810114	0.000196	0.000225889	0.000136312	0.000167471
Cd5	Hspe1	Q9JI95;Q4KL76;Q64433	0.000223196	1.16359	0.183121	1421370	0	0	not_regulated	FALSE	0.183121	0.235994	0.246133	0.528896	1.12598	0.908653	0.776118	1.16359	0.000196947	0.000179914	0.000165189	0.000223196
Cd5	Eif2s2	Q3ULL5;Q99L45;E0CXJ3	0.000221648	1.55721	0.320256	168981	0	0	not_regulated	FALSE	0.470996	0.747963	0.320256	0.437387	1.3898	0.950549	1.55721	0.689254	0.000162567	0.000125865	0.000221648	8.84158e-05
Cd5	Celf1	A0A0R4J0T5;P28659-2;P28659-3;P28659;P28659-4	0.000220916	2.11161	0.168186	20071	0	0	not_regulated	FALSE	0.54614	0.40376	0.168186	0.327177	0.920509	1.17488	2.11161	1.46515	7.9142e-05	0.000114346	0.000220916	0.000138143
Cd5	Tagln2	Q9WVA4	0.000220697	1.16421	0.663702	1451660	0	0	not_regulated	FALSE	0.663702	0.552685	0.765498	0.624622	1.16421	0.765136	0.985996	0.7255	0.00021415	0.000159321	0.000220697	0.00014635
Cd5	Comtd1	Q8BIG7;H3BJ37	0.000220517	1.86151	0.149414	18073	0	0	not_regulated	FALSE	0.15211	0.281206	0.149414	0.603804	1.40711	1.30456	1.86151	1.05233	0.000136984	0.000143766	0.000220517	0.000112348
Cd5	Dnajb1	Q3TU79;Q9QYJ3;Q3TYL7;Q3TIT6	0.000219359	2.07455	0.0578994	42179	0	0	not_regulated	FALSE	0.327225	0.0578994	0.155465	0.150147	1.15049	1.44467	2.07455	1.65148	9.99721e-05	0.000142106	0.000219359	0.000157376
Cd5	Rab19	P35294	0.000218604	2.14425	0.235236	8447	0	0	not_regulated	FALSE	0.320782	0.591889	0.387084	0.235236	1.11838	1.39526	1.65717	2.14425	0.000103969	0.000146831	0.000187463	0.000218604
Cd5	Tollip	Q8C5G6;Q8BQL7;Q9QZ06	0.000218009	1.11558	0.426063	1727	0	0	not_regulated	FALSE	0.193164	0.426063	0.597189	0.680316	0.806378	1.11558	1.07677	1.08842	0.000134169	0.000210118	0.000218009	0.000198601
Cd5	Rrm1	Q05DU8;Q6NZB3;P07742	0.000216559	3.53017	0.044582	207974	0	0	not_regulated	FALSE	0.044582	0.21245	0.0798465	0.050508	3.53017	3.0729	2.90961	3.36674	0.000207058	0.00020403	0.000207667	0.000216559
Cd5	Hccs	Q8BP79;P53702	0.000214949	1.8628	0.166976	23054	0	0	not_regulated	FALSE	0.333193	0.166976	0.482467	0.553043	1.65468	1.8628	1.40715	0.959259	0.00016867	0.000214949	0.000174541	0.000107233
Cd5	Lmf2	Q8C3X8	0.000211345	2.18877	0.144479	5685	0	0	not_regulated	FALSE	0.379328	0.799911	0.144479	0.213923	1.47066	1.19156	2.18877	1.90819	0.0001167	0.000107034	0.000211345	0.000166053
Cd5	Nop56	F7CHQ7;Q3USZ5;Q3UJZ7;Q9D6Z1;F6U250;F6V095;A2APD7	0.000210809	1.13226	0.533502	293515	0	0	not_regulated	FALSE	0.356398	0.25952	0.533502	0.365107	0.73797	0.718804	1.13226	0.745155	0.000112914	0.000124499	0.000210809	0.000125033
Cd5	Sh2d1a	Q544F1;W0BZ77;O88890-2;O88890;B2RWI0;Q6P0X5	0.000208734	1.06872	0.327415	112880	0	0	not_regulated	FALSE	0.439228	0.23918	0.545493	0.327415	0.742358	0.58989	0.803809	1.06872	0.000132213	0.000118927	0.0001742	0.000208734
Cd5	Ube2j1	F6SPK0;Q3UDP8;Q3TV38;Q9JJZ4;B1AWT7	0.000207436	1.99838	0.0542394	2575	0	0	not_regulated	FALSE	0.302844	0.294007	0.0542394	0.255392	1.61425	1.92559	1.99838	1.35004	0.000137701	0.000185943	0.000207436	0.000126294
Cd5	Sf3b3	B2RSV4;Q921M3;Q921M3-2	0.000207149	2.27771	0.0374293	116956	0	0	not_regulated	FALSE	0.920947	0.077182	0.0412248	0.0374293	1.03927	2.07325	2.06671	2.27771	8.56048e-05	0.000193316	0.000207149	0.000205749
Cd5	Heatr3	Q3USC0;Q8BQM4;E9PWH6	0.000207115	3.9789	0.0459416	8904	0	0	not_regulated	FALSE	0.398751	0.418294	0.430788	0.0459416	1.87914	1.96393	1.797	3.9789	8.91946e-05	0.000105525	0.000103792	0.000207115
Cd5	Cd4	O55054;Q61396;Q3TSV7;P06332	0.000207068	1.31869	0.639203	68326	0	0	not_regulated	FALSE	0.639203	0.0786974	0.253667	0.0646213	1.31869	0.37726	0.508002	0.412631	0.000207068	6.70593e-05	9.70667e-05	7.1056e-05
Cd5	Cul5	Q2M4H5;E9PV12;G3X914;Q9D5V5;E9Q6Z0;Q8BYN6	0.00020685	1.07927	0.841846	6854	0	0	not_regulated	FALSE	0.841846	0.705303	0.63109	0.702118	1.07927	0.77699	0.578215	0.788143	0.00020685	0.000168574	0.00013485	0.000165654
Cd5	Synj2bp	Q6Y642;Q3UFD0;E9PVN6;Q9D6K5-3;Q9D6K5-2;Q9D6K5;Q9D6K5-4	0.00020624	1.47194	0.114935	32823	0	0	not_regulated	FALSE	0.368166	0.114935	0.377557	0.116441	1.4162	1.47194	1.39499	1.42713	0.000172064	0.000202443	0.00020624	0.000190151
Cd5	Arf4	Q14BR4;P61750;Q9DD04;E9Q798	0.000200842	1.37386	0.192022	49900	0	0	not_regulated	FALSE	0.565039	0.393887	0.192022	0.197472	1.15349	1.05817	1.27614	1.37386	0.000149189	0.000154926	0.000200842	0.000194864
Cd5	Dbt	Q7TND9;P53395	0.000200793	1.42833	0.362442	15351	0	0	induced	FALSE	0.0127974	0.684197	0.362442	0.134688	0.121575	1.16414	1.42833	0.428793	1.40453e-05	0.000152244	0.000200793	5.43254e-05
Cd5	Hal	Q8CE60;B2RXW1;P35492	0.000198518	1.59284	0.355128	NA	0	0	not_regulated	FALSE	0.365679	0.611296	0.374264	0.355128	1.59284	0.724485	0.612984	1.35583	0.000198518	0.000102213	9.29634e-05	0.000185311
Cd5	Sigirr	Q3V005;Q3UKS3;Q9JLZ8;Q9JLZ8-2	0.000198236	3.21533	0.122011	16103	0	0	not_regulated	FALSE	0.122011	0.196564	0.137887	0.443738	3.21533	2.77412	2.11045	1.37653	0.000198236	0.000193611	0.000158331	9.30703e-05
Cd5	Tubal3	Q3UX10	0.000195231	2.29893	0.0321682	9055	0	0	not_regulated	FALSE	0.731557	0.0321682	0.328487	0.216381	1.22441	2.29893	1.10858	1.64205	9.18548e-05	0.000195231	0.000101199	0.000135092
Cd5	Tomm34	Q9CYG7-2;Q9CYG7	0.000194412	1.61141	0.247837	156930	0	0	not_regulated	FALSE	0.590715	0.65834	0.247837	0.0664753	0.645144	1.61141	1.50104	0.477548	6.86674e-05	0.000194155	0.000194412	5.57416e-05
Cd5	Prpf31	Q8CCF0-2;Q8CCF0	0.000194207	2.58463	0.0857537	47298	0	0	not_regulated	FALSE	0.210311	0.615671	0.198309	0.0857537	0.880332	1.22369	2.58463	2.29587	5.43597e-05	8.55363e-05	0.000194207	0.00015547
Cd5	Ppp4r3a	E9Q481;Q6P2K6	0.000193185	5.15451	0.0497963	5228	0	0	not_regulated	FALSE	0.0497963	0.099819	0.0824679	0.0620201	5.15451	2.79196	3.88517	4.35085	0.000193185	0.000118452	0.000177186	0.000178825
Cd5	Atad3	Q925I1-2;Q925I1	0.000192061	2.47601	0.134074	21422	0	0	not_regulated	FALSE	0.231663	0.265729	0.342577	0.134074	1.77064	1.78777	2.47601	2.20808	0.000112871	0.000129007	0.000192061	0.00015436
Cd5	Pdia6	Q3THH1;Q922R8;Q9DAB4;Q3TML0;Q3TJL8	0.000191145	1.80649	0.0932977	152273	0	0	not_regulated	FALSE	0.244673	0.177615	0.0932977	0.191589	1.80649	1.46885	1.59671	1.40205	0.000177721	0.000163579	0.000191145	0.000151264
Cd5	Cat	Q8C6E3;Q542K4;Q3UZE7;Q3TVZ1;P24270;Q3UF58;Q91XI2	0.000190707	1.6378	0.194769	61608	0	0	not_regulated	FALSE	0.796036	0.559444	0.674541	0.194769	0.906924	1.26693	0.740182	1.6378	9.62957e-05	0.000152279	9.56335e-05	0.000190707
Cd5	Sh3kbp1	B1AZ85;E9Q0C1;Q3TA88;Q8R550-8;Q8R550-3;Q8R550-2;Q8R550	0.000189788	1.20296	0.308144	59250	0	0	not_regulated	FALSE	0.282716	0.387298	0.308144	0.597012	0.887997	1.06575	1.20296	1.01015	0.000115131	0.000156417	0.000189788	0.000143627
Cd5	Mcm7	D3Z6N3;Q3UDI8;Q3U4T8;Q3V122;Q61881	0.000187384	1.42858	0.664453	273016	0	0	not_regulated	FALSE	0.645104	0.664453	0.232395	0.721789	0.909865	1.42858	0.682488	0.923364	0.000105428	0.000187384	9.62297e-05	0.000117333
Cd5	Slc30a7	Q9JKN1	0.000186738	1.37373	0.281099	3582	0	0	not_regulated	FALSE	0.574187	0.516758	0.346196	0.281099	0.9404	1.03731	1.07443	1.37373	0.000116567	0.000145553	0.000162061	0.000186738
Cd5	Samhd1	Q6ZQM3;Q3UDX7;Q8C5C0;E9PYG9;Q3TCJ7;F6TVP2;E9Q0K6;F8WJE0;Q60710	0.00018259	2.61109	0.132827	489112	0	0	not_regulated	FALSE	0.482354	0.506005	0.188994	0.132827	1.79388	1.55477	2.23215	2.61109	0.000114387	0.000112228	0.000173198	0.00018259
Cd5	Ndufa9	A0A0R3P9C8;Q9DC69	0.000180922	2.75755	0.0361923	51914	0	0	not_regulated	FALSE	0.284188	0.241917	0.115615	0.0361923	1.64436	2.02197	2.62914	2.75755	9.29906e-05	0.000129439	0.000180922	0.000171015
Cd5	Ptprk	Q8C462;B2RRF0;P35822	0.000175638	3.07227	0.420191	NA	0	0	not_regulated	FALSE	0.420191	0.497306	0.48477	0.548463	2.68439	2.04855	3.07227	2.15832	0.000126116	0.000108948	0.000175638	0.000111201
Cd5	Xrcc6	A0A0R4J187;P23475;E9Q163;E9Q0B8	0.000174728	2.72132	0.0202555	24972	0	0	induced	FALSE	0.301938	0.0202555	0.523058	0.260362	1.04249	2.72132	0.773545	1.60655	5.91295e-05	0.000174728	5.33894e-05	9.99303e-05
Cd5	Slc25a1	Q8JZU2;F6VVY4	0.000172189	2.28108	0.21661	36814	0	0	not_regulated	FALSE	0.21661	0.328259	0.365369	0.667494	2.28108	1.66404	1.27614	1.0617	0.000172189	0.000142193	0.000117219	8.78892e-05
Cd5	Rhot2	Q8JZN7;H3BKL2;H3BL14;Q8BG51;Q8BG51-2;Q8BG51-3;Q8BG51-4	0.000172033	1.74572	0.0499092	6425	0	0	not_regulated	FALSE	0.101143	0.0499092	0.669501	0.244128	1.45404	1.74572	1.06855	1.56833	0.00012658	0.000172033	0.000113193	0.000149725
Cd5	Tm9sf4	Q8BH24;Q14B57	0.00017066	3.03136	0.0368425	5729	0	0	not_regulated	FALSE	0.399033	0.0368425	0.311511	0.0772261	1.01409	3.03136	1.31788	2.38953	5.04337e-05	0.00017066	7.97547e-05	0.000130324
Cd5	Cnot10	Q8BH15-5;Q8BH15-4;Q8BH15-3;Q8BH15-2;Q8BH15;Q3TJV1	0.000170251	2.00461	0.0798023	6063	0	0	not_regulated	FALSE	0.171002	0.242504	0.0798023	0.265559	1.44382	2.00461	1.61171	1.69186	0.000108324	0.000170251	0.000147141	0.000139202
Cd5	Prpf40a	Q9R1C7-2;Q9R1C7;A0PJI0;A0JLM8;A2AQW6	0.000168024	3.15591	0.0376591	19969	0	0	not_regulated	FALSE	0.348115	0.0376591	0.0982841	0.419625	1.80747	3.12016	3.15591	1.70584	7.90825e-05	0.000154539	0.000168024	8.18501e-05
Cd5	Twf2	Q9Z0P5;Q9Z0P5-2	0.000165808	1.12778	0.87974	216538	0	0	not_regulated	FALSE	0.218295	0.0792487	0.87974	0.20913	0.55628	0.40376	1.12778	0.535398	6.72108e-05	5.52226e-05	0.000165808	7.09401e-05
Cd5	Ppm1b	Q3V461;Q5BKS2;Q99NF7;Q546R1;P36993-2;P36993-4;P36993;P36993-3;P36993-5	0.000165195	1.33974	0.538484	10853	0	0	not_regulated	FALSE	0.540858	0.538484	0.532166	0.683232	1.33974	1.26921	0.930619	0.943182	0.000154041	0.000165195	0.000130203	0.000118927
Cd5	Pex14	Q9QX52;Q9R0A0	0.000164218	1.52227	0.158629	4396	0	0	not_regulated	FALSE	0.330728	0.158629	0.132935	0.457811	1.26643	1.52227	0.760018	1.44214	0.000120687	0.000164218	8.8133e-05	0.000150715
Cd5	Lsm14a	F6X2V9;Q8K2F8	0.000163752	1.05338	0.518877	15365	0	0	not_regulated	FALSE	0.623202	0.518877	0.279505	0.40105	1.01206	1.05338	0.702049	0.88692	0.000138982	0.000163752	0.000117316	0.000133569
Cd5	Kpna6	G3UXF0;Q4FJZ2;Q8BH30;O35345;Q60960	0.000160018	1.2203	0.324927	3428	0	0	not_regulated	FALSE	0.475186	0.324927	0.419514	0.357431	0.947703	1.03425	0.824163	1.2203	0.000113319	0.000139993	0.000119917	0.000160018
Cd5	Ctsd	Q8VCK2;F6Y6L6;Q3U7I9;Q3UCW4;Q3UCD9;Q3UC89;Q3UAQ1;Q3U8W5;Q3U7P0;Q3U651;Q3TXL5;Q3TWR6;Q3TWD0;Q3TIR0;Q8C243;P18242	0.000159037	1.14174	0.257617	127733	0	0	not_regulated	FALSE	0.506458	0.572982	0.360087	0.257617	1.07066	1.14174	1.02493	1.00038	0.000131744	0.000159037	0.000153465	0.000134994
Cd5	Pdlim1	Q3TZ17;O70400;S4R1V0	0.00015849	1.1723	0.379621	134951	0	0	not_regulated	FALSE	0.770396	0.379621	0.589537	0.50709	1.03576	1.06344	1.1723	0.990809	0.000115076	0.000133747	0.00015849	0.000120722
Cd5	Pex7	P97865;F6QU40;B7ZNK8	0.0001561	1.01448	0.771045	379	0	0	not_regulated	FALSE	0.771045	0.381163	0.211909	0.366068	1.01448	0.749291	0.739292	0.910013	0.0001561	0.000130515	0.000138424	0.00015356
Cd5	Il16	O54824-2;O54824;Q3UZ81	0.000155388	1.21362	0.649119	42676	0	0	not_regulated	FALSE	0.837645	0.673233	0.649119	0.691608	0.916717	0.795422	1.21362	0.775012	9.64575e-05	9.4743e-05	0.000155388	8.9429e-05
Cd5	Hcfc1	Q3USQ6;B1AUX2;Q61191	0.000153785	1.13697	0.514316	27682	0	0	not_regulated	FALSE	0.33934	0.514316	0.209455	0.281139	0.818265	1.13697	0.826349	0.778129	9.77711e-05	0.000153785	0.000120148	0.000101962
Cd5	Tubb6	Q3UMM1;Q922F4;Q3U9U3;Q9CUN8	0.000150808	1.65627	0.459927	5028	0	0	not_regulated	FALSE	0.324404	0.473138	0.459927	0.72377	0.894554	1.12683	1.65627	1.01842	6.69369e-05	9.54478e-05	0.000150808	8.35708e-05
Cd5	Hdlbp	A0A087WQY9;A0A087WPC5;A0A087WS92;Q8BX68;A0A087WP83;Q3V1M8;Q3U4Z7;Q8VDJ3;A0A087WPH2	0.000150725	1.04104	0.166795	20990	0	0	not_regulated	FALSE	0.292128	0.166795	0.450569	0.261357	0.954075	1.04104	0.814077	0.939799	0.000122026	0.000150725	0.000126698	0.000131817
Cd5	Srsf6	Q8K3A8;Q542V3;Q3TWW8;Q8VE97;Q5U448;Q8BKL0;Q9D8S5;O35326	0.000150326	1.56825	0.384355	213585	0	0	not_regulated	FALSE	0.71704	0.384355	0.752221	0.811355	1.39073	1.56825	0.831268	0.894315	0.000117764	0.000150326	8.56538e-05	8.30482e-05
Cd5	Gimap1	Q3TFI6;P70224	0.000150088	2.04635	0.141148	30061	0	0	not_regulated	FALSE	0.141148	0.520028	0.263327	0.177622	2.04635	1.03125	1.28968	0.985565	0.000150088	8.56208e-05	0.000115102	7.92723e-05
Cd5	Cnot2	E9Q8D5;Q5CZY5;E9Q027;Q3TIJ0;Q8C5L3-3;Q8C5L3-2;Q8C5L3	0.000149545	2.05699	0.026606	3053	0	0	not_regulated	FALSE	0.3013	0.638668	0.026606	0.29557	1.82857	0.929575	2.05699	1.45126	0.000109249	6.28692e-05	0.000149545	9.50868e-05
Cd5	Clpx	Q6P8N8;Q9JHS4;F7BB92	0.000146269	2.10329	0.502813	10059	0	0	not_regulated	FALSE	0.601652	0.669498	0.502813	0.534307	1.40239	1.00108	2.10329	1.59436	8.01469e-05	6.4764e-05	0.000146269	9.99249e-05
Cd5	Cnbp	Q3U935;P53996-2;A0A0N4SVS6;Q3ULK8;P53996-3	0.000145584	1.11195	0.283107	246775	0	0	not_regulated	FALSE	0.283107	0.377282	0.397662	0.277658	1.09844	1.04944	1.11195	0.698365	0.000118186	0.00012782	0.000145584	8.24029e-05
Cd5	Txndc5	Q3UWX1;A0A0R4J1Y7;E9PXX7;Q3UBW8;Q3TEE8;Q91W90	0.00014479	1.31476	0.296467	22308	0	0	not_regulated	FALSE	0.404433	0.296467	0.522095	0.318532	1.22431	1.18582	1.14729	1.31476	0.000122947	0.000134801	0.000140196	0.00014479
Cd5	Thrap3	Q8BZN7;Q569Z6;Q91VL2;F6YSQ2	0.00014449	2.26405	0.0657094	58337	0	0	not_regulated	FALSE	0.136297	0.100229	0.0657094	0.381508	1.68697	2.17394	2.26405	1.57216	8.84755e-05	0.000129066	0.00014449	9.04236e-05
Cd5	Matr3	Q5BL18;Q4FJT0;Q3TTX0;Q6ZQ61;Q8K310;A0A087WQD6;Q9R0U5;A0A087WSU2	0.000142491	1.83102	0.0831007	127577	0	0	not_regulated	FALSE	0.437657	0.4589	0.425687	0.0831007	1.45999	1.44629	1.50929	1.83102	0.000103603	0.000116179	0.000130326	0.000142491
Cd5	Retreg3	Q9CQV4	0.000140723	1.35927	0.542752	1976	0	0	not_regulated	FALSE	0.428645	0.538876	0.542752	0.31649	0.978098	0.966533	1.35927	0.898625	8.32161e-05	9.30873e-05	0.000140723	8.38441e-05
Cd5	Ufl1	Q8CCJ3-1;Q8CCJ3	0.000138539	3.66141	0.0265145	2987	0	0	not_regulated	FALSE	0.24205	0.039176	0.248149	0.0265145	1.62446	2.69839	1.79999	3.66141	5.60482e-05	0.000105392	7.55717e-05	0.000138539
Cd5	Ptpmt1	Q66GT5;Q3U926	0.00013813	1.07863	0.206351	14774	0	0	not_regulated	FALSE	0.206351	0.22419	0.592049	0.315519	1.07863	0.869526	0.992858	0.923521	0.000123321	0.000112538	0.00013813	0.000115793
Cd5	Srsf2	Q8C671;Q62093;Q06477	0.000136123	1.14768	0.506357	344203	0	0	not_regulated	FALSE	0.380924	0.487281	0.506357	0.650088	0.82453	0.908883	1.12712	1.14768	8.18342e-05	0.000102114	0.000136123	0.000124916
Cd5	Ilk	O55222;D3YZA5	0.000135897	1.77289	0.10777	47227	0	0	not_regulated	FALSE	0.10777	0.340727	0.191755	0.291556	1.38783	1.77289	1.66122	1.23612	9.33006e-05	0.000134921	0.000135897	9.11335e-05
Cd5	Fermt3	Q3TEE6;Q8K1B8;Q6NXZ9	0.000129276	2.85899	0.216602	282544	0	0	not_regulated	FALSE	0.216602	0.300404	0.418153	0.284148	2.85899	1.95007	1.27282	2.24119	0.000129276	9.98168e-05	7.00335e-05	0.000111135
Cd5	Trim30b	Q3T9R0;E9PVL6;D3YVI7	0.000128642	1.12371	0.265697	NA	0	0	not_regulated	FALSE	0.28128	0.423931	0.265697	0.361486	0.872987	1.12371	1.09924	1.05687	8.39579e-05	0.000122337	0.000128642	0.000111467
Cd5	Ddx46	F8WHR6;Q569Z5-2;Q569Z5;Q3UZ56	0.000127986	2.36808	0.437271	50065	0	0	not_regulated	FALSE	0.437271	0.898703	0.586548	0.67055	1.8551	0.884891	2.36808	1.45402	8.23943e-05	4.44907e-05	0.000127986	7.08224e-05
Cd5	Pa2g4	Q05BN2;Q3UMW2;Q3TGU7;P50580-2;P50580;D3YVH7	0.000127655	1.38424	0.53737	852211	0	0	not_regulated	FALSE	0.259717	0.28161	0.174	0.53737	0.773836	0.723793	0.630444	1.38424	6.50736e-05	6.89e-05	6.45116e-05	0.000127655
Cd5	Zwilch	H3BKZ0;G3X9Z0;Q8R060;H3BKB9;H3BJ52	0.000127274	2.2348	0.03549	2269	0	0	not_regulated	FALSE	0.174168	0.732913	0.03549	0.127631	2.2348	1.09946	1.89028	2.15149	0.00012055	6.71363e-05	0.000124078	0.000127274
Cd5	Slc25a24	Q8BMD8;Q8R225	0.000126951	2.00189	0.291742	11647	0	0	not_regulated	FALSE	0.538902	0.291742	0.348171	0.499796	1.29185	1.66813	2.00189	1.489	6.73244e-05	9.84107e-05	0.000126951	8.50994e-05
Cd5	Cog6	Q8C7Y2;Q8BRB0;A0A0R4J0L5;Q8R3I3;A0A0A6YWW6	0.000126184	2.29746	0.0293548	1399	0	0	not_regulated	FALSE	0.330333	0.252079	0.329223	0.0293548	1.77666	1.70741	1.2236	2.29746	8.898e-05	9.67998e-05	7.457e-05	0.000126184
Cd5	Gimap7	Q8R379;A0A0N4SVT7	0.000126153	1.08542	0.317834	NA	0	0	not_regulated	FALSE	0.364842	0.170292	0.317834	0.498581	0.960722	0.979155	1.08542	0.764223	9.17622e-05	0.000105868	0.000126153	8.00489e-05
Cd5	Exoc3	Q8K0E2;Q8BIT7;Q6KAR6	0.000125616	2.60451	0.0433439	1832	0	0	not_regulated	FALSE	0.125561	0.451805	0.0433439	0.0801076	2.199	1.84184	2.60451	1.79181	8.71585e-05	8.26389e-05	0.000125616	7.78838e-05
Cd5	Eif3h	Q8BTX5;Q5M9L0;Q3TIK5;Q3TII2;Q3THW7;Q91WK2	0.00012366	1.4782	0.137733	156558	0	0	not_regulated	FALSE	0.137733	0.792518	0.732725	0.610342	1.4782	0.964387	0.870828	1.0361	0.00012366	9.13267e-05	8.86472e-05	9.50539e-05
Cd5	Lmna	P48678;P48678-2;P48678-3	0.000123453	1.32625	0.593653	2672	0	0	not_regulated	FALSE	0.593653	0.534394	0.7248	0.571583	1.32625	0.468963	0.785911	0.639951	0.000123453	4.94154e-05	8.90192e-05	6.53267e-05
Cd5	Endou	Q3V188;Q3V188-2	0.000122467	1.44387	0.306002	NA	0	0	induced	FALSE	0.331349	0.383971	0.306002	0.377693	0.775957	0.867146	1.44387	0.950758	5.40871e-05	6.84221e-05	0.000122467	7.26767e-05
Cd5	Vat1	Q5RKP0;Q499X4;Q3U331;Q3TXD3;Q62465	0.000121524	1.1011	0.259592	2268	0	0	not_regulated	FALSE	0.37753	0.536856	0.259592	0.370864	0.953351	0.997408	1.04097	1.1011	9.14615e-05	0.00010832	0.000121524	0.000115846
Cd5	Nceh1	Q8BLF1	0.000121456	1.49731	0.210614	1668	0	0	not_regulated	FALSE	0.380265	0.210614	0.235839	0.280876	1.04516	1.49731	1.42538	1.40018	7.31875e-05	0.00011869	0.000121456	0.000107525
Cd5	Alg2	Q9DBE8;F6RBY3	0.000121319	1.50114	0.158933	5245	0	0	not_regulated	FALSE	0.421306	0.39722	0.388577	0.158933	1.28453	1.23839	1.25478	1.50114	9.46633e-05	0.00010331	0.000112522	0.000121319
Cd5	Prps1	Q3UPD5;Q3TI27;G3UXL2;Q9D7G0;Q3UYQ0;Q8C5R8;Q32M04;Q9CS42	0.000121001	1.22948	0.416002	117852	0	0	not_regulated	FALSE	0.416002	0.413505	0.388342	0.583501	1.22948	0.774479	0.837043	0.861566	0.000121001	8.62831e-05	0.000100242	9.29876e-05
Cd5	Camk2d	Q8CCM0;E9Q1V9;E9Q1W0;E9Q1T1;A0A0G2JGS4;Q6PHZ2-2;Q6PHZ2-4;Q6PHZ2;Q6PHZ2-5;E9QAJ4;D6RDQ8	0.000117914	1.14312	0.438043	19162	0	0	not_regulated	FALSE	0.333601	0.476918	0.530292	0.438043	0.758551	1.0442	1.13345	1.14312	6.48505e-05	0.000101056	0.000117914	0.000107174
Cd5	Lrrfip2	A0A0G2JEP4;A0A0R4J169;E9QN52;A0A0G2JFV5;Q8C062;Q91WK0-2;Q91WK0	0.000117712	1.0086	0.745486	901	0	0	not_regulated	FALSE	0.195366	0.745486	0.593493	0.0343755	0.588085	1.0086	0.630575	0.554766	6.06307e-05	0.000117712	7.91088e-05	6.27237e-05
Cd5	Ikzf3	O08900	0.000117371	1.57012	0.253882	91317	0	0	not_regulated	FALSE	0.423688	0.253882	0.434154	0.498005	0.852989	1.57012	1.02998	1.22071	5.63278e-05	0.000117371	8.27645e-05	8.84019e-05
Cd5	Ddo	Q0E9Q7;Q922Z0	0.000117336	1.1777	0.196227	NA	0	0	not_regulated	FALSE	0.392839	0.355707	0.196227	0.300066	1.1777	0.836006	1.01564	0.891805	0.000111813	8.98489e-05	0.000117336	9.28525e-05
Cd5	Ap3m1	Q9DBU8;Q9JKC8;Q8R2R9;Q921U0;D3YWU3;Q3TRH5;D3YXV9;H7BWY2	0.000116545	1.90593	0.20461	12131	0	0	not_regulated	FALSE	0.346993	0.20461	0.288793	0.360345	1.54811	1.60803	1.40298	1.90593	8.63215e-05	0.000101498	9.51927e-05	0.000116545
Cd5	Dctn2	Q3TPZ5;Q99KJ8	0.000115989	1.48166	0.090478	39451	0	0	not_regulated	FALSE	0.165208	0.129589	0.308326	0.090478	1.15025	1.47142	1.19292	1.48166	8.0098e-05	0.000115989	0.000101083	0.000113149
Cd5	Ctsb	Q3TVS6;Q3TC17;P10605;Q6LAF6	0.000115669	1.24674	0.35038	97779	0	0	not_regulated	FALSE	0.38715	0.238123	0.436563	0.35038	1.08586	0.662632	1.17326	1.24674	8.79756e-05	6.07726e-05	0.000115669	0.000110773
Cd5	Kars1	Q8C292;Q8C1V4;Q3TIV6;Q8CFK5;Q8R2P8;Q99MN1	0.000111608	1.21348	0.673307	183703	0	0	not_regulated	FALSE	0.864505	0.673307	0.906259	0.853746	1.21348	1.17507	1.1362	0.91792	9.79569e-05	0.000107378	0.000111608	8.12598e-05
Cd5	Hnrnph3	D3YWT1;D3Z3N4	0.00011137	1.09189	0.20971	NA	0	0	not_regulated	FALSE	0.255728	0.256663	0.20971	0.22608	1.06459	0.870162	1.09189	0.721426	8.92355e-05	8.25663e-05	0.00011137	6.63155e-05
Cd5	Add1	F8WHZ9;F8WGR0;Q8K232;Q9QYC0-2;Q9QYC0;E9Q1K3;Q8BJT2	0.000110845	1.68598	0.166939	37750	0	0	not_regulated	FALSE	0.166939	0.518173	0.361704	0.560882	1.68598	0.954848	1.33841	1.20245	0.000110845	7.10635e-05	0.000107075	8.6696e-05
Cd5	Mppe1	Q80XL7;Q80XL7-2	0.000109233	1.16593	0.374477	1036	0	0	not_regulated	FALSE	0.467322	0.335251	0.374477	0.397171	1.03609	0.92806	1.02117	1.16593	8.85139e-05	8.97508e-05	0.000106157	0.000109233
Cd5	Cwc27	Q3TKY6	0.000108014	1.42851	0.171235	8477	0	0	not_regulated	FALSE	0.325631	0.382995	0.447874	0.171235	1.2164	1.03797	1.19683	1.42851	8.38699e-05	8.1014e-05	0.000100415	0.000108014
Cd5	Gbp7	Q78UK8;Q91Z40;Q6KAN1	0.000104308	1.93732	0.236972	NA	0	0	not_regulated	FALSE	0.530293	0.330226	0.465911	0.236972	0.956153	1.02231	1.38881	1.93732	4.69434e-05	5.68169e-05	8.29708e-05	0.000104308
Cd5	Hnrnpr	A2AW41;Q9CT37;F7B5B5;Q99KG1;Q3UZI0;Q3UKV5;Q8VHM5;Q3UMT8;Q3U8W9	0.000103339	1.12717	0.452019	NA	0	0	not_regulated	FALSE	0.302898	0.561324	0.296115	0.452019	0.821494	1.12717	0.85639	1.06414	6.6532e-05	0.000103339	8.43983e-05	9.45137e-05
Cd5	Glul	P15105	0.00010331	1.12403	0.106846	135	0	0	not_regulated	FALSE	0.630292	0.424343	0.106846	0.516747	0.874867	1.12403	1.08318	0.922182	6.85721e-05	9.97313e-05	0.00010331	7.92668e-05
Cd5	Cyp2s1	D3Z7F1;Q9DBX6;Q8K027	0.000102761	1.5107	0.240176	247	0	0	not_regulated	FALSE	0.721059	0.683139	0.240176	0.629764	1.04172	1.0297	1.5107	0.916905	5.82319e-05	6.51585e-05	0.000102761	5.62089e-05
Cd5	Usp14	E9PYI8;Q9JMA1;Q80UN0;Q3TC32	0.000102539	1.61039	0.177872	89017	0	0	not_regulated	FALSE	0.489835	0.177872	0.44673	0.214586	1.05371	1.31636	1.06683	1.61039	6.11803e-05	8.65191e-05	7.53737e-05	0.000102539
Cd5	Cherp	G5E8I8;Q8CGZ0	0.000101857	1.94209	0.0449758	16519	0	0	not_regulated	FALSE	0.0449758	0.181908	0.205959	0.254121	1.64254	1.71467	1.55112	1.94209	7.85534e-05	9.2828e-05	9.02676e-05	0.000101857
Cd5	Gart	Q3UJP8;Q64737;Q3TH49;Q64737-2	0.000101345	3.08713	0.0848883	119010	0	0	not_regulated	FALSE	0.0848883	0.212531	0.328396	0.200997	1.55979	2.11988	1.70327	3.08713	4.66921e-05	7.18353e-05	6.20434e-05	0.000101345
Cd5	Mcm5	Q8BQ03;Q52KC3;P49718	0.000100573	2.21623	0.209457	280123	0	0	not_regulated	FALSE	0.241363	0.333319	0.531841	0.209457	1.47917	2.21623	0.764878	1.89064	5.92974e-05	0.000100573	3.73117e-05	8.31179e-05
Cd5	Atp6v1a	P50516-2;P50516	9.96003e-05	1.27973	0.518614	52443	0	0	not_regulated	FALSE	0.776112	0.518614	0.208635	0.179096	0.889843	1.27973	0.668769	0.488401	6.11797e-05	9.96003e-05	5.59507e-05	3.68247e-05
Cd5	Sec23ip	A0AUN0;Q4G0C0;G3X928;Q6NZC7	9.87507e-05	2.49336	0.197994	7733	0	0	not_regulated	FALSE	0.67743	0.880584	0.197994	0.60959	1.48908	0.848685	2.49336	1.58469	4.8466e-05	3.1269e-05	9.87507e-05	5.65629e-05
Cd5	Cdc23	G3X8W7;A0A0R4J1W7;Q8BGZ4;Q3TEF0;Q8BGZ4-2	9.87413e-05	2.04412	0.0386604	15394	0	0	not_regulated	FALSE	0.0386604	0.053425	0.223427	0.0542978	1.59224	1.72674	1.70875	2.04412	7.01346e-05	8.60989e-05	9.15876e-05	9.87413e-05
Cd5	Cnot11	Q9CWN7;Q8C9T0	9.79567e-05	1.70212	0.169081	3936	0	0	not_regulated	FALSE	0.169081	0.380629	0.54158	0.183133	1.22984	1.05539	1.13036	1.70212	6.45394e-05	6.26955e-05	7.21814e-05	9.79567e-05
Cd5	Idh3a	Q9D6R2;Q9D6R2-2	9.60721e-05	1.03574	0.200098	206396	0	0	not_regulated	FALSE	0.405635	0.381899	0.254032	0.200098	0.807775	1.01427	1.02194	1.03574	6.24058e-05	8.87026e-05	9.60721e-05	8.77511e-05
Cd5	Tbcd	Q8BYA0	9.59665e-05	1.22119	0.419784	10516	0	0	not_regulated	FALSE	0.779683	0.419784	0.504551	0.602977	0.903214	1.1973	0.605617	1.22119	6.39524e-05	9.59665e-05	5.21795e-05	9.48241e-05
Cd5	Nelfa	Q3UK41;Q8BG30	9.42206e-05	1.24106	0.383511	7754	0	0	not_regulated	FALSE	0.383511	0.534711	0.472129	0.480528	1.02422	1.24106	1.21163	1.04971	6.54537e-05	8.97808e-05	9.42206e-05	7.35667e-05
Cd5	Lonp1	Q3V2D0;Q8CGK3	9.32831e-05	2.19976	0.101742	68624	0	0	not_regulated	FALSE	0.264682	0.345284	0.651122	0.101742	1.16436	1.33646	1.21211	2.19976	4.5024e-05	5.85009e-05	5.70343e-05	9.32831e-05
Cd5	Nolc1	Q3UBB6;Q8CE21;Q3U6W2;Q3UI16;Q3TKZ9;E9Q5C9;Q6ZQK6	9.16211e-05	1.14633	0.681016	NA	0	0	not_regulated	FALSE	0.639088	0.681016	0.324224	0.612439	0.922739	1.14633	0.716609	0.915904	6.515e-05	9.16211e-05	6.15678e-05	7.09177e-05
Cd5	Lrch4	H3BIX9;H3BLL3;Q921G6;Q8K381;Q6KAP0;Q8C2M4	9.1589e-05	1.26295	0.494072	2542	0	0	induced	FALSE	0.197275	0.411022	0.494072	0.577403	0.57676	0.816337	1.26295	0.922197	3.43729e-05	5.50732e-05	9.1589e-05	6.02719e-05
Cd5	Twf1	Q91YR1	9.14877e-05	1.02825	0.707509	8792	0	0	not_regulated	FALSE	0.410179	0.328719	0.707509	0.499324	0.777061	0.791582	1.02825	0.931458	5.68174e-05	6.55196e-05	9.14877e-05	7.46894e-05
Cd5	Emc1	Z4YJW0;A1L2Z3;Q8C7X2-2;Q8C7X2;Q8C7X2-3	9.071e-05	2.24979	0.0453384	14681	0	0	induced	FALSE	0.524908	0.0453384	0.649545	0.428686	0.926991	2.24979	1.54444	1.46088	3.30172e-05	9.071e-05	6.69377e-05	5.70623e-05
Cd5	Esyt2	Q3TZZ7;Q3TZZ7-2	8.65746e-05	2.25481	0.0272241	28420	0	0	not_regulated	FALSE	0.618828	0.0272241	0.356555	0.179385	1.14673	1.6444	1.6033	2.25481	4.01489e-05	6.5173e-05	6.83067e-05	8.65746e-05
Cd5	Aaas	Q8R3F7;Q3TEP0;P58742;Q8BU75	8.65064e-05	1.27786	0.379323	11656	0	0	not_regulated	FALSE	0.73344	0.379323	0.666444	0.750809	0.953744	1.27786	1.00343	1.07303	5.70357e-05	8.65064e-05	7.30192e-05	7.03714e-05
Cd5	Ahnak	E9Q616;A0JLR7;Q6UL10;Q61484;A0PJF4	8.61196e-05	1.50099	0.211726	NA	0	0	not_regulated	FALSE	0.479074	0.993586	0.294413	0.211726	1.20603	1.00208	1.47982	1.50099	5.76786e-05	5.4251e-05	8.61196e-05	7.87234e-05
Cd5	Vasp	P70460	8.55102e-05	1.01898	0.669451	122761	0	0	not_regulated	FALSE	0.669451	0.260971	0.304719	0.154755	1.01898	0.773245	0.624488	0.738574	8.55102e-05	7.34546e-05	6.37694e-05	6.79699e-05
Cd5	Tbl1x	Q9QXE7	8.42549e-05	1.20172	0.451837	8801	0	0	not_regulated	FALSE	0.193911	0.451837	0.295007	0.365601	0.745634	1.20172	0.485982	0.930858	4.61814e-05	8.42549e-05	3.66266e-05	6.32258e-05
Cd5	Nap1l2	P51860	8.38905e-05	1.04549	0.450866	NA	0	0	not_regulated	FALSE	0.397249	0.450866	0.325572	0.471555	0.85294	1.04549	0.854645	0.897579	6.0459e-05	8.38905e-05	7.37163e-05	6.97726e-05
Cd5	Add3	Q8BM29;Q05DT0;Q3UNK1;Q05C56;Q9QYB5-2;Q9QYB5;Q8BJH2	8.34624e-05	1.59306	0.337396	28938	0	0	not_regulated	FALSE	0.337396	0.340847	0.470822	0.548983	1.59306	1.51441	1.05799	0.922089	7.75585e-05	8.34624e-05	6.26778e-05	4.92311e-05
Cd5	Smc4	Q6P7V9;E9Q2X6;Q8CG47;Q3U763	8.33781e-05	2.79312	0.0318818	75594	0	0	not_regulated	FALSE	0.431449	0.146423	0.0318818	0.144751	1.46701	2.09598	2.79312	1.70334	3.59882e-05	5.82054e-05	8.33781e-05	4.58244e-05
Cd5	Fyb1	B2RUR0;O35601-2;O35601;Q8CAX4	8.24214e-05	1.14542	0.678564	11436	0	0	not_regulated	FALSE	0.678564	0.0730966	0.267014	0.184661	1.14542	0.477068	0.568427	0.526292	8.24214e-05	3.88602e-05	4.97722e-05	4.1531e-05
Cd5	Lrch3	B7ZWM8;B2RXP1;E9QAU9;Q8BVU0	7.77904e-05	1.6189	0.141735	2426	0	0	not_regulated	FALSE	0.194701	0.44497	0.197495	0.141735	1.5107	1.11704	1.55767	1.6189	6.20004e-05	5.18957e-05	7.77904e-05	7.28625e-05
Cd5	Arhgef2	Q3TYZ4;H3BJU7;H3BJX8;H3BJ45;H3BJ40;H3BKH9;Q60875-5;Q60875-4;Q60875;H3BLF9;H3BJ59;H3BL15;Q60875-2;Q60875-3	7.74006e-05	1.29532	0.385343	15397	0	0	not_regulated	FALSE	0.371988	0.598512	0.385343	0.799238	0.772518	1.17463	1.29532	1.02415	3.7935e-05	6.52954e-05	7.74006e-05	5.51524e-05
Cd5	Tes	Q99L61;Q3ULB1;Q921W7;D6RH72;P47226-2;P47226	7.71285e-05	1.27929	0.284136	118299	0	0	not_regulated	FALSE	0.438582	0.316152	0.399602	0.284136	1.08701	1.18196	1.07745	1.27929	5.97598e-05	7.35576e-05	7.20791e-05	7.71285e-05
Cd5	Ddx19a	Q8R3C7;Q8BZY3;Q61655	7.5277e-05	1.23432	0.396756	86735	0	0	not_regulated	FALSE	0.526041	0.396756	0.431662	0.561066	0.990636	1.07604	1.23432	0.991955	4.96494e-05	6.10488e-05	7.5277e-05	5.45206e-05
Cd5	Aldh2	Q544B1;Q3UJW1;Q3U9J7;Q3U6I3;Q3TVM2;P47738;A0A0G2JEU1;A0A0G2JFQ0	7.50812e-05	1.02196	0.538037	183846	0	0	not_regulated	FALSE	0.701945	0.531203	0.538037	0.310766	0.936692	0.918895	1.02196	0.86847	5.65533e-05	6.28023e-05	7.50812e-05	5.75023e-05
Cd5	Ros1	E9PWG5;Q78DX7;Q64736;H3BJA2	7.49266e-05	1.20241	0.811767	NA	0	0	not_regulated	FALSE	0.811767	0.0352399	0.0444935	0.0468164	1.20241	0.226058	0.222237	0.259648	7.49266e-05	1.5946e-05	1.68514e-05	1.77434e-05
Cd5	Zap70	P43404	7.31852e-05	1.20835	0.670599	128288	0	0	not_regulated	FALSE	0.471939	0.670599	0.699176	0.313217	0.762191	1.15215	1.20835	0.725995	3.79365e-05	6.49159e-05	7.31852e-05	3.96275e-05
Cd5	Ncdn	Q9Z0E0-2;Q9Z0E0	7.31473e-05	1.47466	0.325596	2548	0	0	not_regulated	FALSE	0.70967	0.625564	0.448712	0.325596	1.00068	0.975295	1.18542	1.47466	4.52616e-05	4.99369e-05	6.52446e-05	7.31473e-05
Cd5	Idh2	P54071	7.21928e-05	1.1017	0.349081	119471	0	0	not_regulated	FALSE	0.454631	0.323014	0.428081	0.349081	1.1017	0.921197	1.05201	1.09597	6.21303e-05	5.88086e-05	7.21928e-05	6.77811e-05
Cd5	Ctnnbl1	Q3UKS4;Q3UJX2;Q9CWL8	7.16449e-05	1.14497	0.484829	34732	0	0	not_regulated	FALSE	0.484829	0.205092	0.265137	0.502658	1.05287	0.627855	0.700199	1.14497	6.00755e-05	4.05536e-05	4.86158e-05	7.16449e-05
Cd5	Cog2	Q3TZZ9;Q3TAN4;Q8C205;Q921L5	7.09187e-05	1.57438	0.0590803	1328	0	0	not_regulated	FALSE	0.296095	0.352358	0.209886	0.0590803	1.24077	1.34809	1.2482	1.57438	5.09649e-05	6.2683e-05	6.23878e-05	7.09187e-05
Cd5	Ckap4	Q8BMK4	6.98954e-05	1.32973	0.263793	1356	0	0	not_regulated	FALSE	0.244374	0.34645	0.263793	0.406809	0.763239	0.711775	1.32973	0.695306	3.29693e-05	3.4805e-05	6.98954e-05	3.29378e-05
Cd5	Csk	Q3UVH2;P41241;Q8BIS9	6.98461e-05	1.22858	0.19341	119907	0	0	not_regulated	FALSE	0.19341	0.26182	0.264429	0.300831	1.08461	0.929117	1.22858	0.983112	5.06733e-05	4.91387e-05	6.98461e-05	5.03706e-05
Cd5	Nefl	Q05DD2;P08551	6.98346e-05	1.39285	0.381572	2080336	0	0	not_regulated	FALSE	0.623053	0.254052	0.221497	0.381572	1.39285	0.679865	0.683438	1.17179	6.98346e-05	3.85868e-05	4.16967e-05	6.44299e-05
Cd5	Rbm33	D3Z5I9;Q9CXK9;D3YV48;Q9CXK9-2	6.88856e-05	1.68817	0.138007	368	0	0	not_regulated	FALSE	0.567554	0.138007	0.461913	0.267714	0.924294	1.40024	1.68817	1.21559	3.09947e-05	5.31533e-05	6.88856e-05	4.47029e-05
Cd5	Gigyf2	Q3TUA5;E9Q2M5;Q8C585;G3UYR9;G3UWR2;G3UYG6;Q6Y7W8;G3UZX7	6.85758e-05	1.07862	0.441879	5065	0	0	not_regulated	FALSE	0.272605	0.567978	0.441879	0.516667	0.830224	1.05123	1.07862	0.906353	4.33774e-05	6.21749e-05	6.85758e-05	5.19321e-05
Cd5	Fmr1	Q547R0;E9QAT0;D3Z6U8;E9QNF5;Q6AXB7;P35922-9;P35922-8;P35922-3;P35922-7;P35922-2;P35922;Q8BPN5;Q8BPK8;E9QAS9;E9QAS8;Q3TA75;Q6P5B5;P35922-11;P35922-10;P35922-5;P35922-4;P35922-12;P35922-6;Q9WVR4	6.8036e-05	1.13931	0.420173	13967	0	0	not_regulated	FALSE	0.444246	0.305083	0.420173	0.12385	0.834956	0.90904	1.13931	0.990931	4.09756e-05	5.05003e-05	6.8036e-05	5.33303e-05
Cd5	Gak	Q3UDE5;Q3UIZ0;A0A0R4J0F6;Q99KY4-2;Q99KY4;A0A0G2JFZ0;F6SLK1	6.75909e-05	2.007	0.0203223	4991	0	0	not_regulated	FALSE	0.23196	0.310025	0.0203223	0.131659	1.80339	1.77587	1.72364	2.007	5.5381e-05	6.1735e-05	6.44102e-05	6.75909e-05
Cd5	Lad1	Q8R3D5;P57016	6.64632e-05	1.09614	0.585007	1473	0	0	not_regulated	FALSE	0.368751	0.64474	0.585007	0.21455	0.872812	1.09614	1.055	0.756618	4.51871e-05	6.42404e-05	6.64632e-05	4.29575e-05
Cd5	Ptpn6	Q3TE70;Q3UCJ0;P29351;P29351-2;Q3UB72;P29351-3	6.54171e-05	1.53841	0.342158	261877	0	0	not_regulated	FALSE	0.430165	0.342158	0.643208	0.809246	1.53841	1.26595	1.46086	1.07787	5.66131e-05	5.27367e-05	6.54171e-05	4.34994e-05
Cd5	Cpt1a	Q7TQD5;Q3UGT1;A8ASF5;P97742	6.45747e-05	1.41273	0.389742	4499	0	0	not_regulated	FALSE	0.472709	0.557837	0.389742	0.453437	1.3376	1.07391	1.30771	1.41273	5.42801e-05	4.93325e-05	6.45747e-05	6.28703e-05
Cd5	Pgm2	Q7TSV4	6.31137e-05	1.39666	0.459617	12192	0	0	not_regulated	FALSE	0.597476	0.459617	0.469582	0.461871	1.39666	1.18941	1.01787	0.858407	6.31137e-05	6.08433e-05	5.59705e-05	4.25398e-05
Cd5	Lrrc8c	Q3TNL3;Q8R502	6.27602e-05	1.2703	0.375666	8769	0	0	not_regulated	FALSE	0.375666	0.394217	0.676751	0.117955	1.03394	1.2703	0.961276	0.626892	4.51258e-05	6.27602e-05	5.10519e-05	3.00048e-05
Cd5	Dmd	P11531	6.25019e-05	4.1944	0.554658	538	0	0	not_regulated	FALSE	0.61962	0.599913	0.585351	0.554658	2.24648	2.73549	4.18168	4.1944	2.75937e-05	3.80356e-05	6.25019e-05	5.64996e-05
Cd5	Ap2b1	H3BKM0;Q5SVG5;Q5SVG4;H3BIY9;Q3U1K9;Q3TVN4;Q5SWR1;Q8CC13;Q9DBG3;O35643;Q9DBG3-2	6.20706e-05	1.29945	0.528407	32191	0	0	not_regulated	FALSE	0.7236	0.528407	0.483255	0.670486	0.965043	1.29945	0.803503	1.23258	4.07216e-05	6.20706e-05	4.12574e-05	5.70376e-05
Cd5	Aco2	Q99KI0	6.14573e-05	1.20024	0.430695	200786	0	0	not_regulated	FALSE	0.430695	0.523404	0.312247	0.180182	1.20024	0.812821	0.850198	0.727452	6.14573e-05	4.71141e-05	5.2974e-05	4.0849e-05
Cd5	Unc45a	Q99KD5	6.09092e-05	2.1514	0.0353232	3355	0	0	induced	FALSE	0.537256	0.0353232	0.616031	0.47486	0.884689	2.1514	1.06578	1.03398	2.21261e-05	6.09092e-05	3.24353e-05	2.83592e-05
Cd5	Rars1	Q9D0I9;Q3UAZ3;Q3TVC5	6.05916e-05	1.24529	0.516742	154238	0	0	not_regulated	FALSE	0.519721	0.387751	0.516742	0.4086	1.14062	0.955774	1.24529	0.964024	4.56088e-05	4.32626e-05	6.05916e-05	4.22732e-05
Cd5	Ezr	Q4KML7;Q3UXR4;Q3UL48;Q3TCP5;P26040;Q8CBU4	5.90408e-05	1.20167	0.176126	144856	0	0	not_regulated	FALSE	0.360593	0.313004	0.345066	0.176126	0.885921	0.966812	0.968799	1.20167	3.9691e-05	4.9033e-05	5.28161e-05	5.90408e-05
Cd5	Keap1	Q9Z2X8;O89076;Q05DM3;Q3UWI4	5.89779e-05	1.64891	0.108402	9011	0	0	not_regulated	FALSE	0.108402	0.380021	0.26934	0.200698	1.64891	1.2807	1.50195	1.46087	5.32101e-05	4.67836e-05	5.89779e-05	5.16985e-05
Cd5	Arhgap4	E9Q4R3;Q3TE27;E9PYS6;B1AUX5;Q6ZQI7;Q32MS4;B1AUY2;Q8VHL8;Q80Z68;B1AUY3;Q8BYX6;Q32MS3	5.87064e-05	1.00202	0.316959	NA	0	0	not_regulated	FALSE	0.316959	0.141314	0.552139	0.530732	1.00202	0.685136	0.9326	0.769358	5.18358e-05	4.01218e-05	5.87064e-05	4.36468e-05
Cd5	Ogdh	Q60597;Q60597-3;Z4YJV4;Q60597-2;Q60597-4	5.82863e-05	1.14655	0.462483	55987	0	0	not_regulated	FALSE	0.462483	0.413567	0.77575	0.841637	1.14655	0.70311	0.981216	0.86051	5.59706e-05	3.88543e-05	5.82863e-05	4.60672e-05
Cd5	Atp11b	Q3U2B7;A0A0G2JE89;Q6DFW5;Q6ZQ17;A0A0G2JED0;Q8R0F1	5.7256e-05	1.93638	0.0781866	NA	0	0	not_regulated	FALSE	0.193011	0.0781866	0.275986	0.302008	1.93638	1.46216	1.34485	1.3347	5.7256e-05	4.89413e-05	4.83882e-05	4.32796e-05
Cd5	Vars1	Q7TPT7;Q790I0;Q3U3D3;G3UY93;Q9Z1Q9;G3UZ22;Q3TII4	5.62867e-05	1.51157	0.224638	173830	0	0	not_regulated	FALSE	0.230514	0.296627	0.3324	0.224638	1.4279	1.51157	1.44207	1.3019	4.58018e-05	5.4886e-05	5.62867e-05	4.57965e-05
Cd5	Tbc1d9b	Q5SVR0-2;Q5SVR0	5.62231e-05	2.01204	0.233415	44	0	0	not_regulated	FALSE	0.262584	0.237283	0.423211	0.233415	1.2712	1.38845	1.12004	2.01204	3.2391e-05	4.00486e-05	3.47279e-05	5.62231e-05
Cd5	Ilf3	Q45VK5;Q45VK6;Q9Z1X4-2;Q9Z1X4;Q9Z1X4-3;Q8C5B7;Q3UD30;Q91WM1-2;Q91WM1	5.5596e-05	1.03859	0.279195	31615	0	0	not_regulated	FALSE	0.218063	0.464628	0.279195	0.303933	0.966457	0.783972	1.03859	0.764045	4.25155e-05	3.90404e-05	5.5596e-05	3.68598e-05
Cd5	Mcm4	Q5DTS8;Q9D077;Q921D5;Q8C1Z0;Q542F4;Q3UA65;P49717;Q3UXG9	5.41302e-05	1.31464	0.412122	228793	0	0	not_regulated	FALSE	0.471239	0.128159	0.538274	0.412122	1.05054	0.635829	0.990444	1.31464	3.94433e-05	2.70241e-05	4.52509e-05	5.41302e-05
Cd5	Trim29	Q8R2Q0	5.39383e-05	1.27779	0.212477	NA	0	0	not_regulated	FALSE	0.538772	0.212477	0.302057	0.231565	1.13526	1.16998	0.866489	1.27779	4.36981e-05	5.09793e-05	4.0585e-05	5.39383e-05
Cd5	Pdcd6ip	Q80Y09;Q9WU78;Q9WU78-3;Q6ZPS9	5.21036e-05	1.36446	0.489225	127683	0	0	not_regulated	FALSE	0.279554	0.316338	0.489225	0.526999	0.947895	0.932771	1.36446	0.931242	2.97462e-05	3.31356e-05	5.21036e-05	3.20482e-05
Cd5	Mcm6	Q3ULG5;Q542I2;Q3UC10;P97311;Q8C5L1	5.13526e-05	1.45522	0.231677	231251	0	0	not_regulated	FALSE	0.49354	0.636215	0.231677	0.483967	1.07488	0.922871	1.45522	1.05401	3.11717e-05	3.02962e-05	5.13526e-05	3.35208e-05
Cd5	Specc1l	Q6GQV8;A0A0R4J0J8;Q2KN98;Q8CI53;Q8C9Q9	5.09878e-05	1.37181	0.434598	NA	0	0	not_regulated	FALSE	0.434598	0.369367	0.619491	0.54017	1.01706	0.949291	1.37181	0.94329	3.10658e-05	3.28234e-05	5.09878e-05	3.15973e-05
Cd5	Niban2	Q8R1F1	5.04761e-05	1.22865	0.38326	NA	0	0	not_regulated	FALSE	0.39485	0.514062	0.543785	0.38326	0.91848	0.745049	0.714786	1.22865	3.44078e-05	3.15952e-05	3.25836e-05	5.04761e-05
Cd5	Mical1	Q8VDP3-2;Q8VDP3-3;Q8VDP3;E9PUI4	4.98214e-05	1.32249	0.467216	13637	0	0	not_regulated	FALSE	0.674879	0.84012	0.467216	0.686657	1.08365	0.932062	1.32249	1.17967	3.35488e-05	3.2665e-05	4.98214e-05	4.00516e-05
Cd5	Armc8	G3X920;Q9DBR3-3;Q9DBR3-2;Q9DBR3	4.92347e-05	1.1613	0.426113	4214	0	0	not_regulated	FALSE	0.627562	0.425246	0.447894	0.426113	0.881032	0.787937	0.900535	1.1613	3.40603e-05	3.44824e-05	4.23637e-05	4.92347e-05
Cd5	Vps13d	B1ART1;B1ART2;V9GX23	4.71617e-05	2.49247	0.65581	NA	0	0	not_regulated	FALSE	0.842363	0.75751	0.65581	0.864218	1.06357	1.18568	2.49247	1.22372	1.65383e-05	2.08709e-05	4.71617e-05	2.08677e-05
Cd5	Kif5b	Q61768;O70402;Q3UWI9;Q3US62;Q8CFE7;Q05CD7;Q6NSS5;Q05CG8;E9QAK5;Q3TY51;Q8CHF1;P28738;P33175	4.65683e-05	1.83443	0.0552035	18675	0	0	not_regulated	FALSE	0.419561	0.43079	0.0851974	0.0552035	1.34119	1.22362	1.66174	1.83443	3.08873e-05	3.18996e-05	4.65683e-05	4.63299e-05
Cd5	Tfip11	Q3UGE9;Q3TTV6;Q9ERA6;D3YWC8;Q3TPF9	4.4933e-05	1.46153	0.175179	4077	0	0	not_regulated	FALSE	0.467969	0.429062	0.346596	0.175179	1.23626	1.05236	1.13674	1.46153	3.46574e-05	3.33964e-05	3.87778e-05	4.4933e-05
Cd5	Ide	F6RPJ9;Q8CGB9;Q9JHR7	4.43746e-05	1.11272	0.29198	51802	0	0	not_regulated	FALSE	0.418236	0.337982	0.29198	0.326136	0.90273	0.787614	1.11272	1.02537	2.9585e-05	2.92197e-05	4.43746e-05	3.68521e-05
Cd5	Anapc1	A2ATQ5;B7ZNX2;P53995;Q3UE43;Q3TP10	4.3016e-05	1.41237	0.293622	3827	0	0	not_regulated	FALSE	0.551257	0.557491	0.293622	0.74159	1.12988	1.29505	1.41237	0.993692	2.828e-05	3.6693e-05	4.3016e-05	2.72752e-05
Cd5	Hsd17b4	Q3UHW2;Q3TT11;P51660	4.29998e-05	1.05834	0.891578	47177	0	0	not_regulated	FALSE	0.468107	0.891578	0.286717	0.252733	0.881733	1.05834	0.723754	0.722173	3.16468e-05	4.29998e-05	3.16096e-05	2.84252e-05
Cd5	Vav1	Q3UAV5;E9PXI0;Q3UAH3;Q3UAG9;Q3U9E2;Q3U8U1;Q3U670;Q3U4K7;Q3TXC4;P27870;Q8VDU4	4.0846e-05	1.12766	0.39523	35693	0	0	not_regulated	FALSE	0.426987	0.300163	0.39523	0.12423	0.98753	0.922978	1.12766	0.470403	2.9396e-05	3.11012e-05	4.0846e-05	1.53559e-05
Cd5	Gars1	Q9CZD3	4.03736e-05	1.17684	0.284143	163029	0	0	not_regulated	FALSE	0.397299	0.461306	0.284143	0.607079	1.17684	0.954512	1.01966	0.986434	3.82936e-05	3.51592e-05	4.03736e-05	3.52003e-05
Cd5	Jak3	P97423;A0A0R4J0R7;Q62137;Q62137-2	3.97544e-05	1.29409	0.320645	2928	0	0	not_regulated	FALSE	0.496654	0.320645	0.257285	0.56907	1.10528	1.29409	0.905102	0.878801	2.99945e-05	3.97544e-05	2.98884e-05	2.61535e-05
Cd5	Pkp3	Q9QY23;Q9QY23-2	3.93589e-05	1.19363	0.309884	NA	0	0	not_regulated	FALSE	0.0948624	0.369665	0.360645	0.309884	0.731621	1.19363	1.10558	1.13799	2.13114e-05	3.93589e-05	3.91879e-05	3.63525e-05
Cd5	C3	P01027	3.82933e-05	1.11526	0.618721	NA	0	0	not_regulated	FALSE	0.631108	0.448609	0.618721	0.646276	0.729308	0.610418	1.11526	0.763112	2.05789e-05	1.94979e-05	3.82933e-05	2.3614e-05
Cd5	Ctnna1	Q6NV50;Q545R0;Q3TGQ3;P26231	3.81038e-05	1.16162	0.398738	650	0	0	not_regulated	FALSE	0.434701	0.398738	0.399177	0.414309	0.87395	1.16162	1.03865	1.06184	2.53246e-05	3.81038e-05	3.66235e-05	3.37431e-05
Cd5	Aldh18a1	Q3TWN8;Q9Z110-2;Q9Z110	3.79328e-05	1.03973	0.301676	116858	0	0	not_regulated	FALSE	0.631131	0.704618	0.301676	0.784002	0.984138	0.987518	1.02106	1.03973	3.00459e-05	3.41289e-05	3.79328e-05	3.48111e-05
Cd5	Copg2	A0A0M3HEQ7;Q9QXK3-3;Q9QXK3-4;Q9QXK3;Q9QXK3-2	3.77842e-05	1.07663	0.23289	12504	0	0	not_regulated	FALSE	0.392925	0.49806	0.23289	0.333772	1.00797	1.07663	1.00776	0.986956	3.10576e-05	3.75522e-05	3.77842e-05	3.33493e-05
Cd5	Prpf8	Q99PV0;Q3TI71;Q3UNG1;B7ZC27	3.64171e-05	1.83602	0.146299	70733	0	0	induced	FALSE	0.331784	0.146299	0.462244	0.298516	0.657784	1.83602	1.33923	1.69595	1.15256e-05	3.64171e-05	2.85542e-05	3.25884e-05
Cd5	Aars1	Q6XMP4;Q3UD67;Q8BGQ7;Q3TZ32;Q6PDM7	3.59882e-05	1.01946	0.614181	72671	0	0	not_regulated	FALSE	0.138833	0.278375	0.490229	0.614181	0.711529	0.848038	0.785373	1.01946	2.29042e-05	3.0902e-05	3.07634e-05	3.59882e-05
Cd5	Vps39	Q3TC98;Q8BY36;Q5KU38;Q3URK7;Q3USV9;Q6ZQ51;Q8R5L3-2;Q8R5L3;Q8C051;Q8BUJ2	3.43342e-05	1.11837	0.64407	948	0	0	not_regulated	FALSE	0.3731	0.80951	0.504259	0.64407	0.605028	0.973003	0.94125	1.11837	1.69374e-05	3.08343e-05	3.20635e-05	3.43342e-05
Cd5	Hk2	E9Q5B5;O08528	3.42635e-05	1.09841	0.572273	52081	0	0	not_regulated	FALSE	0.572273	0.382738	0.591081	0.335581	1.09841	0.822681	0.777183	0.645395	3.42635e-05	2.905e-05	2.95002e-05	2.20781e-05
Cd5	Son	H9KV01;H9KV15;H9KV00;Q9QX47-2;Q9QX47-4;Q9QX47-3;Q9QX47;H9KV02	3.33639e-05	1.41822	0.517082	3702	0	0	not_regulated	FALSE	0.283206	0.301089	0.517082	0.388048	0.893631	0.868596	1.41822	0.960241	1.72765e-05	1.90092e-05	3.33639e-05	2.03585e-05
Cd5	Gm1966	Q3TBC0;Q3U0G9	3.07015e-05	1.12551	0.365988	NA	0	0	not_regulated	FALSE	0.365988	0.319881	0.723676	0.755998	1.12551	0.850019	1.00209	1.02774	2.83378e-05	2.42267e-05	3.07015e-05	2.83773e-05
Cd5	Madd	A2AGQ3;A2AGQ2;A2AGQ8;A2AGQ7;A2AGQ9;A2AGQ5;A2AGR1;Q80U28-11;Q80U28-10;Q80U28-9;Q80U28-8;Q80U28-7;Q80U28-6;Q80U28-5;Q80U28-4;A2AGQ6;Q80U28-14;E9QN47;A2AGQ4	2.96178e-05	1.32599	0.260256	2735	0	0	not_regulated	FALSE	0.113645	0.458077	0.260256	0.435563	0.730898	1.23173	1.32599	1.24161	1.34163e-05	2.55941e-05	2.96178e-05	2.49938e-05
Cd5	Myo6	E9Q175;E9PVU0;E9Q3L1;B2RWR8;E9Q174;V9GXM4;V9GX76;Q8BK95;Q64331	2.84588e-05	1.03398	0.225868	NA	0	0	not_regulated	FALSE	0.39749	0.244755	0.225868	0.354254	0.935314	0.805263	1.03398	1.00479	2.11556e-05	2.06184e-05	2.84588e-05	2.49238e-05
Cd5	Mthfd1l	Q3V3R1	2.71412e-05	1.23124	0.359381	141865	0	0	not_regulated	FALSE	0.471941	0.355934	0.534526	0.359381	1.13392	0.768332	0.768614	1.23124	2.27929e-05	1.7483e-05	1.88002e-05	2.71412e-05
Cd5	Ppl	G5E898;Q9R269	2.65033e-05	1.23998	0.558111	281	0	0	not_regulated	FALSE	0.558111	0.305398	0.0913546	0.15091	1.23998	0.556935	0.489785	0.489629	2.65033e-05	1.34753e-05	1.27387e-05	1.14768e-05
Cd5	Arfgef2	A2A5R2;Q3U5C3;G3X9K3	2.62378e-05	1.63339	0.40223	476	0	0	not_regulated	FALSE	0.40223	0.474561	0.423163	0.319069	1.00245	1.63339	0.997934	0.782679	1.4225e-05	2.62378e-05	1.72316e-05	1.21798e-05
Cd5	Usp24	E9PV45;B1AY13	2.48543e-05	2.15419	0.0275283	1879	0	0	not_regulated	FALSE	0.77921	0.0275283	0.40567	0.602757	0.991264	2.15419	1.30719	1.37897	1.01032e-05	2.48543e-05	1.62122e-05	1.54132e-05
Cd5	Thada	A8C756;A8C756-4;A8C756-3;A8C756-2	2.47198e-05	1.53388	0.154984	1165	0	0	not_regulated	FALSE	0.165892	0.154984	0.501158	0.623603	1.25639	1.53388	1.21352	0.664812	1.78866e-05	2.47198e-05	2.10227e-05	1.03794e-05
Cd5	Evpl	Q9D952	1.77886e-05	1.27845	0.417392	NA	0	0	not_regulated	FALSE	0.376333	0.547055	0.417392	0.536949	0.841472	1.27845	1.0209	1.17333	1.0343e-05	1.77886e-05	1.52696e-05	1.58161e-05
Cd5	Myh10	Q5SV64;Q3UH59;Q61879;Q80T68;Q8BLI3;Q8BLI1;Q8BWI3	1.74493e-05	1.14578	0.240707	275	0	0	not_regulated	FALSE	0.477683	0.144843	0.240707	0.326202	0.904545	0.660763	1.14578	0.891242	1.13207e-05	9.3613e-06	1.74493e-05	1.22323e-05
Cd5	Snrnp200	Q6P4T2;Q7TMG2;Q8BYH6	1.46065e-05	1.21324	0.346804	60977	0	0	not_regulated	FALSE	0.346804	0.601637	0.556204	0.411034	1.07823	0.960734	0.904892	1.21324	1.1837e-05	1.19394e-05	1.20883e-05	1.46065e-05
Cd5	Mprip	Q5SWZ5;F6S5I0;F6RND9;Q8CHC7;P97434-4;P97434-3;P97434;P97434-5;P97434-2;F6XZM9;Q8CBS0	1.45598e-05	1.27536	0.252598	NA	0	0	not_regulated	FALSE	0.491259	0.496626	0.252598	0.311792	0.988468	1.27536	1.06757	1.09573	9.96866e-06	1.45598e-05	1.3101e-05	1.21184e-05
Cd5	Cenpf	Q155P7;E9Q3P4;Q3TNJ4;Q8BV30;Q8C0X4;E9PY14;Q9QZ84	1.41905e-05	1.34983	0.325836	NA	0	0	not_regulated	FALSE	0.591367	0.325836	0.502435	0.519877	0.652996	1.34983	1.24572	1.20561	6.0643e-06	1.41905e-05	1.40776e-05	1.22785e-05
Cd5	Lrba	A0A0A6YXX3;A0A0A6YXL6;E9Q3Y4;Q9ESE1-3;Q9ESE1-2;Q9ESE1	1.29317e-05	1.02982	0.501507	1066	0	0	not_regulated	FALSE	0.0956551	0.501507	0.352523	0.502431	0.529029	1.02982	0.628862	0.876614	5.86847e-06	1.29317e-05	8.48861e-06	1.06641e-05
Cd5	Ttn	E9Q8N1;E9Q8K5;A2ASS6-2;A2ASS6	8.85924e-07	1.03994	0.38607	739	0	0	not_regulated	FALSE	0.38607	0.332782	0.234215	0.351475	1.03994	0.873702	0.48033	0.756589	8.85924e-07	8.42559e-07	4.97924e-07	7.06835e-07
Cd5	Actb	B2RRX1;P60710;Q3U5R4;Q3UAF7;Q3UA89;Q3U939;Q3UGS0;Q3UAF6;Q61276;Q3U804;Q3UCF8;Q3UAA9;E9Q1F2;G3UZ07	0.883232	0.287501	NA	48102985	0	0	not_regulated	FALSE	0.0178595	0.0266537	0.0460851	0.0142179	0.287111	0.287501	0.178226	0.250315	0.779176	0.883232	0.588564	0.744976
Cd5	Pc	G5E8R3;Q3T9S7;E9QPD7;Q05920;Q3TCQ3;Q3UFS6;Q62043;Q8BP54	0.273652	0.3625	NA	3626	0	0	not_regulated	FALSE	0.0113632	0.0146367	0.00089709	0.00664785	0.354392	0.344984	0.313229	0.3625	0.243952	0.268825	0.262373	0.273652
Cd5	Pcca	Q3UGC8;Q91ZA3	0.257716	0.514409	NA	8904	0	0	not_regulated	FALSE	0.141989	0.203973	0.0856538	0.185618	0.469125	0.467295	0.39258	0.514409	0.214315	0.24166	0.218236	0.257716
Cd5	Pccb	Q99MN9;E9Q1J7;A0PJE6;Q7TMF4;Q3UYS0;Q8CFZ3	0.192337	0.62313	NA	10855	0	0	not_regulated	FALSE	0.169551	0.170336	0.15426	0.18038	0.565273	0.526047	0.502159	0.62313	0.159101	0.167605	0.171985	0.192337
Cd5	Acaca	Q5SWU9;Q5SWU9-2	0.166993	0.516633	NA	5905	0	0	not_regulated	FALSE	0.00471862	0.00892447	0.00019734	0.00302408	0.467964	0.478267	0.423732	0.516633	0.13793	0.159576	0.151976	0.166993
Cd5	Gm5409	Q7M754;Q792Z1	0.0820877	0.658012	NA	NA	0	0	not_regulated	FALSE	0.177795	0.477431	0.00883107	0.00312708	0.626319	0.658012	0.461276	0.501602	0.0690226	0.0820877	0.0618574	0.0606212
Cd5	Pcmt1	Q545L9;F7D432;E9PWE0;E0CYV0;P23506;P23506-2;Q8BPI6;F6V9F1	0.0687873	0.75488	NA	103434	0	0	not_regulated	FALSE	0.0677102	0.335234	0.161562	0.368981	0.5921	0.710217	0.64332	0.75488	0.049199	0.0668038	0.0650464	0.0687873
Cd5	H4c1	B2RTM0;P62806;Q61667	0.0428139	0.749178	NA	29871359	0	0	not_regulated	FALSE	0.362739	0.0752991	0.523692	0.0239226	0.69781	0.642937	0.749178	0.504493	0.0327719	0.0341807	0.0428139	0.025983
Cd5	Mccc1	Q99MR8;Q3TVD9	0.0304855	0.455187	NA	2504	0	0	not_regulated	FALSE	0.0985172	0.21014	0.0294128	0.14436	0.395573	0.434474	0.350349	0.455187	0.024158	0.0300363	0.0260358	0.0304855
Cd5	Try4	Q9R0T7;Q9QUK9;Q3V2E0	0.0284497	0.279947	NA	NA	0	0	not_regulated	FALSE	0.180231	0.309726	1.44369e-05	0.113379	0.279947	0.138118	0.0884772	0.0234724	0.0284497	0.0158891	0.0109413	0.00261594
Cd5	Hist1h2ah	F8WIX8;A0A0N4SV66;A0AUV1;A3KPD0;Q8CGP4;Q149V4;B2RWH3;B2RVF0;A2AB79;Q64426;Q8CGP6;Q8R1M2;Q64523;Q8CGP7;Q8CGP5;Q8BFU2;Q6GSS7;P22752;B2RVP5;Q3THW5;P0C0S6;P27661	0.028191	0.724684	NA	28599356	0	0	not_regulated	FALSE	0.151041	0.123434	0.105576	0.0242018	0.724684	0.634595	0.672922	0.722862	0.0249494	0.0247318	0.028191	0.027292
Cd5	Mccc2	B2RUK5;Q3ULD5;Q6PD20	0.0277546	0.444612	NA	3915	0	0	not_regulated	FALSE	0.151919	0.156988	0.101322	0.190493	0.433651	0.414229	0.395211	0.444612	0.0246845	0.0266915	0.0273747	0.0277546
Cd5	Rpsa	B2CY77;P14206	0.0218879	0.758908	NA	1583336	0	0	not_regulated	FALSE	0.184854	0.42345	0.367814	0.31946	0.650632	0.737845	0.728897	0.758908	0.0160561	0.0206119	0.0218879	0.0205382
Cd5	Rpl27	Q5BLJ9;P61358	0.0179448	0.799995	NA	1098284	0	0	not_regulated	FALSE	0.000443727	0.0439702	0.341432	0.000336043	0.443789	0.482954	0.799995	0.418749	0.00818072	0.0100779	0.0179448	0.00846522
Cd5	Lsp1	P19973;P19973-2	0.0168817	0.273981	NA	184903	0	0	not_regulated	FALSE	0.0568396	0.0158414	0.191481	0.0403639	0.267732	0.207133	0.11861	0.273981	0.0150427	0.0131742	0.00810929	0.0168817
Cd5	Rps25	Q58EA6;P62852	0.0142739	0.713711	NA	435699	0	0	not_regulated	FALSE	0.115184	0.103432	0.340494	0.0989332	0.708121	0.655482	0.713711	0.559361	0.0116384	0.0121954	0.0142739	0.010082
Cd5	Rplp0	Q5M8R8;P14869;Q5FWB6;E9Q070;S4R1N1;D3YVM5	0.013794	0.584416	NA	1210461	0	0	not_regulated	FALSE	2.71366e-07	0.0195782	0.035327	0.0348547	0.380054	0.432205	0.584416	0.516369	0.00737187	0.00949011	0.013794	0.010984
Cd5	Rpl11	Q9CXW4;Q8VC94;E9PYL9;A2BH06;E9PZB3	0.0135312	0.861915	NA	898265	0	0	not_regulated	FALSE	0.0359968	0.0980217	0.263354	0.00225077	0.722094	0.451946	0.861915	0.529675	0.00931603	0.00660043	0.0135312	0.00749404
Cd5	Hcls1	Q542G0;P49710	0.0124237	0.281723	NA	118329	0	0	not_regulated	FALSE	0.130981	0.0151141	0.0981087	0.0264325	0.194989	0.281723	0.161703	0.220142	0.00759605	0.0124237	0.00766536	0.00940482
Cd5	Rpl14	Q9CWK0;Q9CR57;Q569Z0	0.012252	0.721348	NA	855718	0	0	not_regulated	FALSE	0.158086	0.00574829	0.0923716	0.00177217	0.459581	0.464675	0.721348	0.479092	0.0064149	0.0073422	0.012252	0.00733358
Cd5	H1-3	Q3U292;Q149Z9;P43277	0.0121736	0.720219	NA	1442218	0	0	not_regulated	FALSE	0.101243	0.0421467	0.405311	0.00263696	0.599309	0.592896	0.720219	0.441245	0.00832472	0.00932279	0.0121736	0.00672151
Cd5	Actn4	Q3ULT2;P57780;Q3UDJ7;E9Q2W9	0.0114923	0.3546	NA	238366	0	0	not_regulated	FALSE	0.0636326	0.00519802	0.115336	0.0724187	0.3546	0.264022	0.147835	0.308734	0.0114923	0.00968631	0.00583016	0.0109729
Cd5	H3-3a	E0CZ27;A1L0U3;F8WI35;A1L0V4;B9EI85;P84244;P84228;P68433;P02301	0.01126	0.492629	NA	660258	0	0	not_regulated	FALSE	0.0165889	0.0219893	0.448571	0.000124595	0.492629	0.441937	0.248818	0.404194	0.0110879	0.01126	0.00681471	0.00997672
Cd5	Capzb	Q923G3;P47757-2;A2AMW0;P47757-4;Q3TVK4;Q3TRH8;P47757;F7CAZ6	0.0110361	0.362139	NA	585872	0	0	not_regulated	FALSE	0.0687525	0.0641334	0.169961	0.0495001	0.317731	0.362139	0.203067	0.340076	0.00855365	0.0110361	0.0066522	0.0100401
Cd5	Rpl23a	Q91YK6;Q4V9X9;Q5M9M5;A0A140T8M7;P62751	0.0108073	0.538599	NA	1542797	0	0	not_regulated	FALSE	0.0819986	5.94897e-05	0.0634939	0.0433543	0.407241	0.337262	0.538599	0.31389	0.00671533	0.00629553	0.0108073	0.00567626
Cd5	Rpl4	Q564E8;Q9D8E6;Q9CSM5	0.0106209	0.488956	NA	1123962	0	0	not_regulated	FALSE	0.108405	0.202866	0.0423089	0.16103	0.412491	0.390886	0.488956	0.347394	0.00736324	0.00789867	0.0106209	0.00680058
Cd5	Rpl6	Q3UCH0;P47911;E9PUX4;Q3UFI4	0.0104125	0.759904	NA	1047218	0	0	not_regulated	FALSE	0.0160736	0.0612426	0.194105	0.000567364	0.545344	0.480125	0.759904	0.53498	0.00614088	0.00612017	0.0104125	0.00660643
Cd5	Hspa9	P38647	0.00986943	0.961766	NA	470267	0	0	not_regulated	FALSE	0.739821	0.750781	0.0312529	0.405677	0.961766	0.947631	0.845735	0.908632	0.00884858	0.00986943	0.00946834	0.00916772
Cd5	Rpl13	Q5RKP3;P47963;A0A140T8K8	0.0098126	0.903996	NA	1078199	0	0	induced	FALSE	0.00615336	0.139297	0.449175	0.00884401	0.523006	0.438429	0.903996	0.570385	0.0046654	0.00442721	0.0098126	0.0055798
Cd5	Rps8	Q497E9;P62242;Q5M9L9;Q3UJU6;Q9CQW4;Q3UA25;Q9CRJ5	0.00977341	0.602039	NA	1515727	0	0	not_regulated	FALSE	0.0485811	0.00155321	0.068269	0.000277852	0.436942	0.410876	0.602039	0.416887	0.00582922	0.00620506	0.00977341	0.00609921
Cd5	Rps16	A4FUS1;Q641N3;Q5CZY9;P14131	0.00932913	0.753945	NA	1288044	0	0	not_regulated	FALSE	0.129083	0.0844793	0.170602	0.0042046	0.606171	0.635473	0.753945	0.623232	0.00616398	0.00731497	0.00932913	0.00695001
Cd5	Rps13	Q921R2;Q5BLJ7;P62301	0.00930514	0.973036	NA	1287544	0	0	not_regulated	FALSE	0.0890777	0.754116	0.822433	0.394906	0.650777	0.973036	0.916696	0.88288	0.00542868	0.0091884	0.00930514	0.00807669
Cd5	Rps4x	Q545F8;Q545X8;Q3UXQ6;P62702;Q3V1Z5;V9GWY0	0.00925998	0.890703	NA	1709284	0	0	not_regulated	FALSE	0.141501	0.279255	0.403145	0.0496663	0.858759	0.82126	0.890703	0.674547	0.0073369	0.00794275	0.00925998	0.00632008
Cd5	Ncl	Q8CD23;Q3TL52;P09405;Q3TGR3;Q3TT41;Q8CE30	0.00912948	0.614771	NA	1429280	0	0	not_regulated	FALSE	0.00958441	0.00117018	0.000294803	0.000311256	0.48919	0.534684	0.614771	0.490566	0.00597	0.00738657	0.00912948	0.00656544
Cd5	Actr3	Q3ULF7;Q3TWJ4;Q3TGW0;Q99JY9;Q3TGE1	0.0089645	0.418766	NA	724648	0	0	not_regulated	FALSE	0.034103	0.0827712	0.136632	0.0314731	0.232584	0.418766	0.147473	0.332964	0.0043983	0.0089645	0.00339354	0.00690515
Cd5	Rps11	Q3UC02;Q9DB79;P62281;Q9D0P6	0.00871705	0.994487	NA	1388199	0	0	not_regulated	FALSE	0.0807725	0.0482134	0.973075	0.00214244	0.642691	0.668282	0.994487	0.577789	0.00462953	0.00544933	0.00871705	0.00456429
Cd5	Vim	Q5FWJ3;P20152;Q3V2S4;Q3TFD9;Q3U6S1;A0A0A6YWC8;Q3TWV0;Q3UAX1;Q3UD36	0.00832925	0.608898	NA	2080336	0	0	not_regulated	FALSE	0.570779	0.112096	0.0588018	0.25472	0.608898	0.422219	0.335053	0.382223	0.00832925	0.00653804	0.00557713	0.00573386
Cd5	Rpl30	Q497D7;Q58DZ3;P62889;Q5PR15	0.00829459	0.599105	NA	886038	0	0	not_regulated	FALSE	0.00340148	0.00423708	0.076903	9.65384e-05	0.474085	0.509435	0.599105	0.524737	0.00539402	0.00656136	0.00829459	0.00654738
Cd5	Rpl26	B1ARA3;Q4FZH2;P61255;Q3U7N1;B1ARA5	0.00812907	0.657923	NA	959812	0	0	not_regulated	FALSE	0.0178057	0.0172487	0.0276396	0.0115942	0.657923	0.469113	0.573301	0.50426	0.0076665	0.00618798	0.00812907	0.00644387
Cd5	Arpc4	Q9D3C4;Q7TPD9;P59999;Q8BVW6	0.00806796	0.27386	NA	753521	0	0	not_regulated	FALSE	0.0460553	0.00337626	0.200647	0.00297944	0.190126	0.27386	0.111112	0.178198	0.00494798	0.00806796	0.00351871	0.00508579
Cd5	Rpl10a	Q5XJF6;Q3U561;P53026;Q99JL6	0.00799892	0.934494	NA	917173	0	0	not_regulated	FALSE	0.0534653	0.00469943	0.746299	0.00262909	0.529603	0.618709	0.934494	0.632679	0.00372538	0.00492669	0.00799892	0.00488059
Cd5	Capza1	Q5RKN9;Q3UAS2;P47753;Q3UJV2;Q3TLJ0	0.00799742	0.356715	NA	399003	0	0	not_regulated	FALSE	0.0113932	0.0236391	0.172057	0.0047978	0.197171	0.356715	0.116392	0.339066	0.00390502	0.00799742	0.00280504	0.00736431
Cd5	Rps23	Q9CWI9;Q497E1;Q9CZI5;P62267;Q9CSN9	0.00796085	0.647046	NA	626515	0	0	not_regulated	FALSE	0.00110095	0.0328836	0.195232	0.000284218	0.539242	0.358169	0.647046	0.481665	0.00545221	0.00409945	0.00796085	0.00534077
Cd5	Rpl8	Q3UJS0;P62918;Q3THC7;Q9Z237	0.00777129	0.588019	NA	1189734	0	0	not_regulated	FALSE	0.0022627	0.0101162	0.00518018	3.54554e-07	0.39337	0.357458	0.588019	0.296344	0.00427236	0.00439481	0.00777129	0.00352965
Cd5	Rpl7a	Q6P1A9;Q5EBG5;Q58ET1;Q80UT7;P12970;A0A140T8L1;A0A140T8L3	0.00776163	0.713663	NA	1377367	0	0	not_regulated	FALSE	0.00107783	0.0268776	0.0067752	0.00168103	0.539125	0.499678	0.713663	0.42211	0.00481852	0.00505549	0.00776163	0.00413733
Cd5	Efhd2	Q8C845;Q9D8Y0	0.00772164	0.865864	NA	111077	0	0	not_regulated	FALSE	0.792793	0.93305	0.0680596	0.935647	0.598582	0.860706	0.103113	0.865864	0.00474384	0.00772164	0.000994388	0.00752532
Cd5	Capza2	Q5DQJ3;P47754;Q3UBZ3;Q3UCD2;D6RCW7;Q3U7G3;A0A0N4SVM0	0.00765785	0.33032	NA	202320	0	0	not_regulated	FALSE	0.104488	0.127421	0.080541	0.090812	0.168356	0.319754	0.161707	0.33032	0.00355902	0.00765187	0.00415975	0.00765785
Cd5	Spata7	Q3U5D0;Q3TTL3;Q80VP2	0.00765771	0.400903	NA	NA	0	0	not_regulated	FALSE	0.290437	0.188135	0.274682	0.013528	0.0624005	0.0659754	0.400903	0.155951	0.000979517	0.00117234	0.00765771	0.00268461
Cd5	Actg1	Q4KL81;P63260;Q3TSB7;Q3UD81	0.00753368	0.906761	NA	140214	0	0	induced	FALSE	0.0394769	0.816181	0.293525	0.548049	0.412637	0.906761	0.1343	0.794102	0.00302854	0.00753368	0.00119944	0.00639162
Cd5	Arpc2	Q9CVB6;Q3UA52;Q4FZG5;D3YXG6	0.00748433	0.328233	NA	738739	0	0	not_regulated	FALSE	0.0535545	0.0318383	0.119958	0.0120002	0.228425	0.328233	0.121855	0.210639	0.00460114	0.00748433	0.00298677	0.00465296
Cd5	Rpl18a	Q3THJ0;P62717;Q05CK2	0.00703219	0.741249	NA	888406	0	0	not_regulated	FALSE	0.00267222	0.000114291	0.135895	0.00439714	0.482353	0.433595	0.741249	0.417141	0.00376059	0.0038267	0.00703219	0.00356651
Cd5	Rpl12	Q5BLK0;Q3TIQ2;P35979;Q8C2K0;Q6DI58	0.00665943	0.774197	NA	1012948	0	0	induced	FALSE	0.00949039	0.0279773	0.178303	0.00818746	0.250851	0.49328	0.774197	0.306259	0.00177323	0.00394722	0.00665943	0.00237415
Cd5	Rpl18	Q642K1;Q58EW0;P35980;Q0QEW9	0.00665537	0.876707	NA	1277963	0	0	not_regulated	FALSE	0.00887648	0.21473	0.567297	0.028841	0.547866	0.452899	0.876707	0.569155	0.00341788	0.0031984	0.00665537	0.00389388
Cd5	Actr2	Q5SW83;P61161;Q8BMA4	0.00658544	0.281862	NA	476111	0	0	not_regulated	FALSE	0.0573254	0.0113718	0.181619	0.00191797	0.190943	0.281862	0.114553	0.231074	0.00394098	0.00658544	0.002877	0.00523023
Cd5	Fau	Q642K5;Q3THB2;Q920W8;Q91V99;P62862	0.00658093	0.621674	NA	30537	0	0	not_regulated	FALSE	0.0883382	0.199588	0.144905	0.0793849	0.592779	0.233444	0.621674	0.111222	0.00515681	0.0022989	0.00658093	0.00106108
Cd5	Rpl3	Q3UB90;Q3UB67;Q3UB15;Q3U9L3;P27659;Q3T9U9	0.00655154	0.837509	NA	878461	0	0	not_regulated	FALSE	5.70361e-05	0.0343982	0.206862	0.00192643	0.532717	0.576019	0.837509	0.647557	0.00342464	0.00419184	0.00655154	0.00456526
Cd5	Rps18	Q561N5;F6YVP7;P62270;S4R1N6;Q3TW65;A0A140T8T3	0.00652239	0.636805	NA	1423651	0	0	not_regulated	FALSE	0.077467	0.00822347	0.0590818	0.00561136	0.600111	0.381328	0.636805	0.428905	0.00505122	0.00363339	0.00652239	0.00395909
Cd5	Rps7	F6SVV1;Q4FZE6;P62082	0.00651788	0.885157	NA	1502294	0	0	not_regulated	FALSE	0.363184	0.0918171	0.777305	0.0426757	0.52537	0.454323	0.885157	0.573583	0.00317918	0.00311217	0.00651788	0.00380641
Cd5	Pkia	A0A0A6YXS7;P63248	0.00620115	0.346973	NA	NA	0	0	not_regulated	FALSE	0.5117	0.146443	0.402397	0.537468	0.312202	0.0862816	0.305461	0.346973	0.00508795	0.00159175	0.00605757	0.00620115
Cd5	Rpl5	Q58EU6;Q3U850;P47962;Q3THE1;Q3TKR5;D3YYV8	0.00618636	0.811413	NA	992540	0	0	not_regulated	FALSE	0.133478	0.111783	0.352151	0.106186	0.701229	0.63033	0.811413	0.645445	0.00439357	0.00447069	0.00618636	0.00443492
Cd5	Arpc1b	Q3TCE7;Q91Z25;Q9WV32;Q3U094;Q3TBA2	0.00616624	0.299867	NA	525266	0	0	not_regulated	FALSE	0.0348661	0.011398	0.259703	0.00212613	0.19337	0.299867	0.0544718	0.241015	0.00351262	0.00616624	0.00120407	0.00480128
Cd5	Rpl21	Q9CQM8;Q4VA28;O09167	0.00609982	0.786288	NA	815060	0	0	not_regulated	FALSE	0.0802403	0.159571	0.573892	0.0804416	0.473012	0.602737	0.786288	0.470442	0.00301559	0.00434988	0.00609982	0.00328908
Cd5	Rpl15	Q5M8Q0;Q3U7D2;E9QAZ2;Q9CZM2	0.00599037	0.966912	NA	926425	0	0	not_regulated	FALSE	0.0201229	0.245239	0.938581	0.24206	0.703585	0.582932	0.966912	0.54437	0.00358218	0.00335968	0.00599037	0.00303945
Cd5	Rps19	Q5M9P3;Q9CZX8;D3YUT3;D3YUG3;D3Z5R8;D3Z722;S4R223	0.00598437	0.812515	NA	694821	0	0	not_regulated	FALSE	0.00746113	0.000274614	0.114855	0.0734201	0.607926	0.583851	0.812515	0.686211	0.00367962	0.0040004	0.00598437	0.0045549
Cd5	Rpl37a	Q5M9N6;Q4VAF2;P61514;Q9CYW3;Q3TLC1;Q3U8M3	0.00594304	0.897728	NA	340510	0	0	not_regulated	FALSE	0.140323	0.237053	0.572021	0.255367	0.776321	0.819381	0.897728	0.823256	0.00422347	0.00504619	0.00594304	0.00491171
Cd5	Rpl28	Q5M9N5;Q5M9J8;P41105	0.00580077	0.901765	NA	735863	0	0	not_regulated	FALSE	0.163491	0.18768	0.559004	0.235072	0.675688	0.541048	0.901765	0.586524	0.00357193	0.00323774	0.00580077	0.00340026
Cd5	Npm1	Q5SQB0;Q5U438;Q5SQB7;Q61937;Q9DAY9;Q5BL09;Q5SQB5;Q3U536;Q3UDA7;Q8BSZ3;E9Q5T3	0.00575237	0.763265	NA	1121081	0	0	not_regulated	FALSE	0.0447868	0.519642	0.0537826	0.381267	0.702686	0.746501	0.599251	0.763265	0.00478331	0.00575237	0.00496377	0.00569787
Cd5	Rps12	Q6ZWZ6;P63323	0.00575062	0.848546	NA	587590	0	0	not_regulated	FALSE	0.28297	0.000596161	0.129077	0.0186642	0.848546	0.588769	0.817767	0.56706	0.00490371	0.00385162	0.00575062	0.00359375
Cd5	Hagh	A0A0R4J052;G5E8T9;Q99KB8-2;Q99KB8;E9Q2H8;E9PYA3;D3YWI0	0.00536913	0.564455	NA	11242	0	0	not_regulated	FALSE	0.065247	0.0611956	0.0741726	0.0752367	0.564455	0.536461	0.443676	0.416584	0.00499052	0.00536913	0.0047733	0.00403914
Cd5	Arpc5	Q3TKM9;Q9CPW4;Q3UA72	0.00533249	0.428835	NA	349000	0	0	not_regulated	FALSE	0.0645407	0.0541868	0.0999973	0.0204849	0.195503	0.428835	0.180238	0.352485	0.00214755	0.00533249	0.00240921	0.0042462
Cd5	Ddx6	P54823	0.00525558	0.655952	NA	106466	0	0	not_regulated	FALSE	0.000118858	0.0157935	0.0317403	0.0997573	0.504241	0.590208	0.606068	0.655952	0.00359337	0.00476121	0.00525558	0.00512631
Cd5	Ywhae	Q5SS40;P62259;Q8BPH1;F6WA09	0.00479497	0.880004	NA	1386492	0	0	not_regulated	FALSE	0.360755	0.327905	0.643326	0.30966	0.840324	0.77685	0.880004	0.761655	0.00376281	0.00393778	0.00479497	0.00374018
Cd5	Rpl29	F6QL70;Q5M8M8;D3Z1N9;P47915;F6YH22;W4VSN7	0.00457398	0.81155	NA	344828	0	0	not_regulated	FALSE	0.195867	0.202893	0.463502	0.0579892	0.688182	0.668531	0.81155	0.493798	0.00318747	0.00350521	0.00457398	0.0025082
Cd5	Jup	Q02257	0.00432983	0.524014	NA	43	0	0	not_regulated	FALSE	0.335494	0.0249894	0.00673979	0.0784239	0.524014	0.388382	0.27712	0.496939	0.00416333	0.00349306	0.00267918	0.00432983
Cd5	Rps3a	Q564F3;Q3UAC2;Q3U5P8;P97351;Q9D1S3;Q3UJU5	0.00418983	0.658878	NA	1629922	0	0	not_regulated	FALSE	0.13034	0.160903	0.134458	0.0794203	0.586692	0.586543	0.658878	0.600551	0.00306595	0.0034698	0.00418983	0.00344172
Cd5	Rps6	Q8BT09;Q5BLK1;P62754;Q3TL53	0.00414469	0.623883	NA	845114	0	0	not_regulated	FALSE	0.0951587	0.0136507	0.286872	0.0499134	0.57979	0.38591	0.623883	0.42875	0.00316537	0.002385	0.00414469	0.00256701
Cd5	Rpl35a	Q8BQV7;Q6ZWX1;O55142;Q9DC85	0.00392059	0.573907	NA	829549	0	0	not_regulated	FALSE	0.256403	0.00103294	0.0532909	0.000503366	0.573907	0.37909	0.491847	0.372205	0.00375948	0.00281111	0.00392059	0.00267386
Cd5	Lsm12	Q9D0R8;A0A0A0MQC9	0.00374761	0.621069	NA	27567	0	0	not_regulated	FALSE	0.0223766	0.147229	0.0154396	0.145336	0.512991	0.621069	0.536521	0.520301	0.00273448	0.00374761	0.00348006	0.00304151
Cd5	Myh9	Q8VDD5;Q3UFT0	0.00369666	0.32877	NA	570103	0	0	not_regulated	FALSE	0.0180794	0.202806	0.0753207	0.0289327	0.180152	0.32877	0.18548	0.317605	0.0017894	0.00369666	0.00224183	0.0034596
Cd5	Rpl24	Q3UW40;Q8BP67;Q8BT08;Q9CS31	0.00332128	0.968708	NA	753789	0	0	not_regulated	FALSE	0.437628	0.306657	0.882738	0.131403	0.82816	0.687051	0.968708	0.57523	0.00233341	0.00219137	0.00332128	0.00177741
Cd5	Ybx1	Q71V06;Q810K5;Q60951;Q3UBT1;P62960;A2BGG7	0.00326322	0.960334	NA	172834	0	0	not_regulated	FALSE	0.155394	0.191287	0.88302	0.0408172	0.756556	0.605516	0.960334	0.644768	0.00211266	0.00191409	0.00326322	0.00197452
Cd5	Myo1g	Q5SUA5	0.00311977	0.580073	NA	120971	0	0	not_regulated	FALSE	0.0761965	0.044546	0.125316	0.236877	0.466505	0.374826	0.361796	0.580073	0.00228785	0.00208089	0.00215909	0.00311977
Cd5	H1-4	P43274	0.0028572	0.985388	NA	411093	0	0	not_regulated	FALSE	0.000362018	0.00718123	0.957261	0.0162741	0.515315	0.574267	0.985388	0.462689	0.00122792	0.00154903	0.0028572	0.00120908
Cd5	Tpm3	Q58E70;P21107-2;D3Z6I8	0.00263811	0.213364	NA	459680	0	0	not_regulated	FALSE	0.0689947	0.000415979	0.0519627	0.00787034	0.213364	0.164559	0.193348	0.211666	0.00239243	0.00208876	0.00263811	0.00260278
Cd5	Myl12a	Q6ZWQ9;Q9CXD2;Q9D6E6;Q922W7;D3YV37	0.00250512	0.282933	NA	NA	0	0	not_regulated	FALSE	1.19675e-05	0.0313656	0.08302	0.0576346	0.163796	0.204774	0.282933	0.252009	0.00119183	0.00168668	0.00250512	0.00201092
Cd5	Anxa2	Q542G9;P07356;Q3UCD3;Q9CZI7;B0V2N7;B0V2N8;Q99KH3;B0V2N5	0.00233271	0.392181	NA	550317	0	0	not_regulated	FALSE	0.120804	0.157285	0.0571946	0.0722942	0.319282	0.392181	0.206918	0.313573	0.00167765	0.00233271	0.001323	0.0018069
Cd5	Rpl31	Q9CY93;Q5M9K9;A0A0A6YX26;P62900;A0A0A6YXL3	0.00223467	0.31732	NA	394947	0	0	not_regulated	FALSE	0.0876149	0.145558	0.345705	5.27362e-05	0.31732	0.252209	0.287694	0.200193	0.00202556	0.00182245	0.00223467	0.00140141
Cd5	Rpl36	Q6ZWZ4;Q5M9L1;A0A140T8K6;P47964	0.00219307	0.906528	NA	551584	0	0	not_regulated	FALSE	0.3547	0.140049	0.908964	0.282319	0.669149	0.37488	0.906528	0.580196	0.00133033	0.000843677	0.00219307	0.00126497
Cd5	Lyz1	A0A077S9N1;P17897	0.00216615	0.793916	NA	186	0	0	not_regulated	FALSE	0.0266359	0.746523	0.107869	0.594113	0.287684	0.793916	0.317281	0.646918	0.000693395	0.00216615	0.00093056	0.00170995
Cd5	Myl6	Q642K0;Q60605-2;Q60605;Q3TIG9	0.00205292	0.587502	NA	1043446	0	0	not_regulated	FALSE	0.00684295	0.0117415	0.201495	0.165675	0.263818	0.426209	0.587502	0.332126	0.000757583	0.00138547	0.00205292	0.00104592
Cd5	Arpc3	Q9JM76;H7BWZ3;A0A0G2JFK7;D3Z2F7;D3Z2F8	0.00202839	0.40734	NA	538468	0	0	not_regulated	FALSE	0.112696	0.0154035	0.122366	0.0139291	0.130707	0.40734	0.135732	0.236369	0.000574967	0.00202839	0.000726543	0.00114026
Cd5	Dsp	E9Q557;E9PZW0	0.00202338	0.52728	NA	27	0	0	not_regulated	FALSE	0.221157	0.174251	0.0713377	0.132855	0.506551	0.464624	0.208941	0.52728	0.00177252	0.00184042	0.000889665	0.00202338
Cd5	Prdx1	Q3U9J9;P35700;B1AXW5;B1AXW6	0.00201146	0.568111	NA	1712467	0	0	not_regulated	FALSE	0.124492	0.206676	0.165906	0.102018	0.508677	0.568111	0.462675	0.396576	0.001591	0.00201146	0.00176092	0.00136027
Cd5	Hnrnpab	Q9D6G1;Q544Z3;Q80XR6;Q3TMZ8;Q20BD0;Q99020	0.00195911	0.675325	NA	731056	0	0	not_regulated	FALSE	0.00966476	0.0312358	0.18085	0.00767244	0.562499	0.557403	0.669866	0.675325	0.00135194	0.00151654	0.00195911	0.00177999
Cd5	H1-5	Q1WWK3;P43276	0.00194069	0.698936	NA	5098984	0	0	not_regulated	FALSE	0.199548	0.215171	0.340638	0.0437419	0.676074	0.698936	0.620222	0.321744	0.00165831	0.00194069	0.0018512	0.000865467
Cd5	Pkm	P52480;P52480-2	0.00193935	0.747034	NA	5302453	0	0	not_regulated	FALSE	0.132598	0.48711	0.0883675	0.227112	0.549936	0.747034	0.370003	0.625065	0.00126118	0.00193935	0.00103254	0.00157203
Cd5	Rack1	P68040	0.00190161	0.822664	NA	1713905	0	0	not_regulated	FALSE	0.410517	0.71474	0.181974	0.404859	0.603999	0.822664	0.334317	0.625423	0.00123335	0.00190161	0.000830698	0.00140053
Cd5	Eef1g	Q4FZK2;Q9D8N0;Q8R1N8	0.00187612	0.816633	NA	746896	0	0	not_regulated	FALSE	0.390624	0.520064	0.290764	0.534633	0.733712	0.72715	0.714013	0.816633	0.00153706	0.0017244	0.00182014	0.00187612
Cd5	Uqcrfs1	Q9CR68	0.00178471	0.785364	NA	73429	0	0	induced	FALSE	0.1267	0.648014	0.241747	0.43721	0.432358	0.785364	0.525274	0.669749	0.000867945	0.00178471	0.00128313	0.00147445
Cd5	Alyref	O08583-2;O08583;Q9JJW6-2;Q4KL64;G3X9I4;D9J342;Q9JJW6	0.00150011	0.761083	NA	317012	0	0	not_regulated	FALSE	0.331473	0.00764392	0.279276	0.0700685	0.40092	0.381424	0.761083	0.593671	0.000649401	0.000699378	0.00150011	0.00105456
Cd5	Gimap8	Q75N62	0.00144967	0.634424	NA	24550	0	0	not_regulated	FALSE	0.698859	0.386426	0.00979683	0.504736	0.634424	0.41059	0.154736	0.486095	0.00144967	0.00106206	0.000430246	0.0012181
Cd5	Hnrnpa1	Q3U7F3;Q3TIK8;Q5EBP8;Q3UK83;P49312;Q3TFB1;P49312-2	0.00140251	0.901621	NA	1414881	0	0	not_regulated	FALSE	0.080296	0.631232	0.230844	0.671193	0.280086	0.826776	0.729813	0.901621	0.000397287	0.00132755	0.00125968	0.00140251
Cd5	Rdh11	Q9R1R9;Q9R1R8;Q9QYF1;Q9R1R5	0.00129356	0.994719	NA	39076	0	0	not_regulated	FALSE	0.943844	0.928953	0.840097	0.805909	0.994719	0.96165	0.921291	0.890108	0.00114777	0.00125609	0.00129356	0.00112633
Cd5	Pradc1	Q9D9N8;Q14C45	0.00127219	0.628916	NA	NA	0	0	not_regulated	FALSE	0.0420711	0.0421837	0.117005	0.224575	0.313276	0.628916	0.261272	0.558285	0.000559806	0.00127219	0.000568119	0.00109405
Cd5	Aldoa	Q6NY00;Q5FWB7;P05064;A6ZI44;Q9CPQ9;A6ZI46;A0A0U1RPN8;D3YWI1	0.00124971	0.529074	NA	3713601	0	0	not_regulated	FALSE	0.218515	0.0349359	0.170135	0.142379	0.529074	0.481971	0.439667	0.471426	0.00121188	0.00124971	0.00122546	0.0011842
Cd5	Gsn	Q6PAC1;P13020-2;Q3UCW8;P13020;Q3TGJ9;Q3U9Q8;A0A0J9YUQ8	0.00123647	0.564342	NA	11804	0	0	not_regulated	FALSE	0.190806	0.0569827	0.0455784	0.0605331	0.564342	0.27516	0.335838	0.301741	0.00123647	0.000682459	0.00089538	0.000725013
Cd5	Ppia	Q5SVY2;Q3UAJ1;Q3TE63;P17742;Q9CZK9;F8VPN3	0.00119586	0.177313	NA	7024062	0	0	not_regulated	FALSE	0.0969665	0.20247	0.113552	0.000705618	0.154652	0.177313	0.111106	0.107386	0.000921395	0.00119586	0.000805496	0.000701628
Cd5	Rps24	Q9D7P1;Q9CY61;Q5M9M7;Q3TIF8;Q9CQK2;P62849-2;P62849-3;P62849;Q9DCA4	0.00115938	0.518334	NA	818033	0	0	not_regulated	FALSE	0.0336631	0.396647	0.359591	0.307145	0.510178	0.518334	0.403633	0.505508	0.00100806	0.00115938	0.000970485	0.00109538
Cd5	Eef1b	A0A087WS46;O70251	0.00107675	0.67779	NA	568597	0	0	not_regulated	FALSE	0.341859	0.324792	0.220969	0.344353	0.578166	0.67779	0.473222	0.550353	0.000811378	0.00107675	0.000808111	0.000846995
Cd5	Tpi1	P17751;H7BXC3	0.00106988	0.311188	NA	3503792	0	0	not_regulated	FALSE	0.131504	0.21446	0.0493765	0.00951926	0.304198	0.311188	0.159746	0.245524	0.000923887	0.00106988	0.000590373	0.00081776
Cd5	Abcc10	Q6KAU9;Q8R4P9-2;Q8R4P9;Q8R4P9-3	0.00104395	0.450279	NA	NA	0	0	not_regulated	FALSE	0.469223	0.535254	0.66562	0.455921	0.336959	0.450279	0.31572	0.184742	0.000690124	0.00104395	0.000786841	0.000414939
Cd5	Hnrnpa3	Q6P6I7;A2AL12;B2RXM2;Q0VG47;J3QNY1;Q5FB19;Q3UZG3;Q8BG05-2;Q8BG05;Q6PFA7;Q5U3M2;Q58E39	0.00101599	0.525396	NA	3588814	0	0	not_regulated	FALSE	6.39811e-06	0.0101488	0.00185492	0.0135792	0.316968	0.525396	0.480727	0.461272	0.000541461	0.00101599	0.000999277	0.000864128
Cd5	Sptan1	P16546;P16546-2	0.001009	0.317806	NA	59333	0	0	not_regulated	FALSE	0.060452	0.00335914	0.000365386	0.00986748	0.21238	0.187795	0.202095	0.317806	0.000614853	0.000615449	0.000711951	0.001009
Cd5	Pabpc1	Q8BN32;Q3U8U8;P29341;Q99KL3;Q9D4E6	0.000979165	0.525224	NA	283935	0	0	not_regulated	FALSE	0.0363873	0.166164	0.33058	0.0484844	0.334039	0.504374	0.525224	0.358797	0.000511768	0.000874737	0.000979165	0.00060283
Cd5	Ssb	Q8BTU4;Q564E6;Q3TG93;P32067;Q9CYB9;A2AR07	0.000962373	0.174819	NA	322490	0	0	not_regulated	FALSE	0.258676	0.000183248	0.11141	5.75914e-05	0.174819	0.0749536	0.135182	0.044789	0.000962373	0.000467085	0.000905546	0.000270393
Cd5	Hnrnpk	B2M1R6;Q3TUA1;Q3TJ38;Q5FWJ5;Q3TL71;P61979-3;P61979;P61979-2;Q3U9Q3;Q3U6X2;H3BKD0;Q3TG17;H3BLL4;H3BK96;H3BKI8	0.000936465	0.495785	NA	1187827	0	0	not_regulated	FALSE	0.00473707	0.0617671	0.0195245	0.0376491	0.495785	0.460836	0.360693	0.394017	0.00089	0.000936465	0.000787898	0.000775677
Cd5	Eno1	Q5FW97;P17182;Q6PHC1;Q8CF78;B0QZL1	0.000926109	0.277446	NA	4788204	0	0	not_regulated	FALSE	0.0815821	0.249802	0.110564	0.0203605	0.248037	0.277446	0.0424427	0.147456	0.000731393	0.000926109	0.000152291	0.000476833
Cd5	Eif4a1	Q4FZL1;Q5F2A7;Q3TFG3;P60843;Q3TLL6;Q3UXC2;Q3TGK7;Q3U8I0;Q78WR5;Q3TSJ4	0.000839445	0.822897	NA	714629	0	0	not_regulated	FALSE	0.111183	0.510775	0.177469	0.276082	0.364026	0.822897	0.46269	0.503956	0.000328042	0.000839445	0.000507368	0.000498035
Cd5	Ppp1ca	Q3U8W0;P62137;Q3TYF5	0.000838076	0.358287	NA	120235	0	0	not_regulated	FALSE	0.150351	0.0014673	0.0138658	0.016992	0.233327	0.15678	0.298971	0.358287	0.000497677	0.000378548	0.000775975	0.000838076
Cd5	Hnrnpd	E9Q5B6;F6ZV59;G5E8G0;G3X9W0;Q60668-4;Q60668-3;Q60668-2;Q60668;Q3UXC8;F6VQH5;D3YTQ3;Q9Z130	0.000767579	0.519134	NA	568325	0	0	not_regulated	FALSE	0.167178	0.0847309	0.00758978	0.208527	0.507747	0.334405	0.400289	0.519134	0.000684576	0.000510383	0.000656725	0.000767579
Cd5	Prdx2	Q5M9N9;Q61171	0.000728964	0.498438	NA	603719	0	0	not_regulated	FALSE	0.150181	0.0876986	0.0935436	0.0595708	0.498438	0.423956	0.129254	0.391251	0.000728964	0.000701884	0.000230025	0.00062751
Cd5	Ankhd1	F7C545;Q6KAP1;E9Q1M6;E9PUR0	0.000687157	0.953375	NA	NA	0	0	not_regulated	FALSE	0.767496	0.0124213	0.76723	0.00415607	0.953375	0.195684	0.58584	0.139837	0.000687157	0.00015966	0.000513815	0.000110531
Cd5	Itga3	Q8C8X8;Q62470-3;Q62470;Q62470-2	0.000669127	0.638035	NA	NA	0	0	not_regulated	FALSE	0.484035	0.143865	0.800211	0.478883	0.397966	0.278898	0.638035	0.409795	0.000342984	0.000272096	0.000669127	0.000387315
Cd5	Rpa1	Q5SWN2;Q3U8B3;Q8VEE4	0.000667731	0.937059	NA	132655	0	0	not_regulated	FALSE	0.215525	0.252327	0.945277	0.517112	0.5035	0.788449	0.937059	0.655111	0.000294848	0.000522663	0.000667731	0.00042071
Cd5	Erh	Q4FZH7;P84089	0.000666714	0.762882	NA	664994	0	0	not_regulated	FALSE	0.201601	0.132235	0.50484	0.119951	0.488691	0.390269	0.762882	0.493155	0.000350979	0.000317292	0.000666714	0.000388418
Cd5	Hnrnpu	G3XA10;Q8C290;Q3ULH5;Q3TXW2;Q3TVV6;Q8VEK3;O88568;Q3TS50;Q3TGN5;Q3TWN5	0.000661556	0.556244	NA	1016880	0	0	not_regulated	FALSE	0.0359945	0.0724899	0.0840111	0.0345028	0.371934	0.507737	0.424015	0.556244	0.000403365	0.000623332	0.000559563	0.000661556
Cd5	Nme1	Q5NC80;Q5NC81;P15532;Q8R4B4	0.000615536	0.820063	NA	834197	0	0	not_regulated	FALSE	0.750563	0.274707	0.0531051	0.294162	0.820063	0.449909	0.442749	0.489882	0.000615536	0.000382279	0.000404389	0.000403244
Cd5	S100a16	D3Z2Y6;Q9D708;Q3TVE3	0.000607923	0.522265	NA	NA	0	0	not_regulated	FALSE	0.328781	0.224096	0.276253	0.0544209	0.496209	0.43249	0.522265	0.326629	0.000474665	0.000468325	0.000607923	0.000342647
Cd5	Arpc5l	A3KGQ6;Q9D898	0.00059367	0.712252	NA	107301	0	0	not_regulated	FALSE	0.113386	0.608772	0.0464176	0.0598412	0.350081	0.712252	0.377764	0.384978	0.000257769	0.00059367	0.000338469	0.000310862
Cd5	Hnrnpa2b1	O88569;O88569-3;O88569-2;B7ZP22	0.000589476	0.332966	NA	2626842	0	0	not_regulated	FALSE	0.0651558	0.0238998	0.0442206	0.00838655	0.293005	0.332966	0.300901	0.330454	0.000458239	0.000589476	0.000572634	0.000566758
Cd5	Srsf1	H7BX95;Q6PDM2;Q6PDM2-3;Q6PDM2-2	0.000580726	0.741513	NA	541720	0	0	not_regulated	FALSE	0.572119	0.324223	0.403642	0.0460763	0.741513	0.595626	0.531272	0.310409	0.000580726	0.00052805	0.000506297	0.000266598
Cd5	Cbx3	Q9DCC5;Q32P00;I6L9I7;P23198	0.000561673	0.585701	NA	615830	0	0	not_regulated	FALSE	0.252201	0.430109	0.440433	0.00606333	0.538675	0.568858	0.585701	0.331439	0.00042452	0.000507486	0.000561673	0.000286447
Cd5	Naca	Q3UK68;Q60817;P70670	0.000547375	0.890347	NA	42129	0	0	not_regulated	FALSE	0.0926297	0.127667	0.856078	0.051968	0.375557	0.633969	0.890347	0.455255	0.000189743	0.000362583	0.000547375	0.00025224
Cd5	Flna	B7FAU9;Q8BTM8;B9EKP5;B7FAV1;Q6KAM8	0.000490134	0.373763	NA	85923	0	0	not_regulated	FALSE	0.087402	0.00932576	0.0304566	0.104321	0.363026	0.293308	0.307945	0.373763	0.000434096	0.000397029	0.000448082	0.000490134
Cd5	Pdha1	Q3UFJ3;P35486	0.000485477	0.708728	NA	147399	0	0	not_regulated	FALSE	0.39233	0.10616	0.320516	0.412053	0.687778	0.616899	0.379756	0.708728	0.000429604	0.000436197	0.000288642	0.000485477
Cd5	Hmgb2	Q3UAZ7;Q9CT19;Q3U566;P30681	0.000476532	0.827281	NA	2874391	0	0	not_regulated	FALSE	0.108131	0.674049	0.318231	0.188668	0.434547	0.827281	0.618039	0.471345	0.00022112	0.000476532	0.000382685	0.000263026
Cd5	Dsg1a	B2RQH0;Q61495;Q7TSF1;Q7TSF0	0.000471655	0.570702	NA	NA	0	0	not_regulated	FALSE	0.267515	0.119876	0.166982	0.242024	0.436627	0.299251	0.211203	0.570702	0.000329045	0.000255288	0.000193678	0.000471655
Cd5	Arg1	Q61176	0.000469732	0.552029	NA	NA	0	0	not_regulated	FALSE	0.604863	0.352432	0.000854095	0.0103165	0.552029	0.441664	0.139323	0.303302	0.000469732	0.000425431	0.000144261	0.000283031
Cd5	Pkp1	P97350	0.000468922	0.483531	NA	10	0	0	not_regulated	FALSE	0.279128	0.223763	0.0994627	0.153837	0.377532	0.483531	0.166986	0.416472	0.000323431	0.000468922	0.000174078	0.000391276
Cd5	Hlcs	Q3TZ03;Q920N2;Q3TG10	0.00046725	0.423029	NA	1200	0	0	not_regulated	FALSE	0.000299442	0.00138359	0.0384358	0.00192389	0.423029	0.367413	0.387201	0.40196	0.000419515	0.000412459	0.00046725	0.000437149
Cd5	Pcmtd1	S4R2K3;Q3TSP0;Q6P1Z6;Q3TGS5;Q3TM36;P59913	0.000438091	0.941646	NA	NA	0	0	not_regulated	FALSE	0.283863	0.317162	0.658365	0.469927	0.676817	0.804625	0.941646	0.828211	0.000258769	0.000348244	0.000438091	0.000347258
Cd5	Cfap100	A0A171EBL0;Q80VN0	0.000416329	0.403991	NA	NA	0	0	not_regulated	FALSE	0.150899	0.024717	0.068626	0.0820557	0.403991	0.24958	0.205655	0.300844	0.000416329	0.000291154	0.000257893	0.000339997
Cd5	Sh3bgrl3	Q91VW3;I7HPY0	0.000407089	0.543519	NA	640908	0	0	not_regulated	FALSE	0.201718	0.0916802	0.0859417	0.188157	0.543519	0.370177	0.430797	0.535046	0.000377088	0.000290728	0.000363695	0.000407089
Cd5	Gsdma	Q9EST1;Q32M21-3;Q32M21	0.000372187	0.465319	NA	2136	0	0	not_regulated	FALSE	0.225763	0.246655	0.0310587	0.0425574	0.218064	0.465319	0.111727	0.35068	0.00015408	0.000372187	9.60632e-05	0.000271733
Cd5	Fam107b	Q3TGF2;H9H9T1;H3BLM7	0.000370757	0.334306	NA	33777	0	0	not_regulated	FALSE	0.24526	0.00444478	0.00689293	0.00818679	0.334306	0.140926	0.149772	0.157041	0.000370757	0.000176923	0.000202122	0.000190997
Cd5	Grpel1	Q99LP6;Q3UTB8	0.000349166	0.502542	NA	187213	0	0	not_regulated	FALSE	0.0134973	0.20637	0.419213	0.123844	0.502542	0.403528	0.470234	0.355827	0.000306659	0.000278743	0.000349166	0.000238117
Cd5	S100a11	P50543	0.000345625	0.534749	NA	64660	0	0	not_regulated	FALSE	0.0516204	0.0613704	0.105145	0.208928	0.390303	0.485756	0.441408	0.534749	0.000230032	0.000324081	0.000316564	0.000345625
Cd5	Hmgb1	A0A0J9YUD8;Q8C7C4;Q8BNM0;A0A0J9YUZ4;Q8BQ02;Q6P202;Q58EV5;Q497Z6;Q3UBK2;P63158;D3YVC6;D3YZ18;Q8CH24;Q3UJK0	0.000341691	0.847668	NA	1882000	0	0	not_regulated	FALSE	0.428813	0.459693	0.463438	0.161036	0.846742	0.668502	0.847668	0.554342	0.000280494	0.000250682	0.000341691	0.000201381
Cd5	Coro1a	Q3U232;Q3U1N0;O89053;Q3U9K3;Q3T9L1;G3UYK8	0.00033296	0.459676	NA	2070695	0	0	not_regulated	FALSE	0.120697	0.00359329	0.160124	0.0207404	0.459676	0.268187	0.224545	0.291738	0.00033296	0.000219901	0.000197915	0.000231741
Cd5	Pgam1	Q3U7Z6;Q9DBJ1;Q6NWV5	0.000328551	0.906487	NA	1593796	0	0	not_regulated	FALSE	0.15244	0.148758	0.808875	0.264063	0.41809	0.383186	0.906487	0.445094	0.000124531	0.0001292	0.000328551	0.000145387
Cd5	Atp6v1h	A0A0A6YWP6;A0A0A6YX18;Q8BVE3	0.000319017	0.473172	NA	11594	0	0	not_regulated	FALSE	0.526707	0.257963	0.028349	0.441932	0.473172	0.3411	0.128304	0.397499	0.000319017	0.000260331	0.000105262	0.0002939
Cd5	Pgk1	P09411;S4R2M7	0.000306275	0.52047	NA	2494824	0	0	not_regulated	FALSE	0.447714	0.578966	0.0449965	0.362982	0.358012	0.52047	0.192288	0.257085	0.000186108	0.000306275	0.000121634	0.000146559
Cd5	Tgm3	Q08189	0.000305573	0.543707	NA	NA	0	0	not_regulated	FALSE	0.340248	0.230539	0.174003	0.214438	0.515269	0.543707	0.225948	0.528696	0.000255821	0.000305573	0.000136504	0.000287858
Cd5	Cotl1	Q544F6;Q9CQI6	0.000303598	0.757417	NA	1229396	0	0	not_regulated	FALSE	0.664561	0.0980577	0.0843958	0.0865422	0.757417	0.38227	0.355384	0.352411	0.000303598	0.000173454	0.000173339	0.000154911
Cd5	Myl12b	Q3THE2;Q9CQ19	0.00030231	0.920911	NA	294574	0	0	not_regulated	FALSE	0.547317	0.810013	0.644956	0.592996	0.708844	0.920911	0.767685	0.750565	0.000205559	0.00030231	0.000270897	0.000238695
Cd5	Tkt	P40142	0.000298112	0.490238	NA	1467552	0	0	not_regulated	FALSE	0.0603751	0.460583	0.0392964	0.0239746	0.174747	0.490238	0.211292	0.188278	9.38716e-05	0.000298112	0.000138116	0.000110915
Cd5	Atp5mc1	A0A087WQS5;Q14BC2;Q9CR84;P56384;P56383	0.000294377	0.997635	NA	5704	0	0	not_regulated	FALSE	0.338459	0.291557	0.801215	0.430258	0.934955	0.997635	0.994904	0.875154	0.000227342	0.000274605	0.000294377	0.000233368
Cd5	Eif2s1	Q6ZWX6;Q9CV24	0.000284305	0.510625	NA	456361	0	0	not_regulated	FALSE	0.100245	0.129902	0.123437	0.261844	0.37919	0.422197	0.463413	0.510625	0.000191178	0.00024096	0.000284305	0.000282327
Cd5	Eif5a	A0A0A0MQM0;P63242;J3QPS8	0.000281715	0.599038	NA	712685	0	0	not_regulated	FALSE	0.201328	0.471416	0.013279	0.181037	0.566039	0.599038	0.230792	0.483687	0.000235154	0.000281715	0.000116671	0.000220364
Cd5	Serbp1	A0A0N4SV32;Q3UEI6;Q3UJK2;Q3UMP4;Q9CY58-3;Q9CY58-2;Q9CY58;Q3V274;A0A0N4SWH2;Q9CY58-4	0.000278996	0.955631	NA	223312	0	0	induced	FALSE	0.000652901	0.328708	0.174879	0.766058	0.232286	0.519506	0.419174	0.955631	6.18388e-05	0.000156559	0.00013579	0.000278996
Cd5	Tmod3	Q3TFA9;Q9JHJ0;Q8C3Z3	0.000277206	0.261719	NA	88382	0	0	not_regulated	FALSE	0.10447	0.029368	0.000948213	0.0763631	0.176809	0.167646	0.157229	0.261719	0.000170767	0.000183291	0.000184785	0.000277206
Cd5	Mylk	B1B1A8;Q6PDN3	0.000272321	0.414351	NA	1467	0	0	not_regulated	FALSE	0.452759	0.25755	0.59274	0.261874	0.275557	0.178948	0.414351	0.140257	0.00014883	0.000109409	0.000272321	8.30754e-05
Cd5	Luc7l	Q3TV90;A0A0R4J047;Q9CYI4;D6REI1;D6RGP6;D3Z765;E9Q715;Q3U5L2;Q05CX5;Q05D11;Q3UGK2;Q3UZ17;Q9CYI4-2;Q7TNC4-2;Q7TNC4-3;Q7TNC4-4;Q7TNC4	0.000269103	0.935409	NA	24006	0	0	not_regulated	FALSE	0.539137	0.43219	0.895458	0.116327	0.582712	0.520607	0.935409	0.407341	0.000137764	0.000139329	0.000269103	0.000105611
Cd5	Tgm1	A0A0R4J293;Q9JLF6	0.000268676	0.712857	NA	NA	0	0	not_regulated	FALSE	0.390184	0.71414	0.182177	0.209312	0.44197	0.712857	0.197131	0.480926	0.000147154	0.000268676	7.98673e-05	0.000175601
Cd5	Coro2a	Q3U4G8;B1AVH4;B1AVH5;Q8C0P5;Q8BLN0;Q3U8R5	0.000248241	0.811109	NA	5805	0	0	not_regulated	FALSE	0.26934	0.0132831	0.610222	0.275121	0.342134	0.195259	0.811109	0.325131	8.6051e-05	5.55929e-05	0.000248241	8.96782e-05
Cd5	Ddx39b	Q9Z1N5;Q3TB18;Q3UVN0;Q3U837;Q3T9L0;Q8VDW0;Q3TPL7;Q3TIE4	0.000241028	0.461839	NA	156179	0	0	not_regulated	FALSE	0.0334368	0.157587	0.00216215	0.0312297	0.281235	0.461839	0.176647	0.282664	0.000129657	0.000241028	9.90993e-05	0.000142912
Cd5	Lgals3	Q3V471;Q8C253;P16110	0.000227824	0.679438	NA	8407	0	0	not_regulated	FALSE	0.208881	0.141561	0.35029	0.432475	0.561643	0.481358	0.679438	0.678585	0.000154765	0.000150152	0.000227824	0.000205063
Cd5	Tomm22	Q3UBW3;Q9CPQ3	0.000227347	0.896626	NA	119868	0	0	not_regulated	FALSE	0.140837	0.338531	0.322971	0.123833	0.711812	0.896626	0.862468	0.658381	0.000154197	0.000219872	0.000227347	0.000156407
Cd5	Fbl	Q3UJS2;P35550	0.000209569	0.680179	NA	1150586	0	0	not_regulated	FALSE	0.00563708	0.0243617	0.512938	0.222521	0.268109	0.36609	0.680179	0.511016	6.78861e-05	0.000104931	0.000209569	0.000141897
Cd5	Pebp1	D6RHS6;Q5EBQ2;Q3TGC5;D3Z1V4;P70296	0.000208161	0.742341	NA	817263	0	0	not_regulated	FALSE	0.450205	0.311037	0.133563	0.235647	0.696734	0.742341	0.555189	0.583162	0.000172589	0.000208161	0.000167349	0.000158418
Cd5	Arhgdia	Q99PT1	0.000206857	0.88292	NA	1563202	0	0	not_regulated	FALSE	0.532426	0.420376	0.275082	0.504048	0.88292	0.670943	0.69805	0.825581	0.000201727	0.000173531	0.000194073	0.000206857
Cd5	Vcl	Q64727	0.000204632	0.499442	NA	1274	0	0	not_regulated	FALSE	0.131633	0.15695	0.246059	0.269604	0.494545	0.429911	0.437267	0.499442	0.000184767	0.000181822	0.000198793	0.000204632
Cd5	Top2a	Q01320;Q8CCE5	0.000201264	0.461225	NA	161318	0	0	not_regulated	FALSE	0.209869	0.0253794	0.198058	0.055591	0.394069	0.383692	0.461225	0.438264	0.000141316	0.000155758	0.000201264	0.000172355
Cd5	Svil	E9Q3Z5;Q8K4L3-3;E3VVQ8;Q8K4L3;Q8K4L2;Q7TMJ2	0.000199457	0.709764	NA	275	0	0	not_regulated	FALSE	0.734584	0.353185	0.0343216	0.348538	0.709764	0.370884	0.140367	0.255451	0.000199457	0.000117984	4.79994e-05	7.87248e-05
Cd5	Lasp1	A2A6G9;A2A6H0;Q543N3;Q61792;A2A6H1;A2A6G6;A2A6G7;A2A6G8	0.000194835	0.944931	NA	82562	0	0	not_regulated	FALSE	0.169609	0.364546	0.528851	0.16604	0.944931	0.889778	0.942445	0.691734	0.000160537	0.000171122	0.000194835	0.00012888
Cd5	Impdh2	Q3UPJ2;Q3UAT9;Q3U9N8;P24547;A0A0A6YY72;O89058	0.000192785	0.924185	NA	342899	0	0	not_regulated	FALSE	0.589438	0.415332	0.693778	0.53563	0.640351	0.462598	0.924185	0.703724	0.000109773	8.97699e-05	0.000192785	0.000132297
Cd5	Limd2	Q8BGB5	0.00019129	0.774753	NA	135334	0	0	not_regulated	FALSE	0.320927	0.436976	0.271533	0.271563	0.58508	0.774753	0.570971	0.63153	0.000127613	0.00019129	0.000151541	0.000151058
Cd5	Dut	Q9CQ43;Q8VCG1;Q9JJ44	0.000185343	0.359021	NA	NA	0	0	not_regulated	FALSE	0.00384688	0.0282605	0.0409556	0.0251525	0.253178	0.254368	0.262432	0.359021	0.000119183	0.00013555	0.000150328	0.000185343
Cd5	Nccrp1	A0A0A0MQ97;G3X9C2	0.000180698	0.470172	NA	NA	0	0	not_regulated	FALSE	0.440406	0.15761	0.0689422	0.137742	0.470172	0.422728	0.213491	0.345659	0.000177542	0.000180698	9.80978e-05	0.00014314
Cd5	Stmn1	D3Z1Z8;D3Z5N2;Q9DCP3;Q91XT3;Q545B6;P54227;Q9CYU5;Q9CXQ8;Q8C2H3	0.000177818	0.712667	NA	722171	0	0	not_regulated	FALSE	0.433955	0.0772228	0.39134	0.0568835	0.712667	0.32959	0.49195	0.373983	0.000177818	9.3092e-05	0.000149364	0.000102332
Cd5	Ablim1	E9Q9D1;E9Q9D2;Q3UP03;E9Q9C7;E9Q030;E9Q9C0;E9Q9C1;E9Q9C2;E9QK41;Q8K4G5-3;Q8K4G5-2;Q8K4G5;E9Q9Q7;E9Q9C4;B9EIV0;Q8K4G5-4;Q8K278	0.000174906	0.281984	NA	4818	0	0	not_regulated	FALSE	0.253936	0.00377479	0.0613073	0.162901	0.281984	0.0986516	0.163798	0.26726	0.000168278	6.6643e-05	0.000118945	0.000174906
Cd5	Rab3d	Q543Q4;P35276	0.000173502	0.970028	NA	2388	0	0	not_regulated	FALSE	0.546758	0.550008	0.345844	0.238378	0.747301	0.970028	0.762483	0.592522	0.000118077	0.000173502	0.000146601	0.00010267
Cd5	Plec	Q9QXS1-3;Q6S388;Q6S392;Q6S393;Q6S387;Q6S385;Q9QXS1-10;Q9QXS1-9;Q9QXS1-12;Q9QXS1-11;Q9QXS1-13;Q9QXS1-5;Q9QXS1-16;Q9QXS1-4;Q9QXS1-14;Q9QXS1-6;Q9QXS1-7;Q9QXS1-8;Q9QXS1-2;Q9QXS1;Q6S390;Q9QXS1-15;E9Q3W4	0.000167356	0.505258	NA	14023	0	0	not_regulated	FALSE	0.255317	0.00516847	0.129444	0.09856	0.505258	0.278898	0.382897	0.429508	0.000167356	0.000104574	0.000154328	0.000156016
Cd5	Ppp1cc	Q6ZWM8;Q3U7K1;P63087;P63087-2;A0A0G2JGC1;A0A0G2JFF1	0.000164278	0.602798	NA	35753	0	0	not_regulated	FALSE	0.418653	0.0431795	0.0511005	0.0531169	0.602798	0.279477	0.360011	0.27764	0.000164278	8.62191e-05	0.000119388	8.29776e-05
Cd5	Il2rg	Q3UPA9;A2AGH5;P34902;B0QZX1;V5SIM2	0.000153748	0.468144	NA	5451	0	0	not_regulated	FALSE	0.282789	0.111289	0.112437	0.262619	0.425334	0.417584	0.364741	0.468144	0.000127377	0.000141564	0.000132917	0.000153748
Cd5	Skap1	B7ZWB3;Q3UUV5-4;Q3UUV5-3;Q3UUV5;B2RWZ1;Q3UUV5-2	0.000153205	0.856156	NA	21824	0	0	not_regulated	FALSE	0.467105	0.229693	0.167396	0.144708	0.856156	0.555735	0.609137	0.505958	0.000153205	0.000112574	0.000132639	9.92896e-05
Cd5	Dhx15	A0A0G2JGQ5;A0A0G2JG10;Q3UDX4;Q497W9;Q3UKJ6;Q3TFE5;O35286	0.000153147	0.951215	NA	122943	0	0	not_regulated	FALSE	0.234626	0.629913	0.668221	0.717756	0.750494	0.756878	0.951215	0.819677	9.9298e-05	0.000113362	0.000153147	0.000118934
Cd5	Ppp1cb	P62141	0.000151629	0.581223	NA	59031	0	0	not_regulated	FALSE	0.0441742	0.123132	0.0603316	0.243754	0.410311	0.436101	0.412244	0.581223	9.76078e-05	0.000117438	0.000119333	0.000151629
Cd5	Cs	Q9CZU6;Q0QEL9;Q9DAM4;Q80X68	0.000147693	0.784377	NA	399758	0	0	not_regulated	FALSE	0.366425	0.694885	0.461795	0.310562	0.587426	0.784377	0.655464	0.502148	9.77103e-05	0.000147693	0.00013267	9.15985e-05
Cd5	Hprt1	Q99KF5;P00493;A0A0H3YJA6	0.000144989	0.902288	NA	624210	0	0	not_regulated	FALSE	0.0742802	0.289057	0.465205	0.374017	0.507914	0.773531	0.902288	0.882334	6.70725e-05	0.000115633	0.000144989	0.000127778
Cd5	Ppp1r18	Q8BQ30;Q8BQ30-2;B7ZND7;B2RWV7	0.000138625	0.215301	NA	7851	0	0	not_regulated	FALSE	0.235163	0.0665378	0.0972923	0.186713	0.205378	0.0793296	0.215301	0.158462	0.000108671	4.75164e-05	0.000138625	9.19506e-05
Cd5	Caprin1	Q3UFZ6;Q60865	0.000137877	0.82911	NA	42488	0	0	not_regulated	FALSE	0.13499	0.422921	0.409928	0.685291	0.576799	0.826906	0.751885	0.82911	8.4959e-05	0.000137877	0.000134763	0.000133927
Cd5	Ppp1r9b	Q6R891;Q6R891-2	0.000137376	0.402217	NA	1492	0	0	not_regulated	FALSE	0.440693	0.00338132	0.28085	0.289266	0.402217	0.0860121	0.330186	0.367794	0.000136993	3.31624e-05	0.000136846	0.000137376
Cd5	Hnrnpc	Q9Z204-4;Q9Z204-3;Q9Z204-2;Q3U6P5;Q9Z204-5;Q9Z204	0.000137299	0.399212	NA	488043	0	0	not_regulated	FALSE	0.00347526	0.00132543	0.101026	0.0150562	0.222111	0.193256	0.399212	0.218193	6.27765e-05	6.18313e-05	0.000137299	6.76296e-05
Cd5	Anxa1	Q4FK88;Q4FJV4;Q3U5N9;B7STB7;Q3US43;P10107	0.000131627	0.359681	NA	9848	0	0	not_regulated	FALSE	0.0115606	0.166239	0.506417	0.0830999	0.185288	0.278946	0.359681	0.309969	5.57235e-05	9.49645e-05	0.000131627	0.000102231
Cd5	Sfpq	Q8VIJ6;Q3TZL2;Q810V5	0.000130283	0.873173	NA	325108	0	0	not_regulated	FALSE	0.456352	0.624264	0.666268	0.164457	0.622554	0.738945	0.873173	0.470593	7.63359e-05	0.000102568	0.000130283	6.32801e-05
Cd5	Ppp3ca	Q4V9X0;B2RRX2;P63328-2;P63328;Q3UXV4;Q9D5R5;E9Q6P2;Q3V074;G3X8U7;E0CZ78;Q80XK0;P48455;P48453-2;P48453	0.000127719	0.834716	NA	3263	0	0	not_regulated	FALSE	0.53039	0.689556	0.459401	0.276855	0.730688	0.834716	0.497305	0.698541	9.87641e-05	0.000127719	8.17947e-05	0.000103545
Cd5	Arpc1a	Q9R0Q6;A0A0G2JF52;D3YVI5	0.000127449	0.185912	NA	43417	0	0	not_regulated	FALSE	0.148601	0.109502	0.0139326	0.00121514	0.185912	0.135335	0.133728	0.110056	0.000127449	0.000105024	0.000111554	8.2739e-05
Cd5	Tpp2	Q3TB11;Q3TW28;Q64514-2;Q64514;A0A087WRC0;Q3U4M7;Q05DJ9	0.000124249	0.890498	NA	61898	0	0	not_regulated	FALSE	0.826135	0.53928	0.0830283	0.363372	0.890498	0.595633	0.353358	0.394307	0.000124249	9.4078e-05	5.99945e-05	6.03344e-05
Cd5	Dld	Q3TIE8;O08749	0.000122764	0.808076	NA	77585	0	0	not_regulated	FALSE	0.186472	0.676623	0.445554	0.438325	0.488678	0.808076	0.51978	0.608898	6.5583e-05	0.000122764	8.48837e-05	8.96155e-05
Cd5	Pabpn1	G3UY42;Q8CCS6-2;Q8CCS6;G3UX74;D3YUB9;D3Z055;G3UWS5;D3Z5F7	0.000122481	0.346357	NA	112801	0	0	not_regulated	FALSE	0.00777712	0.0284862	0.195936	0.114886	0.227972	0.282521	0.286152	0.346357	7.35117e-05	0.000103127	0.000112281	0.000122481
Cd5	Sec16a	E9QAT4;A2AIX1	0.000121894	0.809644	NA	NA	0	0	not_regulated	FALSE	0.889538	0.467913	0.763942	0.582488	0.809644	0.329361	0.539196	0.41996	0.000121894	5.61318e-05	9.87801e-05	6.93369e-05
Cd5	Grap2	Q3U0E8;O89100	0.000120584	0.825357	NA	146604	0	0	not_regulated	FALSE	0.0171966	0.496388	0.318724	0.236768	0.510888	0.825357	0.652014	0.533816	6.59362e-05	0.000120584	0.000102398	7.55543e-05
Cd5	Coro1b	A2RS22;Q9WUM3;D3YUG6	0.000120558	0.333201	NA	63212	0	0	not_regulated	FALSE	0.0691028	0.014634	0.000668833	0.104928	0.176167	0.27442	0.207279	0.333201	5.81224e-05	0.00010249	8.32164e-05	0.000120558
Cd5	Mdh1	P14152;B1ATQ3	0.000119307	0.83096	NA	513672	0	0	not_regulated	FALSE	0.5238	0.221882	0.179563	0.292262	0.83096	0.782274	0.615145	0.678343	0.000111954	0.000119307	0.000100849	0.000100226
Cd5	Dcakd	Q8BHC4;B0QZX9	0.000118402	0.996928	NA	16995	0	0	not_regulated	FALSE	0.488269	0.408347	0.046216	0.339679	0.786513	0.788729	0.6793	0.996928	8.51786e-05	9.66944e-05	8.95203e-05	0.000118402
Cd5	Ilf2	Q3UXI9;Q9CXY6	0.000118252	0.797514	NA	98043	0	0	not_regulated	FALSE	0.486062	0.187761	0.38674	0.506391	0.797514	0.29529	0.730303	0.75634	0.000106123	4.44805e-05	0.000118252	0.000110372
Cd5	Tpm4	Q6IRU2	0.000118191	0.367458	NA	246382	0	0	not_regulated	FALSE	0.101477	0.0225384	0.0494605	0.00152486	0.367458	0.29858	0.23964	0.138408	0.000118191	0.000108714	9.37927e-05	4.88208e-05
Cd5	Tpm1	E9Q453;G5E8R2;E9Q456;G5E8R0;G5E8R1;E9Q455;Q8BP43;E9Q450;E9Q448;E9Q452;Q8BSH3;Q564G1;Q545Y3;B7ZNL3;E9Q454;F8WID5;P58771-2;P58771	0.000117204	0.486054	NA	10230	0	0	not_regulated	FALSE	0.151514	0.131605	0.0208331	0.0647505	0.486054	0.437418	0.326599	0.394018	0.000115049	0.000117204	9.40696e-05	0.000102278
Cd5	Ccdc50	F6UK66;A6H6M8;Q810U5-3;Q810U5;Q3TNK7;Q810U5-2	0.000115733	0.551013	NA	12354	0	0	not_regulated	FALSE	0.161568	0.0217651	0.16062	0.127088	0.551013	0.424858	0.512374	0.367124	0.000102281	8.92745e-05	0.000115733	7.47338e-05
Cd5	Arih1	H7BWY7;Q9Z1K5	0.000115283	0.971627	NA	16893	0	0	not_regulated	FALSE	0.418704	0.545602	0.644893	0.500866	0.890747	0.872992	0.971627	0.815497	8.68531e-05	9.63585e-05	0.000115283	8.72012e-05
Cd5	Sipa1	Q3UV58;E9Q0Y4;Q3UE96;Q7TMS2;Q3U146;Q5DTP8;P46062;Q3V403;Q811K5	0.000112234	0.849107	NA	4599	0	0	not_regulated	FALSE	0.154267	0.0622321	0.49294	0.829404	0.380884	0.366912	0.37249	0.849107	4.59076e-05	5.00614e-05	5.46314e-05	0.000112234
Cd5	Prdx6	D3Z0Y2;Q6GT24;Q53ZU7;Q6A0D0;O08709;Q8BPD3;Q8BG37	0.000110323	0.947186	NA	664398	0	0	not_regulated	FALSE	0.300165	0.327286	0.353332	0.057914	0.726792	0.786181	0.901983	0.947186	7.30534e-05	8.94545e-05	0.000110323	0.000104408
Cd5	Septin7	Q5DTS3;Q8C2A3;Q3UNN1;E9Q9F5;E9Q1G8;O55131	0.000109533	0.641298	NA	192778	0	0	not_regulated	FALSE	0.524082	0.264724	0.312363	0.237993	0.641298	0.534162	0.545148	0.491089	0.00010589	9.98425e-05	0.000109533	8.89248e-05
Cd5	Blmh	Q8R016;E9PY26	0.000108234	0.994309	NA	121664	0	0	not_regulated	FALSE	0.770404	0.699869	0.430634	0.555662	0.972769	0.994309	0.736623	0.813648	9.35411e-05	0.000108234	8.61933e-05	8.58022e-05
Cd5	Dkc1	B7ZCL7;Q499D4;Q3TM67;Q3TI79;Q9ESX5;F6S1S5;A2AN81;F6YUI5	0.000107023	0.826122	NA	133120	0	0	not_regulated	FALSE	0.297376	0.365269	0.431747	0.228494	0.751273	0.790222	0.826122	0.731075	7.99824e-05	9.52346e-05	0.000107023	8.53548e-05
Cd5	Txnl1	Q3UBF4;Q3U8R9;Q3UNH3;Q8CDN6	0.000105398	0.932424	NA	241707	0	0	not_regulated	FALSE	0.61961	0.245022	0.482411	0.425974	0.932424	0.888289	0.807072	0.858594	9.77332e-05	0.000105398	0.000102938	9.86928e-05
Cd5	Prr11	Q8BHE0	0.000104583	0.997648	NA	371	0	0	not_regulated	FALSE	0.19229	0.446776	0.201843	0.316974	0.872071	0.91845	0.997648	0.835823	7.51273e-05	8.95675e-05	0.000104583	7.89642e-05
Cd5	Hnrnpl	Q3UMT7;G5E924;Q8R081;G3UY38	0.000104206	0.96545	NA	702336	0	0	not_regulated	FALSE	0.469062	0.110378	0.550902	0.474923	0.773173	0.548326	0.96545	0.803567	6.85809e-05	5.50572e-05	0.000104206	7.8166e-05
Cd5	Taldo1	Q93092	0.000102955	0.861222	NA	358045	0	0	not_regulated	FALSE	0.49483	0.0403647	0.40095	0.0719465	0.806268	0.494934	0.861222	0.535774	7.92094e-05	5.50419e-05	0.000102955	5.77229e-05
Cd5	Ppp1r12a	Q9DBR7;Q9DBR7-2	0.000101265	0.489946	NA	28366	0	0	not_regulated	FALSE	0.213415	0.00516861	0.0234619	0.0347364	0.489946	0.151918	0.275461	0.177965	0.000101265	3.55442e-05	6.92796e-05	4.03379e-05
Cd5	Elavl1	Q8BTQ1;Q3TT05;Q8BW03;Q8BVF8;Q8BM84;Q3UFF9;P70372	9.89537e-05	0.746998	NA	294287	0	0	not_regulated	FALSE	0.237495	0.10999	0.287903	0.0711756	0.509242	0.616522	0.746998	0.294299	5.54372e-05	7.59758e-05	9.89537e-05	3.51347e-05
Cd5	Coro1c	Q5PPQ7;Q499X7;Q3TEU8;Q9WUM4;Q3TF74	9.69741e-05	0.711791	NA	91199	0	0	not_regulated	FALSE	0.120589	0.268782	0.39435	0.231515	0.442023	0.591069	0.711791	0.624498	4.94894e-05	7.49126e-05	9.69741e-05	7.66775e-05
Cd5	Actl6a	Q505L1;Q3TF62;Q9Z2N8;A0A0A6YWG8	9.57064e-05	0.404724	NA	65996	0	0	not_regulated	FALSE	0.0934038	0.042583	0.000885919	0.0263563	0.404724	0.386479	0.275251	0.301696	8.85372e-05	9.57064e-05	7.32707e-05	7.23777e-05
Cd5	Cpne1	Q571A1;Q3U893;Q8C166;B7ZCP7;F6R587;B7ZCP6;B7ZCP5;E9Q806;A3KGK7;B7ZCP4	9.54745e-05	0.965827	NA	52497	0	0	not_regulated	FALSE	0.548846	0.458645	0.385568	0.107427	0.965827	0.959654	0.761331	0.66939	8.48834e-05	9.54745e-05	8.14203e-05	6.45167e-05
Cd5	Clic1	Q542F1;Q3TIP8;Q9Z1Q5	9.51136e-05	0.655249	NA	1109059	0	0	not_regulated	FALSE	0.297669	0.086202	0.101879	0.182664	0.655249	0.470295	0.455249	0.617513	9.20308e-05	7.47732e-05	7.78057e-05	9.51136e-05
Cd5	Pof1b	Q8K4L4	9.14064e-05	0.634878	NA	NA	0	0	not_regulated	FALSE	0.237237	0.36819	0.0426265	0.438995	0.415847	0.634878	0.37882	0.595862	5.28897e-05	9.14064e-05	5.86281e-05	8.31098e-05
Cd5	Nono	Q4FK11;Q3TTV7;Q3TMM5;Q3TFC2;Q3UM20;Q3TF40;Q99K48;Q99K48-2	9.0696e-05	0.889966	NA	307448	0	0	not_regulated	FALSE	0.168222	0.367526	0.0687491	0.0322783	0.717875	0.889966	0.459344	0.345062	6.46271e-05	9.0696e-05	5.03198e-05	3.40669e-05
Cd5	Eif2s3y	Q9Z0N2	9.01354e-05	0.936841	NA	368895	0	0	not_regulated	FALSE	0.453086	0.513674	0.578275	0.333873	0.936841	0.826401	0.789815	0.649592	8.78619e-05	8.77353e-05	9.01354e-05	6.68105e-05
Cd5	Ubash3b	Q8BGG7-2;Q8BGG7	8.89717e-05	0.969004	NA	1515	0	0	not_regulated	FALSE	0.208099	0.503058	0.666777	0.390022	0.636406	0.574403	0.969004	0.749211	4.80203e-05	4.90632e-05	8.89717e-05	6.19961e-05
Cd5	Dhrs1	Q3TVU9;Q99L04	8.82938e-05	0.994892	NA	52192	0	0	not_regulated	FALSE	0.325407	0.16114	0.738547	0.0174073	0.718016	0.595293	0.994892	0.574434	5.23664e-05	4.91472e-05	8.82938e-05	4.59439e-05
Cd5	Pdlim2	Q8R1G6;A0A087WPL1;F7C957	8.78435e-05	0.730595	NA	19836	0	0	not_regulated	FALSE	0.403579	0.151726	0.186578	0.128056	0.730595	0.568289	0.474544	0.551112	8.78435e-05	7.73484e-05	6.94297e-05	7.26679e-05
Cd5	Hnrnpul1	Q8VDM6-2;Q8VDM6	8.73545e-05	0.481617	NA	65207	0	0	not_regulated	FALSE	0.0938445	0.0377371	0.0731448	0.235481	0.46569	0.288247	0.312172	0.481617	7.70214e-05	5.3967e-05	6.28266e-05	8.73545e-05
Cd5	Ckmt1	Q545N7;P30275	8.67372e-05	0.901976	NA	NA	0	0	not_regulated	FALSE	0.405785	0.568628	0.205477	0.431107	0.77726	0.828661	0.901976	0.823423	6.14245e-05	7.41312e-05	8.67372e-05	7.1362e-05
Cd5	Dbnl	Q62418-3;Q62418-2;Q62418	8.60026e-05	0.691012	NA	128847	0	0	not_regulated	FALSE	0.212984	0.317684	0.133552	0.316288	0.555542	0.605932	0.531081	0.691012	6.30484e-05	7.78448e-05	7.3342e-05	8.60026e-05
Cd5	Eif2s3x	Q3UDF8;Q3UIJ2;Q3TML6;Q9Z0N1;Q3U5H6;A2AAW9;Q9CRE9;Q9D791	8.41061e-05	0.983457	NA	368895	0	0	not_regulated	FALSE	0.675576	0.208523	0.33172	0.284948	0.983457	0.780223	0.751611	0.844287	8.41061e-05	7.55336e-05	7.8217e-05	7.91829e-05
Cd5	Samm50	Q8BGH2	8.35585e-05	0.698895	NA	41754	0	0	not_regulated	FALSE	0.416883	0.166447	0.438436	0.440428	0.601607	0.518253	0.698895	0.683768	5.91093e-05	5.76413e-05	8.35585e-05	7.36753e-05
Cd5	Csnk1a1	Q6PJ87;Q3U844;H7BXB1;E9Q4G7;Q3U772;E9Q2U6;E9Q3W1;E9PWB2;Q8BK63-2;Q8BK63;F6YBC9;Q3TVX1	8.32847e-05	0.866138	NA	29132	0	0	not_regulated	FALSE	0.357016	0.379404	0.228901	0.0289868	0.81338	0.855875	0.866138	0.520878	6.42741e-05	7.656e-05	8.32847e-05	4.51386e-05
Cd5	Anxa5	P48036	8.25964e-05	0.896759	NA	280422	0	0	not_regulated	FALSE	0.351914	0.388031	0.520758	0.284932	0.724293	0.782242	0.896759	0.878184	5.48231e-05	6.70254e-05	8.25964e-05	7.28961e-05
Cd5	Serpinb10	G3UYR4;Q8K1K6	8.05422e-05	0.874367	NA	NA	0	0	not_regulated	FALSE	0.0558538	0.398083	0.322314	0.196841	0.521173	0.874367	0.764288	0.664842	4.24094e-05	8.05422e-05	7.56787e-05	5.93292e-05
Cd5	Serpinb5	P70124	7.88943e-05	0.920172	NA	NA	0	0	not_regulated	FALSE	0.239743	0.254096	0.189386	0.157569	0.873178	0.794692	0.850605	0.920172	6.65556e-05	6.85693e-05	7.88943e-05	7.69166e-05
Cd5	G3bp1	P97855;Q3UR88;Q571F9	7.83433e-05	0.492752	NA	128233	0	0	not_regulated	FALSE	0.0431217	0.136803	0.33747	0.0476961	0.492752	0.481198	0.485584	0.438679	6.53328e-05	7.22229e-05	7.83433e-05	6.3785e-05
Cd5	Myo1f	Q8CG29;Q811E7;G3V011;P70248;Q6KAL9	7.82654e-05	0.792795	NA	751	0	0	not_regulated	FALSE	0.852933	0.804533	0.550461	0.83058	0.754962	0.769163	0.645408	0.792795	6.78622e-05	7.82654e-05	7.05947e-05	7.81507e-05
Cd5	Vps52	G3UY33;Q3V3A4;A0A068BGT0;Q8C754-2;Q8C754	7.58284e-05	0.477702	NA	15466	0	0	not_regulated	FALSE	0.058595	0.0208823	0.0621369	0.267177	0.300521	0.210948	0.259332	0.477702	4.3499e-05	3.45645e-05	4.56769e-05	7.58284e-05
Cd5	Got2	P05202	7.54088e-05	0.865519	NA	860864	0	0	not_regulated	FALSE	0.236889	0.294258	0.278317	0.388211	0.74153	0.865519	0.674566	0.688176	5.70723e-05	7.54088e-05	6.31766e-05	5.80852e-05
Cd5	Mdh2	P08249;A0A0G2JF23	7.50636e-05	0.376124	NA	1616763	0	0	not_regulated	FALSE	0.0644425	0.070649	0.0824684	0.0397055	0.348874	0.376124	0.351678	0.343614	6.11952e-05	7.46841e-05	7.50636e-05	6.6098e-05
Cd5	Myo1c	Q9WTI7-2;Q9WTI7-3;Q9WTI7;Q9WTI7-4	7.22888e-05	0.42346	NA	3384	0	0	not_regulated	FALSE	0.0719256	0.0512578	0.151714	0.0908435	0.199929	0.1656	0.42346	0.279012	2.80479e-05	2.62986e-05	7.22888e-05	4.29255e-05
Cd5	Ahcy	Q5M9P0;Q3U5U5;Q3U4D1;Q3TF14;P50247;Q8BPI7	6.71765e-05	0.532456	NA	583471	0	0	not_regulated	FALSE	0.106578	0.145322	0.123099	0.335824	0.422857	0.478042	0.420292	0.532456	4.86472e-05	6.22557e-05	5.88371e-05	6.71765e-05
Cd5	Hspa1a	Q3TU85;Q3TAI8;A1E2B8;Q61696;P17879	6.54727e-05	0.903892	NA	798	0	0	not_regulated	FALSE	0.54699	0.634609	0.378323	0.0450126	0.667529	0.903892	0.737727	0.379576	4.27135e-05	6.54727e-05	5.74416e-05	2.66357e-05
Cd5	Actn1	Q7TPR4;A1BN54	6.52278e-05	0.171466	NA	69377	0	0	not_regulated	FALSE	0.0812499	0.00230609	0.0440915	0.0301198	0.150568	0.119616	0.171466	0.166178	4.70708e-05	4.23308e-05	6.52278e-05	5.69721e-05
Cd5	Gdi2	Q3UUX9;Q3TIY6;Q3UC72;Q3UPA3;Q61598-2;Q61598	6.29452e-05	0.912007	NA	504771	0	0	not_regulated	FALSE	0.399061	0.409185	0.544354	0.319219	0.765456	0.912007	0.803126	0.733923	4.66698e-05	6.29452e-05	5.95846e-05	4.90722e-05
Cd5	Vps35	Q3TRJ1;Q3TKU6;Q3TJ43;Q9EQH3;Q3UQJ1	5.95945e-05	0.887871	NA	48304	0	0	not_regulated	FALSE	0.655628	0.424282	0.518559	0.285269	0.865115	0.786065	0.887871	0.608978	4.77194e-05	4.90827e-05	5.95945e-05	3.68376e-05
Cd5	Prkcq	Q8CAV6;F8WGT6;A6H667;Q02111;Q920N8;Q80UN7;Q1MX41;Q1MX43;Q1MX40;Q1MX42;Q53YN4;Q3UNG2;Q3TGE4;P28867;P28867-2	5.91427e-05	0.979651	NA	14861	0	0	not_regulated	FALSE	0.266044	0.264729	0.451126	0.116924	0.808423	0.965613	0.979651	0.665056	4.01082e-05	5.42308e-05	5.91427e-05	3.61844e-05
Cd5	Wdr1	Q3TE06;Q9DBM8;Q3TNK2;Q3TJY2;Q80ZI9;O88342;Q9DC08;Q3U136	5.89696e-05	0.6805	NA	444225	0	0	not_regulated	FALSE	0.398809	0.31677	0.287139	0.315809	0.67204	0.6805	0.649364	0.615707	5.01533e-05	5.74885e-05	5.89696e-05	5.03904e-05
Cd5	Msn	P26041;Q05DU4;Q3TZQ2	5.86139e-05	0.536756	NA	648618	0	0	not_regulated	FALSE	0.149508	0.0832368	0.39129	0.0394149	0.536756	0.42752	0.518705	0.360879	4.9845e-05	4.49418e-05	5.86139e-05	3.67515e-05
Cd5	Pla2g4f	Q50L41;B7ZNT9;B2RWZ7;Q06EY0	5.58643e-05	0.439396	NA	NA	0	0	not_regulated	FALSE	0.00565127	0.187841	0.0551607	0.102269	0.245456	0.439396	0.329489	0.33104	2.75678e-05	5.58643e-05	4.50303e-05	4.07735e-05
Cd5	Dpysl2	O08553	5.40912e-05	0.600638	NA	301921	0	0	not_regulated	FALSE	0.302172	0.113915	0.388923	0.264411	0.599734	0.600638	0.5824	0.553665	4.57751e-05	5.18957e-05	5.40912e-05	4.63432e-05
Cd5	Hsph1	E9Q0U7;Q61699-2;Q61699;D3Z027;D3Z3I9	5.38791e-05	0.860471	NA	54687	0	0	not_regulated	FALSE	0.125074	0.331716	0.178766	0.540193	0.585551	0.601926	0.567006	0.860471	3.34333e-05	3.89051e-05	3.93947e-05	5.38791e-05
Cd5	Tprn	A2AI08	5.27633e-05	0.89991	NA	262	0	0	not_regulated	FALSE	0.375385	0.631261	0.388683	0.501671	0.897847	0.89991	0.756748	0.885818	4.65036e-05	5.27633e-05	4.76947e-05	5.0315e-05
Cd5	Pls3	B1AX58;Q99K51;Q3UKB1;Q3UJG9	4.95058e-05	0.946856	NA	2147834	0	0	not_regulated	FALSE	0.195566	0.164364	0.332994	0.352173	0.646076	0.85727	0.946856	0.729412	2.77601e-05	4.16969e-05	4.95058e-05	3.437e-05
Cd5	Dsc3	P55850-2;P55850	4.84148e-05	0.564027	NA	NA	0	0	not_regulated	FALSE	0.243302	0.0769349	0.25226	0.0806052	0.498101	0.364872	0.564027	0.375278	3.51366e-05	2.91361e-05	4.84148e-05	2.90312e-05
Cd5	Ddx21	Q8K2L4;Q9CWZ5;Q6PCP0;Q3ULC7;Q9JIK5	4.45252e-05	0.773842	NA	250644	0	0	induced	FALSE	0.00956719	0.0980385	0.156595	0.292596	0.401204	0.570153	0.685447	0.773842	2.10499e-05	3.38629e-05	4.37616e-05	4.45252e-05
Cd5	Myo18a	K3W4L0;B2RRE2;E9QAX2;Q9JMH9-1;Q9JMH9;Q9JMH9-6;E9Q405;Q9JMH9-5;Q9JMH9-7;Q9JMH9-2;Q9JMH9-4;E9QA74	4.43025e-05	0.351215	NA	3397	0	0	not_regulated	FALSE	0.565691	0.0147574	0.0622557	0.00225228	0.351215	0.113525	0.216147	0.114286	4.43025e-05	1.62105e-05	3.31772e-05	1.58095e-05
Cd5	Arhgap11a	Q80Y19;Q8CCJ8	4.11494e-05	0.612451	NA	7	0	0	not_regulated	FALSE	0.160227	0.254085	0.0827154	0.258438	0.507773	0.465526	0.303499	0.612451	3.11094e-05	3.22861e-05	2.26264e-05	4.11494e-05
Cd5	Eprs1	B9EIU1;Q8CGC7	4.07211e-05	0.686137	NA	132666	0	0	induced	FALSE	0.00694701	0.262452	0.502143	0.291316	0.319068	0.686137	0.634542	0.314076	1.6728e-05	4.07211e-05	4.04815e-05	1.80578e-05
Cd5	Pygb	Q3V3U0;Q3UYH9;Q3UGT5;Q3TFQ8;Q8CI94;Q3UZL2	3.99714e-05	0.965258	NA	52001	0	0	not_regulated	FALSE	0.245411	0.681104	0.455443	0.341268	0.882403	0.965258	0.80769	0.741644	3.22793e-05	3.99714e-05	3.59532e-05	2.97524e-05
Cd5	Psd4	Q8BLR5	3.99461e-05	0.893361	NA	1909	0	0	not_regulated	FALSE	0.341038	0.167037	0.217238	0.464214	0.838909	0.810486	0.867015	0.893361	3.17634e-05	3.47381e-05	3.99461e-05	3.70944e-05
Cd5	Sf3a1	Q3TVM1;Q8K4Z5	3.98775e-05	0.904238	NA	70900	0	0	not_regulated	FALSE	0.22023	0.746336	0.709826	0.752558	0.626921	0.864777	0.845294	0.904238	2.43051e-05	3.79523e-05	3.98775e-05	3.84447e-05
Cd5	Flii	Q9JJ28	3.94287e-05	0.930719	NA	17600	0	0	not_regulated	FALSE	0.144355	0.390361	0.38664	0.651828	0.329496	0.540033	0.535543	0.930719	1.27284e-05	2.36153e-05	2.51741e-05	3.94287e-05
Cd5	Lrrfip1	Q3UZ39;Q3UZ39-3	3.59255e-05	0.663936	NA	8296	0	0	not_regulated	FALSE	0.111426	0.145821	0.439752	0.237081	0.565608	0.663936	0.577592	0.542819	2.7036e-05	3.59255e-05	3.35957e-05	2.84545e-05
Cd5	Inpp5d	Q9ES52-4;Q9ES52-3;Q9ES52-2;Q9ES52;Q9ES52-6;Q9ES52-5	3.48612e-05	0.970607	NA	20199	0	0	not_regulated	FALSE	0.403535	0.267805	0.837388	0.321787	0.773745	0.633472	0.970607	0.643907	2.28382e-05	2.11661e-05	3.48612e-05	2.08428e-05
Cd5	Uhrf1	Q8VDF2-2;Q8VDF2	3.32174e-05	0.894407	NA	28528	0	0	not_regulated	FALSE	0.359017	0.407079	0.450287	0.32476	0.84339	0.805065	0.713835	0.894407	2.85621e-05	3.08632e-05	2.94167e-05	3.32174e-05
Cd5	Dhx9	A0A087WPL5;E9QNN1;O70133;O70133-2;O70133-3;Q3UR42	3.13266e-05	0.830786	NA	174568	0	0	not_regulated	FALSE	0.153758	0.146086	0.471574	0.114643	0.601006	0.693381	0.830786	0.654068	1.86238e-05	2.43226e-05	3.13266e-05	2.2227e-05
Cd5	Myo5a	Q99104;D3YZ62;D3Z4J3	2.66281e-05	0.673737	NA	3397	0	0	not_regulated	FALSE	0.220562	0.136792	0.648488	0.154756	0.499668	0.520091	0.673737	0.454008	1.62291e-05	1.91224e-05	2.66281e-05	1.61713e-05
Cd5	Cyfip2	Q5SQX6;Q810V4;F6QD74;A0A0R4J119;Q7TMB8-2;Q7TMB8	2.26038e-05	0.904431	NA	14986	0	0	not_regulated	FALSE	0.616371	0.194648	0.261345	0.313472	0.904431	0.679359	0.641296	0.838326	2.22369e-05	1.89081e-05	1.91864e-05	2.26038e-05
Cd5	Sipa1l1	Q4VBF8;Q8C0T5-2;Q8C0T5	2.11331e-05	0.846442	NA	29	0	0	not_regulated	FALSE	0.338563	0.247513	0.437558	0.150485	0.836817	0.672633	0.846442	0.569248	1.71696e-05	1.56227e-05	2.11331e-05	1.28086e-05
Cd5	Kif21b	F8VQE2;E9Q0A4;Q9QXL1	2.0457e-05	0.765367	NA	1602	0	0	not_regulated	FALSE	0.260827	0.167947	0.252099	0.507705	0.765367	0.560771	0.688387	0.754265	1.86914e-05	1.55027e-05	2.0457e-05	2.02007e-05
Cd5	Myh14	K3W4R2;Q6URW6-2;Q6URW6;Q6URW6-3	1.77325e-05	0.843398	NA	10015	0	0	not_regulated	FALSE	0.186465	0.0826094	0.122368	0.68811	0.587931	0.64912	0.626106	0.843398	1.12718e-05	1.40877e-05	1.46067e-05	1.77325e-05
Cd5	Flnb	Q80X90	1.49776e-05	0.653921	NA	5612	0	0	not_regulated	FALSE	0.20644	0.541516	0.5067	0.14261	0.458896	0.653921	0.64389	0.394815	8.7722e-06	1.41504e-05	1.49776e-05	8.2767e-06
Cd5	Sptbn2	Q68FG2;Q3UGZ4;Q6A087	1.4015e-05	0.938031	NA	NA	0	0	not_regulated	FALSE	0.367247	0.459225	0.0790172	0.531068	0.816161	0.938031	0.832223	0.826883	1.07722e-05	1.4015e-05	1.3366e-05	1.19685e-05
Cd5	Fasn	Q3UHT6;P19096;A0A0U1RNJ1;Q3TB22	1.09214e-05	0.752392	NA	122932	0	0	not_regulated	FALSE	0.474889	0.13025	0.0551157	0.112835	0.752392	0.575682	0.54239	0.4825	1.09214e-05	9.45947e-06	9.58038e-06	7.68073e-06
Cd5	Huwe1	Q4JG03;A2AFQ0;Q7TMY8-2;Q7TMY8-4;Q7TMY8-3;Q7TMY8;F6XP90;Q8BKX3	6.41992e-06	0.840492	NA	4101	0	0	not_regulated	FALSE	0.40165	0.320073	0.397658	0.624512	0.840492	0.606784	0.608142	0.690078	6.41992e-06	5.24662e-06	5.65245e-06	5.78048e-06
Cd5	Eppk1	Q8R0W0	4.28998e-06	0.768233	NA	NA	0	0	not_regulated	FALSE	0.321191	0.209201	0.446817	0.268642	0.768233	0.670118	0.737197	0.673517	3.67392e-06	3.62775e-06	4.28998e-06	3.53228e-06

## Sheet: CD6
bait	prey	Protein.IDs	max_stoichio	max_fold_change	min_p_val	Copy_Number	is_interactor	n_success	regulation	selected	p_val_0	p_val_30	p_val_120	fold_change_0	fold_change_30	fold_change_120	stoichio_0	stoichio_30	stoichio_120
Cd6	Cd6	Q91WN5;Q61003-2;Q61003;Q61003-3;Q8BJC2	1	1563.75	3.16537e-15	28408.8	1	3	not_regulated	FALSE	3.16537e-15	1.05031e-14	1.12399e-13	1563.75	1236.13	1363.41	1	1	1
Cd6	Arl6ip5	Q8R5J9	0.0719161	10.7054	7.86887e-07	2.73641e+06	1	1	not_regulated	FALSE	0.0362092	0.0305718	7.86887e-07	3.75038	3.76447	10.7054	0.0219665	0.0278928	0.0719161
Cd6	Alcam	E9Q3Q6;Q54AJ5;Q61490;E9Q4G8	0.0664301	102.512	1.94167e-08	29997.4	1	3	not_regulated	FALSE	1.94167e-08	2.94919e-08	0.000332354	102.512	102.072	79.6373	0.0527386	0.0664301	0.0469905
Cd6	Ptprcap	Q542J3;Q64697	0.0515028	12.4117	6.39353e-05	533703	1	1	not_regulated	FALSE	0.0482278	0.12037	6.39353e-05	4.27717	3.05865	12.4117	0.0154745	0.0139988	0.0515028
Cd6	Ubash3a	Q3V3E1;Q8BX41	0.0460638	133.07	1.41204e-11	584286	1	1	induced	TRUE	1.57624e-05	1.41204e-11	0.00881919	7.24848	133.07	56.352	0.00198346	0.0460638	0.0176858
Cd6	Hadha	Q8BMS1;Q3TB39	0.0450354	15.4585	5.06798e-09	869262	1	2	not_regulated	FALSE	5.06798e-09	3.57103e-08	0.0985273	15.4585	11.8263	5.93732	0.0450354	0.0435853	0.0198389
Cd6	Hadhb	Q99JY0;D3YXU1	0.0420129	20.0718	4.78097e-09	979203	1	3	not_regulated	FALSE	4.78097e-09	1.06793e-08	0.00440795	20.0718	15.3889	12.7814	0.0420129	0.040748	0.0306842
Cd6	Grb2	B1AT92;Q3U5I5;Q3U1Q4;Q60631;Q60631-2	0.0318356	39.8951	9.34086e-06	2.41132e+06	1	1	induced	TRUE	0.0285917	9.34086e-06	0.0755111	3.87538	39.8951	5.01526	0.00244459	0.0318356	0.00362847
Cd6	Grap2	Q3U0E8;O89100	0.029518	40.912	9.25856e-07	1.71521e+06	1	1	induced	TRUE	0.839106	9.25856e-07	0.00132931	0.962494	40.912	3.57947	0.000548949	0.029518	0.00234149
Cd6	Hnrnpa2b1	B7ZP22;O88569-3;O88569-2;O88569	0.0275648	36.1889	1.41065e-10	1.09441e+07	1	3	not_regulated	FALSE	2.58088e-06	1.41065e-10	2.04145e-08	34.3871	36.1889	27.7813	0.0207049	0.0275648	0.0191853
Cd6	Lcp2	B1ATD2;Q60787;Q3U5Y3;Q8CAS1;B1ATD1	0.0202692	19.9576	5.80751e-08	500412	1	1	induced	TRUE	0.490369	5.80751e-08	0.245346	0.60928	19.9576	1.75313	0.000489149	0.0202692	0.00161428
Cd6	Grk6	Q3TTW2;O70296;O70293-2;Q3UK88;Q9EP84;Q792R0;O70293	0.0184576	65.4152	4.44809e-11	82349.7	1	3	repressed	TRUE	4.44809e-11	1.56956e-10	3.27461e-07	65.4152	25.2039	27.5923	0.0184576	0.00899639	0.00892944
Cd6	Zap70	P43404	0.0159989	67.4404	5.03579e-10	2.03745e+06	1	2	induced	TRUE	5.64819e-09	5.03579e-10	0.0507298	33.1879	67.4404	31.6585	0.00622369	0.0159989	0.00680923
Cd6	Arhgap45	G3X9Q3;D3Z7R7;Q3TBD2;Q3TBD2-2	0.0154944	22.144	1.96412e-08	345785	1	3	not_regulated	FALSE	1.96412e-08	4.10655e-07	3.26674e-08	19.2162	11.9424	22.144	0.0117232	0.00921664	0.0154944
Cd6	Inpp5d	Q9ES52-2;Q9ES52;Q9ES52-3;Q9ES52-4;Q9ES52-5;Q9ES52-6	0.0105653	96.4899	7.66e-12	668648	1	1	induced	TRUE	4.96239e-05	7.66e-12	0.165497	5.37869	96.4899	20.6872	0.000465559	0.0105653	0.00205371
Cd6	Snx18	Q3UPB9;Q3U1H7;Q8C788;Q91ZR2	0.00920476	18.2881	1.33059e-06	38021.7	1	2	not_regulated	FALSE	4.16917e-06	1.33059e-06	0.0192037	18.2881	14.8517	15.902	0.00895988	0.00920476	0.00893563
Cd6	Pdcd2	A0A0R4J0N5;P46718;A2T4N6;Q7TNW4	0.00678495	21.8574	1.13336e-09	34767.8	1	2	not_regulated	FALSE	1.13336e-09	1.41037e-05	0.00444285	21.8574	9.02489	15.8357	0.00678495	0.00354399	0.00563799
Cd6	Csnk2a1	Q61177;Q60737;Q9D0E8;Q8CD20	0.0060465	13.0438	2.36198e-07	627973	1	1	not_regulated	FALSE	2.36198e-07	3.59797e-06	0.0370401	13.0438	9.51364	9.92258	0.0060465	0.00557888	0.00527549
Cd6	Rasal3	D3Z6Z7;Q6KAS9;Q8C2K5;Q8C2K5-2;A0A0R4J1U7	0.00472435	13.3234	2.72238e-08	549687	1	1	not_regulated	FALSE	2.72238e-08	3.1077e-07	0.0945105	13.3234	9.13755	7.78228	0.00472435	0.00409882	0.003165
Cd6	Gapdh	D2KHZ9;A0A0A0MQF6;P16858;S4R257;S4R1W1;D3YYI5	1.02459	2.4962	0.000160259	6.10106e+07	0	0	not_regulated	FALSE	0.000782311	0.000160259	0.110146	2.4962	2.24865	2.44382	0.899099	1.02459	1.00957
Cd6	Tuba1b	P05213;Q99KA2	0.713465	1.67811	0.00211162	2.87311e+07	0	0	not_regulated	FALSE	0.0037723	0.00211162	0.00490122	1.67811	1.66354	1.56241	0.56893	0.713465	0.607536
Cd6	Tubb5	P99024	0.371702	1.71351	0.000173996	2.89495e+07	0	0	not_regulated	FALSE	0.00180036	0.000173996	0.173005	1.56778	1.71351	1.62244	0.268839	0.371702	0.31909
Cd6	H4c1	B2RTM0;P62806;Q61667	0.162309	1.81009	0.000350227	7.4571e+07	0	0	not_regulated	FALSE	0.138766	0.000350227	0.269414	1.39309	1.53851	1.81009	0.108914	0.152162	0.162309
Cd6	Hist1h2bp|H2bc12|H2bc4|Hist2h2bb|Hist1h2bh|Hist1h2bb|H2bc14|H2bc7|Hist3h2ba|Hist3h2bb|Hist2h2be|H2bc1	A0JLV3;B2RVD5;B2RTK3;Q8CBB6;Q921L4;Q8CGP2;Q8CGP1;Q6ZWY9;Q64525;Q64478;Q64475;P10854;P10853;Q8CGP2-2;Q8VEE3;A0JNS9;Q9D2U9;Q8CGP0;Q64524;P70696	0.152115	2.10722	0.00111443	4.57863e+07	0	0	not_regulated	FALSE	0.118405	0.00111443	0.143095	1.54033	2.10722	2.10361	0.0878968	0.152115	0.137678
Cd6	H2-D1|H2-L	O78207;W5XQG0;Q792Z7;P01899;Q31168;O78206;Q3KQJ3;O19467;Q8R3Y0;P01897;K7X379	0.128155	1.8997	0.000619976	5.57278e+06	0	0	not_regulated	FALSE	0.000619976	0.0401099	0.0250077	1.8997	1.51857	1.40391	0.126732	0.128155	0.107418
Cd6	Cyb5a	G5E850;Q544Z9;P56395	0.0940065	5.33408	0.000726002	6.01925e+06	0	0	not_regulated	FALSE	0.00101271	0.000726002	0.166338	4.9927	5.33408	2.75354	0.0695555	0.0940065	0.0439975
Cd6	Rab1b	Q0PD66;Q9D1G1;Q3V3C2	0.0892325	2.61595	0.00252725	814928	0	0	not_regulated	FALSE	0.0035363	0.00252725	0.0876707	2.61595	2.50783	1.82522	0.0735789	0.0892325	0.0588813
Cd6	Canx	Q5SUC3;P35564;Q3TXE5	0.0823958	1.97387	0.000751762	3.44401e+06	0	0	not_regulated	FALSE	0.000756193	0.000751762	0.00423489	1.76828	1.83781	1.97387	0.0626692	0.0823958	0.0802345
Cd6	H2-K1	W5XHY0;Q3TH01;Q7JJ15;Q3TVI9;P01901;Q3UBW0;W5XIT1;W5XIK7;G3UXW2	0.0800754	1.81558	2.32901e-05	8596.63	0	0	not_regulated	FALSE	0.000110727	0.0107094	2.32901e-05	1.65937	1.51565	1.81558	0.06381	0.0737301	0.0800754
Cd6	Rap1b	Q52L50;Q99JI6;A0A0G2JED9	0.0748693	4.91156	0.00143354	5.21858e+06	0	0	not_regulated	FALSE	0.0024649	0.00143354	0.00407691	4.39888	4.91156	3.93508	0.0530059	0.0748693	0.0543844
Cd6	Esyt1	Q3U7R1;Q3U7R1-2	0.0700059	3.82266	0.000144001	3.71526e+06	0	0	not_regulated	FALSE	0.000350077	0.000144001	0.00326466	3.28501	3.53372	3.82266	0.0514443	0.0700059	0.0686604
Cd6	Rpl23	P62830	0.0578898	6.74737	0.000440521	4.69115e+06	0	0	not_regulated	FALSE	0.000800238	0.000440521	0.00211198	4.67676	4.99857	6.74737	0.0349843	0.0473016	0.0578898
Cd6	Rpn1	Q5RKP4;Q91YQ5;Q8BMR3;Q3U900	0.0548195	2.41139	9.36414e-05	2.63971e+06	0	0	not_regulated	FALSE	0.000136252	9.36414e-05	0.0692555	2.34505	2.41139	1.85307	0.0421423	0.0548195	0.0381942
Cd6	Rpl38	Q52KP0;Q9JJI8	0.0533777	8.8825	0.000103762	3.91988e+06	0	0	not_regulated	FALSE	0.0039192	0.000103762	0.00185086	5.84271	8.8825	6.29575	0.0277547	0.0533777	0.0343012
Cd6	Gnb2	Q3U9V4;P62880;D3Z1M1;E9QKR0;D3Z1T4;D3YZX3	0.0480715	4.08263	0.000108386	2.44752e+06	0	0	not_regulated	FALSE	0.0001964	0.000108386	0.0152242	4.08263	3.6001	4.07681	0.0419728	0.0468213	0.0480715
Cd6	Tuba4a	A0A0A0MQA5;P68368	0.0451883	4.25529	0.000963562	1.50905e+06	0	0	not_regulated	FALSE	0.0224688	0.0112495	0.000963562	2.53826	2.77471	4.25529	0.0235014	0.0324995	0.0451883
Cd6	Itgb2	Q542I8;P11835;M0QWA7	0.0422625	3.29533	0.00010007	2.12164e+06	0	0	not_regulated	FALSE	0.000176229	0.000127551	0.00010007	3.20324	3.14207	3.29533	0.0340586	0.0422625	0.0401861
Cd6	Atp5f1c	A2AKV1;A2AKV2;A2AKV3;Q8C2Q8;A2AKU9;Q9D9D7;Q3UD06;Q91VR2;Q9ERA8	0.0404647	5.00696	0.000676565	1.20972e+06	0	0	not_regulated	FALSE	0.00117979	0.000676565	0.0154726	4.8137	5.00696	2.75642	0.0307524	0.0404647	0.0201969
Cd6	Lrrc59	Q3TF84;Q922Q8	0.0384017	4.64576	6.84049e-06	3.31883e+06	0	0	not_regulated	FALSE	1.92423e-05	6.84049e-06	0.00216985	4.15872	4.29915	4.64576	0.0293647	0.0384017	0.0376238
Cd6	Cyb5b	Q3TH64;Q9CQX2;Q3TLE8;Q3TN44	0.0371409	6.88026	0.000111578	1.65693e+06	0	0	not_regulated	FALSE	0.161307	0.000144792	0.000111578	3.06886	6.8753	6.88026	0.013105	0.0371409	0.0336979
Cd6	Rpl27a	P14115	0.0357777	5.04035	0.000155415	3.92875e+06	0	0	not_regulated	FALSE	0.0234852	0.00391495	0.000155415	2.85985	4.29945	5.04035	0.0176993	0.033661	0.0357777
Cd6	Ssr4	Q3TVJ8;Q9D8L3;Q62186;Q9D6F7;Q9DC94	0.034476	3.35838	0.00402813	1.3587e+06	0	0	not_regulated	FALSE	0.0218801	0.00698449	0.00402813	2.45258	3.0838	3.35838	0.0216746	0.034476	0.0340406
Cd6	Plp2	Q58E29;Q0VEW4;Q9R1Q7	0.0341525	4.64956	0.000961459	238731	0	0	induced	FALSE	0.352252	0.000961459	0.813244	1.73201	4.64956	1.08546	0.0100568	0.0341525	0.00722875
Cd6	Ddost	Q3UG68;Q3UC51;O54734	0.030021	2.1196	0.000166121	2.25138e+06	0	0	not_regulated	FALSE	0.045516	0.000166121	0.114466	1.93965	2.1196	1.98621	0.0217166	0.030021	0.0255055
Cd6	Phb	P67778;Q5SQG5;Q3TV00;Q3V2K0	0.0290361	4.07178	0.00485624	2.97002e+06	0	0	not_regulated	FALSE	0.00978556	0.00485624	0.0423161	3.63665	4.07178	2.34209	0.0205	0.0290361	0.0151424
Cd6	Copz1	Q542M2;P61924;Q8R3M1	0.0276941	5.03454	0.00158413	736678	0	0	induced	FALSE	0.0619107	0.0119737	0.00158413	2.33873	3.05624	5.03454	0.0112168	0.0185429	0.0276941
Cd6	Rab11b|Rab11a	Q78ZJ8;A0A068BFR3;P46638;G3UY29;E9Q3P9;F8WGS1;Q3UZ37;G3UZD3;Q0PD45;P62492;G3UZL4	0.024919	2.69578	0.00289156	1.83775e+06	0	0	not_regulated	FALSE	0.0144039	0.00289156	0.00998841	2.69578	2.54245	2.33885	0.0208863	0.024919	0.0207835
Cd6	Rpn2	Q61833;A2ACG7;Q3U505;Q9DBG6	0.0220447	3.0792	3.6717e-05	1.90031e+06	0	0	not_regulated	FALSE	0.000200567	3.6717e-05	0.251591	2.57202	3.0792	1.99734	0.0145559	0.0220447	0.0129645
Cd6	Cd48	Q18PH8;Q8C2T1;Q3UK50	0.0218454	4.0238	0.000572439	224114	0	0	not_regulated	FALSE	0.000877493	0.000572439	0.0164237	3.74488	4.0238	2.42806	0.0160716	0.0218454	0.0119515
Cd6	Lman2	Q9DBH5	0.0217993	3.61332	0.00055164	1.31768e+06	0	0	not_regulated	FALSE	0.00055164	0.000797266	0.000733673	2.87712	3.18785	3.61332	0.0151341	0.0212127	0.0217993
Cd6	Ssr3	Q4FK79;Q9DCF9-2;Q9DCF9	0.0216043	5.35326	6.7384e-05	230463	0	0	induced	FALSE	0.0206024	0.115753	6.7384e-05	2.38415	2.05474	5.35326	0.00838911	0.0091462	0.0216043
Cd6	Spcs3	Q8C1D0;Q6ZWQ7	0.0208044	6.81472	3.11171e-06	771445	0	0	induced	FALSE	0.0846334	0.000865607	3.11171e-06	2.03968	4.21619	6.81472	0.00542913	0.0141968	0.0208044
Cd6	Rps27	A0A0G2JDW7;A0A0G2JG29;Q6ZWU9	0.0205275	6.01996	2.17116e-06	872145	0	0	not_regulated	FALSE	0.000700144	2.17116e-06	0.0204355	5.27691	5.80875	6.01996	0.0147411	0.0205275	0.0192879
Cd6	Cd5	Q9ER20;Q91X69;Q3UP78;P13379;Q8C9H0	0.0202407	8.46984	2.67726e-06	296041	0	0	not_regulated	FALSE	2.67726e-06	1.29032e-05	5.47904e-05	8.46984	6.36146	5.47135	0.0202407	0.0192314	0.0149963
Cd6	Rps6	Q8BT09;Q5BLK1;P62754;Q3TL53	0.0174605	2.12289	0.00117936	3.40165e+06	0	0	not_regulated	FALSE	0.0412859	0.00117936	0.426609	1.71464	2.12289	1.51807	0.011148	0.0174605	0.0113203
Cd6	Phb2	Q3V235;O35129;F6QPR1;Q3V2V2	0.0167759	5.95517	0.00344459	2.73173e+06	0	0	not_regulated	FALSE	0.00344459	0.00440261	0.186258	5.95517	5.22052	2.55653	0.0151274	0.0167759	0.00744835
Cd6	Stat1	Q8C497;Q8C3V4;Q3TW11;A0A087WSP5;Q99K94;Q9D323;Q8C8M3;P42225;Q91Y52	0.0166626	3.45874	0.000846379	2.60937e+06	0	0	not_regulated	FALSE	0.000982348	0.000846379	0.00827342	3.3675	3.45874	2.54981	0.0128242	0.0166626	0.0111371
Cd6	Ppp1ca	Q3U8W0;P62137;Q3TYF5	0.0163424	3.6804	0.000355463	3.56676e+06	0	0	induced	FALSE	0.686485	0.000355463	0.228908	1.18854	3.6804	3.18929	0.00417189	0.0163424	0.0128396
Cd6	Cd3g	Q3U4Y3;P11942;Q3UZ65;E0CXP3	0.0161012	4.1388	0.000414805	543191	0	0	not_regulated	FALSE	0.000414805	0.00122164	0.379255	4.1388	2.97431	1.40993	0.0161012	0.0146377	0.006291
Cd6	Rab14	Q50HX3;Q50HX4;Q91V41;Q50HX1;Q50HW9;Q50HX2;Q50HX0;A2AL34	0.0155038	5.94932	7.24613e-06	977201	0	0	induced	FALSE	0.00770889	0.0365631	7.24613e-06	2.80015	2.50459	5.94932	0.00636229	0.00719897	0.0155038
Cd6	Arf1|Arf3|Arf2	Q3U344;P84078;P61205;Q8BSL7	0.0153244	5.29007	0.000972631	16897	0	0	not_regulated	FALSE	0.000972631	0.00119811	0.0166133	3.93226	5.29007	2.22886	0.00900454	0.0153244	0.00585384
Cd6	Spn	A0A0U1RNN5;Q544C5;P15702	0.015019	2.28928	0.000537688	1.12062e+06	0	0	not_regulated	FALSE	0.000537688	0.00152002	0.00204769	2.28928	2.10807	2.00694	0.012893	0.015019	0.0129637
Cd6	Sec22b	O08547;E9Q6R3;Q3UZ06	0.0150104	2.80705	0.000804709	842575	0	0	not_regulated	FALSE	0.0285578	0.000804709	0.167807	2.06959	2.80705	2.01711	0.00874835	0.0150104	0.00977938
Cd6	Cdc42	P60766;Q3UL78;P60766-1	0.0149345	3.79609	0.000450521	4.79501e+06	0	0	not_regulated	FALSE	0.0105217	0.000450521	0.423656	2.78033	3.79609	1.65242	0.00864664	0.0149345	0.00589401
Cd6	Hsp90b1	Q91V38;Q3UBU0;Q3UAD6;P08113;Q3TUD6;Q8CCY5;F7C312	0.0143619	3.43211	0.00222667	9.12969e+06	0	0	not_regulated	FALSE	0.00222667	0.0277995	0.390719	3.43211	2.46073	2.1532	0.0143619	0.0130261	0.0103341
Cd6	Rpl10|Rpl10l	I7HLV2;Q3THJ6;A2AM97;Q6ZWV3;P86048	0.0141251	4.2537	0.00016917	5.24297e+06	0	0	not_regulated	FALSE	0.000365382	0.00016917	0.000543159	3.81467	4.2537	3.77644	0.0100134	0.0141251	0.0113696
Cd6	Rpl35a	Q9DC85;Q8BQV7;Q6ZWX1;O55142	0.0139721	3.15776	0.00240729	3.00694e+06	0	0	not_regulated	FALSE	0.111907	0.433225	0.00240729	1.93751	1.57877	3.15776	0.00747461	0.00770487	0.0139721
Cd6	Fmnl1	Q9JL26;A2AB60;Q9JL26-2	0.0138345	4.37992	0.00111904	819559	0	0	not_regulated	FALSE	0.00123621	0.00207603	0.00111904	4.35945	3.86887	4.37992	0.0120057	0.0134786	0.0138345
Cd6	Itgal	Q3TB85;Q3T9N8;E9QNL8;Q3U159;H2ELL3;E9Q5M7;B7ZN90;D3Z627;P24063;B7ZN92;Q9WTV4;B7ZN91;Q9R200	0.013809	4.13135	3.70921e-05	964820	0	0	not_regulated	FALSE	3.70921e-05	0.000212117	0.0529058	4.13135	3.39139	3.57294	0.0132976	0.013809	0.0131901
Cd6	Tuba1a|Tuba3a	P68369;Q5FW91;P05214;Q9D9Y2	0.0133267	1.86382	0.000105035	745012	0	0	not_regulated	FALSE	0.0187671	0.00317445	0.000105035	1.56426	1.54198	1.86382	0.0097519	0.0121607	0.0133267
Cd6	Lgals1	P16045	0.0130791	6.60148	0.000779798	4.28036e+07	0	0	not_regulated	FALSE	0.00185836	0.000779798	0.130226	3.24127	4.59685	6.60148	0.00559903	0.0100452	0.0130791
Cd6	Iqgap1	Q9JKF1;Q6ZQK2;Q80UW7;Q8CGH5;Q05CQ4;Q3TU98	0.0119176	7.03751	0.000757576	1.34904e+06	0	0	not_regulated	FALSE	0.00081065	0.000757576	0.0012773	7.03751	6.76622	4.60819	0.0097985	0.0119176	0.00735885
Cd6	Clint1	Q5SUH7;Q3UGL3;Q5SUH6;Q99KN9-2;Q99KN9;Q3UPG6	0.0113513	4.15326	0.00190562	282436	0	0	not_regulated	FALSE	0.00190562	0.00852584	0.841504	4.15326	3.17018	1.21527	0.0113513	0.0109609	0.00380952
Cd6	Cd44	Q3TLT9;Q3UNN2;Q3U8S1;Q3U468;A2APM5;A2APM3;A2APM4;E9QKM8;Q80X37;A2APM1;A2APM2;P15379-2;P15379-3;P15379-6;P15379-11;P15379-5;P15379-12;P15379-13;P15379-10;P15379-9;P15379-4;P15379-8;P15379-7;P15379	0.011351	3.10848	0.00371559	220686	0	0	not_regulated	FALSE	0.00426844	0.687824	0.00371559	2.88724	1.27748	3.10848	0.00919242	0.0051452	0.011351
Cd6	Rab8b	Q0PD49;P61028;Q8BKQ0	0.0110978	2.8707	0.00057213	1.24898e+06	0	0	not_regulated	FALSE	0.092671	0.0989074	0.00057213	1.98408	2.14243	2.8707	0.00668757	0.00913518	0.0110978
Cd6	Bzw1	A0A087WQS2;Q9CQC6;A0A087WPF9	0.0109518	4.43941	0.00168104	1.07496e+06	0	0	not_regulated	FALSE	0.00186536	0.00168104	0.0858459	4.09312	4.43941	1.96094	0.00798203	0.0109518	0.00438594
Cd6	Rab1A	Q5SW88;Q0PD67;P62821;Q3UB66;Q6ZPF0;Q5SW87	0.0104697	4.65235	0.000992512	1.82878e+06	0	0	not_regulated	FALSE	0.000992512	0.0375999	0.654015	4.65235	3.73731	1.37907	0.0103026	0.0104697	0.00350267
Cd6	Arcn1	Q5XJY5;Q3U4S9;Q8R1S6;Q8C0G7;Q3TDU1	0.0103372	4.5095	0.000587498	819651	0	0	not_regulated	FALSE	0.000587498	0.00458651	0.310633	4.5095	3.63482	1.56686	0.0101379	0.0103372	0.00404007
Cd6	Sting1	A0A125R9I3;Q3TBT3-3;Q3TBT3;Q3TBT3-2	0.0102926	4.21652	1.04713e-06	NA	0	0	not_regulated	FALSE	1.10728e-05	1.04713e-06	0.052783	3.98891	4.21652	3.70637	0.00769708	0.0102926	0.00820274
Cd6	Vamp8	A0A0R4J0R1;O70404;A0A0U1RPE8	0.0101634	4.92133	6.78439e-07	52057.8	0	0	not_regulated	FALSE	0.00503239	6.78439e-07	3.11847e-06	3.03137	4.88585	4.92133	0.00498468	0.0101634	0.00928153
Cd6	Rtn4	Q8BH78;Q8K3G7;Q8BHF5;Q99P72	0.0101144	3.93691	0.00162403	26927.1	0	0	not_regulated	FALSE	0.00162403	0.00980796	0.050977	3.31988	2.94335	3.93691	0.00743648	0.00834044	0.0101144
Cd6	Vapa	Q9WV55	0.00975099	3.65614	0.00058221	574302	0	0	not_regulated	FALSE	0.00058221	0.27695	0.032944	3.65614	1.67826	2.28663	0.00975099	0.00566224	0.00699458
Cd6	Copb2	O55029	0.00947947	2.94554	0.00157006	872074	0	0	not_regulated	FALSE	0.00157006	0.0016661	0.397395	2.93884	2.94554	2.04369	0.00747641	0.00947947	0.00596309
Cd6	Nptn	H3BIX4;Z4YLB7;P97300-3;P97300-1;P97300;A0A0A0MQN8	0.00870044	3.85382	0.000728984	479921	0	0	not_regulated	FALSE	0.000728984	0.0218522	0.0125949	3.57444	2.48929	3.85382	0.00703588	0.0061985	0.00870044
Cd6	Slc2a1	Q3U2J2;Q3TD17;P17809;Q8BTM5	0.00863116	4.06372	0.00420691	253422	0	0	not_regulated	FALSE	0.193076	0.00420691	0.758824	2.34256	4.06372	1.53138	0.00393309	0.00863116	0.00294895
Cd6	Rhog	Q3UDZ1;P84096;B2KKU6	0.0084979	3.95637	0.000203044	2.64256e+06	0	0	not_regulated	FALSE	0.000203044	0.000208416	0.0506882	3.84689	3.95637	3.70414	0.00653165	0.0084979	0.0072134
Cd6	Rab21	Q0PD35;P35282;Q6A0C7	0.00810546	3.7728	5.09939e-05	451095	0	0	not_regulated	FALSE	0.000174736	5.09939e-05	0.475501	3.69369	3.7728	2.18311	0.00627296	0.00810546	0.00425233
Cd6	Fkbp8	C9K0Z7;O35465;O35465-2	0.0078642	3.75208	3.36209e-05	405368	0	0	not_regulated	FALSE	6.17901e-05	3.36209e-05	0.0838953	3.75208	3.52023	3.13314	0.00662605	0.0078642	0.00634602
Cd6	Atp1a1	Q8VDN2;Q3TXF9;Q8R3M4;Q3UCH8	0.00763969	2.3738	0.00320064	488924	0	0	not_regulated	FALSE	0.00320064	0.0129914	0.398376	2.3738	2.0033	1.42831	0.00715604	0.00763969	0.00493845
Cd6	Asna1	Q8VEI6;Q8C1Q1;O54984	0.0076129	2.58786	0.000894248	316846	0	0	not_regulated	FALSE	0.0754363	0.000894248	0.455891	1.90789	2.58786	1.23158	0.0044367	0.0076129	0.0032848
Cd6	Stat3	Q6GU23;Q3ULI4;Q3U5Q4;P42227-2;P42227-3;P42227;Q3U6S9;B7ZC18	0.00743354	2.41579	0.00244424	3740.69	0	0	not_regulated	FALSE	0.0804862	0.00244424	0.320463	1.81364	2.41579	1.8797	0.00441149	0.00743354	0.00524401
Cd6	Tmx1	Q8VBT0;F6V084	0.00738192	3.16505	0.00202879	497650	0	0	not_regulated	FALSE	0.00202879	0.0769789	0.0134975	3.16505	2.02398	2.12015	0.00738192	0.00597168	0.00567147
Cd6	Tuba1c|Tuba8	Q52L87;Q3TIZ0;P68373;Q9JJZ2	0.00699397	7.19265	3.62046e-05	225211	0	0	not_regulated	FALSE	0.36455	3.62046e-05	0.144781	1.87222	7.19265	0.485672	0.0014391	0.00699397	0.000428169
Cd6	Tmed7	E9Q7G1;D3YZZ5	0.00692415	3.09419	0.000170885	847379	0	0	not_regulated	FALSE	0.021144	0.126692	0.000170885	2.20909	1.91261	3.09419	0.00431016	0.00472073	0.00692415
Cd6	Hm13	A3KGR9;Q9D8V0;Q9D8V0-4;Q861Q5;Q8HWB1;Q6PGJ8;Q9D8V0-3	0.00643808	3.75505	0.00307847	13080.4	0	0	not_regulated	FALSE	0.00307847	0.151803	0.00323083	3.32432	2.08987	3.75505	0.0049694	0.00395205	0.00643808
Cd6	Degs1	O09005	0.00620417	3.72318	0.000164116	158925	0	0	induced	FALSE	0.0979522	0.138099	0.000164116	1.7232	1.68118	3.72318	0.0025036	0.00308992	0.00620417
Cd6	Lmnb1	Q8C553;P14733	0.00615389	3.48706	0.00173529	2.54271e+06	0	0	not_regulated	FALSE	0.00173529	0.0632999	0.701423	3.48706	1.92672	1.2376	0.00615389	0.0043014	0.00250501
Cd6	Plekha2	F8WIK5;Q9ERS5	0.00594368	9.92637	8.15409e-07	189933	0	0	repressed	FALSE	8.15409e-07	1.00593e-05	0.00253764	9.92637	6.21054	3.67708	0.00594368	0.00470431	0.00252527
Cd6	Cct6a	Q52KG9;Q3TW97;Q3TIX8;Q3TI05;P80317;Q3TI62;Q8VEI1	0.00574699	3.13629	0.000692781	3.22226e+06	0	0	not_regulated	FALSE	0.00249588	0.000692781	0.05266	2.60674	3.13629	2.44926	0.00377589	0.00574699	0.00406907
Cd6	Rap1a	Q3U7U8;C5H0E8;P62835;A0A0G2JDL9;A0A0G2JE52;Q3V3W9;C5H0E9	0.00563062	3.25807	0.00337459	807633	0	0	not_regulated	FALSE	0.0723439	0.00337459	0.312719	2.32694	3.25807	1.09034	0.00317892	0.00563062	0.00170842
Cd6	Spcs2	A0A140LHR3;A0A140LJ01;A0A140LHG8;Q9CYN2;A0A140LJG6;A0A140LIK0	0.00561162	2.38479	0.000369804	1.35628e+06	0	0	not_regulated	FALSE	0.13131	0.000369804	0.00252457	1.70431	2.38479	1.85164	0.00317018	0.00561162	0.00395033
Cd6	Emd	A2AM95;O08579;I7HJS1;Q3THM8;B7FAU5	0.00559044	3.5236	0.00327938	493133	0	0	not_regulated	FALSE	0.00327938	0.00635352	0.416498	3.5236	3.16872	1.9915	0.00491415	0.00559044	0.00318552
Cd6	Tcp1	P11983-2;P11983;W0TYI4	0.00555679	3.24587	0.000475076	4.03038e+06	0	0	not_regulated	FALSE	0.000475076	0.0014064	0.659092	3.24587	3.03727	1.32731	0.00469428	0.00555679	0.00220166
Cd6	Lck	E9Q696;P06240;Q3TLX4	0.0054242	5.52123	0.000193509	548887	0	0	repressed	FALSE	0.000193509	0.700213	0.038496	5.52123	1.08123	2.0778	0.0054242	0.00134375	0.00234122
Cd6	Bag6	G3UYZ0;G3V013;Q8HWH4;G3UXT8;G3UYQ2;Q3TDL4;G3UZT6;Q3UF95;Q9Z1R2	0.00535169	3.63865	0.000252557	70635.6	0	0	not_regulated	FALSE	0.000531378	0.000252557	0.00314525	3.26746	3.63865	2.78772	0.00379892	0.00535169	0.00371739
Cd6	Slc3a2	Q3TN39;P10852;P10852-2;Q8BTJ9;Q60849;Q3U144;A0A0U1RP98;A0A0U1RPK4	0.00533737	4.06961	0.000771253	394489	0	0	repressed	FALSE	0.000771253	0.0187265	0.175778	4.06961	3.44868	1.59653	0.00497881	0.00533737	0.00224021
Cd6	Cd247	P24161;Q3UU54;A2MZG6;J3QMU3;P24161-2	0.0053283	5.18895	3.19379e-06	589048	0	0	not_regulated	FALSE	3.19379e-06	0.1162	0.22975	5.18895	2.03601	3.1057	0.0053283	0.00264479	0.0036577
Cd6	Trap1	Q922Z3;Q3UPJ8;Q3TSG8;Q3TK29;Q9CQN1;Q922R9	0.00527491	4.12239	0.000816346	468294	0	0	not_regulated	FALSE	0.000816346	0.0439908	0.156997	4.12239	2.92589	2.29453	0.00527491	0.00473616	0.00336743
Cd6	Nsdhl	U3M993;Q7TPY3;Q3US15;Q9R1J0;Q8VE30	0.00508536	2.69667	0.00270983	605942	0	0	not_regulated	FALSE	0.00270983	0.0774129	0.889687	2.69667	1.82589	1.025	0.00508536	0.00435582	0.00221696
Cd6	Tnpo1	Q8BFY9-2;Q8BFY9;Q3TKD0	0.00507381	5.20795	5.64299e-05	847667	0	0	not_regulated	FALSE	0.0015018	0.0724189	5.64299e-05	3.35291	2.35001	5.20795	0.00284806	0.00252522	0.00507381
Cd6	Cers2	D3Z4M2;D3YTM0;D3Z0Z2;Q924Z4	0.00503539	2.2335	0.00249252	198893	0	0	not_regulated	FALSE	0.00249252	0.492465	0.00954769	2.2335	1.25572	1.9141	0.00503539	0.00358131	0.00494939
Cd6	Trim28	Q5EBP9;Q62318;Q3UDN8	0.00494561	4.9217	0.00185076	558583	0	0	not_regulated	FALSE	0.00185076	0.00201002	0.748117	4.9217	4.35931	0.855262	0.00441383	0.00494561	0.000879708
Cd6	Copa	Q63ZW9;Q8BTF0;F8WHL2;Q8CIE6	0.00474923	5.04408	1.63574e-05	1.04467e+06	0	0	not_regulated	FALSE	1.63574e-05	0.00028758	0.241382	5.04408	3.50575	2.83186	0.00474923	0.00417564	0.0030581
Cd6	Snx2	Q91VZ1;Q3U5L3;Q9CWK8	0.00472711	3.52259	0.000141195	385729	0	0	not_regulated	FALSE	0.0011857	0.00299878	0.000141195	2.89029	3.52259	3.21129	0.003066	0.00472711	0.00390707
Cd6	Scfd1	Q6ZQ26;Q8BRF7-2;Q8BRF7-3;Q8BRF7	0.00460113	2.35596	0.00466501	245743	0	0	not_regulated	FALSE	0.00466501	0.0530883	0.729215	2.35596	1.70068	1.26048	0.00460113	0.00420166	0.0028234
Cd6	Fam49b	Q921M7	0.00457489	4.07396	4.74317e-05	1.74178e+06	0	0	not_regulated	FALSE	0.000117828	4.74317e-05	0.00177272	4.07396	4.0725	3.90263	0.00361771	0.00457489	0.00397479
Cd6	Rab10	Q4FJL0;P61027;Q3U621	0.00451795	2.68213	0.00113795	4.15129e+06	0	0	not_regulated	FALSE	0.00155478	0.00113795	0.921817	2.68213	2.62137	0.82682	0.00365419	0.00451795	0.001292
Cd6	Far1	Q922J9;Q922J9-4;Q922J9-2;Q922J9-3;D3Z5W6;D3Z4N9	0.00450457	3.96062	4.59187e-05	466978	0	0	not_regulated	FALSE	4.59187e-05	0.0264248	0.000181702	3.96062	2.26238	3.33112	0.00450457	0.00325505	0.0043453
Cd6	Acadvl	B1AR28;P50544;Q3UJR6	0.00444523	4.14724	8.99967e-05	518836	0	0	not_regulated	FALSE	0.00042333	8.99967e-05	0.00290851	3.92651	4.14724	3.35083	0.0033269	0.00444523	0.0032563
Cd6	Rap1gds1|NA	Q3TU36;Q3TA69;E9Q912;Q3TPS9;Q3TLU4;E9Q6Q4;I6L967;Q8BKH0;A0A0G2JGC8	0.00436414	3.14638	7.56196e-05	14179.2	0	0	not_regulated	FALSE	0.0205521	7.56196e-05	0.186191	2.44423	3.14638	1.72393	0.00267996	0.00436414	0.00216793
Cd6	Lime1	Q3T9B9;F6QX71;Q9EQR5;F6ZRC5	0.00436008	4.6935	6.84005e-05	310455	0	0	not_regulated	FALSE	6.84005e-05	0.0016053	0.529601	4.6935	3.5517	2.52476	0.00436008	0.00417384	0.00269002
Cd6	Scamp3	Q3TDM8;E9Q855;Q3UK26;Q3UXS0;B2M0S2;O35609	0.00429142	3.64911	0.000273173	211052	0	0	not_regulated	FALSE	0.000332427	0.000273173	0.0132904	3.19736	3.2895	3.64911	0.00327843	0.00426684	0.00429142
Cd6	Pfkp	Q8C605;Q9WUA3;Q9WUA3-2	0.00412412	6.56463	2.894e-05	5.1827e+06	0	0	not_regulated	FALSE	0.000223897	2.894e-05	0.0676046	6.56463	5.99016	6.39622	0.00357274	0.00412412	0.00399258
Cd6	Stk17b	Q8BG48	0.00397877	5.19295	1.24565e-05	101030	0	0	not_regulated	FALSE	1.24565e-05	0.000363535	0.388228	5.19295	3.72223	2.7204	0.00397877	0.00360778	0.0023906
Cd6	Tap2	Q3UA79;Q80WF7;Q792S7;Q61232;P36371;Q3TXM1;Q61231;Q61230;Q61229;Q61228;Q61227;A0A068BGU5	0.00391963	3.339	0.00189482	1.12472e+06	0	0	not_regulated	FALSE	0.00505025	0.00189482	0.3618	3.339	3.15488	2.76144	0.00327926	0.00391963	0.00311053
Cd6	Itgb3	O54890;A0A0F7DDK0	0.00390399	2.40688	0.00049848	366674	0	0	not_regulated	FALSE	0.00049848	0.000580672	0.620741	2.04381	2.40688	1.38208	0.00262055	0.00390399	0.00203248
Cd6	Tm9sf2	E9PZ69;Q8C7F9;Q8C6H4;Q542E4;Q3TWB8;P58021	0.00373875	2.55655	0.00340223	342383	0	0	not_regulated	FALSE	0.103926	0.0228879	0.00340223	1.8649	2.03085	2.55655	0.00237787	0.00327575	0.00373875
Cd6	Sec61a1	Q3TJD0;P61620	0.00370587	3.15475	0.000988367	788224	0	0	not_regulated	FALSE	0.0105687	0.000988367	0.514506	2.34053	3.15475	1.65392	0.00217338	0.00370587	0.00176148
Cd6	Atp2a2	J3KMM5;Q5DTI2;O55143;O55143-2;O54994	0.00367961	2.67112	0.00204588	790653	0	0	not_regulated	FALSE	0.112338	0.00204588	0.411952	2.18696	2.67112	2.21364	0.00238148	0.00367961	0.00276474
Cd6	Gpd2	A2AQR0;Q64521	0.003617	3.63153	0.00239476	453412	0	0	not_regulated	FALSE	0.00239476	0.0102398	0.147539	3.63153	2.86936	1.71593	0.003617	0.00361531	0.00196019
Cd6	Dnaja2	Q3TFF0;Q9QYJ0	0.00353863	2.96108	0.00159544	798148	0	0	not_regulated	FALSE	0.0192582	0.00159544	0.379422	2.45896	2.96108	1.65205	0.00232292	0.00353863	0.00178997
Cd6	Por	Q05DV1;P37040	0.00353216	2.88243	0.000826091	560189	0	0	not_regulated	FALSE	0.000826091	0.00847925	0.00365265	2.88243	2.20699	2.75841	0.00321812	0.00311706	0.00353216
Cd6	Tmx4	Q0P5W2;Q8C0L0;A2ARI0	0.00345095	3.4554	0.00205372	240588	0	0	not_regulated	FALSE	0.00205372	0.00428104	0.00809747	2.87682	2.32738	3.4554	0.00250503	0.00256372	0.00345095
Cd6	Atp6v0d1	Q921S5;P51863	0.00326742	3.00259	3.7481e-05	131744	0	0	not_regulated	FALSE	0.000801945	0.000933591	3.7481e-05	2.59185	2.12006	3.00259	0.00245912	0.0025446	0.00326742
Cd6	Uggt1	Q6P5E4	0.00319764	2.99802	0.00314988	505185	0	0	not_regulated	FALSE	0.0502433	0.00314988	0.584645	2.49365	2.99802	1.69621	0.00210246	0.00319764	0.00164026
Cd6	Elmo1	Q571D6;Q8BPU7;Q8BPU7-2;Q8BPU7-3	0.00318144	3.3846	0.000401409	652563	0	0	not_regulated	FALSE	0.000401409	0.000988953	0.236267	3.3846	3.0251	2.36749	0.00281378	0.00318144	0.00225741
Cd6	Ipo5	Q8BKC5;Q3TT04;Q8BKC5-2;Q7TN23	0.00269011	7.14615	6.77841e-05	818864	0	0	repressed	FALSE	0.000800253	6.77841e-05	0.0548374	5.66289	7.14615	1.90265	0.00168514	0.00269011	0.000649373
Cd6	Srprb	E9Q035;Q542X6;P47758	0.00264462	4.59224	8.6178e-05	135283	0	0	not_regulated	FALSE	0.0097351	0.00607042	8.6178e-05	2.82684	3.06832	4.59224	0.00141939	0.00194895	0.00264462
Cd6	Lamp2	Q9CZU7;Q8C876;Q3UIW3;Q3TWE1;Q8C5K0;P17047-3;P17047;P17047-2	0.00257549	2.64514	0.00432348	290875	0	0	induced	FALSE	0.354	0.00432348	0.0183277	1.41438	2.64514	2.0733	0.00108862	0.00257549	0.00183025
Cd6	Fxr1	A0A0G2JEP0;Q61584-2;Q61584-5;Q61584-6;Q61584-4;Q61584-7;Q61584-3;Q61584;A0A0H2UH27	0.00255832	7.96961	0.000177407	146052	0	0	not_regulated	FALSE	0.000177407	0.00229111	0.00336443	7.96961	4.04339	4.46858	0.00255832	0.00164197	0.00164523
Cd6	Ptpn3	A2ALK9;Q8BWC1;Q14BS5;A2ALK8	0.00255112	3.49418	0.00184973	1954.94	0	0	not_regulated	FALSE	0.00184973	0.0325425	0.102535	3.49418	2.34483	2.62408	0.00255112	0.0021657	0.00219736
Cd6	Arhgef6	F6WMJ3;Q8K4I3;A2AFJ8	0.00250929	7.42501	2.20488e-07	467919	0	0	not_regulated	FALSE	3.09564e-07	2.20488e-07	0.548117	7.42501	7.24769	1.56445	0.00203211	0.00250929	0.000491079
Cd6	Stat5a|Stat5b	Q9JIA0;B2C3G8;P42230;Q6PHA0;P42232	0.00243994	4.90494	8.43869e-05	313318	0	0	not_regulated	FALSE	0.00236297	8.43869e-05	0.474489	3.90831	4.90494	1.37262	0.00153685	0.00243994	0.000619061
Cd6	Cse1l	Q9ERK4;E9Q1T9;E9QAX7;F6ZEW4	0.00242588	5.27262	1.61826e-06	495583	0	0	not_regulated	FALSE	1.64059e-05	1.61826e-06	0.359871	5.27262	5.05227	3.09275	0.00200128	0.00242588	0.00134637
Cd6	Irgm1	Q5NCB5;V9PVS1;U5NJN6;J7NUP1;Q60766-2;Q60766	0.00235276	2.73652	1.52408e-05	681276	0	0	not_regulated	FALSE	1.52408e-05	0.0101267	0.204036	2.73652	2.3242	1.47054	0.00218978	0.00235276	0.00134964
Cd6	Snx5	Q8C5E7;Q3TJN6;Q9D8U8;Q3TXT4	0.00227412	2.50113	0.00118709	362850	0	0	not_regulated	FALSE	0.00118709	0.182696	0.264941	2.50113	1.96552	1.93664	0.00227412	0.00226076	0.00201959
Cd6	Lbr	Q3U9G9;A0A0A6YY12	0.00226532	3.99249	2.38586e-05	1.60185e+06	0	0	not_regulated	FALSE	2.38586e-05	0.000872872	0.328031	3.99249	2.90476	2.08308	0.00226532	0.00208496	0.0013556
Cd6	Stn1	Q3UXU8;Q8K2X3	0.00222349	5.53769	8.15839e-07	28122.7	0	0	not_regulated	FALSE	8.15839e-07	0.00738693	0.274315	5.53769	2.19512	1.80054	0.00222349	0.00111498	0.000829181
Cd6	Uso1	Q9Z1Z0-3;Q9Z1Z0-2;Q9Z1Z0	0.00196192	2.53093	0.00040979	255324	0	0	not_regulated	FALSE	0.00040979	0.00222255	0.137809	2.53093	2.46494	1.60343	0.00159241	0.00196192	0.00115708
Cd6	Mogs	Q3UME9;Q3U026;Q80UM7;Q3U950;Q3U8P9	0.00196107	4.58911	0.000308563	325657	0	0	not_regulated	FALSE	0.000308563	0.000624323	0.0118709	4.58911	3.24085	3.04087	0.00196107	0.00175196	0.00149039
Cd6	Sacm1l	Q9EP69;B0LAE6	0.00194822	4.51577	1.29166e-05	407076	0	0	not_regulated	FALSE	1.29166e-05	6.36802e-05	0.0498938	4.51577	3.46586	2.97864	0.00194822	0.00189155	0.00147388
Cd6	Ltb4r	A7VJD3;O88855	0.00193151	3.23462	0.000433915	48625.4	0	0	not_regulated	FALSE	0.000433915	0.0101662	0.245822	3.23462	1.82015	1.88135	0.00193151	0.00137493	0.00128849
Cd6	Ipo7	Q9EPL8	0.00192644	3.2564	0.00154138	436265	0	0	not_regulated	FALSE	0.0936974	0.00154138	0.234829	2.29202	3.2564	2.97662	0.00107185	0.00192644	0.00159654
Cd6	Cyp11a1	Q9QZ82;Q6NV84	0.00187863	3.16066	0.00420775	628136	0	0	repressed	FALSE	0.00420775	0.00950714	0.326932	3.16066	2.72079	0.72448	0.00172513	0.00187863	0.000453535
Cd6	Copg1	Q9QZE5	0.00177448	3.67017	0.00123854	791265	0	0	not_regulated	FALSE	0.00123854	0.0100881	0.168676	3.67017	2.99017	3.43204	0.0016545	0.00170521	0.00177448
Cd6	Pik3r1	P70304;P26450;Q80UI5;A0A087WQM2	0.00176025	7.57618	6.1377e-07	113878	0	0	induced	FALSE	0.00925541	6.1377e-07	0.000516097	2.02752	7.57618	2.69889	0.00037238	0.00176025	0.00056852
Cd6	Exoc3	Q8K0E2;Q8BIT7;Q6KAR6	0.00169195	6.5645	2.32906e-05	76924.8	0	0	not_regulated	FALSE	0.000130906	2.32906e-05	0.476348	6.5645	5.89274	2.18008	0.00148994	0.00169195	0.000567518
Cd6	Dhcr24	Q8VCH6	0.00166805	3.6326	1.76072e-05	171186	0	0	not_regulated	FALSE	1.76072e-05	0.044816	0.00255885	3.6326	2.35322	2.05256	0.00166805	0.00136696	0.001081
Cd6	Atp2b4|Atp2b1	Q6Q477-2;F7AAP4;D1FNM8;H2BL43;E9Q828;Q6Q477;D1FNM9;G5E829	0.00141792	3.7336	0.00115538	240367	0	0	not_regulated	FALSE	0.00115538	0.00365597	0.693892	3.7336	2.97736	1.74673	0.00140554	0.00141792	0.000754193
Cd6	Dnm2	Q3T9X3;Q3TCR7;Q3TBU6;G3X9G4;P39054;F8WIV5;P39054-2;G3UZZ3;Q9CUM4	0.00140327	4.94726	1.22923e-06	660907	0	0	not_regulated	FALSE	0.000438364	1.22923e-06	0.261421	3.85374	4.94726	3.62556	0.000864085	0.00140327	0.00093237
Cd6	Slc1a5	Q9ESU7;Q3UFR4;Q5U647;P51912	0.00138966	2.79595	0.000871423	93092.6	0	0	not_regulated	FALSE	0.06677	0.000871423	0.0851377	1.96918	2.79595	1.89239	0.000773681	0.00138966	0.00085276
Cd6	Timm44	Q8R3X4;O35857	0.00135417	2.82922	0.00386532	197672	0	0	not_regulated	FALSE	0.41525	0.00386532	0.903244	1.45813	2.82922	1.0358	0.000551697	0.00135417	0.000449489
Cd6	B4galnt1	Q3UN35;Q09200	0.00134378	3.05262	0.000107543	108395	0	0	not_regulated	FALSE	0.00014949	0.000107543	0.25281	3.05262	2.40558	2.89454	0.00123561	0.00123177	0.00134378
Cd6	Vav1	E9PXI0;Q3U9E2;Q3U8U1;Q3U670;Q3U4K7;Q3TXC4;P27870;Q8VDU4;Q3UAV5;Q3UAH3;Q3UAG9	0.00133014	4.96959	3.18575e-05	404580	0	0	induced	FALSE	0.459546	3.18575e-05	0.420488	0.966193	4.96959	1.02319	0.000204428	0.00133014	0.000248296
Cd6	Myo1f	Q8CG29;Q811E7;Q6KAL9;G3V011;P70248	0.00132086	5.67509	0.00097214	117591	0	0	induced	FALSE	0.578436	0.00097214	0.00214072	0.736377	5.03456	5.67509	0.000149433	0.00129244	0.00132086
Cd6	Cyp51a1	Q8K0C4	0.00127162	3.40821	0.000477041	190710	0	0	repressed	FALSE	0.000477041	0.0260378	0.134052	3.40821	2.00574	1.47865	0.00127162	0.000946687	0.000632754
Cd6	Pdcd4	Q61823	0.00119804	3.30899	0.00346815	347838	0	0	not_regulated	FALSE	0.00346815	0.00511763	0.0316439	3.30899	2.43866	2.22027	0.00119804	0.00111694	0.000921976
Cd6	Map4k1	Q3UPT4;P70218;Q3UJX3;A0A140LJF0	0.00116602	4.055	5.48669e-06	173186	0	0	induced	FALSE	0.437706	5.48669e-06	0.405763	0.825546	4.055	0.936717	0.000187653	0.00116602	0.000244209
Cd6	Nsun2	H3BKN0;Q1HFZ0-2;Q1HFZ0	0.00113382	4.38044	0.00464637	534552	0	0	repressed	FALSE	0.00464637	0.0227095	0.298589	4.38044	2.3911	0.686192	0.00113382	0.000782935	0.000203709
Cd6	Man2a1	P27046	0.00105323	3.0011	0.00139889	165305	0	0	not_regulated	FALSE	0.00139889	0.0103762	0.580202	3.0011	2.43742	1.62785	0.00102511	0.00105323	0.000637742
Cd6	Ankrd44	E9QNQ2;B2RXR6;J3QK13	0.00103184	3.63636	0.00140038	445871	0	0	not_regulated	FALSE	0.00140038	0.00293664	0.264846	3.63636	3.0013	2.61196	0.00098825	0.00103184	0.000814154
Cd6	Ppp6r1	B2RUA5;Q7TSI3	0.00102157	2.11986	0.00145216	282421	0	0	not_regulated	FALSE	0.00145216	0.127405	0.097035	2.11986	1.47158	1.72913	0.00102157	0.000897113	0.000955717
Cd6	Anxa6	Q99JX6;Q3TUI1;F8WIT2;Q3UI56;P14824;Q3V2Z4;Q8CEX0;Q3UDK4	0.00102093	2.92091	0.00122593	59746.9	0	0	not_regulated	FALSE	0.237174	0.137873	0.00122593	1.57773	1.84786	2.92091	0.000480809	0.000712379	0.00102093
Cd6	Trip13	Q3UA06;Q3UA06-2	0.000984754	2.55752	0.00102598	199943	0	0	not_regulated	FALSE	0.00102598	0.0807931	0.682257	2.55752	1.61345	1.05982	0.000984754	0.0007859	0.000468039
Cd6	Wdr26	E0CYH4;Q8C6G8;B2RTG7	0.000978515	3.86153	1.48716e-06	87471.5	0	0	not_regulated	FALSE	1.48716e-06	0.00195673	0.208996	3.86153	2.30895	2.05075	0.000978515	0.000740157	0.000596018
Cd6	Cnp	Q3TYL9;Q3TYV5;P16330-2;P16330	0.000958209	2.87297	5.4344e-05	353532	0	0	not_regulated	FALSE	0.000187176	5.4344e-05	0.60606	2.82599	2.87297	1.29802	0.000745072	0.000958209	0.000392507
Cd6	Xpo1	Q6P5F9;Q921J0	0.000931375	3.38212	0.000303675	626449	0	0	not_regulated	FALSE	0.0627419	0.0432269	0.000303675	2.08078	2.91992	3.38212	0.0004996	0.000886888	0.000931375
Cd6	Arhgap30	E9QMX7;Q640N3-2;Q640N3	0.000907705	2.64898	0.00303906	110035	0	0	not_regulated	FALSE	0.0452133	0.00303906	0.487367	2.59186	2.64898	0.663941	0.000702065	0.000907705	0.000206269
Cd6	Atp2a3	Q8C213;B1ATS4;Q8R0X5;Q3U1K2;B1ATS5;E9Q559;Q64518-2;Q64518-3;Q64518	0.000897973	2.95917	0.000410675	290341	0	0	not_regulated	FALSE	0.0942555	0.000410675	0.100007	2.03995	2.95917	1.67153	0.000489342	0.000897973	0.000459881
Cd6	Eif4g1	A0A0J9YUS5;E9PVC6;E9Q9E1;E9PVC5;Q6NZJ6-2;Q6NZJ6;Q8R2V4;Q8K0J8;Q6PD42	0.000859101	3.19577	0.000344165	417692	0	0	not_regulated	FALSE	0.000344165	0.0121084	0.271082	3.19577	2.89878	2.3085	0.000748691	0.000859101	0.000620294
Cd6	Slc25a12	Q8BH59	0.000816386	3.12642	0.00465529	1.44151e+06	0	0	not_regulated	FALSE	0.00465529	0.0689518	0.17986	3.12642	2.43152	1.3328	0.000816386	0.000803209	0.000399165
Cd6	Exoc1	Q5PPR2;Q3U1G4;Q6P1Y9;Q8R3S6	0.000806468	3.96476	9.99837e-06	46995.7	0	0	not_regulated	FALSE	9.99837e-06	3.45603e-05	0.588082	3.96476	3.40137	1.71178	0.000743101	0.000806468	0.000367976
Cd6	Pigs	Q3V3K6;Q3V397;Q3V307;Q3U643;Q6PD26	0.000716182	2.20904	0.000342357	251072	0	0	not_regulated	FALSE	0.205521	0.0341104	0.000342357	1.40527	1.91328	2.20904	0.000397229	0.000684167	0.000716182
Cd6	Smc2	Q3ULS2;Q8CG48;Q6IR05	0.000499505	3.53233	0.00388889	238946	0	0	not_regulated	FALSE	0.0150155	0.00388889	0.451014	2.83142	3.53233	0.397998	0.000316505	0.000499505	5.10267e-05
Cd6	Jak3	P97423;A0A0R4J0R7;Q62137;Q62137-2	0.000482821	2.99943	9.09378e-05	101494	0	0	not_regulated	FALSE	9.09378e-05	0.0159434	0.169634	2.99943	1.92371	0.758592	0.000482821	0.000391732	0.000140054
Cd6	Gcn1	Q8CHH7;Q3UHQ5;E9PVA8;Q6PGM5;Q8BIX2;Q6NV94	0.000392348	3.11811	0.000118835	264688	0	0	not_regulated	FALSE	0.0564471	0.000118835	0.40305	2.48801	3.11811	2.45302	0.000247474	0.000392348	0.000279846
Cd6	Myo9b	E9QKV6;B9EHV1;E9PWZ6;E9PZW8;Q9QY06-3;Q9QY06;Q9QY06-2	0.000372583	4.49501	0.000888386	72833.8	0	0	not_regulated	FALSE	0.00250043	0.000888386	0.181126	3.90315	3.55241	4.49501	0.000282078	0.000324772	0.000372583
Cd6	Thy1	Q53YX2;P01831	0.415517	2.09176	0.00645486	1.16035e+07	0	0	not_regulated	FALSE	0.00645486	0.00944583	0.0466491	1.50143	1.51119	2.09176	0.260042	0.331098	0.415517
Cd6	Arpc4	Q9D3C4;Q7TPD9;P59999;Q8BVW6	0.329616	5.67187	0.00578719	7.56048e+06	0	0	induced	FALSE	0.486923	0.00578719	0.017754	0.608961	5.67187	4.17153	0.027975	0.329616	0.219794
Cd6	Capza1	Q5RKN9;Q3UAS2;Q3UJV2	0.17063	2.14179	0.00695561	2.9116e+06	0	0	induced	FALSE	0.141512	0.0447201	0.00695561	0.485181	2.14179	2.01839	0.0305549	0.17063	0.145788
Cd6	Rac2	Q05144	0.107156	2.6558	0.00822075	8.98314e+06	0	0	not_regulated	FALSE	0.00822075	0.0420592	0.410892	2.6558	1.93716	1.53688	0.107156	0.0988751	0.071121
Cd6	Bsg	K3W4Q8;O55108;O55107;P18572-2;P18572;J3QP71	0.0921226	1.98942	0.00562906	1.48935e+06	0	0	not_regulated	FALSE	0.00562906	0.296556	0.086152	1.57629	1.31266	1.98942	0.063641	0.0670432	0.0921226
Cd6	Glipr2	Q9CYL5;B1AWD6	0.0641833	3.46944	0.00661049	2.23105e+06	0	0	not_regulated	FALSE	0.00712636	0.00661049	0.00964671	3.35972	3.46944	3.18675	0.049132	0.0641833	0.0534501
Cd6	Rab7a	Q4FJQ0;P51150;A0A0N4SVG9	0.043524	3.77233	0.00530684	2.57955e+06	0	0	not_regulated	FALSE	0.00960961	0.00530684	0.207529	3.50078	3.77233	2.24478	0.0319288	0.043524	0.0234818
Cd6	M6pr	Q3UKQ5;Q3UF03;P24668	0.0408486	3.27345	0.00734345	944653	0	0	induced	FALSE	0.0257375	0.00734345	0.00778901	1.828	1.91798	3.27345	0.0198888	0.0263984	0.0408486
Cd6	Tapbp	Q3U9A3;Q9D679;Q3TCU5;A0A068BIS1;Q9R233-2;Q9R233;Q5XW48;Q5XW49;Q3TED6;Q91WI5;Q5XW52;Q5XW51;Q3U7C1;Q8C6N4	0.0393571	2.01001	0.00918483	2.77541e+06	0	0	not_regulated	FALSE	0.00918483	0.0390932	0.231641	2.01001	1.69628	1.85819	0.0368656	0.0393571	0.0390888
Cd6	Tmed10	Q9D1D4	0.0311055	3.76177	0.00898657	1.85899e+06	0	0	not_regulated	FALSE	0.0568349	0.00898657	0.103699	2.83117	3.76177	2.57809	0.0185058	0.0311055	0.0193277
Cd6	Tmed9	Q6PDC2;Q9CZL0;Q3TFU8;Q99KF1;Q8BLM5;Q3U7N8	0.0303705	2.6711	0.00562307	1.16556e+06	0	0	not_regulated	FALSE	0.00673205	0.00562307	0.151616	2.64871	2.6711	1.5592	0.0238064	0.0303705	0.0160731
Cd6	Ifggd1|Igtp|Irgm3	J7PDL1;Q9DCE9;U5NG76;Q811M6;Q8C2M8	0.0241223	1.9392	0.00716688	2.23073e+06	0	0	not_regulated	FALSE	0.00716688	0.00799131	0.243567	1.9392	1.71571	1.44233	0.0215524	0.0241223	0.0183856
Cd6	S100a6	Q545I9;P14069	0.0178652	5.14772	0.0097687	7.23059e+06	0	0	not_regulated	FALSE	0.108506	0.036114	0.0097687	2.79313	5.14772	2.40178	0.0076627	0.0178652	0.00755725
Cd6	Rab5c	Q3TJ39;Q8C266;P35278;Q3TCT9	0.0175949	2.20808	0.00574634	1.82298e+06	0	0	not_regulated	FALSE	0.0193011	0.0267954	0.00574634	2.12476	2.20006	2.20808	0.0134326	0.0175949	0.0160105
Cd6	Rps27l	D6RH49;D3YYB0;Q6ZWY3	0.0168877	4.43713	0.00798147	3.38769e+06	0	0	not_regulated	FALSE	0.00798147	0.0715611	0.699823	4.43713	3.0624	1.41206	0.0168877	0.0147446	0.00616397
Cd6	Slc25a5	Q545A2;P51881	0.0143835	2.80471	0.00511481	1.21623e+07	0	0	not_regulated	FALSE	0.011982	0.00511481	0.0102379	2.52326	2.80471	2.1036	0.0102291	0.0143835	0.0097809
Cd6	Psmb8	A0A068BIT8;P28063;G3UZW8	0.0135392	3.12073	0.00843384	1.2406e+06	0	0	induced	FALSE	0.185848	0.0673392	0.00843384	1.73983	2.20284	3.12073	0.00658117	0.010541	0.0135392
Cd6	Cope	D3Z315;O89079;Q9D1J2;E9Q6I5	0.0121883	3.16145	0.00718474	708961	0	0	not_regulated	FALSE	0.0464974	0.00718474	0.00954062	2.26713	3.14366	3.16145	0.0069484	0.0121883	0.0111131
Cd6	Mlec	D3Z1M3;Q6ZQI3	0.0115739	4.04066	0.00686514	1.08915e+06	0	0	not_regulated	FALSE	0.0226808	0.00686514	0.879951	3.50446	4.04066	0.899551	0.00793501	0.0115739	0.0023361
Cd6	Syngr2	H3BJY1;H3BKF4;H3BIZ8;B0QZP8;O55101;H3BJ78	0.00982204	2.75168	0.00733989	262418	0	0	not_regulated	FALSE	0.00733989	0.00816539	0.134746	2.75168	2.26244	1.85493	0.00944323	0.00982204	0.00730115
Cd6	Psmd13	E9Q5I9;B2RT97;Q9WVJ2;E9Q0U1	0.00883708	2.47249	0.00971965	1.4458e+06	0	0	not_regulated	FALSE	0.00971965	0.0113209	0.956718	2.46528	2.47249	1.06487	0.00696527	0.00883708	0.0034507
Cd6	Fam162a	Q9D6U8	0.0073036	3.27395	0.00709716	1.92752e+06	0	0	not_regulated	FALSE	0.00709716	0.0192801	0.134027	3.27395	2.85895	2.22061	0.00661153	0.0073036	0.0051433
Cd6	Slc25a3	Q3THU8;G5E902;Q8VEM8;Q3UB63;Q3U995	0.00725387	4.16762	0.00762133	3.46953e+06	0	0	not_regulated	FALSE	0.00762133	0.0348128	0.775839	4.16762	2.66156	0.66864	0.00725387	0.0058603	0.00133479
Cd6	Tmpo	Q3TNH0;Q3UR33;Q61029-3;Q61029;Q3U955;Q3U7B3;Q61029-4;Q61029-2;Q78WP6;Q61033-2;Q61033	0.00696988	4.07672	0.0083458	535609	0	0	not_regulated	FALSE	0.0083458	0.0208931	0.286564	3.95606	4.07672	2.11193	0.00534657	0.00696988	0.00327364
Cd6	Rab18	Q0PD38;P35293	0.00543179	3.32601	0.00965859	769808	0	0	not_regulated	FALSE	0.107503	0.00965859	0.845973	2.73359	3.32601	0.990915	0.003529	0.00543179	0.00146721
Cd6	Kpnb1	Q3TFE8;Q7TSZ6;P70168;Q3UHW8	0.0052406	2.54173	0.00605385	1.93542e+06	0	0	not_regulated	FALSE	0.00605385	0.0117058	0.171938	2.54173	2.40729	2.00398	0.00437401	0.0052406	0.00395533
Cd6	Rbbp7	A2AFJ1;Q3UJI2;Q60973;A2AFI9;Q3UX53;Q8C5H3	0.00517252	2.9163	0.00726097	1.09329e+06	0	0	not_regulated	FALSE	0.00726097	0.0339187	0.0142208	2.9163	2.90843	2.49018	0.0040999	0.00517252	0.00401524
Cd6	Cct8	Q9WVS5;Q3UL22;Q3UKQ2;Q6A0F1;P42932;Q8BVY8;Q9CS06;H3BL49	0.00459898	1.83906	0.00934868	3.96694e+06	0	0	not_regulated	FALSE	0.00934868	0.122116	0.896349	1.83906	1.63344	0.893811	0.00409309	0.00459898	0.00228161
Cd6	Tm9sf3	Q571B0;Q9ET30;Q3UH23;Q8C6F5	0.00435573	2.31701	0.00634861	282496	0	0	not_regulated	FALSE	0.00634861	0.00734161	0.954051	2.31701	2.18438	0.93994	0.00365222	0.00435573	0.0016993
Cd6	Timm50	Q9D880	0.00404087	3.04618	0.00585432	113000	0	0	not_regulated	FALSE	0.00585432	0.0141332	0.613434	3.04618	2.79326	0.663684	0.00348351	0.00404087	0.000870486
Cd6	Ganab	A1A4T2;Q8BHN3;Q8BHN3-2;Q8BHN3-3;Q3UE86	0.00379862	2.73221	0.00654509	3223.28	0	0	not_regulated	FALSE	0.00654509	0.0567526	0.736676	2.73221	1.93938	0.66144	0.00379862	0.00341096	0.00105473
Cd6	Arl1	F8WIB1;Q3TIR2;Q14AC7;P61211;E9Q006;Q4V9U3;Q9D7H9	0.003773	2.07641	0.00532455	683096	0	0	not_regulated	FALSE	0.00532455	0.056811	0.19803	2.07641	1.77801	0.742914	0.00348308	0.003773	0.00142932
Cd6	Psmd5	Q8BJY1	0.00376093	3.13707	0.00639601	477357	0	0	not_regulated	FALSE	0.00639601	0.00918863	0.389681	3.13707	2.90312	1.78664	0.00321256	0.00376093	0.00209848
Cd6	Rangap1	Q91YS2;Q7TMW1;Q6ZPH4;P46061;Q8C2E3;Q3UZD8;Q3ULJ9	0.00352585	2.46072	0.00642127	740159	0	0	not_regulated	FALSE	0.100113	0.0962294	0.00642127	1.99416	1.85745	2.46072	0.00249128	0.00293551	0.00352585
Cd6	C1qbp	Q8R5L1;O35658	0.00275874	1.9518	0.00535249	1.22967e+06	0	0	not_regulated	FALSE	0.00535249	0.00998926	0.288814	1.9518	1.85814	1.74063	0.00229069	0.00275874	0.00234303
Cd6	Umps	Q544K9;Q3TVV7;P13439	0.00219121	3.9361	0.00532991	425073	0	0	not_regulated	FALSE	0.0107114	0.00532991	0.202069	3.9361	2.70874	1.88257	0.00219121	0.00190761	0.00120201
Cd6	NA	A0A075B5J3;A0A0A6YWV4;A0A075B5J4;A0N8J3;Q7TND8;P01852;P01851	0.00206048	2.16924	0.0059929	335770	0	0	repressed	FALSE	0.0059929	0.151569	0.240962	2.16924	1.53107	0.876482	0.00206048	0.00183975	0.000954868
Cd6	Tradd	B2RRZ7;Q3U0V2	0.00200978	2.71852	0.00786062	305252	0	0	not_regulated	FALSE	0.00786062	0.00930103	0.557397	2.0912	2.71852	1.89245	0.00122211	0.00200978	0.00126846
Cd6	Sema4d	Q8BJC1;O09126	0.00108288	2.64489	0.00628504	320436	0	0	not_regulated	FALSE	0.00628504	0.0305274	0.707155	2.64489	1.65961	0.857922	0.00108288	0.000859569	0.000402865
Cd6	Glg1	F8WHM5;Q53WR6;Q61543	0.00106082	2.36618	0.00605586	263650	0	0	not_regulated	FALSE	0.00605586	0.71127	0.199927	2.36618	1.22917	0.429402	0.00106082	0.00069712	0.000220799
Cd6	Lrpprc	Q6PB66	0.000943276	5.10303	0.00690948	308050	0	0	not_regulated	FALSE	0.00690948	0.111552	0.412834	5.10303	3.57253	2.00971	0.000943276	0.00083539	0.000426073
Cd6	Itgav	A2AKI5;A0A0F7IQ06;P43406;Q3U4C8	0.000625323	2.37927	0.00745256	258907	0	0	repressed	FALSE	0.0827438	0.00745256	0.22849	2.0154	2.37927	0.795598	0.000418718	0.000625323	0.00018958
Cd6	Uba52|Rps27a|Ubb|Ubc	A5JUZ1;A0A0A6YW67;E9Q9J0;Q66JP1;Q8C2K3;Q642L7;E9Q4P0;E9Q5F6;Q922B0;E9QNP0;Q5SX22;Q3TH47;Q78XY9;Q6NZC5;Q8R0Z9;Q922Z8;Q8VC46;P62984;P62983;P0CG49;P0CG50;B0LAC2;J3QK04;D3YYZ2	0.543997	1.6205	0.0122101	2.48914e+07	0	0	not_regulated	FALSE	0.257282	0.0122101	0.343086	1.22393	1.6205	1.29229	0.32479	0.543997	0.393319
Cd6	Myl6	Q642K0;Q60605-2;Q60605	0.0827032	6.04882	0.0104407	5.87443e+06	0	0	induced	FALSE	0.918155	0.038075	0.0104407	1.03989	3.16382	6.04882	0.0123966	0.0477119	0.0827032
Cd6	Gnai2	P08752;A0A0A6YWA9	0.0541129	2.87904	0.010698	4.07226e+06	0	0	not_regulated	FALSE	0.0119353	0.010698	0.0155084	2.87904	2.81927	2.55478	0.0436828	0.0541129	0.0444585
Cd6	Bax	A0A165ELP6;Q8K3J2;Q544Z6;Q3TXJ7;Q07813	0.0435174	3.68255	0.015746	1.27273e+06	0	0	induced	FALSE	0.934625	0.015746	0.0310335	1.04034	2.18731	3.68255	0.0107189	0.0285094	0.0435174
Cd6	Ran	Q3ULW0;P62827;Q14AA6	0.0405678	3.2805	0.0170376	1.25976e+07	0	0	not_regulated	FALSE	0.0299191	0.0170376	0.879496	3.20839	3.2805	0.931002	0.0313636	0.0405678	0.0104383
Cd6	Myo1g	Q5SUA5	0.0335827	2.52753	0.0145519	1.35363e+06	0	0	induced	FALSE	0.883823	0.0145519	0.130387	0.942715	2.52753	2.14543	0.00990141	0.0335827	0.0258447
Cd6	Rps14	Q3UJS5;O70569;P62264	0.029009	3.23683	0.011094	4.92702e+06	0	0	not_regulated	FALSE	0.011094	0.0358649	0.0140652	2.63777	2.50575	3.23683	0.0206115	0.0247692	0.029009
Cd6	Rps20	Q5BLK2;P60867	0.020854	2.8553	0.0120716	5.70446e+06	0	0	not_regulated	FALSE	0.121657	0.0120716	0.0979135	2.09413	2.8553	1.94171	0.0120903	0.020854	0.0128576
Cd6	Tnfrsf18	Q540M6;Q8C4K3;B1ASL6;O35714-4;O35714-3;O35714;O35714-2	0.019563	2.25736	0.0103011	591859	0	0	not_regulated	FALSE	0.0210825	0.0385118	0.0103011	1.8081	1.83562	2.25736	0.0136621	0.0175461	0.019563
Cd6	Rps17	Q5M9L7;Q8BT90;P63276;Q3TK12	0.0149927	3.0906	0.0176106	5.49923e+06	0	0	not_regulated	FALSE	0.0176106	0.0397961	0.505786	3.0906	2.79624	1.40176	0.0130993	0.0149927	0.00681426
Cd6	Psmd7	A1L3B8;P26516	0.01175	2.11586	0.010205	1.31865e+06	0	0	not_regulated	FALSE	0.0353232	0.010205	0.0703209	1.98463	2.11586	2.036	0.00871223	0.01175	0.010251
Cd6	Psmd12	Q3U8F5;Q9D8W5;B1AT36;Q3TRH2;Q9CSW4	0.0112155	2.68181	0.0129268	1.03135e+06	0	0	repressed	FALSE	0.0129268	0.0131522	0.393108	2.68181	2.63135	0.710793	0.00903578	0.0112155	0.00274676
Cd6	Cd3e	A6H6M1;P22646;B0LAX5	0.0109602	2.48856	0.0180521	536551	0	0	not_regulated	FALSE	0.0180521	0.175741	0.778312	2.48856	1.68653	0.6942	0.0109602	0.00939654	0.00350668
Cd6	Gnai3	Q3TJH1;Q9DC51	0.00820938	2.23863	0.0119583	325571	0	0	not_regulated	FALSE	0.0363369	0.93298	0.0119583	1.93903	1.01753	2.23863	0.00619972	0.00411562	0.00820938
Cd6	Tnfrsf4	B1ASL3;P47741	0.00652474	3.40941	0.0122385	227785	0	0	not_regulated	FALSE	0.0395592	0.0122385	0.548175	3.34567	3.40941	1.3657	0.00506134	0.00652474	0.00236961
Cd6	Irgd|Ifi47	U5NG85;Q99M59;Q61635;Q3U0K0	0.00582891	4.28579	0.0153165	2.02487e+06	0	0	not_regulated	FALSE	0.0153165	0.075131	0.136023	3.11962	3.19106	4.28579	0.0036993	0.00478691	0.00582891
Cd6	Lman1	Q3U944;Q9D0F3	0.00547473	1.94367	0.0137681	389321	0	0	not_regulated	FALSE	0.125895	0.0137681	0.327477	1.41121	1.63673	1.94367	0.00346572	0.00508486	0.00547473
Cd6	Stt3a	Q8BMP9;Q5U412;Q3UA28;Q3U9H4;Q3U573;Q3TUR1;Q3TG02;Q3U547;P46978;Q3TVN9;Q8BWT4	0.00422941	2.45864	0.0187871	374307	0	0	not_regulated	FALSE	0.0187871	0.0464432	0.547682	2.45864	2.25021	1.43883	0.00365301	0.00422941	0.0024519
Cd6	Pigk	Q80V43;Q8BL63;Q9CXY9;E9Q421;Q8BXX3;Q3TGN0	0.00275975	1.92798	0.0157612	91553.7	0	0	not_regulated	FALSE	0.0912629	0.0263392	0.0157612	1.81207	1.92798	1.86785	0.0020504	0.00275975	0.00242408
Cd6	Yif1b	D3YY42;A0A140LHN0;Q9CX30-2;Q9CX30	0.00264412	1.74376	0.0153573	101847	0	0	repressed	FALSE	0.0277549	0.0153573	0.402988	1.70854	1.74376	0.741573	0.00204794	0.00264412	0.0010195
Cd6	Celf2	A0A0R4J2B0;V9GX43;S4R2U7;S4R1S7;E9QA47;Q9Z0H4-11;Q9Z0H4-7;Q9Z0H4-5;Q9Z0H4-4;Q9Z0H4;Q9Z0H4-8;Q9Z0H4-2;Q9Z0H4-6;Q9Z0H4-9;S4R2J2;S4R2L5;A3KGT0	0.00260885	1.89637	0.0138956	467191	0	0	not_regulated	FALSE	0.0138956	0.0397679	0.171335	1.66202	1.89637	1.51486	0.00180743	0.00260885	0.00188945
Cd6	Snx1	Q6NZD2;Q3U4S1;Q3TI63;Q9WV80;Q3UDY9	0.00239518	2.43044	0.0146268	220843	0	0	not_regulated	FALSE	0.0639012	0.0146268	0.692121	2.23365	2.43044	1.16603	0.00174007	0.00239518	0.00104183
Cd6	Galnt1	Q3UFE4;O08912	0.00229619	2.61494	0.011037	303937	0	0	not_regulated	FALSE	0.011037	0.156925	0.0213051	2.61494	1.76205	1.89246	0.00229619	0.00195733	0.00190595
Cd6	Ncstn	Q3TDE4;Q3TD54;Q3T9E5;Q6ZQF2;P57716	0.00225745	2.45203	0.0134838	135919	0	0	not_regulated	FALSE	0.659294	0.020955	0.0134838	1.1914	2.30191	2.45203	0.000923603	0.00225745	0.00218019
Cd6	Cct3	E9Q133;Q3U4U6;P80318;Q3U0I3;Q3UJP4;F6Q609	0.00205243	2.94123	0.0104372	3.81621e+06	0	0	not_regulated	FALSE	0.0104372	0.029795	0.568775	2.94123	2.32153	1.35382	0.00205243	0.00204934	0.00108353
Cd6	Pcyox1l	Q8C7K6	0.00176463	2.63454	0.0130879	216963	0	0	not_regulated	FALSE	0.0613148	0.0130879	0.495463	1.90344	2.63454	1.81798	0.00100782	0.00176463	0.00110402
Cd6	Ranbp9	E9Q5D6;P69566;P69566-2	0.000949093	2.48273	0.0148314	52008.9	0	0	not_regulated	FALSE	0.0148314	0.0362226	0.210347	2.48273	2.23854	1.9416	0.000832092	0.000949093	0.000746347
Cd6	Etfdh	Q6PF96;Q921G7	0.000804351	1.83763	0.0121449	158160	0	0	not_regulated	FALSE	0.212418	0.679101	0.0121449	1.66281	0.963867	1.83763	0.000634587	0.000465337	0.000804351
Cd6	Tbc1d15	Q7TPU5;Q4TVN0;Q9CXF4;Q3TSE1	0.000504179	1.63646	0.0157237	69783.3	0	0	not_regulated	FALSE	0.0798719	0.0157237	0.160299	1.51194	1.63646	1.41477	0.000368223	0.000504179	0.000395188
Cd6	Dock2	Q8C3J5;Q6A0A3;D6RGU3;Q5SRI3	0.000311518	2.51969	0.0166139	675635	0	0	not_regulated	FALSE	0.0533575	0.0166139	0.495176	2.4246	2.51969	1.84551	0.00023696	0.000311518	0.000206867
Cd6	Arl4a	Q3UUY4	42.4009	4.60338	0.0637671	NA	0	0	not_regulated	FALSE	0.449534	0.19199	0.0637671	0.301923	0.13356	4.60338	2.42468	1.35686	42.4009
Cd6	Actg1	Q4KL81;P63260;Q3TSB7;Q9QZ83;Q3UD81	27.2294	1.13558	0.680933	7.28507e+07	0	0	induced	FALSE	0.0576312	0.281243	0.680933	0.341181	0.79335	1.13558	7.13293	20.9821	27.2294
Cd6	trypsinogen|1810009J06Rik|Gm2663	Q7TT42;Q9CPN7;F6R7E8	7.25964	9.6387	0.0861812	299435	0	0	not_regulated	FALSE	0.928543	0.366882	0.0861812	0.876383	0.119122	9.6387	0.575508	0.0989578	7.25964
Cd6	Vim	Q5FWJ3;P20152;Q3U6S1;Q3V2S4;A0A0A6YWC8;Q3TWV0;Q3UAX1;Q3UD36	2.45663	2.08113	0.136191	6.77337e+07	0	0	induced	FALSE	0.170787	0.136191	0.573475	0.351683	2.08113	0.681028	0.328163	2.45663	0.728857
Cd6	Actb	Q3UBP6	1.373	1.55209	0.228373	8.0718e+06	0	0	not_regulated	FALSE	0.171288	0.82539	0.228373	0.471441	1.06303	1.55209	0.363614	1.03719	1.373
Cd6	Gzma	Q3U0N0;P11032-2;P11032;Q3UK79	1.23461	1.56992	0.446702	7.97049e+07	0	0	not_regulated	FALSE	0.934654	0.579894	0.446702	0.979907	0.85636	1.56992	0.671886	0.742795	1.23461
Cd6	Gzmb	Q3TZH4;Q3TIP3;P04187;Q4FJY0	0.93469	2.53842	0.106278	6.7519e+07	0	0	not_regulated	FALSE	0.13541	0.183264	0.106278	1.475	1.5005	2.53842	0.47354	0.609402	0.93469
Cd6	Hspa8	Q3UBA6;Q3TZJ3;Q3TH56;Q3TEK2;P63017;Q504P4;Q3U9L2;Q3ULM1;Q3TQ13;Q3TRH3;Q3TF16;Q3UDS0;Q3TB63;Q3KQJ4;Q3TH04	0.477743	1.03097	0.814411	1.78567e+07	0	0	not_regulated	FALSE	0.814411	0.884555	0.0350113	1.03097	1.02119	0.714313	0.38127	0.477743	0.302981
Cd6	Myh9	Q8VDD5;Q3UFT0	0.342508	2.86016	0.0368915	5.84084e+06	0	0	induced	FALSE	0.083578	0.689455	0.0368915	0.310951	1.27894	2.86016	0.0324663	0.168925	0.342508
Cd6	Hcls1	Q542G0;P49710	0.335248	1.682	0.136979	1.67314e+06	0	0	induced	FALSE	0.0442013	0.136979	0.973738	0.328689	1.682	1.01501	0.0517872	0.335248	0.18342
Cd6	Actr2	Q5SW83;P61161;Q8BMA4	0.302523	1.69927	0.21982	4.92262e+06	0	0	induced	FALSE	0.0526785	0.21982	0.547091	0.286455	1.69927	1.21154	0.0403136	0.302523	0.195557
Cd6	Gm5409|Try10	Q7M754;Q792Z1	0.298612	1.01871	0.981484	42855	0	0	not_regulated	FALSE	0.0505517	0.00274899	0.981484	0.463101	0.432696	1.01871	0.118357	0.139895	0.298612
Cd6	Hsp90ab1	Q71LX8;P11499	0.287979	1.58297	0.0767092	1.85966e+07	0	0	not_regulated	FALSE	0.0767092	0.180713	0.584743	1.58297	1.49994	0.794331	0.240247	0.287979	0.13827
Cd6	Actr3	Q3ULF7;Q3TWJ4;Q99JY9;Q3TGE1;Q3TGW0	0.271657	2.34497	0.0610882	8.55817e+06	0	0	induced	FALSE	0.0563769	0.0610882	0.581471	0.264784	2.34497	1.15351	0.0242478	0.271657	0.121156
Cd6	Arpc2	Q9CVB6;Q3UA52;Q4FZG5;D3YXG6	0.266567	2.19987	0.030551	8.57533e+06	0	0	induced	FALSE	0.0987911	0.030551	0.406019	0.260953	2.19987	1.26382	0.0249959	0.266567	0.138845
Cd6	Capza2	Q5DQJ3;P47754;Q3UBZ3;Q3UCD2;D6RCW7;Q3U7G3;A0A0N4SVM0	0.247686	2.11993	0.0416081	5.11536e+06	0	0	induced	FALSE	0.134002	0.0416081	0.20673	0.417076	2.11993	1.38567	0.0385207	0.247686	0.146784
Cd6	Hspa5	Q3U9G2;P20029;Q3TWF2;Q3TKF8;Q3TI47;Q9DC41;Q3U7T8;Q3U6V3;Q3UEM8	0.241389	1.14233	0.21416	8.44799e+06	0	0	not_regulated	FALSE	0.40011	0.21416	0.0673123	1.10697	1.14233	0.834198	0.18491	0.241389	0.15982
Cd6	Actn4	Q3ULT2;P57780;Q3UDJ7;Q1A602;E9Q2W9	0.237582	1.46567	0.364846	1.88255e+06	0	0	not_regulated	FALSE	0.140145	0.364846	0.835285	0.272435	1.46567	0.891943	0.0349092	0.237582	0.131085
Cd6	Arpc3	Q9JM76;H7BWZ3;A0A0G2JFK7;D3Z2F7;D3Z2F8	0.217765	4.42761	0.0226273	3.99261e+06	0	0	induced	FALSE	0.473952	0.0226273	0.185372	0.577164	4.42761	2.35884	0.0224396	0.217765	0.105185
Cd6	Arpc1b	Q3TCE7;Q91Z25;Q9WV32;Q3U094;Q3TBA2	0.213057	1.65418	0.239427	6.87377e+06	0	0	induced	FALSE	0.0732926	0.239427	0.819956	0.255984	1.65418	1.10411	0.026063	0.213057	0.128933
Cd6	Capzb	Q923G3;P47757-2;A2AMW0;Q3TVK4;P47757-4;Q3TRH8;P47757;F7CAZ6	0.200286	1.93941	0.108545	6.27578e+06	0	0	induced	FALSE	0.0675739	0.108545	0.38514	0.492988	1.93941	1.38879	0.0402453	0.200286	0.130033
Cd6	Lsp1	P19973;P19973-2	0.178708	2.19179	0.0715549	2.08793e+06	0	0	induced	FALSE	0.0397248	0.0715549	0.658497	0.392068	2.19179	1.328	0.02527	0.178708	0.0981703
Cd6	Arpc5	Q3TKM9;Q9CPW4;Q3UA72;Q3TK56	0.166121	4.48068	0.0250176	1.65455e+06	0	0	induced	FALSE	0.316858	0.0250176	0.196668	0.526418	4.48068	3.14669	0.015428	0.166121	0.105772
Cd6	Atp5f1b	P56480	0.148532	2.07515	0.041855	1.15585e+07	0	0	not_regulated	FALSE	0.041855	0.0809467	0.906791	2.07515	1.9264	1.02905	0.12648	0.148532	0.0719362
Cd6	Eef1a1|Eef1a2	Q58E64;Q3UA81;P10126;Q3UZQ3;Q3TII3;D3YZ68;D3Z3I8;P62631	0.146584	1.00782	0.968371	3.20509e+07	0	0	not_regulated	FALSE	0.970568	0.968371	0.506419	1.00696	1.00782	0.734387	0.115775	0.146584	0.0968423
Cd6	Tpm3	Q8C7C3;E9Q7Q3;A0A0R4J1P2;P21107	0.135306	1.20259	0.713504	150167	0	0	induced	FALSE	0.0447574	0.947066	0.713504	0.285019	1.03926	1.20259	0.0279598	0.12897	0.135306
Cd6	Atp5f1a	Q03265;D3Z6F5	0.123466	2.16184	0.0451962	7.83205e+06	0	0	repressed	FALSE	0.0451962	0.0923957	0.747352	2.16184	1.86438	0.928229	0.113171	0.123466	0.0557321
Cd6	Hspd1	P63038	0.118065	1.73529	0.0418749	6.78061e+06	0	0	not_regulated	FALSE	0.0486871	0.0418749	0.896624	1.59861	1.73529	0.966009	0.0859781	0.118065	0.059589
Cd6	Pdia3	P27773	0.113822	1.22446	0.165301	1.11125e+07	0	0	not_regulated	FALSE	0.568789	0.666246	0.165301	1.08158	0.934181	1.22446	0.0876597	0.0957801	0.113822
Cd6	Rpl27	Q5BLJ9;P61358;Q9CSM4;A2A4Q0	0.107778	1.33439	0.228034	7.95164e+06	0	0	not_regulated	FALSE	0.341633	0.228034	0.998633	1.2783	1.33439	0.999622	0.0816172	0.107778	0.0732019
Cd6	Rps23	Q9CWI9;Q497E1;Q9CZI5;P62267;Q9CSN9	0.1074	1.37315	0.282949	4.91786e+06	0	0	not_regulated	FALSE	0.175097	0.0979159	0.282949	0.402195	0.333972	1.37315	0.0274273	0.028811	0.1074
Cd6	Rpl10a	Q5XJF6;Q3U561;Q99JL6	0.0938561	1.16085	0.370778	6.64805e+06	0	0	not_regulated	FALSE	0.159852	0.0657805	0.370778	0.61443	0.543352	1.16085	0.0433132	0.0484541	0.0938561
Cd6	Calr	Q3UWP8;B2MWM9;P14211	0.0886734	1.79835	0.0244442	1.10814e+07	0	0	not_regulated	FALSE	0.0244442	0.996361	0.182402	1.47856	0.999192	1.79835	0.0635649	0.0543413	0.0886734
Cd6	Psma7	Q542H2;Q3TN31;Q9Z2U0;Q3UIT9;Q3THL2	0.082524	1.3745	0.222469	3.74632e+06	0	0	not_regulated	FALSE	0.83205	0.621424	0.222469	0.961924	0.911663	1.3745	0.0503545	0.0603717	0.082524
Cd6	Efhd2	Q8C845;Q9D8Y0	0.0818319	1.1725	0.663451	823053	0	0	induced	FALSE	0.00914681	0.663451	0.711293	0.230132	1.1725	0.76675	0.0126965	0.0818319	0.0485179
Cd6	Myl12b|Myl9	Q3THE2;Q9CQ19	0.0796242	3.90991	0.134046	415679	0	0	induced	FALSE	0.128934	0.205178	0.134046	0.410791	2.1392	3.90991	0.0072939	0.0480499	0.0796242
Cd6	Ywhaz	P63101	0.0711999	1.2034	0.442907	1.37497e+07	0	0	not_regulated	FALSE	0.530423	0.781462	0.442907	0.93956	0.962857	1.2034	0.0484679	0.0628338	0.0711999
Cd6	Rpsa	B2CY77;P14206	0.0678478	1.35515	0.227574	9.2046e+06	0	0	not_regulated	FALSE	0.227574	0.294018	0.8223	1.35515	1.34932	0.932447	0.0538651	0.0678478	0.0425092
Cd6	Psma5	Q3UPK6;Q3TUX3;Q3TUI9;Q9Z2U1;D3YX79	0.0654031	1.78226	0.112793	2.71662e+06	0	0	not_regulated	FALSE	0.458698	0.740755	0.112793	1.19961	1.06886	1.78226	0.0383819	0.0432624	0.0654031
Cd6	Hist1h2ah|H2afj|Hist2h2ac|H2ac15|Hist1h2af|Hist3h2a|Hist2h2aa1;|H2ax|H2afv|H2az1	F8WIX8;A0A0N4SV66;A0AUV1;A3KPD0;Q8CGP4;Q149V4;B2RWH3;B2RVF0;A2AB79;Q64426;Q8CGP6;Q8R1M2;Q64523;Q8CGP7;Q8CGP5;Q8BFU2;Q6GSS7;P22752;P27661;B2RVP5;Q3THW5;P0C0S6	0.0651263	1.43264	0.574202	4.3966e+07	0	0	not_regulated	FALSE	0.574202	0.766447	0.859522	1.43264	1.26425	1.23981	0.0583392	0.0651263	0.0579051
Cd6	Try4|Try5	Q9R0T7;Q9QUK9;Q3V2E0	0.0647279	1.30635	0.848665	36306.3	0	0	not_regulated	FALSE	0.848665	0.42995	0.938346	1.30635	0.478738	0.909404	0.0647279	0.0300076	0.0516805
Cd6	Ptprc	S4R1M0;S4R2V1;S4R1S4;P06800-3;P06800-2;P06800;Q8C6Q7;Q3U382;Q64730	0.0633582	1.61132	0.496429	1.74586e+06	0	0	not_regulated	FALSE	0.992264	0.908072	0.496429	0.996476	0.956778	1.61132	0.0341624	0.0414949	0.0633582
Cd6	Lsm12	Q9D0R8;A0A0A0MQC9	0.0539528	1.06939	0.832732	170323	0	0	not_regulated	FALSE	0.832732	0.845263	0.264753	1.06939	0.938114	0.350464	0.0486176	0.0539528	0.0182742
Cd6	Rpl18	Q0QEW9;Q642K1;Q58EW0;P35980	0.0539415	1.46368	0.0522244	5.16008e+06	0	0	not_regulated	FALSE	0.937118	0.344295	0.0522244	0.965233	0.659214	1.46368	0.0310149	0.0267958	0.0539415
Cd6	Rpl12	Q5BLK0;Q3TIQ2;P35979;Q8C2K0;Q6DI58	0.0533814	1.33263	0.515426	6.31665e+06	0	0	not_regulated	FALSE	0.515426	0.590602	0.888332	1.33263	1.27129	1.0359	0.0442337	0.0533814	0.0394366
Cd6	Rpl6	Q3UCH0;P47911;E9PUX4;Q3UFI4	0.0527967	1.15253	0.368377	5.24056e+06	0	0	not_regulated	FALSE	0.368377	0.863626	0.47467	1.15253	0.973395	0.782422	0.0494161	0.0527967	0.0384766
Cd6	Psma4	Q3UCF0;Q9R1P0;Q3TL95;E9Q0X0;E9PW69	0.0492909	1.46255	0.304111	1.79165e+06	0	0	not_regulated	FALSE	0.277751	0.197425	0.304111	0.75373	0.813017	1.46255	0.0221479	0.0302217	0.0492909
Cd6	Rpl8	Q3UJS0;P62918;Q9Z237;Q3THC7	0.0455152	1.07852	0.677772	5.33093e+06	0	0	not_regulated	FALSE	0.677772	0.273662	0.167808	1.07852	0.847956	0.820669	0.0455152	0.0452692	0.0397224
Cd6	Ddx6	P54823	0.0443596	1.28437	0.306484	592372	0	0	not_regulated	FALSE	0.306484	0.372965	0.885866	1.28437	1.25949	0.93643	0.0357587	0.0443596	0.0299025
Cd6	Rplp1	Q58E35;E9Q3T0;P47955	0.0365515	1.56456	0.215949	5.86769e+06	0	0	not_regulated	FALSE	0.584062	0.215949	0.697887	0.718571	1.56456	1.18418	0.0132703	0.0365515	0.0250823
Cd6	Acta1|Actc1|Actg2|Acta2	Q9CXK3;Q497E4;Q3UIJ3;P68134;P68033;Q61275;Q3TG92;Q3UJ36;Q3U122;P63268;P62737;Q61264;Q61272;Q61852;Q61274;Q61273;D3Z2K3;D3YZY0;I6L9D2	0.036404	4.63218	0.506035	12489	0	0	not_regulated	FALSE	0.506035	0.822103	0.0479215	4.63218	0.638578	0.0557729	0.036404	0.00634861	0.00050272
Cd6	Rps8	Q497E9;P62242;Q5M9L9;Q3UJU6;Q9CQW4;Q3UA25	0.03625	1.01626	0.931974	8.0991e+06	0	0	not_regulated	FALSE	0.978448	0.931974	0.473411	1.0055	1.01626	0.875321	0.0283521	0.03625	0.028308
Cd6	Rpl11	Q8VC94;E9PZB3;E9PYL9;Q9CXW4;A2BH06	0.0351165	2.66457	0.0462717	5.11593e+06	0	0	not_regulated	FALSE	0.105449	0.0462717	0.781079	2.49352	2.66457	0.908736	0.0259774	0.0351165	0.0108583
Cd6	Rpl14	Q9CWK0;Q9CR57;Q569Z0	0.0343081	1.0029	0.983844	4.55632e+06	0	0	not_regulated	FALSE	0.484762	0.162579	0.983844	0.794663	0.801574	1.0029	0.0237018	0.0302443	0.0343081
Cd6	Psma1	Q3TS44;Q9R1P4;Q8BTU5	0.0339563	1.14278	0.716228	2.92245e+06	0	0	not_regulated	FALSE	0.518371	0.140245	0.716228	0.875706	0.799816	1.14278	0.022687	0.0262126	0.0339563
Cd6	Rpl21	Q9CQM8;Q4VA28;O09167	0.0334993	1.38433	0.455956	4.85506e+06	0	0	not_regulated	FALSE	0.455956	0.745784	0.396405	1.38433	1.12643	0.697507	0.0325438	0.0334993	0.0188069
Cd6	Nap1l1	Q3TF41;Q8BSH9;E9PW66;P28656;Q9CSP8	0.0296312	1.36277	0.306103	1.73501e+06	0	0	not_regulated	FALSE	0.707279	0.306103	0.720151	0.895699	1.36277	1.10415	0.0153953	0.0296312	0.0217668
Cd6	Rpl30	Q497D7;Q58DZ3;P62889;Q5PR15	0.0292753	2.40653	0.077	5.77134e+06	0	0	not_regulated	FALSE	0.128028	0.077	0.709563	2.05422	2.40653	0.523644	0.0197541	0.0292753	0.00577543
Cd6	Rpl7a	Q6P1A9;Q5EBG5;Q58ET1;Q80UT7;A0A140T8L1;P12970;A0A140T8L3	0.0291846	1.01302	0.971141	7.23563e+06	0	0	not_regulated	FALSE	0.971141	0.999754	0.857008	1.01302	0.999901	0.865414	0.0233729	0.0291846	0.0229012
Cd6	Psma2	Q3UWT6;P49722;Q9CZ58;Q8BKE0	0.0287038	1.42831	0.529598	1.87571e+06	0	0	not_regulated	FALSE	0.811219	0.970892	0.529598	0.933755	0.989997	1.42831	0.016361	0.0219439	0.0287038
Cd6	Tubb4b|Tubb4a	P68372;Q9D6F9;Q9CVR0;Q9DCR1	0.0284889	1.27167	0.173778	3.00822e+06	0	0	not_regulated	FALSE	0.173778	0.420721	0.779946	1.27167	1.16691	0.889501	0.024542	0.0284889	0.019689
Cd6	Rpl3	Q3UB90;Q3UB67;Q3UB15;Q3U9L3;Q3T9U9;P27659	0.0278654	1.39561	0.309097	5.06888e+06	0	0	not_regulated	FALSE	0.554766	0.309097	0.907473	1.2809	1.39561	0.942611	0.0202169	0.0278654	0.0170637
Cd6	Psma6	Q9QUM9;E0CXB1	0.0267865	1.09316	0.667526	2.76894e+06	0	0	not_regulated	FALSE	0.993132	0.667526	0.854902	1.00311	1.09316	0.955364	0.0194303	0.0267865	0.0212246
Cd6	Rpl23a	Q91YK6;Q4V9X9;Q5M9M5;A0A140T8M7;P62751	0.0267709	1.67779	0.208946	5.54903e+06	0	0	not_regulated	FALSE	0.464731	0.797669	0.208946	1.43428	1.15263	1.67779	0.0199536	0.0202852	0.0267709
Cd6	Cltc	Q5SXR6;Q68FD5;Q80U89	0.0265187	1.43432	0.158168	2.25862e+06	0	0	not_regulated	FALSE	0.317988	0.158168	0.922682	1.29095	1.43432	0.953098	0.0188675	0.0265187	0.0159765
Cd6	Psma3	Q9DCD8;Q58EV4;O70435	0.0257545	1.18158	0.44077	1.4532e+06	0	0	not_regulated	FALSE	0.44077	0.39109	0.70942	1.11858	0.8239	1.18158	0.0212577	0.0198073	0.0257545
Cd6	Rplp2	P99027	0.0250659	2.07386	0.283364	7.06535e+06	0	0	not_regulated	FALSE	0.283364	0.305145	0.640162	2.07386	1.79265	1.57408	0.0229227	0.0250659	0.019955
Cd6	Hsp90aa1	Q80Y52;P07901;A0PJ91;Q3UIF3;Q3TKA2;Q3TKB9;Q3TKG0;Q8C5U3;Q3TJU7	0.0244652	1.30079	0.239225	5.58528e+06	0	0	not_regulated	FALSE	0.239225	0.760522	0.216699	1.30079	1.06861	0.651977	0.0235415	0.0244652	0.0135331
Cd6	NA|Calm1	P62204;Q3UKW2	0.0221646	2.13134	0.551795	4.40352e+06	0	0	induced	FALSE	0.264213	0.653309	0.551795	0.616454	1.21848	2.13134	0.00558943	0.0139761	0.0221646
Cd6	Sar1a	Q99JZ4;Q3TXJ4;P36536	0.0220827	1.606	0.154089	902106	0	0	not_regulated	FALSE	0.959038	0.738955	0.154089	0.977029	0.846229	1.606	0.0117131	0.0128338	0.0220827
Cd6	Psmc1	Q542I9;P62192	0.0219843	1.29945	0.238222	983854	0	0	not_regulated	FALSE	0.238222	0.571239	0.483111	1.29945	1.16691	0.811673	0.0193524	0.0219843	0.0138642
Cd6	Rpl26	B1ARA3;Q4FZH2;P61255;Q3U7N1;B1ARA5	0.0212368	1.07894	0.698152	3.78092e+06	0	0	not_regulated	FALSE	0.918595	0.222568	0.698152	1.03363	0.547947	1.07894	0.0177385	0.0118958	0.0212368
Cd6	Jup	Q02257	0.0210799	1.80496	0.585289	NA	0	0	not_regulated	FALSE	0.038293	0.0511044	0.585289	0.234168	0.143642	1.80496	0.00238446	0.00185031	0.0210799
Cd6	Rpl13a	Q5M9M0;P19253;Q3TDS9;A0A140T8K2	0.0208464	1.79633	0.0597265	3.89509e+06	0	0	not_regulated	FALSE	0.720888	0.692451	0.0597265	0.817793	1.15316	1.79633	0.00827465	0.0147604	0.0208464
Cd6	Ywhae	Q5SS40;P62259;Q8BPH1	0.020442	1.90827	0.128703	1.11503e+07	0	0	not_regulated	FALSE	0.925007	0.128703	0.600537	0.988121	1.90827	0.782765	0.00836745	0.020442	0.00760245
Cd6	Ywhag	A8IP69;P61982	0.0201187	1.33332	0.192121	2.27146e+06	0	0	not_regulated	FALSE	0.570109	0.192121	0.25279	1.15488	1.33332	0.513554	0.0137753	0.0201187	0.00702569
Cd6	Rpl17	Q6ZWZ7;Q6PHZ1;Q505B1;Q80V08;Q9CPR4	0.0194042	2.37328	0.0418471	5.70934e+06	0	0	not_regulated	FALSE	0.0621643	0.0418471	0.147832	2.19236	2.37328	1.89454	0.0141696	0.0194042	0.0140439
Cd6	Psmc4	Q569X4;Q3TUN5;P54775;Q8BKU2;Q3TFA5;A0A140LIZ5;Q3TJ97;Q52L53;Q3UBF0	0.0193301	1.56237	0.0844796	1.20815e+06	0	0	not_regulated	FALSE	0.0844796	0.133148	0.45437	1.56237	1.51316	1.46754	0.0157773	0.0193301	0.0169971
Cd6	Rps13	Q921R2;Q5BLJ7;P62301	0.0192166	2.48313	0.0291955	7.00399e+06	0	0	induced	FALSE	0.334246	0.0291955	0.740797	1.5035	2.48313	1.35376	0.0091977	0.0192166	0.00949854
Cd6	Rps7	F6SVV1;Q4FZE6;P62082	0.0192129	1.66693	0.182551	6.4213e+06	0	0	not_regulated	FALSE	0.845544	0.182551	0.819836	1.08931	1.66693	0.696828	0.00992493	0.0192129	0.00728182
Cd6	Ruvbl1	Q3UJN2;Q3U1C2;P60122	0.0189944	2.04687	0.0360937	1.1431e+06	0	0	not_regulated	FALSE	0.040809	0.0360937	0.0569532	2.04687	1.97057	1.82851	0.0155963	0.0189944	0.0159796
Cd6	Psmb1	Q6RI64;O09061	0.0189396	1.05471	0.840148	2.57062e+06	0	0	not_regulated	FALSE	0.840148	0.466751	0.55217	1.05471	0.821758	0.778328	0.0189396	0.0186673	0.0160302
Cd6	Psmd11	Q5BKQ9;Q3UWW9;Q8BG32;Q7TMI0;Q3THG2;Q497E8;Q8BK73;Q8C0Z6;Q8K2N7	0.018933	1.36881	0.342058	1.60434e+06	0	0	not_regulated	FALSE	0.342058	0.52362	0.493284	1.36881	1.2443	0.627843	0.016464	0.018933	0.00866129
Cd6	Fam107b	Q3TGF2;H9H9T1;H3BLM7	0.0188067	3.5996	0.0534693	78533.5	0	0	induced	FALSE	0.120943	0.13254	0.0534693	0.282053	2.22987	3.5996	0.00128484	0.0128499	0.0188067
Cd6	Isyna1	Q9JHU9	0.0184225	1.69713	0.0243652	370319	0	0	not_regulated	FALSE	0.207573	0.990562	0.0243652	1.43541	1.00333	1.69713	0.0135853	0.0120126	0.0184225
Cd6	Rps3	Q5YLW3;P62908;Q9D0A2;Q3UCL7;Q9CZP6;Q3UK56;D3YV43;A0A140LI77	0.0178209	1.56977	0.0667206	1.19006e+07	0	0	not_regulated	FALSE	0.300432	0.0667206	0.888454	1.40666	1.56977	0.965878	0.0126235	0.0178209	0.0099415
Cd6	Eef1g	Q4FZK2;Q9D8N0;Q8R1N8	0.0172921	1.0901	0.66782	4.91113e+06	0	0	not_regulated	FALSE	0.45781	0.650347	0.66782	0.84895	0.911424	1.0901	0.0117415	0.0159464	0.0172921
Cd6	Rab2a	Q0PD65;P53994;Q8BXY4;Q6PDZ3	0.0167094	1.57016	0.0678354	1.6564e+06	0	0	not_regulated	FALSE	0.0678354	0.174056	0.912028	1.57016	1.35658	1.08389	0.0152882	0.0167094	0.0121042
Cd6	Ywhah	P68510	0.0166917	1.68887	0.0982946	2.77206e+06	0	0	not_regulated	FALSE	0.0982946	0.447383	0.26821	1.68887	1.42165	0.377842	0.0156748	0.0166917	0.00402213
Cd6	Psmb4	P99026	0.0166839	1.58777	0.270175	1.61517e+06	0	0	not_regulated	FALSE	0.870914	0.901837	0.270175	0.956233	0.961402	1.58777	0.00876063	0.0111424	0.0166839
Cd6	Ranbp1	P34022;Q3U6M5;H7BX22	0.0165107	2.19898	0.0708955	2.97729e+06	0	0	not_regulated	FALSE	0.396789	0.0708955	0.533248	1.5955	2.19898	0.414092	0.00946977	0.0165107	0.00281889
Cd6	Ruvbl2	Q3UXP2;Q3TXT7;Q9WTM5	0.0163961	1.69516	0.110838	1.1078e+06	0	0	not_regulated	FALSE	0.110838	0.228037	0.803714	1.69516	1.61	0.932542	0.0136466	0.0163961	0.00861035
Cd6	Rpl13	Q5RKP3;P47963;A0A140T8K8	0.0160253	1.6607	0.218663	3.55031e+06	0	0	not_regulated	FALSE	0.218663	0.383467	0.781026	1.6607	1.40258	1.22237	0.0149992	0.0160253	0.0126625
Cd6	Eno1	Q5FW97;P17182;Q6PHC1	0.0159938	1.03951	0.860277	5.31745e+07	0	0	not_regulated	FALSE	0.0712775	0.157246	0.860277	0.625075	0.637352	1.03951	0.00838521	0.0108159	0.0159938
Cd6	Rpl19	A2A547;Q5I0T8;P84099	0.0155434	1.34622	0.336805	1.63751e+06	0	0	not_regulated	FALSE	0.453596	0.819561	0.336805	1.29909	0.913393	1.34622	0.0130777	0.0116319	0.0155434
Cd6	Rpl15	Q5M8Q0;Q3U7D2;E9QAZ2;Q9CZM2;B8JKK2	0.0155305	1.12747	0.721046	3.59623e+06	0	0	not_regulated	FALSE	0.951773	0.721046	0.520983	0.975127	1.12747	0.38503	0.010618	0.0155305	0.00480856
Cd6	Ssr1	Q3TV94;Q52PE3;Q9CY50	0.0151576	1.4898	0.0430371	798646	0	0	not_regulated	FALSE	0.333531	0.340927	0.0430371	1.23598	1.27651	1.4898	0.0109641	0.0143249	0.0151576
Cd6	Eef1d	E9QN08;Q80T06;P57776;A0A0R4J1L2;Q91VK2;A0A0R4J1E2;P57776-2;P57776-3;D3YUQ9;F6ZFU0;D3Z7N2;D3YZT9	0.0150202	2.09457	0.170983	3.47302e+06	0	0	not_regulated	FALSE	0.170983	0.182441	0.297834	1.88852	2.09457	0.300506	0.0107054	0.0150202	0.00195377
Cd6	Rpl22	Q4VAG4;P67984	0.0148348	2.40166	0.0357444	4.98609e+06	0	0	not_regulated	FALSE	0.363849	0.0357444	0.199154	1.48632	2.40166	1.83082	0.00725741	0.0148348	0.010253
Cd6	Ldha	Q564E2;Q3TI99;Q3TCI7;P06151;G5E8N5;Q3UDU4;Q99K20;Q3THB4;Q3UIC3;D3Z736	0.014701	2.36884	0.0332724	5.43654e+07	0	0	not_regulated	FALSE	0.0352311	0.0332724	0.815028	2.36884	2.26925	0.613635	0.0121311	0.014701	0.00360423
Cd6	Cfl1	Q544Y7;P18760;F8WGL3;Q9CX22	0.0146922	1.97892	0.105441	4.70044e+07	0	0	induced	FALSE	0.11174	0.105441	0.592572	0.393729	1.97892	0.400208	0.00231076	0.0146922	0.00269391
Cd6	Rps4x	Q545F8;Q545X8;Q3UXQ6;P62702;Q3V1Z5;V9GWY0	0.0145443	1.64074	0.035523	8.82182e+06	0	0	not_regulated	FALSE	0.108147	0.533886	0.035523	1.47563	1.23003	1.64074	0.011405	0.0120263	0.0145443
Cd6	Pygb	Q3V3U0;Q3UYH9;Q3TFQ8;Q8CI94;Q3UGT5;Q3UZL2	0.0142369	1.39269	0.178491	877363	0	0	not_regulated	FALSE	0.753301	0.178491	0.651063	0.886632	1.39269	1.2315	0.00716474	0.0142369	0.0114138
Cd6	Psmc2	P46471;Q8BVQ9;Q3UIH5;Q3U5V3	0.0139461	1.42717	0.197033	1.17835e+06	0	0	not_regulated	FALSE	0.197033	0.456033	0.820229	1.42717	1.26428	0.880395	0.0124446	0.0139461	0.00880485
Cd6	Psmc6	Q14AQ1;P62334;Q8QZS9	0.0138177	1.14774	0.46721	1.23696e+06	0	0	not_regulated	FALSE	0.46721	0.849683	0.706873	1.14774	0.948696	0.905524	0.0132146	0.0138177	0.0119577
Cd6	Psme1	G3UXZ5;Q5HZK3;P97371;G3UXY0;G3X9K9;G3UWN9	0.0128672	2.16816	0.0834502	5.35384e+06	0	0	not_regulated	FALSE	0.219687	0.0834502	0.320917	2.16816	2.14689	0.550792	0.0102722	0.0128672	0.00299295
Cd6	Rpl4	Q564E8;Q9D8E6;Q9CSM5	0.0127348	1.78047	0.109076	7.02435e+06	0	0	not_regulated	FALSE	0.854338	0.92342	0.109076	0.91059	0.953361	1.78047	0.0056786	0.00752104	0.0127348
Cd6	Psmc3	Q3U8Y7;A2AGN7;Q3THI5;Q3TKG4;O88685;Q3TKC2;Q8BUP7;B7ZCF1;A0A087WPH7;Q3UD94	0.0127179	1.41448	0.268447	1.05631e+06	0	0	not_regulated	FALSE	0.548694	0.268447	0.643299	1.2309	1.41448	0.862251	0.00874864	0.0127179	0.00702893
Cd6	Capns1	A0A0R4IZW8;O88456;A0A0R4J1C2	0.0124792	1.17122	0.505296	3.13484e+06	0	0	not_regulated	FALSE	0.930118	0.505296	0.725615	0.979385	1.17122	1.16277	0.00824897	0.0124792	0.0112326
Cd6	Ifitm3|Ifitm2	Q9CQW9;Q99J93	0.0124749	1.95595	0.230489	91201.4	0	0	not_regulated	FALSE	0.230489	0.357312	0.0664025	1.95595	1.95189	0.47437	0.00988182	0.0124749	0.00274875
Cd6	Psme2	Q99LN3;G3X9V0;Q5SVP3;P97372	0.0124147	1.61797	0.0677482	6285.86	0	0	not_regulated	FALSE	0.0677482	0.420901	0.172388	1.61797	1.28417	1.33462	0.0123646	0.0124147	0.0116979
Cd6	Psmb3	Q545G0;Q9R1P1	0.0122054	1.77857	0.147666	2.1727e+06	0	0	induced	FALSE	0.829752	0.147666	0.680476	0.909707	1.77857	1.30576	0.00493492	0.0122054	0.00812424
Cd6	Psmd6	Q99JI4;Q8C1T2	0.0120158	1.46964	0.165885	1.21791e+06	0	0	not_regulated	FALSE	0.165885	0.600959	0.653418	1.46964	1.1804	0.729182	0.0118258	0.0120158	0.00672969
Cd6	Gnb1	Q3TQ70;P62874;H3BKR2;Q3U1B1;H3BLF7	0.0111747	2.00569	0.0891822	496485	0	0	not_regulated	FALSE	0.0891822	0.146374	0.092121	1.98422	2.00569	1.85006	0.00873898	0.0111747	0.00934538
Cd6	Ly6a	P05533	0.0109392	1.18719	0.68838	855941	0	0	not_regulated	FALSE	0.6246	0.833073	0.68838	0.803201	1.03274	1.18719	0.00645282	0.0104959	0.0109392
Cd6	Psmb6	Q60692	0.0108704	1.60233	0.448002	526983	0	0	not_regulated	FALSE	0.882427	0.64794	0.448002	1.04075	0.880898	1.60233	0.00615604	0.00659148	0.0108704
Cd6	Rps3a	Q564F3;Q3UAC2;Q3U5P8;P97351;Q9D1S3;Q3UJU5	0.010825	1.26794	0.47521	7.8706e+06	0	0	not_regulated	FALSE	0.473508	0.47521	0.10511	0.82274	1.26794	0.582526	0.00555256	0.010825	0.00450904
Cd6	Lgals3bp	Q07797	0.0106447	1.16311	0.589369	1.84529e+06	0	0	not_regulated	FALSE	0.576637	0.992367	0.589369	0.903949	0.997095	1.16311	0.00721301	0.0100649	0.0106447
Cd6	Plin3	Q9DBG5;Q2XSQ4	0.0106443	2.64468	0.20134	906714	0	0	not_regulated	FALSE	0.20134	0.542476	0.830229	2.64468	1.782	1.42437	0.0106443	0.00907302	0.00657512
Cd6	Rps16	A4FUS1;Q641N3;Q5CZY9;P14131	0.0105003	3.07077	0.098445	6.44283e+06	0	0	not_regulated	FALSE	0.262485	0.098445	0.125174	1.75569	2.26906	3.07077	0.00523434	0.0085578	0.0105003
Cd6	Tnfrsf8	A1L3C9;Q60846;D6RHK4	0.0103535	1.98722	0.0393157	386278	0	0	not_regulated	FALSE	0.0393157	0.115226	0.697415	1.98722	1.55677	0.865661	0.0103535	0.0102604	0.00517283
Cd6	Psmd3	P14685;Q8BK46;Q3ULJ5;Q3U5M8	0.0102878	1.75163	0.104923	1.31756e+06	0	0	not_regulated	FALSE	0.104923	0.275858	0.422293	1.75163	1.46174	1.40135	0.0097453	0.0102878	0.00894205
Cd6	Psmd14	Q3UD26;O35593;Q9CSU2	0.00976838	1.74792	0.221633	999308	0	0	not_regulated	FALSE	0.221633	0.349394	0.801799	1.74792	1.57916	1.10853	0.00854703	0.00976838	0.00621699
Cd6	Rpl31	Q9CY93;Q5M9K9;A0A0A6YX26;P62900;Q58DZ1;A0A0A6YXL3	0.00971825	1.20333	0.420325	4.41032e+06	0	0	not_regulated	FALSE	0.420325	0.643202	0.757447	1.20333	1.12555	1.13965	0.00821308	0.00971825	0.00892132
Cd6	Psmd4	Q3ULG4;O35226-3;O35226-2;Q9CY29;O35226-5;O35226-4;O35226	0.0096986	1.6832	0.0923343	509107	0	0	not_regulated	FALSE	0.0923343	0.0981478	0.502876	1.59605	1.6832	0.783362	0.00726974	0.0096986	0.00409235
Cd6	Rps11	Q3UC02;Q9DB79;P62281;Q9D0P6	0.0096125	1.55908	0.228217	7.6863e+06	0	0	not_regulated	FALSE	0.911519	0.228217	0.276508	1.04117	1.55908	1.37788	0.00507443	0.0096125	0.00770221
Cd6	Atp5pd	B1ASE2;G3X9L6;Q9DCX2	0.00960923	2.67595	0.121188	2.51597e+06	0	0	not_regulated	FALSE	0.257487	0.121188	0.319935	2.28493	2.67595	1.48359	0.00648606	0.00960923	0.00483017
Cd6	Ndrg1	Q545R3;Q3TSR4;Q3TD08;B7ZWC0;Q62433	0.00915573	1.58045	0.246739	1.49588e+06	0	0	not_regulated	FALSE	0.443499	0.246739	0.560856	1.38004	1.58045	0.816221	0.00631979	0.00915573	0.00428705
Cd6	Ythdf2|Ythdf1	Q91YT7;Q3UNH5;Q3TH60;A2AWN8;P59326	0.00908839	1.33133	0.512866	103293	0	0	repressed	FALSE	0.535773	0.512866	0.0475935	1.30674	1.33133	0.417496	0.00705163	0.00908839	0.00258399
Cd6	Prrc1	Q3UPH1	0.00880487	1.47413	0.415582	190590	0	0	induced	FALSE	0.0674301	0.546735	0.415582	0.705675	1.18486	1.47413	0.00367497	0.00780583	0.00880487
Cd6	Psmc5	P62196;Q99KR1;Q8K1K2	0.0087341	1.55826	0.116273	1.20858e+06	0	0	not_regulated	FALSE	0.116273	0.135339	0.638416	1.53076	1.55826	0.568919	0.00678238	0.0087341	0.00289112
Cd6	Arg1	Q61176	0.00870078	2.03488	0.263686	NA	0	0	not_regulated	FALSE	0.178569	0.295651	0.263686	0.606647	0.577365	2.03488	0.0022616	0.0027229	0.00870078
Cd6	Psmd2	Q3TXV1;Q3TW71;Q3TKV1;Q3TIP0;Q3TI61;Q8VDM4;Q80V77;Q3U9Y8;Q3TWL6	0.00869859	1.82822	0.120414	1.16413e+06	0	0	not_regulated	FALSE	0.133284	0.120414	0.95518	1.82822	1.81282	1.02305	0.00693461	0.00869859	0.00445072
Cd6	Dsp	E9Q557;E9PZW0	0.00852652	1.19555	0.751577	NA	0	0	not_regulated	FALSE	0.00770503	0.0228157	0.751577	0.27554	0.238615	1.19555	0.00171335	0.00187699	0.00852652
Cd6	Slc16a3	Q3UDP9;Q3TMA0;P57787;B1ATM1;B1ATM2	0.00848271	1.19925	0.274414	381186	0	0	not_regulated	FALSE	0.95531	0.274414	0.716126	0.978812	1.19925	1.08341	0.00547294	0.00848271	0.00694792
Cd6	Rps12	Q6ZWZ6;P63323	0.00837554	1.8361	0.190297	7.88543e+06	0	0	not_regulated	FALSE	0.599158	0.190297	0.702193	1.26148	1.8361	1.21597	0.00454877	0.00837554	0.00502893
Cd6	Tbcel	Q8C5W3;Q8C5W3-2	0.00835889	3.57232	0.0379764	33592.7	0	0	induced	FALSE	0.3141	0.499736	0.0379764	0.428754	0.528844	3.57232	0.000874716	0.00136486	0.00835889
Cd6	Lcp1	Q3U9M7;Q3U6N7;Q3TJX0;Q61233;Q3U6Z1	0.00827241	1.24664	0.486298	2.95827e+07	0	0	not_regulated	FALSE	0.900393	0.486298	0.52154	0.968982	1.24664	1.17461	0.00508281	0.00827241	0.0070668
Cd6	H1-4|H1-2|H1-3	P43274;Q5SZA3;Q3U292;Q149Z9;P15864;P43277	0.00803178	1.60621	0.436173	4.72721e+06	0	0	not_regulated	FALSE	0.436173	0.74054	0.559065	1.60621	1.15296	0.686313	0.00803178	0.00729332	0.00393615
Cd6	Ptpn1	Q3TB93;Q3UCZ5;Q3TZW9;P35821;Q3T9Y9	0.00788909	1.19893	0.561472	431135	0	0	not_regulated	FALSE	0.842672	0.561472	0.941758	1.06075	1.19893	1.02254	0.00551754	0.00788909	0.00610032
Cd6	Ywhab	A2A5N2;Q9CQV8-2;Q9CQV8;A2A5N1	0.00779409	1.49452	0.128687	3.00685e+06	0	0	not_regulated	FALSE	0.128687	0.195396	0.33072	1.49452	1.35667	0.660306	0.00678718	0.00779409	0.00343933
Cd6	Surf4	E0CXD9;Q545Q2;Q3U7E6;Q64310	0.00763374	2.72777	0.0234261	1.36162e+06	0	0	not_regulated	FALSE	0.575828	0.0234261	0.669754	1.29777	2.72777	1.07488	0.00287096	0.00763374	0.00272727
Cd6	Rpl9	Q5EBQ6;A0A140T8T4;P51410;A0A0G2JES3;Q5M9J5;D3YZT0;D3Z629	0.00756499	1.80018	0.186516	5.58406e+06	0	0	not_regulated	FALSE	0.406041	0.186516	0.802445	1.39835	1.80018	0.769221	0.00464523	0.00756499	0.00293077
Cd6	Rpl5	Q58EU6;Q3U850;P47962;Q3TKR5;D3YYV8;Q3THE1	0.00752736	1.70458	0.106956	5.41695e+06	0	0	not_regulated	FALSE	0.106956	0.831252	0.240859	1.70458	1.07086	1.39839	0.00752736	0.00598222	0.00708264
Cd6	Psmd8	Q3U617;Q3TG45;Q99JB5;Q9CPS5;Q8BKP5;Q3TW90;Q3TVY0;Q9CX56;Q3TI95	0.00743099	1.44365	0.197457	740256	0	0	not_regulated	FALSE	0.554762	0.197457	0.131932	1.31527	1.44365	0.648395	0.00535179	0.00743099	0.00302595
Cd6	Psmb2	Q9R1P3;Q8BJX0	0.00740112	1.04827	0.84606	2.25886e+06	0	0	not_regulated	FALSE	0.691032	0.84606	0.837643	0.875058	1.04827	0.812856	0.0048838	0.00740112	0.00520324
Cd6	Ddb1	Q3U1J4;Q91YC8	0.00697965	2.17019	0.32923	626231	0	0	not_regulated	FALSE	0.902828	0.731979	0.32923	0.95318	0.875822	2.17019	0.00267283	0.00310681	0.00697965
Cd6	Arpc5l	A3KGQ6;Q9D898	0.0069357	2.71036	0.0259447	400237	0	0	induced	FALSE	0.114681	0.0259447	0.122484	0.456493	2.61655	2.71036	0.000956518	0.0069357	0.00651366
Cd6	Atp1b3	Q544Q7;P97370;Q3UFH4;Q1WWL1;Q3U9D4	0.00681694	1.79103	0.126581	541214	0	0	not_regulated	FALSE	0.126581	0.470467	0.81612	1.79103	1.36384	0.719086	0.00681694	0.00656679	0.00313912
Cd6	Flot1	Q540I4;Q3TJS0;O08917;G3UYU4	0.00681145	2.14021	0.0850743	201222	0	0	not_regulated	FALSE	0.0850743	0.415371	0.438838	2.08132	1.42977	2.14021	0.00577542	0.00501893	0.00681145
Cd6	2210010C04Rik	Q9D7Y7;Q9CPN9	0.00674215	1.27086	0.833414	106735	0	0	not_regulated	FALSE	0.833414	0.573258	0.0794566	1.27086	0.4547	0.155795	0.00674215	0.00305159	0.000947963
Cd6	Cd82	Q3UII2;P40237;A2AIJ1	0.00669261	1.8708	0.0775204	449680	0	0	not_regulated	FALSE	0.437629	0.896961	0.0775204	1.37512	1.01322	1.8708	0.00428914	0.00399793	0.00669261
Cd6	Cd47	Q3U967;E5Q371;Q61735;Q61735-2	0.00640719	2.49149	0.192678	29899.3	0	0	not_regulated	FALSE	0.274743	0.192678	0.249688	1.64272	1.72946	2.49149	0.00368327	0.00490548	0.00640719
Cd6	Hnrnpm	Q3TW40;Q3THB3;Q9D0E1-2;Q9D0E1;B8JK33;Q3TL61;B8JK32;Q570Z0;Q3TQ66	0.00631898	2.52258	0.0364192	2.19062e+06	0	0	not_regulated	FALSE	0.0551262	0.0364192	0.28043	2.13838	2.52258	1.48956	0.00423434	0.00631898	0.00338298
Cd6	Snrpd1	P62315	0.00605368	1.63213	0.304099	3.38487e+06	0	0	not_regulated	FALSE	0.375635	0.304099	0.528894	1.52489	1.63213	1.18406	0.00447098	0.00605368	0.00398178
Cd6	Vapb	Q8BH80;Q9QY76;Q3TA54;Q3TU78	0.00576736	2.0981	0.0204609	381921	0	0	not_regulated	FALSE	0.021224	0.0204609	0.0936016	2.0981	1.93026	1.47358	0.00495546	0.00576736	0.00399181
Cd6	Rps18	S4R1N6;Q561N5;Q3TW65;F6YVP7;P62270;A0A140T8T3	0.00570614	2.35412	0.0676608	6.31905e+06	0	0	not_regulated	FALSE	0.159552	0.0676608	0.197584	1.97099	2.35412	2.1092	0.00377657	0.00570614	0.00463521
Cd6	Cox4i1	A2RSV8;P19783	0.00558646	2.76784	0.0831879	1.60169e+06	0	0	not_regulated	FALSE	0.0831879	0.151461	0.827678	2.76784	2.25202	1.0671	0.00542754	0.00558646	0.00239996
Cd6	Pdhb	Q9D051	0.00542175	1.43683	0.307276	781107	0	0	not_regulated	FALSE	0.307276	0.372367	0.715202	1.43683	1.39831	0.88979	0.00440394	0.00542175	0.00312796
Cd6	Bcap31	Q3U9U5;Q61335	0.00541949	2.2543	0.0446045	1.20321e+06	0	0	not_regulated	FALSE	0.0909121	0.0446045	0.200624	1.9047	2.2543	1.64406	0.0036197	0.00541949	0.00358345
Cd6	Snrpd3	Q91VM2;P62320	0.005413	1.5854	0.144905	1.75404e+06	0	0	not_regulated	FALSE	0.52852	0.144905	0.811473	1.2695	1.5854	0.935993	0.00342635	0.005413	0.00289741
Cd6	Atp5pb	Q5I0W0;Q3UF04;Q3TJD4;Q9CQQ7;A0A0G2JGX3	0.00537443	2.41235	0.0623682	1.456e+06	0	0	not_regulated	FALSE	0.0807125	0.0623682	0.380489	2.41235	2.13359	1.31887	0.00480352	0.00537443	0.00301204
Cd6	Erh	Q4FZH7;P84089	0.00530364	1.50647	0.375736	1.24011e+06	0	0	not_regulated	FALSE	0.520533	0.375736	0.265853	0.789739	1.50647	0.716878	0.00219783	0.00530364	0.00228821
Cd6	Ppp1r9b	Q6R891;Q6R891-2	0.00530004	3.80504	0.104144	89017.4	0	0	induced	FALSE	0.207631	0.104144	0.605283	0.400493	3.80504	1.81239	0.000440974	0.00530004	0.00228881
Cd6	Sdf4	Q61112;Q61112-2	0.00529618	1.53288	0.395012	717346	0	0	not_regulated	FALSE	0.395012	0.66917	0.301164	1.53288	1.28443	0.68462	0.00499641	0.00529618	0.0025594
Cd6	Capn1	Q3TB79;Q8C2J1;Q80Y25;Q3UDG8;Q3TI07;O35350;Q3UF24	0.00528843	1.89349	0.0572824	679777	0	0	not_regulated	FALSE	0.141421	0.345272	0.0572824	1.7751	1.37992	1.89349	0.00432262	0.00425088	0.00528843
Cd6	Pcbp1	P60335	0.00522914	1.35977	0.261197	2.9338e+06	0	0	not_regulated	FALSE	0.261197	0.363242	0.683868	1.35977	1.31564	0.93131	0.00427225	0.00522914	0.00335603
Cd6	Mtdh	E9PUX0;Q80WJ7;Q3TAB3;F6ZQL0;F6QHD1;F6QFT1	0.00517532	2.5579	0.0616429	177812	0	0	not_regulated	FALSE	0.173215	0.0616429	0.466428	2.08282	2.093	2.5579	0.00367422	0.00467072	0.00517532
Cd6	Sypl1	D6RFU9;Q3U4T9;Q3TVX7;O09117-2;O09117	0.00514399	1.46522	0.0895548	61048.9	0	0	repressed	FALSE	0.142163	0.0895548	0.0758456	1.37296	1.46522	0.395339	0.00381025	0.00514399	0.00125836
Cd6	Hnrnph1|Hnrnph2	Q811L7;Q8C2Q7;O35737;P70333;Q3UR26	0.00510852	1.03274	0.853898	1.37141e+06	0	0	not_regulated	FALSE	0.380528	0.853898	0.900129	0.807364	1.03274	1.01652	0.00315698	0.00510852	0.00455886
Cd6	Psmb10	Q4FJX8;Q3UNP9;O35955	0.00507113	1.0021	0.996972	933731	0	0	not_regulated	FALSE	0.969362	0.336578	0.996972	0.990197	0.830198	1.0021	0.00436893	0.0046338	0.00507113
Cd6	Rpl28	Q5M9N5;Q5M9J8;P41105	0.00503129	1.47887	0.176483	2.93676e+06	0	0	not_regulated	FALSE	0.367967	0.176483	0.808077	1.43275	1.47887	0.953831	0.00385316	0.00503129	0.0029421
Cd6	Actbl2	Q8BFZ3	0.0050052	2.35959	0.244479	251908	0	0	not_regulated	FALSE	0.280786	0.244479	0.703506	0.566242	2.35959	0.559382	0.000949479	0.0050052	0.0010758
Cd6	Cd3d	A0N8K9;Q6P5P1;Q3U572;Q3U4T1;P04235;Q3V3B4;B0L6U8	0.00497105	1.64225	0.509733	408019	0	0	not_regulated	FALSE	0.509733	0.57875	0.0702756	1.64225	1.42805	0.366769	0.00451898	0.00497105	0.00115754
Cd6	Psmd1	Q3TXS7;Q8BU34;Q8CGG2;Q05CG9;Q8CGI9;Q5HZG6	0.00493372	1.76686	0.0738817	850676	0	0	not_regulated	FALSE	0.0738817	0.102105	0.640542	1.76686	1.67492	0.588867	0.00411415	0.00493372	0.00157266
Cd6	Rps19	D3YUT3;D3YUG3;Q5M9P3;D3Z5R8;D3Z722;Q9CZX8;S4R223	0.00490342	1.43788	0.30799	4.65705e+06	0	0	not_regulated	FALSE	0.568684	0.30799	0.578633	1.25946	1.43788	0.606184	0.00339514	0.00490342	0.00187421
Cd6	Kars1	Q8C292;Q8C1V4;Q3TIV6;Q8CFK5;Q8R2P8;Q99MN1	0.00473984	1.26976	0.562857	1.0937e+06	0	0	not_regulated	FALSE	0.0486099	0.10525	0.562857	0.4909	0.585165	1.26976	0.00159771	0.00240927	0.00473984
Cd6	Psmb9	Q3U7A7;Q3TAR7;A0A0R4J256;Q4FK25;P28076;O35522	0.00458474	1.48415	0.535784	506850	0	0	not_regulated	FALSE	0.768629	0.535784	0.188136	1.04742	1.48415	0.390042	0.00255774	0.00458474	0.00109241
Cd6	Scamp2	Q3TAL2;Q9ERN0	0.00457102	1.50336	0.0774888	64328.8	0	0	not_regulated	FALSE	0.0774888	0.0803468	0.618206	1.50336	1.46665	0.699234	0.00370381	0.00457102	0.00197582
Cd6	Vcp	Q01853;Q8BNF8	0.00454508	1.99364	0.0455679	5.27094e+06	0	0	not_regulated	FALSE	0.0455679	0.141634	0.743625	1.99364	1.84574	1.2637	0.00388075	0.00454508	0.00282131
Cd6	Aldoa	Q6NY00;Q5FWB7;P05064;A6ZI44;Q9CPQ9;A6ZI46;A0A0U1RPN8;D3YWI1	0.00443389	1.16295	0.560555	1.76069e+06	0	0	not_regulated	FALSE	0.560555	0.637497	0.688464	1.16295	0.829854	0.885356	0.00443389	0.00400246	0.00387151
Cd6	Vdac2	G3UX26;Q60930	0.00441269	1.56024	0.183397	3.41988e+06	0	0	not_regulated	FALSE	0.833856	0.364015	0.183397	0.967767	1.25688	1.56024	0.00238641	0.00392075	0.00441269
Cd6	Tufm	D3YVN7;Q8BFR5;Q8BFR5-2	0.00433098	1.10096	0.762084	1.24212e+06	0	0	not_regulated	FALSE	0.762084	0.856159	0.753803	1.10096	0.936633	0.805672	0.00402427	0.00433098	0.00337763
Cd6	Higd1a	Q1XG81;Q8R472;Q9JLR9	0.00420336	1.78884	0.118501	511819	0	0	not_regulated	FALSE	0.118501	0.380924	0.202618	1.78884	1.44801	0.695437	0.00410483	0.00420336	0.00183029
Cd6	Nsf	P46460	0.00419257	1.87452	0.0201196	1.26399e+06	0	0	not_regulated	FALSE	0.0201196	0.102112	0.324742	1.87452	1.57734	1.44048	0.00393861	0.00419257	0.00347137
Cd6	Hspa4	Q99L75;Q3U2G2;Q571M2;Q61316	0.00408679	1.20044	0.516772	3.9619e+06	0	0	not_regulated	FALSE	0.86753	0.516772	0.683082	1.04776	1.20044	0.634867	0.0028197	0.00408679	0.00195958
Cd6	Tyw1	Q8BJM7;F6VNP0;A0A0R4J0L2;Q8BJM7-3	0.00405078	1.93643	0.0233836	4760.69	0	0	not_regulated	FALSE	0.0233836	0.656655	0.812384	1.93643	1.15404	0.836322	0.00405078	0.00305393	0.00200655
Cd6	Srsf1	H7BX95;Q6PDM2;Q6PDM2-3;Q6PDM2-2;F7AI47	0.00403905	1.82351	0.120737	1.71335e+06	0	0	repressed	FALSE	0.331401	0.120737	0.108643	1.50108	1.82351	0.41337	0.00262829	0.00403905	0.000830134
Cd6	Ybx1|Ybx2|Ybx3	Q71V06;Q810K5;Q60951;Q60950;Q3UBT1;P62960;Q64369;A0A0A0MQD2;Q68G78;Q61478;B2RUF0;Q9Z2C8-2;Q9JKB3-2;Q9Z2C8;Q9JKB3	0.00388337	1.03997	0.792871	1.52388e+06	0	0	not_regulated	FALSE	0.792871	0.586235	0.0260273	1.03997	0.676195	0.422906	0.00388337	0.00319421	0.00181123
Cd6	Tfrc	Q542D9;Q62351;Q8C872	0.00387215	2.84043	0.0243992	192272	0	0	not_regulated	FALSE	0.0405606	0.0243992	0.299797	2.79305	2.84043	1.76182	0.00300985	0.00387215	0.00217754
Cd6	Ergic1	Q4FK22;Q69ZP5;Q9DC16;F6SLP4	0.00384701	2.04746	0.085757	315718	0	0	not_regulated	FALSE	0.085757	0.155535	0.293189	1.95414	2.04746	1.71682	0.00290243	0.00384701	0.00292462
Cd6	Nccrp1	A0A0A0MQ97;G3X9C2	0.00381318	1.32758	0.61942	NA	0	0	not_regulated	FALSE	0.0592492	0.0019231	0.61942	0.383841	0.205277	1.32758	0.000961256	0.000650324	0.00381318
Cd6	Cyc1	Q9D0M3-2;Q9D0M3	0.00378513	3.55569	0.115	369228	0	0	not_regulated	FALSE	0.115	0.767994	0.488667	3.55569	0.969231	1.24884	0.00378513	0.00130523	0.00152476
Cd6	Myl12a|NA|2900073G15Rik	Q6ZWQ9;Q9D6E6;Q9CXD2;Q922W7	0.00377853	2.44426	0.0874065	3.1051e+06	0	0	not_regulated	FALSE	0.166658	0.440308	0.0874065	0.550753	1.47529	2.44426	0.000742322	0.00251545	0.00377853
Cd6	St3gal1	Q9JL30;Q544T4;Q3UU61;P54751	0.00374576	1.94504	0.137265	248837	0	0	not_regulated	FALSE	0.245485	0.137265	0.389037	1.8385	1.94504	0.646656	0.00279882	0.00374576	0.00112908
Cd6	Plec	Q6S388;Q6S392;Q6S393;Q6S387;Q6S385;Q9QXS1-10;Q9QXS1-9;Q9QXS1-12;Q9QXS1-11;Q9QXS1-13;Q9QXS1-5;Q9QXS1-3;Q9QXS1-16;Q9QXS1-4;Q9QXS1-14;Q9QXS1-6;Q9QXS1-7;Q9QXS1-8;Q9QXS1-2;Q9QXS1;Q6S390;Q9QXS1-15;E9Q3W4	0.00364592	2.52914	0.0679249	345.847	0	0	induced	FALSE	0.788384	0.0679249	0.986395	1.12259	2.52914	0.993407	0.00127924	0.00364592	0.00129837
Cd6	Copb1	Q9JIF7	0.00361361	1.45456	0.352539	925736	0	0	not_regulated	FALSE	0.409773	0.352539	0.531161	1.40845	1.45456	0.514814	0.00276598	0.00361361	0.00115957
Cd6	Ptrh2	Q8R2Y8	0.00360873	1.9941	0.0652008	252462	0	0	not_regulated	FALSE	0.641068	0.0652008	0.196899	1.15085	1.9941	0.771759	0.00164636	0.00360873	0.00126627
Cd6	Bcap29	Q542A1;Q61334	0.00355492	2.83455	0.0876099	163316	0	0	not_regulated	FALSE	0.0876099	0.189191	0.623852	2.83455	2.41346	1.47325	0.00330045	0.00355492	0.00196746
Cd6	Tardbp	A0A087WR97;Q8BUM1;Q544R5;Q921F2;A0A087WRZ5;Q8R0B4;Q8BLD4;Q6VYI5;Q6VYI4;A0A087WQA5;Q05C33;C9DT14;D2KPZ5	0.00353892	2.08685	0.0320287	1.57087e+06	0	0	repressed	FALSE	0.10175	0.0320287	0.158359	1.79955	2.08685	0.674667	0.00241236	0.00353892	0.0010373
Cd6	Rps10	Q5M9K7;Q3U9P0;P63325;Q3UW83	0.00353331	1.35421	0.481086	3.49438e+06	0	0	not_regulated	FALSE	0.481086	0.734387	0.721575	1.35421	1.09775	0.608568	0.00344557	0.00353331	0.00177592
Cd6	Prdx1	Q3U9J9;P35700;B1AXW5;B1AXW6	0.00352194	1.45491	0.435529	1.26225e+07	0	0	not_regulated	FALSE	0.442186	0.302935	0.435529	1.3891	0.623143	1.45491	0.00293184	0.00166378	0.00352194
Cd6	Actr1a	P61164	0.00348757	1.494	0.344304	913018	0	0	not_regulated	FALSE	0.344304	0.782655	0.631393	1.42333	1.14344	1.494	0.00289693	0.00294407	0.00348757
Cd6	Mcrip1	Q3UGS4	0.00348234	1.47443	0.245094	NA	0	0	not_regulated	FALSE	0.386106	0.245094	0.489437	0.836716	1.47443	1.12186	0.00156216	0.00348234	0.00240228
Cd6	Snrpd2	Q14AF6;P62317;D3Z5N9	0.00347725	1.71183	0.0982313	1.6346e+06	0	0	not_regulated	FALSE	0.0982313	0.588824	0.891664	1.71183	0.86841	1.08841	0.00347725	0.00223154	0.00253576
Cd6	Napa	Q9CXX1;Q9DB05	0.00346046	1.62989	0.0305859	631905	0	0	not_regulated	FALSE	0.561146	0.691537	0.0305859	1.23441	1.23177	1.62989	0.00228504	0.00288447	0.00346046
Cd6	Coro1a	Q3U232;Q3U1N0;O89053;Q3T9L1;Q3U9K3;G3UYK8	0.00337844	1.39092	0.410294	1.55286e+07	0	0	not_regulated	FALSE	0.596782	0.410294	0.74152	1.1889	1.39092	0.488499	0.00228274	0.00337844	0.00107576
Cd6	Dnajb11	Q99KV1	0.00332786	1.80318	0.0628234	704175	0	0	not_regulated	FALSE	0.279933	0.214467	0.0628234	1.45031	1.61856	1.80318	0.00233371	0.00329471	0.00332786
Cd6	Prkcsh	Q3U518;Q3TWG2;O08795;O08795-2	0.00327787	1.83144	0.0659655	506665	0	0	not_regulated	FALSE	0.0659655	0.436433	0.675775	1.83144	1.26713	0.594779	0.00327787	0.00286895	0.00122094
Cd6	Nap1l4	A2RSB1;B7ZNL2;Q8C1W9;Q78ZA7	0.00321225	1.13912	0.699646	1.29603e+06	0	0	not_regulated	FALSE	0.885196	0.699646	0.255587	1.02496	1.13912	0.647536	0.00228478	0.00321225	0.00165555
Cd6	Dctn2	Q3TPZ5;Q99KJ8	0.00317518	1.87352	0.0638937	434208	0	0	not_regulated	FALSE	0.885604	0.0638937	0.494095	1.0568	1.87352	0.625367	0.00141581	0.00317518	0.000960911
Cd6	Pdha1	Q3UFJ3;P35486	0.00310363	1.23684	0.614379	538343	0	0	not_regulated	FALSE	0.614379	0.420633	0.531204	1.23684	0.539709	0.417794	0.00310363	0.00171324	0.00120243
Cd6	Hmgb2	Q3UAZ7;Q9CT19;Q3U566;P30681	0.00306845	1.29784	0.152868	7.63839e+06	0	0	not_regulated	FALSE	0.560435	0.411368	0.152868	1.14647	1.29784	1.04917	0.00214269	0.00306845	0.00224895
Cd6	Sugt1	Q9CX34	0.00306287	1.77557	0.172272	834806	0	0	not_regulated	FALSE	0.172272	0.422196	0.221845	1.77557	1.36682	0.397639	0.00306287	0.00298266	0.000786717
Cd6	Eef1b	A0A087WS46;O70251;M0QWK5;M0QWH8;G3UX43;G3UZ47	0.00300699	1.08489	0.847293	3.36436e+06	0	0	not_regulated	FALSE	0.665613	0.847293	0.0614257	0.831068	1.08489	0.306803	0.00182088	0.00300699	0.000770984
Cd6	Ppp2r1a	Q8C2E1;Q76MZ3;Q7TMX2	0.00297356	2.04886	0.0481447	2.19546e+06	0	0	not_regulated	FALSE	0.0481447	0.0733745	0.10148	2.03599	2.04886	1.98332	0.0023358	0.00297356	0.00260972
Cd6	Hmox2	Q544R7;Q3U6W4;O70252;D3YX62	0.00293545	2.13065	0.0523008	486606	0	0	not_regulated	FALSE	0.264871	0.0523008	0.153926	1.6354	2.13065	1.78019	0.00178109	0.00293545	0.00222365
Cd6	Tpm4	Q6IRU2	0.00293219	1.28935	0.707184	2.23685e+06	0	0	induced	FALSE	0.0150571	0.707184	0.945624	0.219755	1.28935	0.932755	0.000395057	0.00293219	0.00192321
Cd6	Flot2	Q9DC36;Q8CDE0;Q5SS83;Q3UEG9;Q60634-3;Q60634-2;Q60634	0.00291632	1.69706	0.157803	161883	0	0	not_regulated	FALSE	0.157803	0.657893	0.976684	1.69706	1.21093	1.04014	0.00291632	0.00263244	0.00205007
Cd6	Pde4d	F6QFD1;F6YIS2;O70286;A6XDB1;A6XDA7;A6XDB0;A6XDA6;B1PSD9;B2KF57;B2KF84;A2RSH1;E9PVU7;Q01063-3;Q01063-2;Q01063	0.00288934	1.34918	0.778944	NA	0	0	not_regulated	FALSE	0.778944	0.767409	0.651587	1.34918	0.77903	0.458398	0.00288934	0.0021105	0.00112593
Cd6	Rhoa|Rhoc	H3BL56;A0A0A6YXF6;Q4VAE6;Q3TN61;Q9QUI0;Q62159;A0A0A6YWJ1;A0A0G2JEP8;Q9CR99;C0IQA7	0.00288562	1.62437	0.188734	12326.9	0	0	not_regulated	FALSE	0.188734	0.733981	0.180262	1.62437	1.18451	0.664888	0.00288562	0.00266191	0.0013547
Cd6	Cct2	Q542X7;P80314;Q9JJD8	0.0028497	2.19993	0.0510082	4.82491e+06	0	0	not_regulated	FALSE	0.0510082	0.0767023	0.5208	2.19993	2.0804	0.441488	0.00238209	0.0028497	0.000548287
Cd6	Sh3bgrl3	Q91VW3;I7HPY0	0.00284836	1.1443	0.350368	7.7909e+06	0	0	not_regulated	FALSE	0.357815	0.350368	0.306651	0.789844	1.1443	0.995483	0.00155415	0.00284836	0.0022466
Cd6	Tmed5	Q8VCE7;A2RS96;Q9CXE7;Q3U9T7	0.00280117	1.80174	0.0527244	417576	0	0	repressed	FALSE	0.0527244	0.140918	0.000590134	1.80174	1.41705	0.282357	0.00280117	0.00278698	0.000503484
Cd6	Rpl24	Q3UW40;Q8BP67;Q8BT08;Q9CS31	0.00275041	1.06011	0.801989	4.04176e+06	0	0	not_regulated	FALSE	0.801989	0.613139	0.284298	1.06011	0.874967	0.548344	0.00263423	0.00275041	0.00156278
Cd6	Lpcat3	A0A0N4SUM3;Q91V01	0.00274662	1.20187	0.640317	101530	0	0	not_regulated	FALSE	0.640317	0.464418	0.104873	1.20187	0.778784	0.625081	0.00274662	0.00225143	0.00163838
Cd6	Ndufa8	Q9DCJ5	0.00273678	1.35968	0.358515	475677	0	0	not_regulated	FALSE	0.447199	0.358515	0.222946	0.724124	1.35968	0.795048	0.00115217	0.00273678	0.00145089
Cd6	Rdh11	Q9R1R9;Q9R1R8;Q9QYF1	0.00265488	1.04668	0.73713	313453	0	0	not_regulated	FALSE	0.78377	0.85504	0.73713	1.0004	0.960073	1.04668	0.00218681	0.00265488	0.00262416
Cd6	Rps15a	F8WJ41;Q5M9M4;P62245;D3YVB4;D3Z712	0.00265266	1.59973	0.143599	5.32604e+06	0	0	not_regulated	FALSE	0.143599	0.704243	0.168517	1.59973	1.08775	0.746044	0.00265266	0.00228174	0.00141886
Cd6	Cct5	P80316	0.00260492	1.89869	0.0321551	3.4824e+06	0	0	not_regulated	FALSE	0.310895	0.0321551	0.41321	1.31649	1.89869	1.30947	0.00142776	0.00260492	0.00162882
Cd6	Bnip1	F7C279;Q6QD59;B8JJI4	0.00258053	1.92503	0.0281856	39070.3	0	0	not_regulated	FALSE	0.0281856	0.069262	0.244157	1.92503	1.67247	1.4663	0.00234794	0.00258053	0.00205121
Cd6	Phgdh	Q61753	0.00252862	1.39612	0.203314	2.11876e+06	0	0	not_regulated	FALSE	0.337706	0.203314	0.692561	1.3242	1.39612	0.733938	0.00189589	0.00252862	0.0012052
Cd6	Ptma	Q3U6E4;Q0VGU2;P26350;A0A087WP98;A0A087WPN6;A0A087WQN2;Q8C2T3;Q3U8X6;Q3UA54	0.00248507	1.21167	0.364268	2.05477e+06	0	0	not_regulated	FALSE	0.364268	0.49363	0.492348	1.21167	1.1238	0.913246	0.00211802	0.00248507	0.00183094
Cd6	Nceh1	Q8BYQ0;Q8BLF1	0.00240102	1.75415	0.0373299	252408	0	0	not_regulated	FALSE	0.0373299	0.318931	0.359525	1.75415	1.2092	1.0359	0.00240102	0.00209376	0.00162624
Cd6	Tcra	A0A075B662;A2NTU7;Q6PIR9;P01849	0.0023603	1.79256	0.134561	207986	0	0	not_regulated	FALSE	0.134561	0.447193	0.431502	1.53567	1.24327	1.79256	0.001763	0.0018056	0.0023603
Cd6	Mtco2	Q7JD03;Q7JCZ1;Q5GA81;K7XKA7;K7XK22;A3R481;A3R455;A3E4B0;A0A0F6PXF3;A0A075DC90;A0A023J6I7;A0A023J6F3;P00405	0.00235446	1.34332	0.590644	2.19274e+06	0	0	not_regulated	FALSE	0.590644	0.696805	0.624551	1.34332	1.08416	0.822611	0.00230608	0.00235446	0.00161967
Cd6	Ppp6c	A0A0N4SVL9;Q9CQR6;A0A0N4SVE2	0.00231428	1.69622	0.0675731	597958	0	0	not_regulated	FALSE	0.0675731	0.077268	0.874582	1.69622	1.6378	1.12584	0.00189468	0.00231428	0.00144235
Cd6	Ikzf1	G5E8H3;Q5SWT9;Q571F4;Q03267-4;Q03267-5;Q03267;Q5GGW5;Q3UQ33;Q5SWU0;Q03267-2;Q03267-3;Q03267-6	0.00228548	1.37591	0.106486	335007	0	0	not_regulated	FALSE	0.286808	0.30937	0.106486	1.37591	1.35086	1.27401	0.00184016	0.00228548	0.00195423
Cd6	Rab5a	Q9CQD1	0.00228477	1.7707	0.0251442	218876	0	0	not_regulated	FALSE	0.0734283	0.0772698	0.0251442	1.7707	1.61782	1.754	0.00197677	0.00228477	0.00224584
Cd6	Itgb7	P26011	0.00227326	1.84098	0.0520566	309450	0	0	not_regulated	FALSE	0.0793299	0.181392	0.0520566	1.653	1.43527	1.84098	0.00177964	0.00195477	0.00227326
Cd6	S100a4	A0A0G2JGD2;Q545V2;P07091	0.00223039	1.1878	0.351925	4.81269e+06	0	0	not_regulated	FALSE	0.250609	0.595755	0.351925	0.952325	1.09123	1.1878	0.00153868	0.00223039	0.00220113
Cd6	Rac1|Rac3	Q8BPG5;K7Q7T7;Q3TLP8;P63001;Q9D859;Q8C4N8;Q14A12;P60764;A2AC13;Q8QZS2	0.00220603	2.04711	0.116342	1.66334e+06	0	0	not_regulated	FALSE	0.159826	0.116342	0.365063	2.04711	1.80762	1.07996	0.00197489	0.00220603	0.00119495
Cd6	Eif3f	Q6IRT4;Q8BTW2;Q3U8X1;Q9DCH4;Q3UVY8;Q8VH52	0.00217072	1.56835	0.147227	1.20368e+06	0	0	not_regulated	FALSE	0.225269	0.147227	0.168133	1.45185	1.56835	1.45936	0.00158848	0.00217072	0.00183131
Cd6	Dlst	Q9D2G2;Q9D2G2-2	0.00216714	1.01584	0.898394	207148	0	0	not_regulated	FALSE	0.898394	0.834738	0.282924	1.01584	0.941161	0.769481	0.00184904	0.00216714	0.00160642
Cd6	Pkp1	P97350	0.00216211	1.58096	0.718803	NA	0	0	not_regulated	FALSE	0.0696013	0.222751	0.718803	0.383951	0.458231	1.58096	0.000457817	0.000691198	0.00216211
Cd6	Eif2s1	Q6ZWX6;Q9CV24	0.00213738	1.12929	0.524643	1.986e+06	0	0	not_regulated	FALSE	0.521733	0.534389	0.524643	0.843379	0.8457	1.12929	0.00139174	0.00176544	0.00213738
Cd6	Rps5	D3YYM6;Q91V55;P97461	0.00213344	1.19217	0.528253	6.68455e+06	0	0	not_regulated	FALSE	0.528253	0.740626	0.770469	1.19217	0.908551	0.706838	0.00213344	0.00205681	0.00145078
Cd6	Sptbn1	Q62261;A0A0A0MQG2;Q62261-2;Q5DTR4	0.00208699	1.72908	0.383581	262076	0	0	not_regulated	FALSE	0.638509	0.383581	0.173342	0.822054	1.72908	0.250695	0.000784339	0.00208699	0.00027434
Cd6	Tomm22	Q3UBW3;Q9CPQ3	0.00203227	1.33865	0.322737	471763	0	0	not_regulated	FALSE	0.330561	0.352339	0.322737	1.33865	1.26194	1.06476	0.00170415	0.00203227	0.00155464
Cd6	Ppp1cc	Q6ZWM8;Q3U7K1;P63087;P63087-2;A0A0G2JGC1;A0A0G2JFF1	0.00197762	1.91658	0.179613	369156	0	0	not_regulated	FALSE	0.658056	0.179613	0.624869	0.860251	1.91658	1.71333	0.000701682	0.00197762	0.00160286
Cd6	Hprt1	Q99KF5;P00493	0.00196642	1.9155	0.147278	4.40075e+06	0	0	not_regulated	FALSE	0.666448	0.147278	0.288321	0.857233	1.9155	0.904936	0.000695651	0.00196642	0.000842267
Cd6	Sec23ip	A0AUN0;Q4G0C0;G3X928;Q6NZC7;Q3UY74	0.00194314	1.62157	0.0566436	138836	0	0	not_regulated	FALSE	0.675572	0.0566436	0.0678826	1.13468	1.62157	1.54883	0.00107483	0.00194314	0.00168272
Cd6	Prxl2a	D3Z0A8;D3YYG8;D3Z398;D3Z252;Q3U125;Q9CYH2;D3Z143;D3YWL4	0.00193287	1.18297	0.471676	925338	0	0	not_regulated	FALSE	0.521006	0.65909	0.471676	1.18297	0.967635	1.14618	0.00173934	0.0017998	0.00193287
Cd6	Pfn1	Q5SX50;Q3U7V7;P62962;Q8CEH8;Q5SX49	0.00191271	1.61656	0.227741	3.96363e+07	0	0	not_regulated	FALSE	0.435346	0.227741	0.314524	1.2534	1.57134	1.61656	0.00120606	0.00191271	0.00178405
Cd6	Dnaja1	Q5NTY0;Q3TK61;P63037;B1AXY1	0.00190812	2.71027	0.152105	493432	0	0	not_regulated	FALSE	0.152105	0.215931	0.197471	2.71027	2.44299	0.581967	0.00167338	0.00190812	0.000412117
Cd6	Pdia6	Q9DAB4;Q3TML0;Q3TJL8;Q3THH1;Q922R8	0.0018944	1.46796	0.461103	4.42375e+06	0	0	not_regulated	FALSE	0.711584	0.461103	0.313365	0.995266	1.46796	0.610543	0.0010153	0.0018944	0.000714351
Cd6	Ppp2ca|Ppp2cb	Q8VED4;Q8BN07;P63330;P62715	0.00188705	1.42807	0.360245	25025.5	0	0	not_regulated	FALSE	0.556757	0.360245	0.565435	1.19436	1.42807	1.14632	0.00124758	0.00188705	0.00137333
Cd6	Sdf2l1	Q9ESP1	0.00188452	2.18808	0.0414566	774500	0	0	not_regulated	FALSE	0.451354	0.272473	0.0414566	1.20062	1.81274	2.18808	0.000901581	0.00172201	0.00188452
[truncated: 272 more rows]

## Sheet: LAT
bait	prey	Protein.IDs	max_stoichio	max_fold_change	min_p_val	Copy_Number	is_interactor	n_success	regulation	selected	p_val_0	p_val_030	p_val_120	fold_change_0	fold_change_030	fold_change_120	stoichio_0	stoichio_030	stoichio_120
[truncated: 1,101 more rows]
