# Supplementary material for: The T cell CD6 receptor operates a multitask signalosome with opposite functions in T cell activation
Source: J Exp Med. 2020 Oct 30;218(2):e20201011. doi: 10.1084/jem.20201011 (PMC7608068; doi:10.1084/jem.20201011)
Supplement: Data S3 — lists differentially expressed genes in CD4+ T cells of the specified genotype activated for 20 h with anti-CD3 plus anti-CD28 antibodies versus their unstimulated counterparts. [file JEM_20201011_DataS3.xlsx]

## Sheet: WT-4h
WT 0h vs 4 h
genes	log2FoldChange	pvalue	padj
Gm17322	8.47	4.53e-25	8.16e-24
Spin4	8.4	5.99e-130	2.96e-127
Sema7a	8.14	1.12e-201	1.27e-198
Nr4a2	7.93	8.77e-181	7.67e-178
Chst2	7.65	8.71e-292	4.19e-288
Il2	7.61	6.63e-92	1.54e-89
Bdh2	7.59	1.26e-27	2.66e-26
Akr1c18	7.09	7.4e-97	1.95e-94
Nr4a3	6.98	1.14e-284	4.39e-281
Gm2762	6.95	2.63e-23	4.26e-22
Xcl1	6.89	1.76e-233	3.38e-230
Rgs16	6.87	1.06e-130	5.39e-128
Spry1	6.84	0	0
Eml1	6.8	1.78e-39	6.77e-38
Zfp948	6.79	3.57e-174	2.99e-171
Bcat1	6.78	6.32e-193	6.08e-190
1700016P03Rik	6.74	2.37e-17	2.64e-16
Gm37805	6.72	4.75e-22	7.1e-21
Mir155hg	6.58	1.41e-78	2.1e-76
Irf4	6.57	0	0
Hpdl	6.5	6.23e-40	2.39e-38
RP24-233B16.8	6.46	2.88e-82	4.69e-80
Fosl1	6.42	3.69e-16	3.74e-15
Gfod1	6.41	1.81e-263	5.81e-260
Ncs1	6.39	1.9e-188	1.74e-185
Tnfrsf9	6.37	0	0
Lgals7	6.33	1.08e-158	7.44e-156
Tnfsf14	6.26	1.28e-161	9.12e-159
Ccr8	6.2	1.24e-207	1.84e-204
Crabp2	6.12	8.68e-32	2.31e-30
Hsf2bp	6.07	3.08e-68	3.33e-66
Sult2b1	6	8.81e-174	7.07e-171
Mfsd2a	5.99	5.39e-144	3.05e-141
Bcl2a1d	5.93	1.61e-78	2.39e-76
Kif15	5.88	3.01e-200	3.21e-197
Pdcd1	5.85	1.31e-124	6e-122
Npas4	5.85	1.02e-34	3.08e-33
Cdkn1a	5.79	4.4e-135	2.42e-132
Syt13	5.75	1.8e-24	3.12e-23
Cst6	5.7	4.03e-30	9.77e-29
Fam83g	5.63	1.83e-60	1.52e-58
Tnf	5.63	3.98e-89	8.62e-87
Tnfsf11	5.63	1.98e-199	2e-196
Ccl4	5.62	2.87e-106	9.85e-104
Lonrf3	5.58	1.42e-12	1.07e-11
Hivep3	5.52	1.93e-89	4.28e-87
Areg	5.48	3.35e-23	5.42e-22
Rbpms2	5.47	1.58e-44	7.3e-43
Slc9b2	5.46	1.94e-134	1.04e-131
Egr2	5.43	1.6e-66	1.66e-64
Utf1	5.42	3.95e-55	2.69e-53
Adarb1	5.42	1.12e-100	3.21e-98
Syde2	5.36	2.71e-61	2.31e-59
P2ry2	5.35	6.54e-51	3.7e-49
Fosl2	5.32	5.91e-115	2.32e-112
RP23-337J18.2	5.29	3.69e-12	2.7e-11
Lif	5.29	1.36e-62	1.21e-60
Srxn1	5.26	7.97e-103	2.51e-100
Nr4a1	5.24	3.75e-144	2.19e-141
Angptl2	5.2	9.11e-84	1.64e-81
Map2k3os	5.16	5.39e-76	7.36e-74
Mir212	5.15	3.35e-10	2.05e-9
Il2ra	5.14	2.39e-205	3.28e-202
4930417O13Rik	5.14	9.52e-203	1.15e-199
Bcl2a1b	5.05	1.67e-113	6.32e-111
Sema4c	5.02	4.83e-60	3.87e-58
Map2k3	5.01	9.95999999999999e-230	1.74e-226
Pdcd1lg2	5	8.58e-95	2.12e-92
Shmt1	4.96	5.57e-205	7.15e-202
Ccl1	4.95	1.31e-9	7.54e-9
Dusp4	4.94	3.74e-101	1.14e-98
Slamf1	4.91	1.75e-223	2.81e-220
Gm14718	4.89	1.27e-129	6.1e-127
Bend4	4.81	1.7e-83	2.97e-81
Arl5b	4.81	1.86e-235	3.98e-232
Zbed5	4.8	2.86e-62	2.51e-60
Slamf7	4.8	7.63e-95	1.91e-92
Epha2	4.8	1.89e-25	3.47e-24
Gm43820	4.78	1.47e-29	3.42e-28
Lamc2	4.76	1.88e-10	1.18e-9
ENSMUSG00000115426	4.74	4.98e-9	2.72e-8
Gm20743	4.72	2.07e-29	4.78e-28
Gfi1	4.71	2.19e-132	1.14e-129
Hic1	4.71	9.53e-120	3.99e-117
ENSMUSG00000118364	4.69	2.43e-11	1.65e-10
Marcksl1	4.68	5.1e-93	1.23e-90
Gm37881	4.66	1.48e-30	3.68e-29
Gm5148	4.66	7.39e-9	3.98e-8
A1cf	4.61	3.62e-9	2.01e-8
Gm45519	4.6	3.55e-25	6.43e-24
Egr3	4.6	1.15e-113	4.41e-111
Hk2	4.55	2.61e-64	2.49e-62
Nlrp6	4.51	1.46e-10	9.27e-10
Cd274	4.49	4.41e-253	1.06e-249
Il3	4.46	1.63e-9	9.31e-9
Dgat2	4.45	3.24e-79	4.99e-77
Ak7	4.41	1.16e-39	4.44e-38
Gm42921	4.41	3.78e-8	1.89e-7
Gng4	4.36	3.23e-9	1.8e-8
Alcam	4.33	6.17e-21	8.68e-20
Kcns1	4.32	5.9e-10	3.54e-9
Rpp25	4.32	7e-14	5.93e-13
Odc1	4.32	3.42e-121	1.46e-118
RP23-220F20.2	4.32	4.51e-78	6.49e-76
Il13	4.31	4.44e-9	2.44e-8
Slc5a3	4.31	2.67e-147	1.61e-144
Prokr1	4.3	5.49e-29	1.24e-27
4933421A08Rik	4.29	1.55e-16	1.63e-15
Gramd1b	4.28	1.24e-91	2.8e-89
Gm16181	4.28	7.68e-8	3.71e-7
Egr4	4.26	9.06e-17	9.65e-16
Gm684	4.24	1.19e-9	6.87e-9
Samd4	4.21	7.93e-41	3.17e-39
Wnt10b	4.18	1.07e-28	2.38e-27
Gadd45b	4.18	1.2e-70	1.41e-68
Spag4	4.17	9.37e-20	1.22e-18
Bcl2a1c	4.12	5.04e-16	5.05e-15
Mir132	4.12	1.59e-8	8.25e-8
Rel	4.11	2.13e-165	1.64e-162
Crem	4.1	2.75e-83	4.76e-81
Eea1	4.1	5.63e-42	2.36e-40
A930007I19Rik	4.07	2.25e-34	6.66e-33
ENSMUSG00000116879	4.07	1.11e-32	3.08e-31
ENSMUSG00000117964	4.04	2.42e-13	1.96e-12
Gm43430	4.03	6.77e-14	5.74e-13
Pdgfb	3.98	3.8e-48	1.94e-46
Sh3rf1	3.97	1.72e-104	5.7e-102
Dclk1	3.95	4.54e-8	2.24e-7
Ubash3b	3.93	4.21e-116	1.69e-113
Cbr3	3.93	1.75e-17	1.96e-16
Lhfp	3.92	1.32e-24	2.31e-23
Slc41a1	3.91	3.94e-123	1.76e-120
Lta	3.88	1.08e-116	4.43e-114
4930507D05Rik	3.87	7.38e-7	3.2e-06
Ramp3	3.86	1.48e-82	2.43e-80
A430072P03Rik	3.86	8.02e-35	2.43e-33
Acod1	3.85	1.77e-10	1.11e-9
Ptger2	3.84	4.47e-64	4.22e-62
ENSMUSG00000118366	3.83	1.05e-06	4.47e-06
Gm4881	3.83	1e-7	4.78e-7
Fjx1	3.81	7.03e-13	5.45e-12
Dhrs9	3.78	5.49e-15	5.05e-14
2010007H06Rik	3.78	1.21e-20	1.68e-19
Gm7278	3.77	9.48e-7	4.06e-06
F3	3.76	1.62e-7	7.58e-7
Wdr63	3.75	1.58e-06	6.58e-06
Plagl1	3.71	2.01e-22	3.1e-21
1700065D16Rik	3.7	2.34e-7	1.08e-06
Inhba	3.67	8.72e-20	1.14e-18
Ak4	3.67	1.53e-20	2.1e-19
Gm9115	3.66	2.56e-06	1.04e-05
Gm18561	3.66	2.29e-10	1.43e-9
Bend3	3.66	1.67e-122	7.31e-120
RP24-531B21.4	3.66	2.3e-06	9.38e-06
Gm33142	3.65	2.9e-7	1.32e-06
Homer1	3.65	7.75e-152	4.98e-149
2610204G07Rik	3.65	2.2e-16	2.28e-15
Ppp2r3a	3.62	1e-40	4e-39
Naf1	3.62	1.82e-100	5.15e-98
Gm16310	3.61	5.42e-19	6.69e-18
Pou2af1	3.61	5.18e-39	1.92e-37
1700001L05Rik	3.6	3.06e-40	1.19e-38
Stc1	3.59	3.09e-10	1.9e-9
Lonrf1	3.59	1.57e-53	1.01e-51
Pex11a	3.58	1.45e-42	6.25e-41
Cdh23	3.57	3.46e-73	4.35e-71
Nfkbid	3.57	7.51e-92	1.72e-89
Grasp	3.56	1.01e-73	1.32e-71
Errfi1	3.55	1.98e-73	2.54e-71
Grhl2	3.54	4.26e-7	1.9e-06
Rorc	3.53	8.28e-27	1.65e-25
Adamts6	3.53	3.97e-51	2.29e-49
St6galnac4	3.53	9.38e-125	4.41e-122
Plau	3.52	1.04e-13	8.67e-13
Itm2a	3.51	1.58e-71	1.92e-69
ENSMUSG00000117123	3.51	7.18e-7	3.11e-06
Gpr68	3.51	1.77e-48	9.23e-47
Pogk	3.49	4.54e-101	1.37e-98
Plaur	3.49	1.03e-40	4.1e-39
Sh3bp2	3.48	1.01e-110	3.66e-108
Gm16350	3.48	1.02e-7	4.89e-7
Mmd	3.47	8.83e-80	1.37e-77
Irf8	3.45	2.27e-39	8.59e-38
Spry4	3.45	1.22e-20	1.69e-19
Gm37787	3.44	1.07e-06	4.53e-06
Tuba1c	3.43	1.83e-74	2.42e-72
Ccl20	3.42	1.25e-06	5.27e-06
Gm17641	3.4	2.28e-23	3.72e-22
Pus7	3.4	1.36e-99	3.78e-97
Elovl4	3.4	9.63e-06	3.65e-05
Hspa4l	3.4	9.97e-90	2.23e-87
Egr1	3.4	3.77e-152	2.5e-149
Tmem88	3.39	5.23e-15	4.82e-14
Chchd4	3.39	3.78e-73	4.73e-71
Serpine2	3.39	2.34e-30	5.77e-29
Sh3gl3	3.39	3.12e-33	8.81e-32
ENSMUSG00000118106	3.39	1.57e-42	6.71e-41
3110082I17Rik	3.38	1.37e-80	2.18e-78
Crtam	3.38	1.75e-87	3.54e-85
D030028A08Rik	3.38	2.04e-47	1.02e-45
Gm26532	3.37	6.95e-17	7.46e-16
Slc29a3	3.36	2.07e-80	3.26e-78
Tnfrsf4	3.35	4.48e-106	1.51e-103
Arhgef17	3.34	3.55e-15	3.31e-14
Nol10	3.34	2.87e-104	9.36e-102
Kdm6b	3.33	3.66e-55	2.5e-53
Txnrd3	3.33	3.71e-101	1.14e-98
Slc16a1	3.33	2.28e-85	4.35e-83
Gch1	3.32	1.26e-70	1.47e-68
Spred1	3.32	9.78e-84	1.73e-81
Npw	3.32	2.42e-7	1.11e-06
Rfx8	3.31	2.79e-06	1.13e-05
Slc16a3	3.3	1.14e-55	7.86e-54
Il17a	3.3	6.91e-9	3.73e-8
Srgn	3.3	3.04e-71	3.63e-69
Slc7a1	3.28	2.38e-103	7.63e-101
Prelid2	3.28	5.97e-34	1.74e-32
Grhl1	3.28	1.2e-26	2.36e-25
Kdm2b	3.27	2.36e-64	2.26e-62
Prnp	3.27	4.72e-58	3.57e-56
Tbc1d30	3.26	2.08e-95	5.34e-93
Ccdc85c	3.26	1.47e-40	5.8e-39
Slc19a1	3.26	1.73e-78	2.54e-76
Plk3	3.26	1.01e-59	8.01e-58
Tnfsf9	3.25	6.09e-37	2.03e-35
Tmem97	3.25	6.01e-56	4.19e-54
Ciart	3.24	5.59e-36	1.78e-34
Myc	3.23	1.1e-92	2.62e-90
Rnf149	3.23	3.09e-88	6.48e-86
B930095G15Rik	3.23	1.06e-14	9.53e-14
Tfrc	3.22	1.22e-57	9e-56
Hbegf	3.21	2.7e-14	2.37e-13
Gm15706	3.2	2.7e-21	3.9e-20
Nrn1	3.19	1.99e-43	8.79e-42
Zfp52	3.19	2.02e-78	2.95e-76
Bcl6	3.18	1.49e-76	2.06e-74
Cables1	3.18	1.6e-10	1.01e-9
Cdca7	3.18	3.15e-84	5.72e-82
Thsd7b	3.17	5.07e-06	2e-05
Evpl	3.17	4.73e-14	4.06e-13
Tnfrsf1b	3.16	4.28e-85	8e-83
Dnph1	3.15	2.05e-25	3.75e-24
Slc7a5	3.14	4.62e-98	1.25e-95
Orai1	3.14	1.42e-41	5.87e-40
Ctps	3.14	7.73e-108	2.7e-105
Gm4969	3.13	6.34e-06	2.47e-05
Synpo	3.13	9.11e-30	2.14e-28
Gm16976	3.12	2.05e-7	9.5e-7
Gprc5a	3.12	6.33e-9	3.43e-8
Fnip2	3.12	1.13e-32	3.1e-31
Gm37285	3.12	6.36e-31	1.61e-29
Alpl	3.12	1.13e-14	1.01e-13
Med14	3.12	3.33e-88	6.9e-86
Gm17173	3.11	2.02e-21	2.94e-20
Slc29a1	3.1	1.06e-100	3.08e-98
Aoc3	3.1	3.68e-05	0.000129
Ankrd33b	3.1	9.29e-13	7.14e-12
Plxdc2	3.09	1.66e-21	2.44e-20
Neto2	3.09	3.02e-60	2.45e-58
Gfra1	3.09	5.73e-7	2.51e-06
Srm	3.09	3.55e-62	3.1e-60
Zswim4	3.09	3.62e-77	5.05e-75
Mrps6	3.09	9.13e-66	9.16e-64
Lap3	3.09	1.12e-82	1.87e-80
Gm37755	3.09	2.84e-9	1.59e-8
Tox2	3.09	3.07e-27	6.31e-26
1810055G02Rik	3.09	2.96e-63	2.68e-61
Hectd2	3.08	5.25e-43	2.3e-41
Uba6	3.08	4.02e-81	6.45e-79
Gm15832	3.08	1.13e-37	3.9e-36
2700038G22Rik	3.07	2.76e-25	5.03e-24
ENSMUSG00000118163	3.07	7.51e-06	2.9e-05
Idi2	3.07	8.92e-06	3.41e-05
A930012O16Rik	3.06	1.79e-14	1.58e-13
Slc5a6	3.06	9.09e-96	2.36e-93
Rem2	3.05	1.59e-13	1.31e-12
Pmepa1	3.04	3.17e-86	6.23e-84
Flt1	3.04	4.54e-17	4.96e-16
Ccr4	3.03	6.61e-27	1.33e-25
F2r	3.03	7.15e-85	1.32e-82
Slc25a33	3.03	3.74e-54	2.45e-52
Fasl	3.03	3.63e-37	1.22e-35
Gm14373	3.02	6.8e-8	3.3e-7
4930428O21Rik	3.02	3.07e-7	1.39e-06
6430511E19Rik	3.02	9.85e-16	9.62e-15
Nr6a1	3.02	1.37e-42	5.9e-41
A930024E05Rik	3.02	1.09e-66	1.14e-64
Gm42463	3.01	2.63e-7	1.2e-06
Trim71	3.01	1.32e-05	4.9e-05
Ccl3	3	7.7e-20	1.01e-18
5830418P13Rik	3	6.51e-06	2.53e-05
Sptlc1	2.99	1.37e-82	2.27e-80
Olr1	2.98	9.58e-7	4.09e-06
Gm17709	2.98	6.83e-05	0.000231
Pop1	2.97	1.87e-70	2.15e-68
Tgif1	2.97	2.11e-53	1.34e-51
Nabp1	2.97	4.52e-65	4.46e-63
ENSMUSG00000114981	2.96	8.41e-10	4.97e-9
Atp1a2	2.95	3.59e-17	3.96e-16
Atf3	2.94	7.14e-7	3.1e-06
Tnni3	2.93	6.3e-06	2.45e-05
Lsmem2	2.93	9.5e-9	5.04e-8
Tbkbp1	2.92	2.77e-15	2.61e-14
Phlda1	2.92	1.87e-33	5.31e-32
Gm42922	2.92	2.06e-05	7.49e-05
Gm45515	2.91	1.73e-8	8.93e-8
Mafg	2.91	4.09e-87	8.13e-85
Gm20045	2.9	3.46e-7	1.56e-06
Acot7	2.9	4.4e-55	2.98e-53
Litaf	2.9	1.07e-37	3.73e-36
Gm42559	2.89	2.84e-7	1.29e-06
Ahi1	2.89	1.02e-64	9.94e-63
Gls2	2.89	5.74e-7	2.51e-06
Cyp1a1	2.89	1.15e-7	5.45e-7
Dusp14	2.89	2.61e-06	1.06e-05
Polr1b	2.88	5.81e-83	9.98e-81
Bach1	2.88	1.59e-84	2.91e-82
Nfkb2	2.88	3.03e-69	3.35e-67
Clec4e	2.88	1.26e-8	6.62e-8
Ccdc86	2.88	5.31e-71	6.31e-69
RP23-114G13.1	2.88	8.44e-06	3.23e-05
Chac1	2.87	5.67e-05	0.000194
Pla2g12a	2.87	2.72e-69	3.02e-67
Gcsh	2.87	2.3e-70	2.63e-68
Hspb7	2.86	2.02e-05	7.35e-05
Grwd1	2.86	2.32e-51	1.36e-49
Ipo4	2.86	1.47e-56	1.06e-54
Bhlhe40	2.85	8.57e-43	3.72e-41
Gm10827	2.85	1.06e-9	6.15e-9
Nfkb1	2.85	8.1e-70	9.18e-68
Ifrd2	2.85	9.81e-83	1.66e-80
Smyd5	2.85	2.68e-69	3e-67
Thop1	2.85	4.05e-57	2.94e-55
Adad1	2.84	5.29e-05	0.000182
Rrp1b	2.84	3.73e-52	2.26e-50
Cd40lg	2.83	9.97e-61	8.34e-59
Mrto4	2.83	4.9e-101	1.45e-98
Eif1a	2.83	8.69e-79	1.31e-76
Cyp11a1	2.83	1.24e-12	9.45e-12
Qtrtd1	2.82	8.01e-73	9.95e-71
Kcnf1	2.82	1.47e-18	1.77e-17
Ppa1	2.82	1.57e-60	1.3e-58
1110032F04Rik	2.82	9.05e-51	5.08e-49
Il17f	2.8	0.00017	0.000544
Rnf19a	2.79	9.44e-84	1.68e-81
Lamb3	2.79	8.48e-59	6.51e-57
2610318N02Rik	2.78	2.1e-18	2.51e-17
Ybx3	2.78	5.9e-50	3.2e-48
Enox1	2.77	0.000241	0.000754
Kcnh4	2.77	4.34e-10	2.63e-9
Gm2449	2.77	7.72e-7	3.33e-06
Gm11714	2.76	4.57e-7	2.03e-06
Cinp	2.76	4.36e-62	3.79e-60
Ppp2r1b	2.76	1.72e-69	1.94e-67
St6galnac6	2.76	1.12e-15	1.09e-14
Tceal3	2.76	2.53e-7	1.16e-06
AI506816	2.74	2.76e-64	2.61e-62
Nhlrc1	2.74	1.52e-23	2.5e-22
Trpm6	2.74	1.59e-7	7.44e-7
Zbtb46	2.73	3.21e-15	3.01e-14
Cxcr3	2.73	8.8e-9	4.69e-8
Smyd2	2.72	1.64e-47	8.29e-46
Slc7a11	2.72	5.62e-7	2.46e-06
WI1-1203N12.2	2.71	0.000128	0.000415
Slc1a5	2.71	1.81e-50	1e-48
ENSMUSG00000113385	2.7	0.000115	0.000378
Acsl4	2.7	2.76e-72	3.39e-70
Lad1	2.7	2.74e-28	5.98e-27
Ccl22	2.7	6.32e-12	4.54e-11
Nkx1-1	2.7	0.000232	0.000729
Gm28187	2.69	1.62e-9	9.28e-9
Kpna2	2.69	3.37e-38	1.2e-36
Map1b	2.69	8.28e-05	0.000277
Fabp5	2.68	2.63e-46	1.29e-44
Hlf	2.68	1.35e-10	8.58e-10
Hnrnpll	2.68	9.51e-82	1.54e-79
Zfp36l1	2.68	5.51e-88	1.13e-85
Car12	2.67	1.09e-33	3.12e-32
Kcnk10	2.67	7.62e-05	0.000257
Hsph1	2.66	1.37e-44	6.36e-43
Ivns1abp	2.65	3.61e-93	8.8e-91
Trib1	2.65	3.54e-7	1.59e-06
Slco4a1	2.65	1.27e-27	2.68e-26
Tbl3	2.65	5.91e-58	4.45e-56
Gm17080	2.65	1.11e-7	5.25e-7
1700008B11Rik	2.65	3.4e-05	0.00012
Rrs1	2.65	1.02e-68	1.12e-66
Tlcd1	2.65	1.58e-27	3.32e-26
Rgcc	2.64	9.61e-54	6.25e-52
Pfas	2.64	4.11e-66	4.23e-64
Zfp296	2.64	1.2e-14	1.07e-13
Adora2a	2.64	7.22e-67	7.6e-65
Eef1e1	2.64	3.52e-77	4.98e-75
Fzd9	2.64	1.63e-06	6.78e-06
Nop2	2.63	4.4e-70	5.02e-68
Ddx43	2.63	1.41e-16	1.48e-15
Per2	2.63	7.78e-30	1.84e-28
Tnfrsf19	2.63	1.73e-21	2.53e-20
Gm37570	2.63	1.09e-7	5.2e-7
Tgfb2	2.62	3.95e-06	1.58e-05
Rrp9	2.62	1.05e-70	1.24e-68
Ipo5	2.62	7.61e-80	1.19e-77
Tnfsf8	2.61	1.41e-70	1.64e-68
Mapk6	2.61	1.64e-45	7.84e-44
1700027J07Rik	2.61	5.85e-05	0.0002
Plgrkt	2.61	2.81e-49	1.49e-47
Rcl1	2.61	5.02e-62	4.33e-60
Tex15	2.61	1.52e-06	6.35e-06
Hsd17b7	2.6	2.5e-39	9.4e-38
Nop16	2.6	1.43e-73	1.85e-71
Ptpn22	2.6	3.23e-92	7.58e-90
Hspd1	2.6	1.32e-62	1.18e-60
Rcc1	2.6	3.63e-63	3.28e-61
Adk	2.6	6.19e-58	4.64e-56
Farp1	2.6	3.51e-24	6.01e-23
Lrrc73	2.59	1.29e-7	6.1e-7
Cd83	2.58	2.77e-06	1.12e-05
Ctif	2.58	3.07e-29	7.02e-28
ENSMUSG00000112980	2.57	1.57e-18	1.89e-17
Il15ra	2.57	2.23e-44	1.02e-42
Nfatc1	2.57	2.9e-71	3.49e-69
Ubtd2	2.57	3.44e-45	1.63e-43
Il4	2.57	1.53e-8	7.94e-8
Bex1	2.56	0.00026	0.000811
Crb3	2.56	8.47e-16	8.33e-15
Gm12397	2.55	9.64e-05	0.000319
Slc29a2	2.55	3.88e-27	7.94e-26
Urb2	2.55	4.33e-67	4.61e-65
Lipg	2.55	2.97e-06	1.2e-05
B130021K23Rik	2.55	1.23e-8	6.44e-8
Usp31	2.55	5.77e-51	3.29e-49
Spata31d1b	2.55	0.00011	0.00036
Pim3	2.55	2.88e-57	2.1e-55
Atad3a	2.55	9.32e-58	6.9e-56
Tma16	2.54	5.22e-53	3.29e-51
Timm10	2.53	2.13e-29	4.92e-28
Dram1	2.53	7.26e-12	5.19e-11
Zfp202	2.53	2.55e-28	5.58e-27
Pno1	2.53	5.09e-63	4.58e-61
Slc35f2	2.53	1.88e-54	1.24e-52
Noc4l	2.52	5.91e-60	4.72e-58
Kdm6bos	2.52	4.31e-7	1.92e-06
Trmt61a	2.52	8.26e-59	6.39e-57
Phf6	2.52	4.57e-74	6.03e-72
Gm13496	2.52	3.55e-06	1.42e-05
Celf4	2.52	1.17e-7	5.57e-7
Isy1	2.51	2.07e-59	1.62e-57
Sssca1	2.51	9.88e-05	0.000327
Nptx1	2.51	0.000167	0.000534
Pusl1	2.51	3.75e-44	1.71e-42
Ccdc116	2.5	9.55e-17	1.02e-15
Bysl	2.5	1.06e-51	6.27e-50
4632427E13Rik	2.5	3.24e-8	1.63e-7
Dusp16	2.5	6.65e-31	1.68e-29
Mdfic	2.5	2.18e-48	1.12e-46
Tcam1	2.5	2.03e-05	7.39e-05
Atp9a	2.5	3.04e-41	1.24e-39
Itgav	2.5	3.41e-61	2.89e-59
Nt5dc3	2.49	6.35e-66	6.5e-64
Cd160	2.49	5.5e-38	1.95e-36
Mat2a	2.49	2.35e-63	2.15e-61
Tagap	2.49	6.63e-21	9.34e-20
Gm37691	2.49	8.05e-50	4.33e-48
Calca	2.49	0.000127	0.000414
Cxcl10	2.48	3.62e-10	2.21e-9
Il1r2	2.48	9.37e-9	4.98e-8
ENSMUSG00000117869	2.48	3.13e-34	9.26e-33
Gm11258	2.48	9.86e-06	3.74e-05
Penk	2.48	2.77e-10	1.71e-9
Il6	2.48	3.86e-05	0.000135
Ehd1	2.48	9.57e-14	8.02e-13
Psat1	2.48	1.68e-42	7.18e-41
Fhl2	2.48	2e-17	2.24e-16
Rrp15	2.48	2.38e-65	2.37e-63
Nolc1	2.47	1.33e-37	4.57e-36
Ddn	2.47	3.54e-05	0.000125
Gm26981	2.47	0.000713	0.00207
Gm28513	2.47	0.000469	0.00141
Rpusd2	2.46	6.61e-46	3.18e-44
Noc3l	2.46	5.31e-54	3.47e-52
Agpat5	2.46	2.52e-60	2.05e-58
Rrp12	2.46	3.04e-54	2e-52
5033430I15Rik	2.46	1.22e-05	4.55e-05
Nop58	2.46	6.8e-83	1.16e-80
Umps	2.46	2.12e-52	1.29e-50
Dot1l	2.45	6.15e-26	1.16e-24
Nrip3	2.45	9.37e-10	5.5e-9
Smim13	2.45	1.06e-52	6.52e-51
Cyp51	2.44	5.53e-24	9.39e-23
Tbx21	2.44	6.26e-06	2.44e-05
Gm26873	2.43	7.75e-13	6e-12
RP24-343G19.3	2.43	6.22e-9	3.37e-8
Nhp2	2.43	3.26e-35	1e-33
Magohb	2.43	1.75e-36	5.68e-35
Mir17hg	2.43	3.13e-20	4.22e-19
Gnl3	2.43	2e-35	6.24e-34
Gm38357	2.43	1.29e-7	6.1e-7
Psme3	2.43	1.45e-60	1.21e-58
Gm12356	2.43	0.000322	0.000988
2900089D17Rik	2.42	1.88e-05	6.86e-05
Gm18828	2.42	3.24e-7	1.46e-06
Zfp593	2.42	3.11e-35	9.61e-34
Cluh	2.42	4.42e-42	1.86e-40
Icos	2.42	1.33e-28	2.94e-27
K230010J24Rik	2.41	0.000593	0.00174
Tuba3a	2.41	4.77e-8	2.35e-7
Sstr2	2.41	0.000811	0.00234
Rhov	2.41	0.000737	0.00214
Mettl1	2.41	7.89e-66	7.99e-64
Cirh1a	2.41	1.6e-50	8.87e-49
Tnip2	2.4	2.03e-47	1.02e-45
Lyar	2.4	2.07e-60	1.7e-58
Hyal2	2.4	3.94e-36	1.26e-34
Cideb	2.4	0.000124	0.000405
Icam5	2.4	9.62e-9	5.11e-8
A430093F15Rik	2.4	1.13e-35	3.55e-34
Ntmt1	2.4	1.31e-53	8.46e-52
Slc4a7	2.39	3.94e-50	2.16e-48
Ncl	2.39	6.4e-52	3.81e-50
Morf4l2	2.39	3.18e-56	2.23e-54
Rilpl2	2.39	2.63e-41	1.08e-39
ENSMUSG00000112545	2.39	8.83e-10	5.2e-9
Lingo1	2.39	0.000272	0.000845
Elovl2	2.38	0.000316	0.000971
Med7	2.38	1.66e-34	4.96e-33
Mtrr	2.38	2.38e-60	1.94e-58
Lrrc32	2.37	2.41e-20	3.27e-19
Heatr1	2.36	3.77e-45	1.78e-43
Map3k8	2.36	8.83e-35	2.67e-33
1700030J22Rik	2.36	8.84e-05	0.000294
Relb	2.36	8.64e-60	6.85e-58
Eif4e	2.36	4e-61	3.38e-59
Chsy1	2.36	3.84e-48	1.96e-46
Gm38387	2.36	4.9e-7	2.17e-06
Snord53	2.35	1.8e-06	7.46e-06
Pwp2	2.35	7.89e-61	6.64e-59
Fitm2	2.35	4.16e-50	2.28e-48
Wdr75	2.35	8.51e-55	5.73e-53
Nifk	2.35	2.33e-56	1.65e-54
Zfp786	2.35	0.000119	0.00039
Stx11	2.34	3.48e-20	4.65e-19
Apold1	2.34	4.6e-06	1.82e-05
Mir6974	2.34	0.00117	0.00327
Eif2b3	2.34	2.36e-62	2.08e-60
Ebna1bp2	2.33	9.33e-59	7.13e-57
Hilpda	2.33	4.52e-43	1.98e-41
Nmnat2	2.33	9.96e-20	1.29e-18
Usp27x	2.33	2.22e-13	1.8e-12
M6pr	2.33	1.08e-53	7.01e-52
Polr3h	2.32	4.18e-45	1.97e-43
Sh2d5	2.32	2.48e-7	1.14e-06
Fam83c	2.32	0.00105	0.00297
Gm23722	2.32	9.63e-05	0.000319
Jrk	2.32	2.41e-43	1.06e-41
Galk1	2.32	7.91e-47	3.91e-45
Hccs	2.32	2e-60	1.64e-58
Spp1	2.31	0.000497	0.00148
Gm37422	2.31	4.69e-8	2.32e-7
Tomm40	2.31	1.45e-52	8.88e-51
Snord89	2.31	0.000823	0.00237
Tnfrsf10b	2.31	1.23e-30	3.06e-29
Cd3eap	2.31	1.02e-43	4.54e-42
Itgb8	2.31	5.26e-11	3.48e-10
Cd320	2.3	1.79e-25	3.3e-24
Ddx21	2.3	1.76e-50	9.71e-49
Coq10b	2.3	5.82e-38	2.06e-36
Nab2	2.3	4.79e-46	2.31e-44
Alg8	2.3	4.19e-46	2.04e-44
Maged1	2.29	4.25e-37	1.43e-35
Aen	2.29	2.47e-47	1.24e-45
Sik3	2.29	3.82e-39	1.43e-37
Ndufaf4	2.29	9.21e-53	5.72e-51
Akap1	2.29	1.45e-31	3.81e-30
Dhx33	2.29	5.24e-47	2.61e-45
Rpf2	2.29	3.33e-49	1.76e-47
Cdk17	2.29	5.68e-50	3.09e-48
Snora57	2.29	7.96e-05	0.000267
RP24-173L14.4	2.28	0.00063	0.00185
Gm44875	2.28	0.000246	0.000771
Shq1	2.28	6.23e-43	2.72e-41
Nkain1	2.28	0.000492	0.00147
Gm26571	2.28	3.89e-8	1.94e-7
Gm22270	2.28	2.44e-10	1.52e-9
Smim3	2.28	1.62e-13	1.33e-12
Msrb3	2.28	7.66e-05	0.000258
Ppat	2.28	2.69e-42	1.14e-40
Reep2	2.27	4.46e-8	2.21e-7
Atp2a2	2.27	8.47e-59	6.51e-57
Myo19	2.27	1.49e-24	2.61e-23
Utp15	2.27	8.21e-56	5.71e-54
Srsf2	2.27	1.98e-67	2.12e-65
C1qbp	2.26	2.14e-41	8.78e-40
4930426L09Rik	2.26	4.89e-17	5.3e-16
Pa2g4	2.26	7.2e-64	6.7e-62
A330009N23Rik	2.26	4.89e-8	2.41e-7
Iars	2.26	1.07e-51	6.3e-50
E130012A19Rik	2.26	4.76e-44	2.16e-42
Vsir	2.25	2.04e-64	1.96e-62
Cpa2	2.25	0.00197	0.00531
Eif5a	2.25	1.9e-38	6.83e-37
Gpr171	2.24	2.92e-31	7.57e-30
Dusp8	2.24	2.74e-05	9.8e-05
Gmppb	2.24	6.11e-24	1.03e-22
Polr3d	2.24	1.69e-49	9.04e-48
Lipt2	2.24	3.89e-19	4.85e-18
Fam210a	2.24	2.5e-51	1.46e-49
Itga3	2.24	7.71e-20	1.01e-18
Ndfip1	2.23	3.12e-47	1.56e-45
AI504432	2.23	1.67e-37	5.72e-36
Klf9	2.23	9.8e-12	6.92e-11
Etnk2	2.23	0.00161	0.00441
Wisp1	2.23	0.000856	0.00245
Cdv3	2.22	1.21e-61	1.04e-59
Piwil2	2.22	5.33e-11	3.52e-10
Gm11928	2.22	0.000665	0.00194
Naa50	2.22	1.06e-52	6.52e-51
Gemin4	2.22	0.00172	0.00467
Tsr1	2.22	1.18e-56	8.52e-55
Ppan	2.22	1.58e-39	6.01e-38
Per1	2.22	3.47e-18	4.08e-17
Snrpa1	2.21	5.6e-51	3.21e-49
Zmynd19	2.21	1.72e-54	1.15e-52
ENSMUSG00000115219	2.21	1.47e-26	2.89e-25
Dis3	2.21	8.2e-36	2.58e-34
Gar1	2.21	7.86e-58	5.85e-56
Dnmt3a	2.21	2.59e-29	5.94e-28
Npnt	2.21	9.12e-05	0.000303
Frrs1	2.21	4.83e-36	1.54e-34
Camk2n2	2.21	5.21e-05	0.000179
Gm11674	2.2	0.000129	0.000418
Slc19a2	2.2	4.63e-33	1.29e-31
4930570N18Rik	2.2	2.29e-18	2.72e-17
Shmt2	2.19	7.01e-48	3.57e-46
A130071D04Rik	2.19	5.13e-16	5.14e-15
Prkab2	2.19	1.15e-22	1.8e-21
Shcbp1l	2.19	0.000273	0.000848
Kras	2.19	3.5e-56	2.45e-54
Cd69	2.19	8.71e-7	3.74e-06
Rab8b	2.19	2.74e-47	1.37e-45
Gm6166	2.19	0.00165	0.00451
Larp4	2.19	1.75e-54	1.17e-52
Ppip5k2	2.19	1.8e-57	1.32e-55
Kcna3	2.19	1.48e-30	3.68e-29
Slc31a1	2.19	9.92e-40	3.79e-38
Gm7993	2.19	0.00177	0.00481
ENSMUSG00000117219	2.18	2.46e-05	8.84e-05
ENSMUSG00000117986	2.18	0.00202	0.00544
Znhit6	2.18	5.29e-52	3.17e-50
Fam84a	2.18	0.000414	0.00125
Vegfa	2.18	2.03e-9	1.15e-8
Serpina3f	2.18	6.92e-7	3.01e-06
Gm43890	2.17	2.96e-06	1.19e-05
Rbpj	2.17	1.91e-42	8.13e-41
Gem	2.17	4.29e-16	4.34e-15
Gm20468	2.17	1.03e-05	3.91e-05
Scx	2.17	9.04e-05	0.0003
Fads6	2.17	7.82e-29	1.75e-27
Hif1a	2.17	6.59e-50	3.56e-48
Rheb	2.17	1.01e-36	3.32e-35
Gm44777	2.17	2.52e-9	1.41e-8
ENSMUSG00000117739	2.16	0.00149	0.0041
Foxo6	2.16	0.000785	0.00226
Tigit	2.16	7.76e-20	1.02e-18
Casc1	2.16	1.48e-05	5.48e-05
Gm38057	2.16	0.000187	0.000594
Spata5	2.15	1.23e-50	6.84e-49
Sla	2.15	1.92e-58	1.46e-56
Gm15884	2.15	0.00169	0.00461
Extl3	2.15	7.58e-53	4.75e-51
Cfap157	2.15	2.1e-05	7.61e-05
Suv39h2	2.15	2.92e-19	3.66e-18
Ranbp1	2.15	1.5e-44	6.92e-43
Etf1	2.15	4.63e-64	4.35e-62
Etv4	2.15	0.00174	0.00472
Ntrk1	2.15	0.00214	0.00573
Asns	2.15	2.11e-8	1.08e-7
Rps10	2.15	1.36e-14	1.21e-13
Nop56	2.15	3.72e-41	1.51e-39
Gm16433	2.15	6.67e-05	0.000226
Alg3	2.14	1.57e-34	4.7e-33
Dctpp1	2.14	2.8e-23	4.55e-22
Kbtbd8	2.14	3.44e-34	1.02e-32
Ftsj3	2.14	2.55e-50	1.4e-48
Id1	2.14	1.04e-9	6.07e-9
Zdhhc13	2.14	2.49e-49	1.32e-47
Tgif2	2.14	2.37e-17	2.64e-16
Rsl1d1	2.14	3.05e-48	1.56e-46
ENSMUSG00000117579	2.14	0.00158	0.00433
Xpot	2.14	7.7e-58	5.74e-56
Glt28d2	2.13	0.000894	0.00256
Xbp1	2.13	6.47e-25	1.16e-23
Prodh	2.13	6.04e-06	2.36e-05
Rrad	2.13	2.95e-30	7.21e-29
Wee1	2.13	5.32e-19	6.58e-18
Wdr43	2.13	2.41e-51	1.41e-49
Ppp1r16b	2.13	6.58e-39	2.42e-37
Slc9b1	2.13	0.00166	0.00452
Gpr174	2.13	5.61e-28	1.21e-26
Tmem30b	2.13	7.83e-06	3.01e-05
ENSMUSG00000114443	2.13	0.00102	0.00288
Hmgcr	2.12	1.62e-34	4.83e-33
9430002A10Rik	2.12	1.35e-06	5.66e-06
Snrpd1	2.12	5e-50	2.73e-48
Usp54	2.12	3.81e-23	6.13e-22
Ppif	2.12	1.33e-43	5.89e-42
Pdgfrl	2.12	0.000604	0.00177
Zfp862-ps	2.11	2.71e-27	5.6e-26
Ptpn5	2.11	6.05e-05	0.000206
Rars	2.11	4.59e-46	2.23e-44
Btla	2.11	1.87e-37	6.4e-36
Kifc3	2.11	4.39e-12	3.19e-11
Ppid	2.11	3.99e-51	2.3e-49
Slc39a14	2.11	2.2e-37	7.49e-36
Cblb	2.11	8.24e-50	4.42e-48
Ecm1	2.11	1.19e-33	3.43e-32
Dnah12	2.11	0.00159	0.00435
Eif4a-ps4	2.1	5.28e-22	7.89e-21
Slc10a3	2.1	6.61e-37	2.19e-35
Trmt10a	2.1	6.43e-38	2.27e-36
Ruvbl1	2.1	2.71e-38	9.69e-37
Lcp2	2.1	1.23e-63	1.14e-61
RP23-453B15.7	2.1	1.49e-27	3.14e-26
Pitrm1	2.1	1.91e-40	7.52e-39
Hspa9	2.1	1.35e-55	9.34e-54
E430024P14Rik	2.1	1.01e-9	5.89e-9
Spag9	2.1	7.35e-28	1.58e-26
Far1	2.1	2.59e-48	1.34e-46
Gpd2	2.09	7.8e-47	3.87e-45
Tars	2.09	1.39e-44	6.43e-43
Gm38150	2.09	0.00146	0.00402
Gipr	2.09	0.000269	0.000838
Sh2b3	2.09	7.6e-34	2.21e-32
Map2	2.09	1.72e-10	1.09e-9
Gm7180	2.09	0.000247	0.000774
Ddx1	2.09	2.05e-51	1.21e-49
Chml	2.09	1.1e-18	1.34e-17
Gm15638	2.08	4.85e-06	1.92e-05
Gm26621	2.08	1.2e-06	5.04e-06
Serpinb2	2.08	0.00246	0.0065
Hsd17b12	2.08	8.39e-45	3.92e-43
Dctd	2.08	2.6e-35	8.05e-34
Tmem65	2.08	1.1e-46	5.43e-45
Foxj1	2.08	0.000302	0.000933
Idi1	2.08	4.47e-13	3.53e-12
Mphosph10	2.08	2.03e-37	6.92e-36
Gm12061	2.08	0.000839	0.00241
Syp	2.08	2.96e-10	1.82e-9
Pdcd11	2.08	1.97e-31	5.14e-30
Fam185a	2.08	2.73e-27	5.63e-26
Prrg4	2.07	3.5e-20	4.68e-19
Dimt1	2.07	5.26e-27	1.07e-25
Sox12	2.07	1.67e-12	1.25e-11
Smox	2.07	1.23e-31	3.27e-30
Ndrg1	2.07	3.16e-52	1.92e-50
Nsun2	2.07	6.05e-52	3.61e-50
Wfdc18	2.07	0.00447	0.0112
Grm4	2.07	0.00337	0.00867
Wdr55	2.07	6.48e-30	1.54e-28
Ccdc57	2.07	0.000655	0.00191
Mir7001	2.06	0.00123	0.00343
Nup62cl	2.06	0.00123	0.00343
Tspan32os	2.06	0.00133	0.00367
Nle1	2.06	6.18e-39	2.28e-37
C130013H08Rik	2.06	9.91e-16	9.68e-15
ENSMUSG00000117575	2.06	0.000235	0.000737
Hsp90aa1	2.06	5.66e-32	1.52e-30
Gm13477	2.05	8.38e-11	5.44e-10
ENSMUSG00000117694	2.05	0.00489	0.0122
Cct3	2.05	2.8e-40	1.09e-38
Gpr4	2.05	0.000698	0.00203
Gm44706	2.05	0.00133	0.00369
3010003L21Rik	2.05	9.28e-8	4.45e-7
Rab11fip3	2.05	3.78e-24	6.44e-23
Champ1	2.05	6.87e-52	4.08e-50
Gtpbp4	2.05	9.88e-55	6.63e-53
Lrrc59	2.05	3.94e-40	1.52e-38
RP23-312B17.2	2.05	1.17e-05	4.38e-05
Amd1	2.05	1.21e-24	2.12e-23
Stx6	2.05	2.89e-46	1.41e-44
2500002B13Rik	2.04	7.21e-8	3.49e-7
Runx2os1	2.04	0.00145	0.004
Ddx56	2.04	6.22e-41	2.5e-39
Chst11	2.04	3.27e-17	3.62e-16
Nfkbib	2.04	7.52e-49	3.92e-47
Tuft1	2.04	5.13e-19	6.35e-18
Nsun5	2.04	2.42e-27	5.01e-26
Psd	2.04	7.97e-20	1.04e-18
Utp20	2.04	3.9e-23	6.27e-22
Mapre2	2.04	8.24e-37	2.73e-35
Gm17055	2.04	0.00263	0.00691
Lpar3	2.04	0.00208	0.00558
Cad	2.04	1.6e-32	4.36e-31
Hacd1	2.04	0.000688	0.002
Wdr12	2.04	8.42e-51	4.74e-49
Hat1	2.04	3.92e-41	1.59e-39
Ipo7	2.04	2.2e-56	1.56e-54
Syncrip	2.04	1.65e-55	1.13e-53
Rgs8	2.03	0.00298	0.00775
Dkc1	2.03	2.09e-44	9.58e-43
Ywhag	2.03	1.96e-27	4.08e-26
C230024C17Rik	2.03	0.00532	0.0131
Pde7b	2.03	0.000222	0.000697
Hspa5	2.03	1.96e-44	8.96e-43
Slc2a6	2.03	0.000757	0.00219
Dlk2	2.03	0.0014	0.00387
Nol9	2.03	4.46e-52	2.69e-50
Mybbp1a	2.02	9.93e-34	2.86e-32
Bcl2l1	2.02	4.41e-33	1.23e-31
Snrnp35	2.02	3.12e-26	6.03e-25
Gm6501	2.02	0.000246	0.00077
Timm8a1	2.02	3.38e-18	3.98e-17
Slc7a3	2.02	0.00185	0.00501
Gabarapl1	2.02	1.82e-26	3.57e-25
Aimp2	2.02	1.67e-22	2.58e-21
Ripk4	2.02	0.00172	0.00468
B230216N24Rik	2.01	6.35e-06	2.47e-05
Klhdc4	2.01	3.21e-45	1.53e-43
Tet2	2.01	4.11e-13	3.25e-12
Eif5al3-ps	2.01	0.000475	0.00142
Dusp2	2.01	3.86e-45	1.82e-43
Arih2	2.01	2.51e-29	5.77e-28
Dpagt1	2.01	3.65e-31	9.42e-30
Nip7	2.01	5.71e-39	2.11e-37
Gm5837	2.01	2.93e-05	0.000104
ENSMUSG00000115098	2.01	0.00112	0.00315
Eif2s1	2	1.86e-48	9.61e-47
ENSMUSG00000116226	2	7.54e-05	0.000254
Sigmar1	2	4.95e-22	7.41e-21
Pum3	2	2.99e-46	1.46e-44
Chrm4	2	1.35e-05	5.02e-05
Il10	2	6.45e-05	0.000219
Slc37a2	2	5.88e-23	9.36e-22
Azin1	1.99	6.24e-49	3.26e-47
Cd24a	1.99	1.48e-11	1.03e-10
Gm12020	1.99	5.84e-05	0.000199
Nat10	1.99	6.68e-36	2.12e-34
Gnl2	1.99	5.02e-38	1.78e-36
Srsf7	1.99	1.73e-38	6.25e-37
Tdg	1.99	6.98e-24	1.18e-22
M6pr-ps	1.99	0.0022	0.00587
Gm13552	1.99	0.00605	0.0148
1700040D17Rik	1.98	8.6e-06	3.29e-05
Insl6	1.98	3.18e-26	6.14e-25
Dfna5	1.98	1.8e-21	2.62e-20
Pdia6	1.98	1.78e-29	4.12e-28
Khdrbs3	1.98	8.91e-06	3.4e-05
Nol11	1.98	3.36e-42	1.42e-40
Chst15	1.98	6.28e-23	9.98e-22
Fam162a	1.98	5.59e-26	1.06e-24
2310001K24Rik	1.98	0.00184	0.00499
Stap1	1.98	8.89e-37	2.94e-35
Timm50	1.98	1.85e-27	3.87e-26
Ydjc	1.98	1.45e-28	3.21e-27
Gm14857	1.98	0.00261	0.00688
Fkbp11	1.98	1.2e-10	7.7e-10
Nutf2	1.98	8.53e-7	3.66e-06
9330102E08Rik	1.98	0.00591	0.0145
Sqle	1.97	1.66e-22	2.57e-21
Gm42632	1.97	0.00192	0.00517
Gm37849	1.97	0.00488	0.0121
Il21	1.97	2.47e-9	1.39e-8
Pgam1	1.97	4.67e-18	5.43e-17
Tmem185b	1.97	2.95e-31	7.63e-30
Dancr	1.97	3.27e-13	2.62e-12
Nkrf	1.97	9.61e-34	2.77e-32
Bach2os	1.97	8.02e-9	4.29e-8
Phactr2	1.96	4.31e-17	4.72e-16
Fubp1	1.96	1.14e-45	5.47e-44
Clcnkb	1.96	0.00446	0.0112
Cish	1.96	2.02e-16	2.09e-15
Slc38a1	1.96	3.01e-54	1.99e-52
Jarid2	1.96	1.34e-28	2.96e-27
Tmem38b	1.96	4.71e-34	1.38e-32
Pwp1	1.96	7.37e-51	4.16e-49
2010300C02Rik	1.95	2.1e-12	1.57e-11
Gm16142	1.95	0.00565	0.0139
Trmt61b	1.95	2.92e-18	3.44e-17
Ltv1	1.95	7.51e-41	3.01e-39
Aig1	1.95	5.21e-34	1.52e-32
Rsad1	1.94	7.11e-27	1.42e-25
Lgr6	1.94	0.00297	0.00773
Mapk12	1.94	7.31e-10	4.33e-9
Adh4	1.94	0.0048	0.0119
Tnfrsf21	1.94	1.7e-13	1.4e-12
Rnmtl1	1.94	6.28e-31	1.59e-29
Gm26756	1.93	0.00235	0.00624
Nme1	1.93	1.58e-18	1.9e-17
Nomo1	1.93	1.43e-40	5.64e-39
Fam136a	1.93	5.13e-25	9.23e-24
Lrrc58	1.93	3.76e-26	7.25e-25
Naa25	1.93	1.64e-28	3.62e-27
Zap70	1.93	3.98e-37	1.34e-35
Trp53rkb	1.93	2.45e-14	2.15e-13
Urb1	1.93	6.85e-29	1.54e-27
Brix1	1.92	7.32e-32	1.96e-30
Kpna3	1.92	1.05e-34	3.16e-33
Sdad1	1.92	5.93e-36	1.88e-34
Slc25a32	1.92	1.16e-24	2.04e-23
Pes1	1.92	4.33e-40	1.67e-38
Gm12263	1.91	0.00153	0.00419
Slc25a20	1.91	4.75e-46	2.3e-44
Spats2	1.91	7.11e-06	2.75e-05
D730045B01Rik	1.91	0.00739	0.0178
Kcnj15	1.91	0.00573	0.0141
L2hgdh	1.91	5.64e-30	1.35e-28
Cmtr2	1.91	3.15e-30	7.68e-29
Mpp6	1.9	7.13e-39	2.61e-37
Igf2bp3	1.9	2.1e-15	2e-14
Ano7	1.9	0.00838	0.0199
Ceacam-ps1	1.9	0.000701	0.00204
Zfp599	1.9	8.88e-11	5.75e-10
Gm16279	1.9	6.18e-12	4.44e-11
Pdss1	1.9	2.46e-19	3.09e-18
Neb	1.9	7.68e-06	2.96e-05
Gm6157	1.9	0.00546	0.0135
Wdr3	1.9	8.52e-42	3.53e-40
Eif3j1	1.9	3.64e-30	8.86e-29
Wdr36	1.9	1.67e-44	7.67e-43
Gm25047	1.9	0.00274	0.00717
Timm17a	1.9	6.71e-36	2.12e-34
Fancf	1.9	6.63e-19	8.15e-18
Srgap3	1.9	2.4e-13	1.94e-12
Rpl10a	1.89	9.72e-15	8.77e-14
Heatr3	1.89	2.05e-40	8.03e-39
Pld6	1.89	0.00537	0.0133
Coq4	1.89	1.81e-15	1.73e-14
Ankrd28	1.89	6.18e-29	1.39e-27
Noct	1.89	2.39e-29	5.51e-28
Hdhd3	1.89	0.000129	0.000417
Mrpl17	1.88	1.73e-25	3.19e-24
Mreg	1.88	2.67e-05	9.55e-05
Hspa4	1.88	7.52e-35	2.29e-33
Slc3a2	1.88	4.91e-42	2.06e-40
6030408B16Rik	1.88	0.00377	0.00958
Gm9022	1.88	0.00359	0.00916
Gm15495	1.88	0.00388	0.00982
Gm43081	1.88	0.00899	0.0212
Fam98a	1.88	5.19e-40	1.99e-38
Polr2h	1.88	5.68e-23	9.07e-22
Gm5106	1.88	0.000647	0.00189
Memo1	1.87	7.85e-40	3e-38
Sh2d2a	1.87	1.81e-39	6.86e-38
Fdx1l	1.87	0.000172	0.000548
Rnf157	1.87	1.86e-23	3.04e-22
Gm17230	1.87	5.35e-06	2.1e-05
Nol6	1.87	4.12e-39	1.53e-37
Gm13068	1.87	0.00562	0.0138
Stt3a	1.87	1.1e-27	2.33e-26
Zbtb10	1.87	3.58e-18	4.2e-17
Gm16062	1.87	2.98e-06	1.2e-05
Mif	1.87	3e-21	4.33e-20
Gm24500	1.87	0.00356	0.00909
Btaf1	1.87	8.24e-26	1.55e-24
Gm23851	1.87	0.00707	0.0171
Cycs	1.87	1.76e-15	1.68e-14
Hspd1-ps3	1.86	0.000548	0.00162
Gm6368	1.86	0.00229	0.00608
Fastkd3	1.86	5.66e-30	1.36e-28
Wbscr16	1.86	1.12e-35	3.51e-34
Gm3636	1.86	9.64e-7	4.12e-06
Ak2	1.86	1.36e-41	5.61e-40
Fasn	1.86	2.33e-24	4.02e-23
Lrfn4	1.86	0.000555	0.00164
Abl2	1.86	6.93e-20	9.15e-19
Rpp38	1.86	2.89e-16	2.96e-15
Tdrkh	1.86	2.46e-28	5.39e-27
Gpr45	1.86	0.00223	0.00595
Igf1r	1.85	1.22e-24	2.15e-23
Gm23201	1.85	4.88e-7	2.16e-06
Mtap	1.85	1.74e-31	4.57e-30
Zfp719	1.85	1.46e-20	2.01e-19
Cct6a	1.85	3.78e-33	1.06e-31
3000002C10Rik	1.85	2.67e-8	1.35e-7
Eif3b	1.85	4.83e-37	1.61e-35
Pisd	1.85	6.9e-39	2.53e-37
Dnajc27	1.85	1.25e-29	2.92e-28
Gm7327	1.85	0.000993	0.00282
Ran	1.84	2.9e-38	1.04e-36
Vgf	1.84	0.00385	0.00977
Pfdn4	1.84	5.49e-27	1.11e-25
Gm29170	1.84	7.71e-11	5.02e-10
Gm20517	1.84	0.0015	0.00413
Lsm7	1.84	1.1e-7	5.21e-7
Timm9	1.84	2.99e-32	8.1e-31
Ptrh1	1.84	9.56e-16	9.35e-15
Tardbp	1.84	1.97e-39	7.45e-38
Gtf2f2	1.84	6.44e-39	2.37e-37
Tfdp1	1.84	2.67e-39	1e-37
Gm44428	1.84	0.0069	0.0167
Polr3g	1.84	1.41e-33	4.02e-32
Aoc2	1.84	1.28e-15	1.23e-14
Hsp90ab1	1.84	2.12e-35	6.61e-34
Swap70	1.84	3.42e-10	2.09e-9
Ddx39	1.83	2.58e-25	4.71e-24
Knop1	1.83	2.09e-30	5.17e-29
Bag2	1.83	2.76e-13	2.22e-12
Alg11	1.83	2.53e-36	8.16e-35
Cd200	1.83	2.23e-27	4.62e-26
Sdf2l1	1.83	1.13e-14	1.01e-13
Zfp330	1.83	1.88e-38	6.81e-37
Vkorc1l1	1.83	1.76e-37	6.04e-36
Hyou1	1.83	3.52e-30	8.58e-29
Chpf	1.83	2.94e-29	6.74e-28
Polr1e	1.83	1.03e-29	2.42e-28
F730043M19Rik	1.83	3.22e-06	1.29e-05
Kit	1.82	1.94e-11	1.34e-10
9430020K01Rik	1.82	0.000134	0.000433
Tbrg4	1.82	8.98e-33	2.49e-31
Ndc1	1.82	7.86e-30	1.86e-28
Ptprf	1.82	3.21e-13	2.57e-12
Utp6	1.82	2.33e-36	7.53e-35
Nop9	1.82	8.2e-30	1.93e-28
Lig3	1.82	1.86e-30	4.6e-29
Esf1	1.82	1.86e-19	2.35e-18
Rpl7l1	1.82	2.02e-21	2.94e-20
Samsn1	1.82	8.49e-42	3.53e-40
Cars	1.82	3.92e-28	8.49e-27
Utp18	1.82	1.82e-42	7.76e-41
9930014A18Rik	1.82	1.16e-10	7.46e-10
Tmem68	1.82	3.55e-28	7.73e-27
ENSMUSG00000116673	1.82	1.15e-8	6.04e-8
Myo1c	1.82	1.12e-14	1.01e-13
Prmt6	1.81	2.87e-30	7.04e-29
Abcf2	1.81	1.72e-35	5.38e-34
Zdhhc23	1.81	1.68e-26	3.3e-25
Gm13097	1.81	0.00387	0.0098
Diexf	1.81	1.76e-29	4.09e-28
Ccnd2	1.81	2.16e-26	4.22e-25
Mcam	1.81	1.82e-9	1.03e-8
Gm37790	1.81	1.72e-05	6.3e-05
Cnih4	1.81	7.24e-22	1.07e-20
Pfkfb3	1.81	6.87e-45	3.22e-43
Sept11	1.81	2.99e-35	9.23e-34
Gabpb1	1.81	1.12e-41	4.66e-40
Mfsd14a	1.81	2.44e-37	8.26e-36
Wnt1	1.81	0.00368	0.00937
Tsr2	1.81	2.94e-36	9.5e-35
ENSMUSG00000116707	1.8	0.00366	0.00933
Tnnt2	1.8	0.00371	0.00943
Prkar2a	1.8	8.76e-31	2.19e-29
Slc16a2	1.8	5.46e-06	2.15e-05
Gm10654	1.8	0.00816	0.0194
BC048644	1.8	0.000107	0.000351
Nhp2l1	1.8	4.69e-25	8.45e-24
A430057M04Rik	1.8	0.00106	0.00299
Mthfd1	1.8	2.13e-35	6.63e-34
Prep	1.79	6.09e-33	1.69e-31
Tpst1	1.79	2.39e-26	4.65e-25
Gnl3l	1.79	1.3e-43	5.76e-42
Timm23	1.79	4.46e-9	2.45e-8
Gm16098	1.79	0.00396	0.01
Rps19bp1	1.79	6.12e-27	1.23e-25
Wdr77	1.79	8.26e-32	2.2e-30
Cspg5	1.79	0.00198	0.00532
Hspa8	1.79	1.13e-17	1.28e-16
Aebp1	1.79	0.000356	0.00109
Ung	1.79	1.75e-29	4.05e-28
Traf1	1.79	1.36e-27	2.87e-26
Aldoart1	1.79	0.0062	0.0151
Selenoi	1.79	7.65e-37	2.54e-35
Utp14b	1.79	1.61e-16	1.68e-15
Nf1	1.78	3.35e-23	5.42e-22
Mapkapk3	1.78	4.63e-32	1.24e-30
2410002F23Rik	1.78	4.33e-14	3.73e-13
Kars	1.78	2.46e-40	9.62e-39
Gm16364	1.78	3.9e-9	2.15e-8
Nup43	1.78	9.11e-16	8.94e-15
Wdr18	1.78	1.57e-24	2.73e-23
C230038L03Rik	1.78	2.92e-05	0.000104
Hspa1a	1.77	0.00299	0.00777
ENSMUSG00000116802	1.77	1.82e-21	2.65e-20
Rsl24d1	1.77	6.07e-20	8.03e-19
Sox21	1.77	0.00453	0.0113
Mir3535	1.77	0.0135	0.0304
Gad1	1.77	0.00419	0.0106
Pde4a	1.77	3.18e-05	0.000113
Gm37534	1.77	0.00342	0.00878
Gjc1	1.77	0.0084	0.02
Asmt	1.77	0.0134	0.0303
Gm17300	1.77	2.36e-05	8.51e-05
Dclre1c	1.77	3.76e-12	2.75e-11
Enpp3	1.77	0.0097	0.0227
ENSMUSG00000115593	1.77	0.00795	0.019
B130055M24Rik	1.77	3.92e-9	2.16e-8
ENSMUSG00000115767	1.77	4.38e-06	1.74e-05
Slc39a6	1.77	3.08e-30	7.52e-29
ENSMUSG00000115896	1.77	0.00434	0.0109
Cldn12	1.76	1.51e-10	9.57e-10
Sfmbt1	1.76	4.36e-32	1.17e-30
BC085271	1.76	0.00833	0.0198
Acat3	1.76	0.00119	0.00331
Apex1	1.76	5.61e-32	1.51e-30
Aatf	1.76	1.07e-37	3.73e-36
Tarbp1	1.76	4.78e-26	9.13e-25
Mettl13	1.76	4.73e-34	1.38e-32
Vmn2r84	1.76	7.47e-16	7.37e-15
Arhgef3	1.75	2.77e-35	8.57e-34
Tmem170b	1.75	4.45e-30	1.08e-28
Begain	1.75	4.69e-10	2.83e-9
Dph2	1.75	6.79e-27	1.36e-25
Gm37008	1.75	0.00501	0.0124
Rnft1	1.75	9.64e-29	2.15e-27
Pin1	1.75	8.91e-31	2.23e-29
Cdyl2	1.75	5.35e-29	1.21e-27
Gm23547	1.75	0.00207	0.00556
Supv3l1	1.75	1.96e-35	6.11e-34
Ints2	1.75	2.06e-23	3.37e-22
Creb3l2	1.75	1.14e-18	1.38e-17
Ccdc137	1.75	2.91e-24	5e-23
Rlim	1.75	2.48e-30	6.1e-29
Foxred2	1.74	5.3e-18	6.14e-17
Nsun6	1.74	1.53e-22	2.38e-21
Ap1s3	1.74	1e-22	1.58e-21
Maoa	1.74	3.65e-05	0.000128
Gm8141	1.74	0.00334	0.0086
ENSMUSG00000117050	1.74	0.00426	0.0107
Tspan5	1.74	8.93e-24	1.49e-22
Gm37510	1.74	0.0123	0.0281
Mrpl50	1.74	1.92e-25	3.53e-24
Snrpa	1.74	2.76e-31	7.19e-30
Far1os	1.74	0.00109	0.00306
Gm45235	1.74	6.41e-10	3.83e-9
Tcerg1	1.74	2.36e-18	2.79e-17
Gm6305	1.74	0.0109	0.0253
Fzd3	1.73	0.00331	0.00853
Fastkd2	1.73	3.02e-29	6.92e-28
Smarcc1	1.73	7.96e-24	1.34e-22
A430110L20Rik	1.73	0.0012	0.00336
Yars2	1.73	6.36e-33	1.77e-31
Bach2it1	1.73	4.5e-10	2.72e-9
Mak16	1.73	2.03e-33	5.77e-32
Bop1	1.73	4.41e-29	1e-27
Slc7a6	1.73	8.11e-29	1.82e-27
Srfbp1	1.73	7.79e-34	2.26e-32
Dus4l	1.73	1.7e-19	2.17e-18
Rapsn	1.73	0.0065	0.0158
Gm22478	1.73	0.000407	0.00123
Ero1l	1.73	7.98e-36	2.52e-34
Ppp1r14b	1.73	9.36e-20	1.22e-18
Stard13	1.73	0.0136	0.0308
Tmed5	1.72	2.11e-38	7.6e-37
Cops7a	1.72	1.14e-22	1.79e-21
Phb	1.72	3.67e-20	4.9e-19
Rab39b	1.72	0.016	0.0354
Canx	1.72	2.23e-30	5.51e-29
Gng12	1.72	5.91e-30	1.41e-28
Nphp4	1.72	9.56e-06	3.63e-05
Gm25492	1.72	0.00478	0.0119
Prmt7	1.72	1.87e-31	4.9e-30
AI662270	1.72	6.76e-21	9.5e-20
3110070M22Rik	1.72	0.000778	0.00225
Gm2237	1.72	0.00167	0.00456
Mgat5	1.71	1.22e-18	1.48e-17
Ago2	1.71	1.78e-26	3.48e-25
E2f3	1.71	4.75e-20	6.31e-19
Gm15210	1.71	5.32e-8	2.61e-7
Pcna-ps2	1.71	0.00045	0.00135
Fndc3b	1.71	7.76e-8	3.75e-7
Jagn1	1.71	4.25e-15	3.94e-14
Gm26549	1.71	6.9e-05	0.000233
ENSMUSG00000116739	1.71	0.0039	0.00986
Stip1	1.71	5.62e-29	1.27e-27
4930512P04Rik	1.71	0.0109	0.0252
Gm13840	1.71	0.000113	0.000371
Ppfibp1	1.71	1.2e-17	1.36e-16
C920009B18Rik	1.7	7.19e-27	1.44e-25
Gm35315	1.7	3.26e-11	2.19e-10
Pprc1	1.7	3.07e-18	3.61e-17
Tbl2	1.7	1.59e-36	5.18e-35
Lgalsl	1.7	8.21e-15	7.45e-14
Mrps2	1.7	3.39e-24	5.81e-23
Slc1a4	1.7	2.5e-10	1.55e-9
Psmd1	1.7	2.57e-33	7.28e-32
Abce1	1.7	6.31e-37	2.1e-35
Gnaq	1.7	2.26e-13	1.83e-12
Rps27l	1.7	3.38e-13	2.7e-12
Noc2l	1.7	1.78e-32	4.84e-31
Twistnb	1.7	1.3e-37	4.49e-36
Lekr1	1.7	0.000123	0.000402
Dlgap1	1.7	0.00614	0.015
Vwa5b2	1.7	0.0129	0.0293
Carm1	1.7	7.73e-28	1.66e-26
Gm37352	1.7	0.00035	0.00107
Kpna1	1.7	9.45e-34	2.73e-32
ENSMUSG00000114019	1.7	0.00648	0.0158
Scg2	1.7	0.00628	0.0153
Snhg17	1.69	2.86e-10	1.76e-9
2010001K21Rik	1.69	0.00561	0.0138
Ing5	1.69	8.44e-30	1.99e-28
4632404H12Rik	1.69	3.84e-15	3.58e-14
Larp1	1.69	3.73e-16	3.78e-15
Yrdc	1.69	2.57e-25	4.69e-24
Creld2	1.69	1.08e-14	9.68e-14
Nefh	1.69	7.35e-9	3.95e-8
Reep1	1.69	0.00233	0.00619
Runx1	1.69	2.8e-26	5.42e-25
Gm9892	1.69	3.7e-9	2.05e-8
Gm15558	1.69	0.0145	0.0325
ENSMUSG00000115662	1.69	0.000218	0.000686
Sde2	1.69	9.83e-29	2.19e-27
ENSMUSG00000117771	1.69	0.00293	0.00764
Traj25	1.69	0.0157	0.035
Amigo1	1.69	8.27e-18	9.5e-17
Maff	1.68	0.00638	0.0155
Myo1d	1.68	1.08e-8	5.69e-8
Cd27	1.68	6.94e-26	1.31e-24
Ddx18	1.68	3.93e-34	1.16e-32
Eprs	1.68	2.56e-20	3.47e-19
Gm16091	1.68	3.98e-8	1.98e-7
Eif4a1	1.68	7.39e-30	1.76e-28
Ikbkap	1.68	9.08e-31	2.27e-29
Gm12696	1.68	0.00106	0.00299
Gm6210	1.68	3.69e-7	1.66e-06
Tomm5	1.68	2.03e-11	1.4e-10
Gm15604	1.68	0.00709	0.0171
Socs1	1.68	2.93e-16	2.99e-15
Ext1	1.68	2.15e-28	4.74e-27
Gm18988	1.68	0.00679	0.0165
2310010J17Rik	1.67	3.65e-11	2.45e-10
Gm2065	1.67	0.0172	0.0378
St13	1.67	6.29e-27	1.26e-25
Gm44143	1.67	0.00555	0.0137
Fam160a1	1.67	0.00105	0.00298
Rbm34	1.67	6.35e-37	2.11e-35
Gm16425	1.67	0.0137	0.031
Gm43172	1.67	0.000286	0.000883
Rpl27	1.67	2.88e-30	7.05e-29
Pgk1	1.67	6.72e-12	4.81e-11
Syce2	1.67	5.02e-14	4.3e-13
Il17rc	1.67	0.00663	0.0161
ENSMUSG00000116564	1.67	1.35e-28	2.98e-27
Spryd4	1.67	6.11e-18	7.06e-17
Kcnj14	1.67	0.0151	0.0336
Thumpd1	1.67	5.42e-30	1.3e-28
ENSMUSG00000114603	1.67	0.00137	0.00378
Map9	1.66	8.83e-05	0.000294
Mllt1	1.66	1.22e-25	2.28e-24
Pabpc4	1.66	8.53e-31	2.14e-29
Aars	1.66	2.06e-24	3.56e-23
Pycrl	1.66	4.65e-21	6.6e-20
Pomt2	1.66	1.24e-17	1.41e-16
Ccdc50	1.66	2e-19	2.53e-18
Kti12	1.66	3.38e-17	3.74e-16
Tacc2	1.66	3.36e-23	5.42e-22
RP23-402F24.3	1.66	0.00863	0.0205
Gm37296	1.66	0.0135	0.0304
Erf	1.66	1.62e-27	3.4e-26
Necap1	1.66	1.95e-27	4.06e-26
Gm36989	1.66	6.14e-7	2.68e-06
Gm9531	1.66	0.00188	0.00509
Rpn1	1.66	1.02e-19	1.32e-18
Tgfb1	1.66	3.2e-20	4.31e-19
Cct8	1.66	5.27e-29	1.2e-27
Nars	1.65	1.65e-30	4.08e-29
Fam60a	1.65	7.39e-12	5.28e-11
Tnip3	1.65	0.00248	0.00654
Ampd2	1.65	6.22e-24	1.05e-22
Gart	1.65	1.44e-29	3.36e-28
Rbm19	1.65	1.28e-19	1.66e-18
Col18a1	1.65	1.11e-06	4.71e-06
Rps12-ps26	1.65	0.00272	0.00713
Insig1	1.65	1.6e-20	2.19e-19
Rdh13	1.65	3.33e-17	3.68e-16
Atp2b1	1.65	1.69e-25	3.13e-24
Gm12185	1.65	0.000175	0.000558
Sap30	1.65	9.4e-16	9.2e-15
Ankrd46	1.65	1.2e-31	3.18e-30
Gm26631	1.65	0.0026	0.00684
Uck2	1.65	8.34e-34	2.42e-32
Gm29668	1.64	0.00694	0.0168
Rrn3	1.64	1.15e-32	3.18e-31
1810032O08Rik	1.64	4.31e-7	1.92e-06
Col6a2	1.64	0.00797	0.019
Slc25a15	1.64	6.18e-31	1.57e-29
A930011G23Rik	1.64	0.00415	0.0105
Ric1	1.64	2.84e-22	4.33e-21
Tada2a	1.64	4.09e-21	5.82e-20
Gm11953	1.64	0.00524	0.013
Hnrnpab	1.64	5.3e-25	9.5e-24
ENSMUSG00000112105	1.64	0.000261	0.000815
Malt1	1.64	6.38e-17	6.86e-16
Ubxn2a	1.64	1.57e-23	2.59e-22
Tmem201	1.64	6.8e-22	1.01e-20
Crls1	1.64	5.55e-25	9.95e-24
Gm9027	1.63	0.00774	0.0185
Slc6a8	1.63	0.000196	0.00062
Cltc	1.63	1.09e-31	2.9e-30
Plod2	1.63	4.84e-05	0.000167
Gm14681	1.63	2.27e-18	2.7e-17
Gm45493	1.63	0.00226	0.00602
Arhgef9	1.63	3.02e-8	1.52e-7
Gm44878	1.63	0.0152	0.0338
Xpo4	1.63	4.51e-30	1.09e-28
Snord88c	1.63	0.00393	0.00995
B4galnt3	1.63	0.00915	0.0215
2010204K13Rik	1.63	2.67e-12	1.98e-11
Il5	1.63	0.00816	0.0194
Ndnf	1.63	1.2e-05	4.51e-05
Uhrf1bp1	1.63	9.81e-10	5.75e-9
Pank3	1.63	3.17e-34	9.37e-33
Raph1	1.63	3.87e-13	3.07e-12
Ipcef1	1.63	1.9e-24	3.3e-23
Hdc	1.63	2.57e-10	1.59e-9
Gm12039	1.63	0.00732	0.0176
Tcp1	1.63	8.8e-27	1.75e-25
Gm15559	1.62	2.81e-06	1.14e-05
Pvt1	1.62	4.21e-11	2.81e-10
Naa15	1.62	9.4e-24	1.57e-22
Opn3	1.62	0.000193	0.000613
Hmgcs1	1.62	5.59e-17	6.03e-16
Mrps18b	1.62	1.64e-24	2.85e-23
Bmpr2	1.62	5.73e-16	5.71e-15
Ilf3	1.62	3.13e-27	6.43e-26
Scn5a	1.62	0.0143	0.0321
Zdhhc21	1.62	1.37e-26	2.7e-25
Slc39a10	1.62	1.23e-20	1.69e-19
Tomm70a	1.62	1.94e-31	5.09e-30
Gm4535	1.62	0.00867	0.0205
Usp50	1.62	0.00356	0.0091
Ahcyl1	1.62	1.26e-34	3.78e-33
Slc35a4	1.61	3.78e-18	4.43e-17
Galnt3	1.61	7.61e-7	3.29e-06
2900005J15Rik	1.61	2.91e-05	0.000103
Plscr1	1.61	1.72e-7	8.02e-7
Foxp4	1.61	1.31e-19	1.69e-18
Mir22hg	1.61	8.89e-7	3.81e-06
Trmt6	1.61	2.87e-33	8.13e-32
ENSMUSG00000115210	1.61	0.0181	0.0396
Gspt1	1.61	7.17e-25	1.27e-23
Gm43980	1.61	1.89e-7	8.74e-7
Chd1	1.61	7.77e-14	6.55e-13
Pelp1	1.61	6.21e-22	9.24e-21
Epn2	1.61	1.77e-06	7.32e-06
Abi2	1.61	8.14e-17	8.72e-16
Npas2	1.61	4.62e-7	2.05e-06
Mgll	1.61	3.19e-05	0.000113
Nup54	1.61	1.17e-24	2.05e-23
Cacybp	1.61	1.5e-23	2.48e-22
Plk2	1.61	0.00303	0.00786
Il12rb1	1.6	1.64e-7	7.68e-7
6820402A03Rik	1.6	0.012	0.0276
Wdr61	1.6	2.47e-21	3.57e-20
Larp7	1.6	4.2e-27	8.57e-26
Bcl6b	1.6	0.014	0.0316
Pinx1	1.6	2.89e-24	4.97e-23
Tra2a	1.6	1.66e-19	2.12e-18
Nom1	1.6	2.82e-27	5.81e-26
Elp5	1.6	5.93e-19	7.31e-18
Eif6	1.6	4.81e-16	4.84e-15
Nmd3	1.6	3.39e-34	1e-32
Gm16008	1.6	0.00289	0.00753
Csf2	1.6	0.00133	0.00368
Bspry	1.6	4.23e-05	0.000148
Nol8	1.6	3.13e-16	3.2e-15
Gm13807	1.59	1.88e-7	8.74e-7
Gm37144	1.59	0.000776	0.00224
Mettl16	1.59	2.89e-31	7.49e-30
Ankrd52	1.59	1.34e-15	1.29e-14
Fkbp1a	1.59	1.68e-20	2.3e-19
Wars	1.59	1.15e-29	2.69e-28
Ercc8	1.59	2.54e-25	4.63e-24
Rgs9	1.59	0.0144	0.0323
Clptm1l	1.59	6.74e-25	1.2e-23
Bmi1	1.59	6.76e-25	1.2e-23
Casp3	1.59	2.86e-22	4.36e-21
Prmt1	1.59	4.22e-27	8.6e-26
Slmo2	1.59	1.36e-33	3.87e-32
Ifrd1	1.59	8.24e-29	1.84e-27
Kdelr2	1.59	1.77e-18	2.13e-17
Gm5732	1.59	0.00222	0.00592
Spin2c	1.59	6.27e-14	5.33e-13
Ociad2	1.59	0.0186	0.0406
RP24-212I6.2	1.59	0.0213	0.0457
Cetn4	1.59	0.0103	0.024
Eif2s2	1.58	7.67e-34	2.23e-32
Rpp14	1.58	8.3e-20	1.09e-18
Dolk	1.58	3.22e-10	1.98e-9
1700092M07Rik	1.58	0.00273	0.00715
Fam131b	1.58	0.015	0.0334
Syngr2	1.58	2.22e-15	2.11e-14
Ect2l	1.58	0.000411	0.00124
Lancl3	1.58	0.0112	0.0258
Gm9929	1.58	0.000106	0.000349
Gm16229	1.58	0.0194	0.042
Gm13509	1.58	1.09e-9	6.34e-9
Ybx1	1.58	1.84e-20	2.51e-19
Slc20a2	1.58	2.21e-15	2.1e-14
Rabggtb	1.57	1.03e-20	1.42e-19
ENSMUSG00000117634	1.57	5.92e-05	0.000202
Vmn2r96	1.57	4.59e-7	2.04e-06
Gm28192	1.57	2.53e-05	9.11e-05
Gm43679	1.57	0.000193	0.000614
Wdr4	1.57	1.42e-25	2.62e-24
Gm17435	1.57	4.61e-13	3.64e-12
Uxs1	1.57	3.3e-20	4.42e-19
Mydgf	1.57	1.13e-26	2.25e-25
Plcxd2	1.56	6.5e-15	5.94e-14
Eif1ad	1.56	1.27e-22	1.99e-21
Arf3	1.56	1.78e-19	2.26e-18
Smad3	1.56	1.44e-18	1.74e-17
Rasa2	1.56	4.02e-21	5.73e-20
Gm20712	1.56	0.000114	0.000374
Tmem33	1.56	2.94e-22	4.46e-21
Idh3a	1.56	6.79e-25	1.21e-23
Hgh1	1.56	2.34e-22	3.59e-21
Adm	1.56	0.00224	0.00597
Yars	1.56	5.77e-25	1.03e-23
Hirip3	1.56	2.45e-11	1.67e-10
Fbxw11	1.56	8.49e-30	2e-28
Nufip1	1.56	1.11e-29	2.59e-28
Gm4540	1.56	0.000335	0.00103
Gm7236	1.55	0.0212	0.0455
Snora41	1.55	0.000159	0.000509
Eno2	1.55	1.46e-05	5.41e-05
Gm7389	1.55	0.00643	0.0157
Ccdc58	1.55	6.93e-21	9.73e-20
Syt14	1.55	0.0083	0.0197
Gm10550	1.55	0.0167	0.0369
Aacs	1.55	2.79e-16	2.86e-15
Mecr	1.55	1.14e-15	1.1e-14
Cct7	1.55	3.57e-23	5.74e-22
Fstl4	1.55	0.0195	0.0423
Klf16	1.55	1.35e-19	1.74e-18
Adora2b	1.55	0.0121	0.0277
1110038B12Rik	1.55	2.53e-21	3.66e-20
Strap	1.55	3.36e-23	5.42e-22
Uap1	1.55	6.66e-26	1.26e-24
Arv1	1.55	1.09e-13	9.1e-13
Armc6	1.55	1.3e-11	9.06e-11
Ak6	1.55	7.24e-21	1.02e-19
Jph3	1.55	0.0228	0.0486
Gm7984	1.54	0.0216	0.0464
Gm5913	1.54	1.06e-05	4e-05
Cep83	1.54	4.88e-14	4.18e-13
Lrpprc	1.54	8.31e-28	1.78e-26
Nop14	1.54	1.88e-22	2.9e-21
Ndufa12	1.54	1.2e-13	9.98e-13
Creld1	1.54	5.67e-16	5.66e-15
ENSMUSG00000117721	1.54	0.0115	0.0263
Gm15384	1.54	0.0115	0.0263
Gm4799	1.54	0.00038	0.00116
Gm2223	1.54	0.00563	0.0138
Gmfb	1.54	2.5e-16	2.57e-15
Otud4	1.54	1.19e-23	1.98e-22
Gm22107	1.54	0.00794	0.019
Gm5391	1.54	0.0127	0.029
Runx2	1.54	4.54e-10	2.75e-9
Gm45001	1.54	1.09e-05	4.1e-05
Snhg15	1.54	2.89e-8	1.46e-7
Plagl2	1.54	8.22e-30	1.94e-28
Mdn1	1.54	0.00111	0.00312
Slc30a4	1.54	7.23e-8	3.5e-7
Ddx10	1.54	6.91e-24	1.16e-22
Nectin1	1.54	0.00108	0.00303
Ruvbl2	1.54	5.79e-24	9.83e-23
Tnfrsf8	1.54	0.00486	0.0121
Arf4	1.54	1.09e-17	1.25e-16
Ankrd13b	1.53	7.9e-18	9.1e-17
Sult4a1	1.53	0.011	0.0255
Rbmxl1	1.53	1.78e-14	1.57e-13
Psmd7	1.53	5.76e-26	1.09e-24
Purb	1.53	6.18e-29	1.39e-27
Metap1	1.53	1.88e-31	4.92e-30
Pigw	1.53	1.39e-20	1.91e-19
Gtf2e1	1.53	1.25e-17	1.41e-16
Hdgfrp3	1.53	1.73e-18	2.08e-17
Gm45010	1.53	2.18e-05	7.89e-05
Gm44067	1.53	8.44e-06	3.23e-05
Otud6b	1.53	4.49e-27	9.15e-26
Alg13	1.53	6.55e-18	7.55e-17
Aar2	1.53	1.69e-11	1.17e-10
Gm27326	1.53	0.00271	0.00711
Gnl1	1.53	6.59e-23	1.05e-21
Slc25a13	1.53	5.1e-8	2.51e-7
Gm43460	1.53	4.62e-11	3.07e-10
Bcap29	1.53	6.66e-23	1.06e-21
Gm28496	1.53	0.00991	0.0232
Cdk5r1	1.53	8.72e-11	5.65e-10
Nudt5	1.53	7.07e-21	9.92e-20
2210412B16Rik	1.53	0.0226	0.0483
Camta1	1.53	3.8e-15	3.54e-14
Acer3	1.53	6.25e-19	7.7e-18
Eaf1	1.53	4.03e-28	8.73e-27
Sept2	1.53	1.31e-06	5.5e-06
Dgkh	1.52	8.6e-13	6.63e-12
Prrt3	1.52	0.000453	0.00136
Gm26448	1.52	0.00161	0.00441
Eml4	1.52	1.54e-19	1.96e-18
Slc25a47	1.52	8.83e-06	3.37e-05
Gm10039	1.52	0.00436	0.0109
Pfdn2	1.52	4.77e-26	9.12e-25
Psmd12	1.52	2.24e-24	3.88e-23
Gfm1	1.52	1.96e-27	4.07e-26
Sik2	1.52	2.45e-15	2.32e-14
A430027C01Rik	1.52	0.0147	0.0329
Nup155	1.52	1.81e-22	2.79e-21
Farsb	1.52	1.04e-22	1.63e-21
Irak1bp1	1.52	0.0058	0.0142
Cfap54	1.52	0.0137	0.031
Gm43767	1.52	0.0131	0.0297
Zranb2	1.51	4.31e-25	7.78e-24
Dnajc11	1.51	2.25e-24	3.89e-23
G3bp1	1.51	3.61e-29	8.24e-28
Top1mt	1.51	2.46e-14	2.16e-13
Mapk11	1.51	4.24e-23	6.79e-22
Sco1	1.51	6.79e-23	1.08e-21
Ptges3	1.51	6.73e-13	5.24e-12
Pigm	1.51	4.19e-22	6.29e-21
Npm1	1.51	3.17e-32	8.59e-31
Carnmt1	1.51	1.12e-12	8.56e-12
Mogs	1.51	1.75e-20	2.39e-19
Golt1b	1.51	2.04e-20	2.78e-19
Sept7	1.51	2.87e-26	5.55e-25
Calr	1.51	6.63e-19	8.15e-18
Imp4	1.51	2.56e-32	6.96e-31
Nup93	1.51	2.36e-23	3.84e-22
Rbbp7	1.5	3.96e-21	5.66e-20
Serpine1	1.5	0.0166	0.0365
Wdr74	1.5	1.61e-27	3.38e-26
Serbp1	1.5	4.18e-28	9.03e-27
Mrpl12	1.5	8.41e-18	9.64e-17
Gadd45g	1.5	4.87e-13	3.83e-12
Adam19	1.5	3.08e-11	2.08e-10
Cenpv	1.5	2.57e-7	1.17e-06
Lzic	1.5	1.8e-21	2.63e-20
Cd28	1.5	1.4e-17	1.57e-16
Ube2g2	1.5	4.06e-22	6.11e-21
Zdhhc6	1.49	3.26e-20	4.37e-19
Hars	1.49	2.42e-22	3.71e-21
Itpkc	1.49	1.03e-16	1.09e-15
Clpp	1.49	4e-18	4.68e-17
Qtrt1	1.49	4.36e-17	4.77e-16
Rrp8	1.49	1.78e-24	3.09e-23
Ifng	1.49	0.000677	0.00198
Katnbl1	1.49	1.32e-17	1.49e-16
Sgsm3	1.49	3.9e-17	4.28e-16
Pls1	1.49	0.0167	0.0367
Bzw1	1.49	3.86e-22	5.82e-21
Casp4	1.49	2.81e-7	1.28e-06
Sh3d21	1.49	0.00172	0.00467
Gpr89	1.48	6.12e-24	1.03e-22
Zeb2	1.48	9.18e-10	5.4e-9
2410016O06Rik	1.48	4.36e-19	5.41e-18
Cbll1	1.48	1.59e-18	1.91e-17
Gm30214	1.48	0.0217	0.0466
Krr1	1.48	1.57e-22	2.44e-21
Gm16314	1.48	9e-12	6.38e-11
Rpl23a	1.48	0.00783	0.0187
Srsf1	1.48	1.74e-13	1.43e-12
Gm15694	1.48	0.00528	0.0131
Gm9825	1.48	0.00935	0.022
Gm42979	1.48	0.00053	0.00157
Rnps1	1.48	1.89e-26	3.7e-25
Anp32b	1.48	9.23e-27	1.84e-25
Kcnc3	1.48	0.0179	0.0391
Hcn3	1.47	2.65e-06	1.07e-05
Gbp2	1.47	0.00341	0.00876
Kansl1l	1.47	8.39e-13	6.48e-12
Zmpste24	1.47	2.13e-22	3.28e-21
Psmd11	1.47	2.35e-26	4.58e-25
Pcdhgb5	1.47	0.00111	0.00312
Mrpl16	1.47	3.11e-14	2.71e-13
Ppp1r11	1.47	3.18e-16	3.24e-15
Lcp1	1.47	9.36e-24	1.56e-22
Erlin1	1.47	2.54e-19	3.19e-18
Sf3b3	1.47	3.26e-26	6.29e-25
Dnajb11	1.47	2.56e-22	3.92e-21
Tut1	1.47	5.3e-20	7.03e-19
Isyna1	1.47	3.09e-20	4.16e-19
Rnf4	1.47	1.45e-25	2.69e-24
Tg	1.47	0.00119	0.00332
Txnl1	1.47	5.03e-23	8.05e-22
Cldnd1	1.47	1.83e-17	2.05e-16
Gars	1.47	3.47e-26	6.69e-25
Gm14549	1.46	0.00321	0.00829
Usp36	1.46	5.41e-16	5.41e-15
Exosc2	1.46	1.82e-25	3.34e-24
Eif5a2	1.46	2.7e-15	2.55e-14
Il22	1.46	0.0128	0.0292
Fndc8	1.46	0.0152	0.0339
Top1	1.46	5.42e-15	4.99e-14
Cyb5d1	1.46	2.43e-8	1.23e-7
Gm17098	1.46	0.0154	0.0344
Lpgat1	1.46	1.9e-19	2.4e-18
Xirp1	1.46	0.0155	0.0344
Mad2l2	1.46	1.41e-16	1.48e-15
Eif3j2	1.46	0.000919	0.00262
Elac2	1.46	2.14e-24	3.7e-23
Eif3c	1.46	2.35e-24	4.05e-23
RP23-462D5.5	1.46	0.0192	0.0417
Nucks1	1.46	8e-21	1.12e-19
ENSMUSG00000114369	1.46	0.000283	0.000875
Pycr1	1.46	9.65e-06	3.66e-05
Chka	1.46	6.69e-15	6.1e-14
Eif5b	1.45	1.15e-13	9.58e-13
Mthfd2	1.45	5.61e-27	1.14e-25
Tpm4	1.45	1.48e-24	2.59e-23
Cops7b	1.45	4.94e-15	4.56e-14
Impdh2	1.45	7.37e-21	1.03e-19
Gps1	1.45	3.26e-15	3.06e-14
Ldha	1.45	3.61e-16	3.66e-15
Ttc27	1.45	1.05e-22	1.64e-21
Zwint	1.45	5.43e-22	8.1e-21
Nup205	1.45	7.73e-27	1.54e-25
Wdr5	1.45	3.9e-28	8.46e-27
Abhd17c	1.45	8.23e-18	9.45e-17
Atp5g1	1.45	1.55e-7	7.25e-7
Mtdh	1.45	5.39e-26	1.02e-24
Glrx3	1.45	1.28e-20	1.77e-19
Dnlz	1.45	6.65e-20	8.78e-19
ENSMUSG00000114054	1.45	0.0168	0.037
Rbm24	1.45	0.0109	0.0252
Mettl2	1.44	1.72e-16	1.8e-15
AW209491	1.44	1.56e-10	9.86e-10
Metap2	1.44	6.78e-27	1.36e-25
Dcaf13	1.44	1.37e-24	2.39e-23
Tmem168	1.44	2.5e-13	2.02e-12
Txn2	1.44	1.1e-15	1.07e-14
Srprb	1.44	4.12e-18	4.81e-17
Gm14260	1.44	0.0166	0.0366
1700069B07Rik	1.44	0.0166	0.0366
Eif1ax	1.44	2.51e-20	3.41e-19
Gm37305	1.44	4.2e-15	3.9e-14
BC024978	1.44	9.69e-14	8.12e-13
Gm10557	1.44	1.79e-05	6.55e-05
Phb2	1.44	2.77e-18	3.28e-17
B230354K17Rik	1.44	9.82e-10	5.75e-9
Mafk	1.43	6.24e-15	5.7e-14
Ptar1	1.43	8.6e-19	1.05e-17
Pcgf6	1.43	1.79e-20	2.44e-19
Rbm4	1.43	1.53e-14	1.36e-13
Hspe1	1.43	1.29e-10	8.26e-10
Slc23a2	1.43	7.46e-22	1.11e-20
Baz1a	1.43	2.61e-13	2.1e-12
Gm12167	1.43	0.0127	0.0289
Abcc1	1.43	4.22e-15	3.92e-14
Eif3d	1.43	1.3e-25	2.41e-24
Gan	1.43	3.92e-11	2.63e-10
Hsp90b1	1.43	3.12e-18	3.67e-17
Gm26457	1.43	0.00798	0.0191
Gm15294	1.43	0.0193	0.0419
Tbc1d12	1.43	5.67e-8	2.78e-7
Camk2d	1.43	3.62e-24	6.18e-23
1700028J19Rik	1.43	0.000189	0.000601
Mrpl47	1.43	2.19e-18	2.61e-17
Surf2	1.43	5.1e-18	5.91e-17
Cnih2	1.43	0.000772	0.00223
Kcnd1	1.42	0.00764	0.0183
Epcam	1.42	1.61e-9	9.2e-9
Yipf6	1.42	1.07e-15	1.05e-14
Trav8d-2	1.42	2.77e-05	9.91e-05
Atg9b	1.42	1e-06	4.27e-06
Angptl4	1.42	2.72e-7	1.24e-06
Lsg1	1.42	1.03e-24	1.82e-23
Ctu2	1.42	8.56e-21	1.2e-19
Snord32a	1.42	0.00158	0.00432
Hspa1l	1.42	0.0194	0.042
Dusp22	1.42	3.08e-11	2.08e-10
Mrpl20	1.42	2.83e-18	3.35e-17
Gm26626	1.42	0.0153	0.0342
Gm17484	1.42	0.0194	0.0421
Btbd9	1.42	5.82e-21	8.2e-20
Nup133	1.42	3.4e-23	5.48e-22
Abcb1b	1.42	2.19e-16	2.27e-15
Dnajc1	1.42	6.24e-16	6.2e-15
Smarca5	1.42	7.19e-22	1.07e-20
Vmp1	1.42	3.58e-18	4.2e-17
ENSMUSG00000112280	1.42	0.0138	0.0312
Mrpl15	1.42	9.09e-23	1.43e-21
Cd82	1.41	2.11e-17	2.36e-16
Lhfpl2	1.41	0.0135	0.0306
Gm11516	1.41	0.015	0.0335
2700097O09Rik	1.41	1.28e-12	9.74e-12
Gtf3c4	1.41	1.66e-23	2.74e-22
Sar1a	1.41	2.64e-17	2.94e-16
Adsl	1.41	6.24e-24	1.05e-22
Thoc1	1.41	1.44e-19	1.85e-18
Gm37733	1.41	0.0173	0.038
Gm8355	1.41	0.0215	0.0462
Gm11675	1.41	0.000627	0.00184
1810022K09Rik	1.41	3.4e-19	4.24e-18
Papd7	1.41	1.27e-19	1.64e-18
Simc1	1.41	1.65e-8	8.54e-8
Bag5	1.4	1.17e-17	1.33e-16
Psmb2	1.4	3.13e-16	3.2e-15
2810004N23Rik	1.4	2.28e-23	3.72e-22
Gm44199	1.4	0.000866	0.00248
Pphln1	1.4	1.42e-23	2.36e-22
Mmachc	1.4	1.88e-13	1.54e-12
Gm7666	1.4	0.00246	0.00651
Pspc1	1.4	1.46e-23	2.42e-22
Rhbdl3	1.4	1.9e-05	6.92e-05
Cyp20a1	1.4	9.43e-14	7.92e-13
Sphk1	1.4	0.00416	0.0105
Mob1b	1.4	3.46e-17	3.83e-16
Gm43375	1.4	8.07e-05	0.00027
Acaca	1.4	4.99e-10	3.01e-9
Gm8326	1.4	0.000207	0.000655
Zc3h15	1.4	1.12e-27	2.37e-26
Sf3b4	1.4	8.88e-16	8.72e-15
Tsen2	1.39	2.22e-16	2.3e-15
Rnf219	1.39	1.88e-18	2.25e-17
Gm5560	1.39	6.9e-05	0.000233
Ddx27	1.39	1.05e-20	1.46e-19
ENSMUSG00000112907	1.39	1.43e-05	5.31e-05
Psmc5	1.39	4.5e-19	5.59e-18
Fyn	1.39	1.44e-26	2.84e-25
Aasdhppt	1.39	3.88e-21	5.54e-20
Tmem11	1.39	4.88e-17	5.3e-16
Dnttip2	1.39	5.57e-25	9.96e-24
RP24-131G14.10	1.39	0.00929	0.0218
Thap4	1.39	5.67e-16	5.66e-15
Gm996	1.39	0.0012	0.00336
Fam124b	1.39	7.28e-05	0.000246
Dhx37	1.39	4.83e-13	3.8e-12
Ciapin1	1.39	6.52e-26	1.23e-24
Bccip	1.39	1.63e-19	2.08e-18
Bbs12	1.39	4.93e-10	2.97e-9
Surf6	1.39	1.49e-22	2.32e-21
Lars	1.39	1.12e-22	1.75e-21
Crlf2	1.39	7.85e-16	7.73e-15
Pdxk	1.39	1.03e-15	1.01e-14
Prpf3	1.39	8.31e-20	1.09e-18
Pdap1	1.39	5.29e-25	9.5e-24
Nmt2	1.39	7.36e-20	9.7e-19
Chd3os	1.38	1.38e-7	6.47e-7
Sec61a1	1.38	8.93e-21	1.25e-19
Spag1	1.38	1.47e-05	5.43e-05
Slc25a5	1.38	9.38e-16	9.18e-15
Smn1	1.38	5.58e-18	6.46e-17
Srsf10	1.38	3.75e-27	7.67e-26
Gpn1	1.38	3.99e-22	6.01e-21
Skil	1.38	3.07e-22	4.65e-21
Gm9769	1.38	0.002	0.00538
Blmh	1.38	6.37e-17	6.85e-16
Tex10	1.38	1.14e-25	2.13e-24
Hus1	1.38	2e-20	2.73e-19
Psma7	1.38	4.94e-15	4.56e-14
Sidt2	1.38	3.47e-22	5.24e-21
Zc3h12c	1.38	0.00058	0.00171
Rwdd4a	1.38	8.28e-22	1.22e-20
Nme2	1.38	0.00629	0.0153
Ssr1	1.38	2.86e-21	4.12e-20
Armcx3	1.38	6.19e-06	2.41e-05
Hacd2	1.37	1.06e-10	6.82e-10
Tmem120b	1.37	2.1e-10	1.31e-9
Psma5	1.37	1.01e-12	7.75e-12
Coq3	1.37	1.45e-9	8.33e-9
Phlda3	1.37	0.000133	0.000432
Zfp397	1.37	1.05e-13	8.79e-13
Kcnq1ot1	1.37	1.64e-05	6.02e-05
Anp32e	1.37	5.61e-21	7.92e-20
Wbscr22	1.37	2.23e-20	3.03e-19
ENSMUSG00000114797	1.37	4.59e-20	6.11e-19
Pcna	1.37	1.04e-16	1.11e-15
9930120I10Rik	1.37	0.0122	0.0279
Egfl7	1.37	0.00262	0.0069
Gm12564	1.37	0.0214	0.046
Smim18	1.37	0.0224	0.0479
Cse1l	1.37	8.69e-26	1.63e-24
Ide	1.37	4.7e-9	2.58e-8
Slc12a2	1.37	2e-12	1.5e-11
Ankrd49	1.37	5.85e-14	4.98e-13
Casc4	1.36	2.55e-12	1.89e-11
Yif1b	1.36	1.12e-12	8.52e-12
Lrrc41	1.36	1.1e-14	9.84e-14
Gnpnat1	1.36	0.00685	0.0166
Ube2n-ps1	1.36	0.00336	0.00864
2310043M15Rik	1.36	0.0131	0.0297
Stau2	1.36	6.81e-06	2.64e-05
Emc6	1.36	4.65e-16	4.68e-15
Fastkd5	1.36	7.99e-17	8.55e-16
Polr2f	1.36	1.47e-13	1.22e-12
Rad23b	1.36	1.29e-21	1.9e-20
Dph1	1.36	2.21e-20	3.01e-19
Fam91a1	1.36	1.82e-18	2.18e-17
Lrig1	1.36	5.68e-11	3.74e-10
Ttc37	1.36	9.24e-17	9.84e-16
Hacd3	1.35	2.35e-13	1.9e-12
Ppp2r2a	1.35	2.51e-23	4.08e-22
Gpatch4	1.35	4.72e-17	5.14e-16
Psmc2	1.35	1.3e-19	1.67e-18
Gm9917	1.35	0.000557	0.00164
Gm13461	1.35	0.000205	0.000647
Nudc	1.35	4.15e-21	5.9e-20
Ccnt1	1.35	1.13e-20	1.56e-19
Fam207a	1.35	9.23e-19	1.13e-17
Cnbp	1.35	1.75e-22	2.72e-21
Agpat9	1.35	0.00429	0.0108
Mmp19	1.35	0.0201	0.0434
Rnf126	1.35	3.97e-23	6.38e-22
Magoh	1.35	2.18e-18	2.6e-17
Gm26770	1.35	9.07e-7	3.88e-06
Cbarp	1.35	5.47e-15	5.03e-14
Pus7l	1.35	3.63e-21	5.21e-20
Trmt5	1.35	2.69e-16	2.75e-15
Zfp704	1.35	0.00151	0.00413
Cul2	1.35	2.94e-20	3.97e-19
Hipk2	1.35	3.21e-8	1.61e-7
Hspbp1	1.34	1.09e-11	7.64e-11
Adat2	1.34	1.48e-13	1.22e-12
Wsb2	1.34	1.75e-18	2.1e-17
Gm44164	1.34	0.000308	0.000949
Gt(ROSA)26Sor	1.34	3.12e-14	2.71e-13
Sytl3	1.34	1.07e-06	4.53e-06
Oxsr1	1.34	1.91e-24	3.31e-23
Ptgfrn	1.34	1.5e-13	1.24e-12
Hmces	1.34	1.17e-12	8.93e-12
Pmaip1	1.34	1.21e-10	7.74e-10
Eif3g	1.34	1.76e-19	2.23e-18
Atf6	1.34	2.84e-12	2.1e-11
ENSMUSG00000112237	1.34	0.0122	0.0278
Gm9761	1.34	0.0209	0.0449
Slc35g1	1.34	1.71e-18	2.05e-17
Scn4a	1.34	0.00222	0.00591
Nob1	1.34	7.11e-21	9.97e-20
Ddx51	1.33	2.52e-13	2.04e-12
Usp10	1.33	2.08e-16	2.15e-15
1700086O06Rik	1.33	0.00191	0.00514
Plbd2	1.33	1.65e-16	1.72e-15
2700081O15Rik	1.33	4.07e-06	1.62e-05
Atp5g2	1.33	4.53e-05	0.000157
Rnf121	1.33	7.15e-16	7.07e-15
Il12rb2	1.33	0.000391	0.00119
Palld	1.33	0.000267	0.000832
Gm42568	1.33	0.0143	0.0322
Ube2a	1.33	8.28e-17	8.85e-16
Manf	1.33	3.99e-11	2.67e-10
Gm14270	1.33	0.0051	0.0126
Cdyl	1.33	8.21e-18	9.43e-17
Atf4	1.33	1.66e-20	2.26e-19
Leo1	1.33	1.22e-16	1.28e-15
Fus	1.33	7.94e-20	1.04e-18
Perp	1.33	0.0231	0.0492
Cd5	1.33	1.51e-21	2.21e-20
Gm11560	1.33	0.0163	0.036
Slc39a4	1.33	2.85e-10	1.76e-9
Rpl5	1.33	7.61e-7	3.29e-06
Gm43011	1.33	0.0037	0.00942
9430038I01Rik	1.33	4.18e-12	3.05e-11
Adam10	1.33	3.18e-22	4.81e-21
Gm5430	1.33	0.00543	0.0134
Exosc3	1.33	9.64e-14	8.08e-13
Coa7	1.32	3.89e-16	3.94e-15
Wdr46	1.32	1.36e-19	1.75e-18
ENSMUSG00000115965	1.32	0.0183	0.0401
Nus1	1.32	4.33e-22	6.5e-21
Llph	1.32	1.08e-16	1.14e-15
Cnksr3	1.32	9.27e-16	9.08e-15
Eif3l	1.32	6.2e-19	7.64e-18
Tspan6	1.32	1.01e-06	4.3e-06
Npm3	1.32	1.62e-16	1.69e-15
Fam133b	1.32	1.59e-16	1.66e-15
Smarcad1	1.32	9.83e-21	1.37e-19
Eif4g1	1.32	1.08e-15	1.05e-14
Crebzf	1.32	1.3e-19	1.67e-18
Xk	1.32	1.06e-06	4.52e-06
Ripk3	1.32	3.9e-17	4.29e-16
Xrcc5	1.32	2.71e-17	3.01e-16
Ggta1	1.31	7.58e-21	1.06e-19
Nup62	1.31	6.74e-17	7.24e-16
Rabep1	1.31	2.69e-13	2.17e-12
9130401M01Rik	1.31	0.000115	0.000378
Mrpl21	1.31	1.66e-15	1.6e-14
Aebp2	1.31	1.15e-21	1.7e-20
Cct2	1.31	9.82e-21	1.37e-19
ENSMUSG00000117621	1.31	2.67e-05	9.55e-05
9230111E07Rik	1.31	0.000779	0.00225
Lmbrd2	1.31	4.6e-7	2.04e-06
Gm6382	1.31	0.0227	0.0483
Phf5a	1.31	5.39e-15	4.96e-14
Thumpd3	1.31	7.85e-20	1.03e-18
Pom121	1.31	1.64e-15	1.58e-14
Tnpo1	1.31	1.03e-20	1.43e-19
Atp7b	1.31	0.01	0.0234
Tyw5	1.31	2.49e-12	1.85e-11
Taf7	1.31	8.01e-15	7.27e-14
Timm8b	1.31	1.68e-12	1.26e-11
Tgfbr1	1.31	1.02e-17	1.17e-16
Pecr	1.31	9.87e-10	5.78e-9
Prmt5	1.31	5.29e-17	5.71e-16
Pus1	1.31	2.28e-19	2.87e-18
ENSMUSG00000114251	1.31	0.012	0.0275
Fbxo30	1.31	1.93e-13	1.58e-12
Bid	1.31	7.03e-16	6.96e-15
Rpia	1.31	2.26e-18	2.69e-17
Stard3	1.31	5.34e-20	7.08e-19
Gm8337	1.31	0.00625	0.0152
Atp1a1	1.3	2e-19	2.53e-18
Nudt4	1.3	1.29e-19	1.67e-18
Usp14	1.3	5.48e-19	6.76e-18
Col4a3bp	1.3	2.02e-17	2.26e-16
Afg3l2	1.3	2.4e-21	3.48e-20
Bdp1	1.3	2.49e-06	1.01e-05
Atp6v0b	1.3	1.01e-14	9.09e-14
Zdhhc3	1.3	2.32e-21	3.37e-20
Gm10863	1.3	7.36e-05	0.000248
Ddx19a	1.3	1.17e-19	1.52e-18
Nasp	1.3	2.91e-22	4.42e-21
4930469K13Rik	1.3	0.00716	0.0173
4930479D17Rik	1.3	0.0203	0.0439
Actg1	1.3	4.43e-06	1.76e-05
Gm10167	1.3	4.94e-05	0.000171
Txnrd1	1.3	1.83e-22	2.82e-21
Gm9800	1.3	0.0116	0.0267
Prps1l3	1.3	1.3e-15	1.26e-14
Ubox5	1.3	7.29e-16	7.2e-15
Gm29666	1.3	0.00801	0.0191
4930520O04Rik	1.3	0.00775	0.0186
Snx9	1.3	7.85e-8	3.79e-7
Vps37a	1.3	2.9e-18	3.43e-17
Kmt5a	1.3	3.59e-16	3.64e-15
Nudcd1	1.29	6.08e-16	6.05e-15
Nup98	1.29	6.89e-16	6.83e-15
Gm9208	1.29	0.00651	0.0158
Mrps7	1.29	5.61e-16	5.61e-15
Caprin1	1.29	9.12e-23	1.44e-21
Sec13	1.29	4.08e-14	3.53e-13
Dohh	1.29	1.39e-10	8.87e-10
Sbno1	1.29	1.62e-15	1.56e-14
Srpr	1.29	1.47e-13	1.22e-12
Lamp2	1.29	5.8e-10	3.48e-9
Acsl3	1.29	9.41e-15	8.5e-14
Nap1l1	1.29	7.68e-20	1.01e-18
Ssbp4	1.29	3.94e-20	5.26e-19
Elavl1	1.29	1.13e-11	7.95e-11
Ptprc	1.29	1.98e-17	2.22e-16
Gm14494	1.29	3.4e-9	1.89e-8
Gm19040	1.29	0.0194	0.0421
Atl2	1.29	1.38e-18	1.67e-17
Gm12355	1.29	0.0192	0.0417
Ell2	1.28	9.24e-10	5.43e-9
U2af1	1.28	4e-10	2.43e-9
Gm8941	1.28	0.02	0.0433
Fh1	1.28	1.55e-11	1.07e-10
Gm15853	1.28	0.0109	0.0252
Reep3	1.28	4.42e-17	4.83e-16
Cdk4	1.28	2.35e-17	2.62e-16
Tm2d3	1.28	2.76e-12	2.04e-11
Slc12a4	1.28	7.89e-15	7.17e-14
Tmem238	1.28	0.00011	0.000361
Cops6	1.28	3.56e-13	2.84e-12
Ndufa5	1.28	3.04e-12	2.25e-11
Rangap1	1.28	2.97e-18	3.5e-17
Kpnb1	1.28	2.14e-21	3.1e-20
ENSMUSG00000115700	1.28	0.0229	0.0488
Tomm20	1.28	1.12e-15	1.09e-14
Cct5	1.28	4.52e-16	4.56e-15
Utp23	1.28	3.24e-12	2.39e-11
Gm14230	1.28	6.81e-9	3.67e-8
Col9a3	1.28	0.00568	0.0139
Slc25a22	1.28	4.86e-12	3.52e-11
Traj44	1.28	0.00101	0.00285
Cdk8	1.28	6.28e-15	5.73e-14
ENSMUSG00000109865	1.28	1.11e-14	9.93e-14
Cfdp1	1.27	2.73e-19	3.42e-18
Nampt	1.27	8.17e-18	9.4e-17
Sec61a2	1.27	1.65e-7	7.72e-7
Psmg2	1.27	5.54e-17	5.98e-16
Stx3	1.27	3.41e-7	1.54e-06
Cct4	1.27	4.35e-16	4.39e-15
AU019823	1.27	1.5e-17	1.69e-16
Wdr83os	1.27	5.75e-10	3.45e-9
Elovl1	1.27	2.78e-14	2.43e-13
Rnmt	1.27	3.05e-19	3.82e-18
Spopl	1.27	1.93e-15	1.84e-14
Iws1	1.27	1.27e-15	1.23e-14
Cited4	1.27	0.00272	0.00713
Gstcd	1.27	2.05e-13	1.67e-12
Taf4b	1.27	9.34e-14	7.84e-13
Prps1	1.27	5.59e-14	4.77e-13
Mapk8	1.27	1.04e-16	1.1e-15
Timm17b	1.27	1.02e-10	6.6e-10
Erh	1.27	6.55e-7	2.85e-06
Tfip11	1.27	2.54e-15	2.4e-14
Pomp	1.27	1.74e-15	1.66e-14
Aldh18a1	1.27	1.17e-18	1.42e-17
Farsa	1.26	4.63e-17	5.04e-16
Rrp7a	1.26	1.01e-18	1.23e-17
Pim1	1.26	2.34e-7	1.08e-06
Hspa14	1.26	3.85e-10	2.34e-9
Ergic2	1.26	4.47e-21	6.35e-20
Xdh	1.26	1.43e-13	1.18e-12
Agpat4	1.26	6.5e-8	3.16e-7
Hook2	1.26	3.02e-7	1.37e-06
Cbwd1	1.26	7.82e-16	7.71e-15
2310057M21Rik	1.26	1.57e-16	1.64e-15
Dusp6	1.26	7.7e-8	3.72e-7
Lclat1	1.26	5.87e-14	4.99e-13
Mrpl19	1.26	8e-16	7.88e-15
Prpf31	1.26	4.03e-19	5.02e-18
Zfp281	1.26	3.56e-9	1.98e-8
Srp54b	1.26	6.3e-13	4.92e-12
Cdc16	1.26	3.24e-20	4.35e-19
Dnajc15	1.26	2.03e-10	1.27e-9
Hnrnpd	1.26	1.46e-21	2.14e-20
Spout1	1.26	5.69e-15	5.23e-14
Hnrnpc	1.26	4.08e-21	5.82e-20
[truncated: 3,725 more rows]

## Sheet: WT
WT activated vs unstimulated
genes	log2FoldChange	pvalue	padj
Il2	9.52	3.13e-114	7.25e-112
Crabp2	9.27	2.47e-61	1.44e-59
Bdh2	8.27	5.01e-27	7.22e-26
Bcat1	7.79	2.19e-223	7.28e-220
Hpdl	7.78	4.03e-50	1.59e-48
Spin4	7.76	2e-95	2.79e-93
Ak4	7.55	4.09e-105	7.34e-103
Il3	7.27	4.87e-15	3.34e-14
Cth	6.89	8.23e-14	5.17e-13
Idi2	6.81	2.22e-13	1.35e-12
Utf1	6.73	2.96e-83	3.01e-81
Orc1	6.69	4.92e-145	2.23e-142
Dtl	6.67	2.54e-256	1.69e-252
Dnph1	6.62	3.87e-157	2.41e-154
Arhgdig	6.6	5.46e-25	6.96e-24
Chst2	6.5	1.87e-180	1.78e-177
Adh4	6.48	1.64e-11	8.68e-11
Gm2762	6.41	2.83e-16	2.1e-15
Lrr1	6.39	3.68e-82	3.63e-80
D630045J12Rik	6.34	6.56e-11	3.3e-10
Gls2	6.32	1.41e-35	3.06e-34
Gm18561	6.31	3.01e-27	4.38e-26
Mcm10	6.28	3.66e-137	1.4e-134
Hist1h2bj	6.27	4.28e-16	3.14e-15
Fosl1	6.27	1.12e-11	6.02e-11
Etv4	6.26	3.4e-19	3.05e-18
Trip13	6.24	3.03e-218	8.62e-215
Akr1c18	6.23	3.31e-72	2.58e-70
Cnih3	6.22	1.3e-11	6.96e-11
Ncs1	6.18	9.61e-158	6.18e-155
Rpp25	6.16	4.46e-25	5.72e-24
Nppc	6.14	1.74e-10	8.53e-10
Chek1	6.11	1.93e-191	2.27e-188
Gm42921	6.08	2.92e-10	1.4e-9
Ccl4	6.06	2.96e-85	3.09e-83
Gins2	6.05	2.35e-216	5.2e-213
Hk2	5.99	6.46e-92	7.94e-90
Lonrf3	5.98	2.45e-11	1.28e-10
Rad51	5.97	4.31e-252	2.14e-248
Aunip	5.9	4.7e-100	7.62e-98
Cdc6	5.88	1.84e-113	4.12e-111
Rad54l	5.88	2.26e-182	2.36e-179
Exo1	5.87	8.74e-175	7.57e-172
Ak7	5.83	5.42e-77	4.65e-75
Mlf1	5.8	4.74e-19	4.21e-18
Irf4	5.8	1.48e-261	1.47e-257
Fignl1	5.79	3.07e-208	5.55e-205
Frrs1l	5.79	2.01e-9	8.96e-9
Cpd	5.79	6.36e-100	1.02e-97
Slc9b2	5.78	6.36e-134	2.22e-131
5033430I15Rik	5.75	3.23e-37	7.51e-36
Hist1h3a	5.73	7.22e-28	1.08e-26
Rad54b	5.73	4.2e-68	2.97e-66
Npw	5.7	5.8e-17	4.5e-16
Lif	5.69	3.56e-80	3.28e-78
Uhrf1	5.68	4.72e-155	2.77e-152
Tg	5.67	6.03e-68	4.24e-66
2810417H13Rik	5.6	2.72e-151	1.43e-148
BC030867	5.59	2.14e-70	1.6e-68
Wdr31	5.57	1.16e-12	6.73e-12
Hist1h3c	5.51	2.54e-12	1.44e-11
Chaf1a	5.49	4.27e-115	1.01e-112
Nlrp6	5.48	4.14e-12	2.3e-11
Mtfr2	5.48	7.67e-96	1.08e-93
Dclk1	5.46	3.94e-9	1.7e-8
Ccl1	5.44	2.02e-8	8.13e-8
RP23-337J18.2	5.44	4.89e-9	2.09e-8
ENSMUSG00000116530	5.44	4.96e-9	2.12e-8
Pbk	5.43	1.98e-89	2.27e-87
Hacd1	5.41	1.28e-25	1.7e-24
Dusp14	5.39	1.25e-19	1.15e-18
Rad51ap1	5.35	2.49e-120	6.62e-118
A1cf	5.35	4.56e-9	1.96e-8
Cdc45	5.34	1.5e-204	2.49e-201
Nkain1	5.33	9.73e-9	4.04e-8
Hells	5.31	1.37e-200	2.1e-197
Tex15	5.3	1.37e-26	1.92e-25
Pask	5.27	1.13e-92	1.44e-90
Irak1bp1	5.26	3.34e-42	9.54e-41
Cdk1	5.25	3.5e-134	1.25e-131
Adarb1	5.23	1.16e-73	9.33e-72
Wdr54	5.21	9.15e-11	4.57e-10
Gins1	5.19	7.96e-113	1.74e-110
Cpa2	5.19	9.37e-9	3.9e-8
Plscr1	5.19	1.37e-107	2.62e-105
Cdca5	5.18	9.23e-146	4.37e-143
Kbtbd6	5.15	3.12e-38	7.66e-37
Cdkn1a	5.13	1.55e-82	1.54e-80
Cenpk	5.1	1.22e-92	1.55e-90
Gm37805	5.1	2.29e-10	1.11e-9
Tnfrsf4	5.09	4.65e-192	5.79e-189
Tal2	5.08	2.94e-16	2.18e-15
Nrn1	5.07	7.95e-118	2.03e-115
Dhfr	5.05	1.15e-217	2.86e-214
Aurkb	5.05	3.11e-83	3.14e-81
Pdcd1lg2	5.04	3.7e-90	4.39e-88
Avpr1a	5.04	2.24e-7	8.17e-7
Il12rb1	5.04	6.17e-123	1.73e-120
Ttk	5.04	9.83e-62	5.79e-60
Bub1	5.04	4.29e-82	4.21e-80
Melk	5.03	1.21e-122	3.33e-120
Dna2	5.03	3.12e-131	9.85e-129
Lancl3	5.01	1.21e-23	1.42e-22
ENSMUSG00000112739	5.01	8.6e-8	3.26e-7
Lhx2	5.01	4.97e-13	2.96e-12
Pdcd1	5	1.15e-81	1.12e-79
Hist1h2bk	5	2.19e-7	8e-7
Nt5dc2	4.98	2.95e-69	2.17e-67
Egfl7	4.97	2.67e-49	1.02e-47
Shcbp1	4.95	2.35e-134	8.5e-132
Ybx3	4.94	2.73e-138	1.09e-135
Lad1	4.94	1.74e-86	1.85e-84
Cyp1a1	4.94	3.54e-9	1.54e-8
Enthd1	4.93	1.54e-26	2.16e-25
Gm4969	4.92	1.78e-7	6.56e-7
Prelid2	4.91	7.34e-64	4.51e-62
Clspn	4.9	2.18e-51	9.13e-50
Rrm2	4.87	6.32e-80	5.77e-78
Shmt1	4.87	2.54e-183	2.81e-180
Kntc1	4.85	4.34e-64	2.69e-62
Xcl1	4.85	3.7e-18	3.1e-17
Hist1h1a	4.84	5.9e-7	2.06e-06
Cenpm	4.83	2.91e-100	4.75e-98
Ska1	4.83	1.54e-41	4.3e-40
Dusp4	4.83	1.2e-80	1.12e-78
Mnd1	4.83	3.32e-18	2.79e-17
Pdgfb	4.82	6.12e-114	1.39e-111
Mybl2	4.81	3.26e-67	2.23e-65
Cenpi	4.79	1.96e-94	2.64e-92
Kcns1	4.79	4.5e-9	1.93e-8
Nts	4.77	4.4e-7	1.56e-06
Enkd1	4.76	6.71e-63	4.05e-61
Serpinc1	4.75	3.2e-35	6.86e-34
3110082I17Rik	4.75	7.92e-158	5.26e-155
Cetn4	4.75	6.6e-18	5.44e-17
Stil	4.74	4.29e-45	1.39e-43
Phlda3	4.74	2.07e-56	1.04e-54
Apitd1	4.72	1.39e-106	2.53e-104
Spry1	4.71	2.81e-113	6.22e-111
F3	4.71	5.82e-7	2.03e-06
Cep55	4.71	6.57e-97	9.76e-95
Rpph1	4.7	5e-26	6.79e-25
Zbtb32	4.7	6.07e-59	3.24e-57
B9d1	4.69	1.89e-19	1.72e-18
Mdfic	4.69	2.94e-136	1.11e-133
Serpine2	4.69	3.38e-60	1.88e-58
Egr4	4.68	1.06e-16	8.11e-16
Rgs16	4.67	8.01e-46	2.68e-44
Rorc	4.66	3.37e-54	1.58e-52
Maoa	4.66	4.4e-45	1.42e-43
Hist1h4b	4.65	2.94e-14	1.91e-13
Sapcd2	4.65	8.17e-34	1.65e-32
Il2ra	4.64	1.99e-174	1.65e-171
Cd200	4.63	1.65e-175	1.49e-172
Cdca7	4.62	5.36e-172	3.95e-169
Oip5	4.61	4.9e-69	3.57e-67
Chac1	4.61	6.36e-8	2.44e-7
Elovl4	4.61	7.81e-7	2.7e-06
Ncapg2	4.6	4.91e-81	4.66e-79
Ncapg	4.6	1.23e-67	8.52e-66
Tnfsf4	4.59	1.17e-44	3.72e-43
4930535E02Rik	4.59	4.12e-8	1.61e-7
2610204G07Rik	4.58	1.14e-27	1.69e-26
Syde2	4.58	1.18e-32	2.26e-31
Lrrc49	4.58	9.88e-12	5.33e-11
Esco2	4.58	1.79e-47	6.5e-46
Adora2b	4.58	1.95e-18	1.66e-17
Gnat2	4.57	3.54e-11	1.82e-10
Nuf2	4.57	5.02e-97	7.51e-95
Gm6166	4.57	2.54e-9	1.12e-8
Ttc26	4.56	8.57e-11	4.29e-10
Syce2	4.55	1.18e-120	3.22e-118
Bcl6b	4.55	1.02e-14	6.83e-14
Usp44	4.54	2.68e-06	8.71e-06
Eme1	4.54	1.26e-67	8.73e-66
Cenph	4.54	8.43e-78	7.46e-76
Alpl	4.53	2.32e-12	1.32e-11
Ccna2	4.53	1.97e-46	6.76e-45
1700065D16Rik	4.53	1.79e-06	5.95e-06
Tnfsf11	4.51	2.94e-130	8.99e-128
Aif1l	4.5	2.3e-10	1.12e-9
Slc25a13	4.48	7.66e-81	7.2e-79
Nkx1-1	4.48	4.43e-06	1.41e-05
Slc9a5	4.48	5.79e-19	5.12e-18
Nek2	4.47	5.08e-13	3.02e-12
Ccne2	4.46	2.71e-61	1.57e-59
Troap	4.45	1.3e-35	2.82e-34
Fjx1	4.45	5.24e-15	3.59e-14
BC055324	4.44	2.15e-111	4.5e-109
Spag4	4.43	2.47e-19	2.23e-18
Ska3	4.43	7.28e-65	4.59e-63
Tcam1	4.43	1.36e-15	9.68e-15
Perp	4.42	7.04e-19	6.18e-18
Tyms	4.42	4.4e-143	1.86e-140
Stard13	4.41	1.78e-7	6.57e-7
Cdc25c	4.41	3.31e-28	5.07e-27
Rpl10a-ps2	4.41	4.1e-06	1.31e-05
Sox12	4.39	2.38e-70	1.77e-68
Bspry	4.39	3.09e-51	1.29e-49
Enpep	4.39	3.84e-06	1.23e-05
Dlk2	4.39	3.93e-06	1.25e-05
Spire2	4.38	3.36e-06	1.08e-05
Sema4c	4.37	6.76e-42	1.92e-40
Wnt10b	4.37	4.45e-27	6.43e-26
Tfrc	4.35	1.38e-87	1.52e-85
E2f1	4.35	3.73e-96	5.34e-94
Ticrr	4.34	5.19e-36	1.16e-34
Spc24	4.34	2.73e-97	4.14e-95
Npas4	4.31	3.18e-14	2.06e-13
Ppp1r26	4.3	2.53e-10	1.22e-9
Wnk2	4.3	6.23e-06	1.95e-05
Dscc1	4.3	6.02e-98	9.29e-96
Cdh15	4.3	3.91e-7	1.39e-06
Mcm5	4.3	1.48e-151	7.95e-149
Lag3	4.29	2.27e-101	3.74e-99
Fabp5	4.27	2.67e-112	5.65e-110
Asns	4.27	1.55e-35	3.36e-34
Mfsd2a	4.26	3.72e-57	1.91e-55
Cyr61	4.26	3.75e-7	1.34e-06
Zwilch	4.24	3.71e-65	2.39e-63
Gm4737	4.24	1.26e-05	3.78e-05
Lrfn4	4.23	1.9e-20	1.84e-19
Hdhd3	4.23	7.52e-26	1.01e-24
Arfgef3	4.23	7e-12	3.81e-11
E2f7	4.23	5.8e-26	7.85e-25
Reep1	4.22	1.73e-20	1.69e-19
Il13	4.22	9.98e-06	3.04e-05
Ccr4	4.22	3.01e-87	3.27e-85
Tpi1	4.21	4.27e-115	1.01e-112
ENSMUSG00000118051	4.21	8.15e-06	2.51e-05
Slc7a3	4.2	4.68e-10	2.2e-9
ENSMUSG00000116190	4.2	3.25e-10	1.55e-9
Gm8100	4.19	7.41e-7	2.56e-06
ENSMUSG00000114279	4.18	1.64e-05	4.86e-05
Arl6	4.18	9.28e-43	2.73e-41
Rad51b	4.17	1.36e-36	3.11e-35
Tk1	4.17	9.38e-90	1.09e-87
Bcl2a1d	4.16	5.75e-24	6.88e-23
Fam84a	4.16	1.13e-11	6.05e-11
Pld6	4.16	1.1e-8	4.54e-8
Gm7278	4.16	1.05e-05	3.18e-05
Dpf1	4.15	1.21e-05	3.63e-05
Kcnk10	4.14	8.74e-8	3.31e-7
Tnfsf14	4.14	2.82e-59	1.53e-57
Gpr161	4.14	1.62e-05	4.79e-05
Acot7	4.13	1.54e-156	9.29e-154
1700001L05Rik	4.13	7.35e-42	2.08e-40
Bag2	4.13	2.62e-96	3.8e-94
Espl1	4.12	6.24e-45	2e-43
Agr3	4.12	1.87e-05	5.48e-05
Fancd2	4.12	5.14e-47	1.82e-45
Slc1a2	4.11	4.18e-7	1.48e-06
Plod2	4.11	1.11e-39	2.93e-38
Actbl2	4.1	1.88e-05	5.5e-05
RP23-220F20.2	4.1	8.96e-90	1.04e-87
Cd70	4.09	2.14e-05	6.23e-05
Pole	4.08	2.76e-56	1.38e-54
Prokr1	4.07	2.47e-21	2.53e-20
Rfx8	4.07	1.34e-06	4.51e-06
Tnfrsf8	4.06	2.98e-20	2.87e-19
Hspb7	4.06	2.35e-05	6.81e-05
Mastl	4.06	2.44e-47	8.73e-46
Kyat3	4.06	2.11e-77	1.85e-75
Spdl1	4.06	4.46e-65	2.85e-63
Nphp1	4.05	4.25e-34	8.66e-33
Gm17322	4.04	1.94e-05	5.66e-05
Pla2g4f	4.04	2.42e-25	3.14e-24
Thop1	4.02	1.18e-124	3.41e-122
Cbs	4.01	1.68e-11	8.89e-11
Wee1	4	9.8e-73	7.71e-71
2010204K13Rik	3.99	6.98e-62	4.12e-60
Ung	3.98	5.15e-140	2.14e-137
Cdca8	3.98	2.6e-96	3.8e-94
Galk1	3.97	8.44e-106	1.53e-103
Xkr5	3.97	1.86e-24	2.3e-23
Zbed5	3.96	3.73e-34	7.63e-33
Acsl6	3.96	2.66e-11	1.38e-10
Ckap2	3.93	3.76e-39	9.63e-38
Hunk	3.93	2.7e-06	8.78e-06
Chrm4	3.93	7.81e-27	1.11e-25
Pros1	3.92	1.55e-47	5.62e-46
Rilpl2	3.92	3.89e-104	6.86e-102
Ptk7	3.92	7.64e-14	4.81e-13
Ccdc57	3.92	1.14e-10	5.67e-10
Recql4	3.92	1.72e-55	8.37e-54
Irf8	3.91	7.7e-45	2.46e-43
St6galnac6	3.9	1.51e-35	3.26e-34
Kif15	3.9	4.47e-41	1.23e-39
Mcm3	3.89	5.32e-126	1.56e-123
Six5	3.89	4.06e-10	1.92e-9
Sgol2a	3.88	1.82e-25	2.38e-24
Gm364	3.88	6.34e-05	0.000174
Kif2c	3.88	7.09e-47	2.49e-45
Mcm8	3.87	8.51e-89	9.63e-87
Jph4	3.87	5.13e-05	0.000142
Smyd1	3.86	6.73e-06	2.1e-05
Tnfrsf9	3.85	6.96e-91	8.4e-89
Ncaph	3.84	4.19e-90	4.94e-88
Ercc6l	3.84	2.47e-86	2.61e-84
Gm9115	3.83	0.000103	0.000274
Psat1	3.83	5.3e-96	7.49e-94
Bcl2l1	3.83	3.36e-109	6.76e-107
Ddn	3.83	2.17e-9	9.62e-9
Tmem97	3.82	1.36e-73	1.09e-71
Top2a	3.82	3.32e-52	1.43e-50
Dctpp1	3.81	2.99e-60	1.67e-58
Hist1h3f	3.81	1.31e-06	4.42e-06
Psmc3ip	3.81	3.82e-87	4.13e-85
Cenpp	3.8	3.48e-33	6.81e-32
Cnnm1	3.79	9.21e-05	0.000247
B4galt2	3.79	0.000128	0.000338
Capsl	3.79	3.11e-17	2.47e-16
Coprs	3.78	1.64e-17	1.32e-16
Bcl2a1b	3.78	3.84e-51	1.59e-49
Gfod1	3.77	8.32e-72	6.4e-70
Cks1b	3.77	3.97e-56	1.98e-54
Bbs5	3.77	3.98e-17	3.13e-16
Il1a	3.76	9.87e-19	8.57e-18
Gm12735	3.76	1.18e-05	3.56e-05
Calcb	3.75	0.000159	0.000412
Gstt3	3.74	1.07e-18	9.29e-18
RP23-462D5.5	3.74	3.16e-11	1.63e-10
Birc5	3.73	1.94e-52	8.46e-51
Scn5a	3.73	0.000132	0.000346
Gm17040	3.73	3.65e-06	1.17e-05
Akap1	3.72	2.94e-97	4.44e-95
Elovl3	3.72	0.000128	0.000337
Chtf18	3.72	4.44e-65	2.84e-63
Gmnn	3.72	3.48e-115	8.46e-113
E2f8	3.71	2.94e-24	3.57e-23
Ccnb1	3.7	6.97e-45	2.23e-43
Ccl3	3.7	2.57e-11	1.34e-10
ENSMUSG00000117359	3.69	2.41e-05	6.98e-05
Fam198a	3.69	2.29e-06	7.51e-06
Gtse1	3.69	1.08e-58	5.74e-57
Six1	3.69	8.8e-05	0.000237
Brip1	3.69	2.37e-50	9.49e-49
Gm7481	3.69	7.78e-9	3.26e-8
Slc43a3	3.69	4.53e-43	1.36e-41
Tbx21	3.68	2.27e-9	1e-8
Lig1	3.68	1.8e-73	1.44e-71
4930558J18Rik	3.67	7.35e-9	3.09e-8
ENSMUSG00000118366	3.67	0.000213	0.000543
Rfc3	3.67	1.98e-103	3.46e-101
Ptger2	3.66	1.54e-49	5.96e-48
C330027C09Rik	3.66	1.15e-64	7.21e-63
Dctd	3.66	3.24e-118	8.37e-116
Lrrc73	3.66	4.07e-15	2.81e-14
Smyd2	3.66	4.61e-98	7.28e-96
Ina	3.66	0.000176	0.000454
Hspd1	3.64	5.22e-102	8.73e-100
Wdr34	3.64	3.38e-46	1.15e-44
Prodh	3.64	2.22e-17	1.78e-16
Ccne1	3.63	1.98e-90	2.36e-88
Gm16350	3.63	5.67e-06	1.78e-05
Tmem121	3.63	8.59e-7	2.95e-06
Gm5648	3.63	0.000224	0.00057
Hist1h3g	3.62	0.000226	0.000575
Sgol1	3.62	2.26e-36	5.12e-35
Chchd6	3.61	6.35e-55	3.05e-53
Rrm1	3.6	1.39e-112	3.02e-110
Rfc4	3.6	2.32e-97	3.55e-95
Hist1h3e	3.6	4.27e-06	1.36e-05
Bhlhe40	3.59	9.85e-84	1.01e-81
Odc1	3.59	7.35e-61	4.18e-59
Tnfsf15	3.59	0.000239	0.000606
Gm8055	3.59	2.68e-05	7.7e-05
ENSMUSG00000112980	3.58	1.04e-38	2.6e-37
Parpbp	3.58	3.07e-30	5.26e-29
Ifitm2	3.57	1.44e-33	2.85e-32
P2ry2	3.57	3.48e-14	2.24e-13
Hspd1-ps3	3.56	3.23e-13	1.95e-12
Tnni3	3.56	3.38e-06	1.09e-05
Slc16a3	3.56	7.68e-63	4.62e-61
Psrc1	3.56	8.81e-26	1.18e-24
Epb41l4b	3.55	4.56e-9	1.96e-8
Mtfp1	3.55	3.26e-48	1.21e-46
4933421A08Rik	3.55	3.31e-8	1.31e-7
Gm7984	3.55	0.00036	0.000886
Ddias	3.55	1.38e-66	9.4e-65
Slmo1	3.54	0.000389	0.000953
Alcam	3.54	1.62e-26	2.26e-25
Rabl2	3.53	1.49e-20	1.46e-19
Cinp	3.53	2.59e-85	2.71e-83
Gm7132	3.53	4.37e-7	1.55e-06
Bub1b	3.53	4.42e-73	3.51e-71
Gm16712	3.53	0.000284	0.000713
Sdf2l1	3.51	6.99e-52	2.97e-50
Cenpn	3.51	2.13e-56	1.07e-54
Dusp9	3.51	1.39e-10	6.85e-10
Ppa1	3.51	3.49e-75	2.87e-73
Gm29461	3.5	0.000366	0.000902
Mcm7	3.5	1.56e-132	5.17e-130
Ticam2	3.5	4.86e-23	5.53e-22
Lta	3.49	2.79e-107	5.24e-105
Srm	3.49	8.41e-73	6.65e-71
Mcm6	3.49	6.64e-138	2.59e-135
Dmwd	3.49	1.31e-25	1.73e-24
Gm5523	3.48	5.83e-05	0.000161
Gm13496	3.48	3.69e-10	1.75e-9
Timd2	3.48	4.51e-7	1.59e-06
Ccdc50	3.47	4.52e-82	4.41e-80
Map7d2	3.47	0.000397	0.000973
Gm7627	3.47	0.00048	0.00116
4930507D05Rik	3.47	0.000391	0.000958
Fzd9	3.46	2.37e-9	1.05e-8
Gm14130	3.46	0.000399	0.000977
Iqgap3	3.46	8.33e-21	8.26e-20
ENSMUSG00000117300	3.46	0.000536	0.00129
Cenpw	3.46	2.65e-55	1.29e-53
Ctdspl	3.45	1.49e-30	2.6e-29
Srl	3.45	1.36e-25	1.8e-24
Icam5	3.45	9.89e-18	8.09e-17
Orc6	3.44	5.2e-93	6.68e-91
Gm11714	3.44	1.39e-9	6.31e-9
Nsl1	3.43	2.35e-45	7.7e-44
ENSMUSG00000117627	3.43	0.000567	0.00136
Rmi2	3.43	8.03e-85	8.32e-83
Nkx1-2	3.43	9.5e-05	0.000255
Saxo2	3.42	0.000492	0.00119
Dut	3.42	1.44e-92	1.82e-90
Pop1	3.42	1e-90	1.2e-88
Fam195a	3.42	1.19e-54	5.65e-53
Pxmp2	3.42	3.23e-20	3.1e-19
Hist1h3i	3.42	0.000494	0.00119
Tbkbp1	3.41	7.36e-19	6.45e-18
Prim1	3.4	2.76e-103	4.77e-101
Brca1	3.4	2.49e-30	4.29e-29
Marcksl1	3.4	2.27e-51	9.47e-50
Rcc1	3.39	1.05e-96	1.54e-94
Smo	3.39	1.8e-86	1.91e-84
Gabarapl1	3.39	1.65e-91	2.01e-89
Tdrd5	3.39	9.12e-05	0.000245
Sema7a	3.39	5.74e-22	6.14e-21
Gm11557	3.38	2.74e-06	8.91e-06
Gcat	3.38	4.59e-41	1.27e-39
Enam	3.38	0.000587	0.0014
Farp1	3.38	3.16e-37	7.35e-36
Car12	3.38	1.34e-55	6.6e-54
Dgat2	3.37	4.05e-32	7.56e-31
1700066B19Rik	3.37	1.64e-32	3.12e-31
Slco4a1	3.37	5.05e-46	1.7e-44
Tipin	3.37	6.51e-109	1.28e-106
Nefh	3.36	8.51e-32	1.57e-30
Rab34	3.36	0.000194	0.000497
Gm4217	3.36	1.95e-8	7.86e-8
Itpka	3.36	9.98e-8	3.75e-7
Mir155hg	3.36	2.35e-16	1.75e-15
Prim2	3.36	5.35e-98	8.39e-96
Fam229b	3.35	9.64e-7	3.3e-06
Gm15294	3.35	5.61e-8	2.17e-7
Asb16	3.34	0.000676	0.0016
Pola1	3.34	4.17e-53	1.86e-51
Fam83c	3.34	0.000726	0.00171
Stx11	3.34	8.11e-39	2.04e-37
Gm37201	3.33	0.000468	0.00113
Coq4	3.33	7.16e-42	2.03e-40
Xylb	3.33	1.38e-22	1.52e-21
Eea1	3.33	4.19e-20	3.99e-19
Ccnf	3.32	5.86e-45	1.88e-43
9330102E08Rik	3.32	0.000469	0.00114
B4galt4	3.32	3.08e-25	3.99e-24
Ckap2l	3.32	2.53e-23	2.92e-22
Diaph3	3.32	2.74e-29	4.47e-28
Pim2	3.31	8.84e-66	5.81e-64
Echdc2	3.31	1.43e-06	4.81e-06
Opn3	3.31	8.68e-18	7.13e-17
Pdia5	3.31	1.37e-14	9.09e-14
Kcnq5	3.31	7.3e-39	1.85e-37
Kif18b	3.31	1.23e-27	1.82e-26
Tlcd1	3.31	1.81e-48	6.78e-47
Atg9b	3.3	2.55e-44	8.02e-43
Gm9022	3.3	1.81e-06	6.01e-06
WI1-1203N12.2	3.29	0.000207	0.000528
Fanca	3.29	1.39e-29	2.31e-28
Ccdc40	3.29	3.73e-25	4.81e-24
Tfdp1	3.28	3.28e-128	9.76e-126
Eml1	3.28	8.8e-06	2.7e-05
Mesp2	3.28	0.000895	0.00208
Gm29668	3.27	5.05e-8	1.96e-7
Traip	3.27	1.02e-45	3.4e-44
Kif11	3.27	3.89e-24	4.69e-23
Ripk4	3.27	4.71e-06	1.49e-05
Tmem107	3.27	3.85e-26	5.25e-25
Hic1	3.27	8.73e-25	1.1e-23
Gcsh	3.26	2.17e-66	1.44e-64
Dnah7a	3.26	7.17e-7	2.48e-06
Nr4a3	3.25	2.34e-59	1.27e-57
Mlkl	3.25	6.58e-20	6.18e-19
Cenpu	3.24	2.39e-40	6.45e-39
Hat1	3.24	2.59e-93	3.35e-91
Kdelc1	3.23	8.5e-44	2.62e-42
Ccdc85c	3.23	3.07e-41	8.49e-40
Slc16a1	3.23	9.35e-70	6.92e-68
Gm9745	3.23	0.00107	0.00247
Hist1h2ak	3.23	0.00109	0.0025
Fen1	3.23	4.41e-33	8.57e-32
Morn4	3.22	0.000782	0.00184
Syngr1	3.22	1.75e-31	3.17e-30
Litaf	3.22	2.59e-48	9.65e-47
Spc25	3.21	2.87e-52	1.24e-50
Fam83g	3.21	1.03e-14	6.91e-14
Bcl2a1c	3.21	5.3e-7	1.86e-06
Pcdhgc3	3.21	1.17e-14	7.78e-14
Kif26b	3.2	0.00116	0.00264
Angptl2	3.2	1.53e-22	1.69e-21
Gm13552	3.2	0.000966	0.00223
Serpine1	3.19	1.22e-06	4.12e-06
Magohb	3.19	4.48e-55	2.16e-53
Chchd4	3.19	2.7e-53	1.21e-51
Tacc3	3.19	2.89e-78	2.59e-76
Tpx2	3.18	1.11e-23	1.31e-22
Kif4	3.18	5.39e-18	4.46e-17
Asf1b	3.18	8.93e-54	4.1e-52
Ydjc	3.18	1.97e-66	1.31e-64
Gm11953	3.18	1.09e-8	4.5e-8
1700030J22Rik	3.18	1.33e-06	4.49e-06
Hist1h2bb	3.17	0.00132	0.00299
Morn2	3.17	1.51e-18	1.3e-17
Mif	3.17	1.68e-55	8.22e-54
9930014A18Rik	3.16	2.23e-36	5.04e-35
Hivep3	3.16	8.87e-24	1.05e-22
RP23-312B17.2	3.16	1.83e-12	1.05e-11
Gm5507	3.15	1.83e-05	5.37e-05
Pcgf2	3.15	1.55e-21	1.61e-20
Bard1	3.15	3.95e-52	1.7e-50
Ect2	3.14	1.96e-66	1.31e-64
Wisp1	3.14	7.91e-05	0.000215
Cdca2	3.14	2.02e-38	5.01e-37
Stag3	3.14	1.52e-06	5.09e-06
Nmral1	3.14	5.73e-66	3.78e-64
Spata24	3.14	2.51e-13	1.53e-12
Angptl4	3.14	2.69e-47	9.62e-46
Gm37881	3.14	1.13e-9	5.13e-9
Socs2	3.12	1.18e-27	1.76e-26
E2f3	3.12	1.15e-56	5.8e-55
Hcn2	3.12	4.66e-05	0.00013
Rbpms2	3.12	2.05e-8	8.25e-8
Ahcy	3.11	1.79e-62	1.07e-60
Pkn3	3.11	2.77e-16	2.06e-15
Mms22l	3.11	5.43e-64	3.35e-62
Map9	3.11	2.88e-14	1.87e-13
Ppp1r1b	3.11	0.00174	0.00386
Aspn	3.1	0.00174	0.00387
Tmbim1	3.1	1.16e-27	1.72e-26
Gm8174	3.1	3.55e-05	0.0001
Spire1	3.1	3.37e-27	4.9e-26
Nhp2	3.1	1.99e-47	7.19e-46
Ptprs	3.1	2.36e-34	4.88e-33
Tnf	3.09	1.42e-25	1.87e-24
Spata7	3.09	3.15e-13	1.9e-12
Kif20a	3.09	1.67e-24	2.07e-23
Cenpv	3.09	1.98e-33	3.92e-32
Gm7507	3.09	1.89e-9	8.46e-9
Gm13489	3.08	0.000256	0.000645
Slc19a1	3.08	1.45e-66	9.8e-65
Fancb	3.08	2.58e-53	1.16e-51
Pcdhgc4	3.07	1.25e-05	3.75e-05
Umps	3.07	1.49e-76	1.25e-74
Shmt2	3.07	4.31e-88	4.83e-86
Hbegf	3.07	1.98e-10	9.67e-10
Siah1b	3.07	5.38e-48	1.99e-46
P2ry1	3.07	2.81e-13	1.7e-12
Ctps	3.07	1.55e-87	1.7e-85
Hsf2bp	3.07	6.37e-10	2.96e-9
Zfand4	3.07	2.21e-14	1.44e-13
Nectin3	3.07	0.000611	0.00146
Gm5863	3.07	0.000676	0.0016
Ctla4	3.06	9.75e-24	1.15e-22
Smyd5	3.06	1.42e-91	1.74e-89
Hirip3	3.06	6.58e-36	1.46e-34
Gm7583	3.05	0.00231	0.00505
Ttc30a1	3.05	6.66e-44	2.06e-42
Wdhd1	3.05	1.14e-56	5.77e-55
Sh2b2	3.05	2.64e-15	1.85e-14
Pecr	3.04	6.93e-47	2.43e-45
4921536K21Rik	3.04	0.00224	0.00489
Lap3	3.03	1.3e-61	7.66e-60
Idi1	3.03	1.58e-37	3.72e-36
Fam132b	3.03	4.73e-05	0.000132
Gm6203	3.03	0.00226	0.00493
Nkd2	3.03	0.000134	0.000351
Ociad2	3.02	0.000101	0.000269
Snx9	3.02	2.08e-39	5.42e-38
Bex1	3.02	0.000629	0.0015
Gm26929	3.02	6.55e-8	2.51e-7
Pgk1	3.02	1.75e-35	3.78e-34
Pycr1	3.02	1.73e-24	2.14e-23
ENSMUSG00000112797	3.01	0.00241	0.00523
Nop16	3.01	7.03e-67	4.79e-65
ENSMUSG00000114603	3	1.61e-9	7.22e-9
Xrcc2	3	1.13e-53	5.17e-52
Pgam1	3	6.52e-43	1.94e-41
Gm13882	3	8.41e-06	2.58e-05
Acbd7	3	0.00261	0.00563
Gm8192	2.99	3.33e-05	9.43e-05
Rbfox2	2.99	0.00244	0.00531
Mir7688	2.99	2.4e-12	1.36e-11
Pfas	2.98	1.15e-74	9.42e-73
Kdelc2	2.98	2.97e-28	4.56e-27
Naf1	2.98	8.7e-47	3.04e-45
Gstt4	2.98	0.00283	0.00607
Gm9034	2.97	0.000395	0.000967
Cct3-ps1	2.97	0.00106	0.00245
Zfp367	2.97	1.26e-75	1.05e-73
Gm9358	2.97	2.4e-05	6.93e-05
Gm8941	2.97	5.25e-8	2.03e-7
ENSMUSG00000116912	2.97	1.88e-23	2.19e-22
Gm18609	2.97	0.00314	0.00671
Zfp786	2.97	1.6e-05	4.74e-05
Gm8927	2.97	2e-7	7.31e-7
Slc35d3	2.96	1.35e-06	4.56e-06
Gm26937	2.96	0.00276	0.00593
Tm4sf5	2.96	2.66e-12	1.51e-11
Ryk	2.96	1.22e-13	7.54e-13
Eif5a	2.96	1.08e-51	4.55e-50
Kif24	2.96	1.65e-26	2.29e-25
Ccr8	2.95	3.18e-45	1.03e-43
Anln	2.95	6.38e-16	4.63e-15
Cd320	2.95	2.79e-33	5.49e-32
Pcna-ps2	2.95	2.3e-12	1.31e-11
Kif14	2.95	4.53e-22	4.88e-21
ENSMUSG00000117401	2.94	2.37e-06	7.76e-06
Ccdc155	2.94	0.00221	0.00483
Slc25a33	2.94	2.44e-39	6.33e-38
Gm4518	2.94	7.87e-06	2.43e-05
Egfr	2.94	4.46e-05	0.000125
Gm7251	2.94	2.71e-7	9.8e-7
Slc30a2	2.94	0.000508	0.00123
ENSMUSG00000115534	2.94	0.00324	0.0069
St6galnac4	2.93	2.76e-77	2.41e-75
ENSMUSG00000117739	2.93	0.000508	0.00123
Gm3671	2.93	0.000293	0.000733
Gm807	2.93	0.00327	0.00695
Gm11960	2.93	6.15e-8	2.37e-7
Zfp239	2.92	3.03e-50	1.2e-48
Hist1h1b	2.92	3.81e-05	0.000107
Gm8349	2.92	1.95e-06	6.45e-06
Grhl2	2.92	0.00109	0.0025
Oscp1	2.91	6.28e-9	2.66e-8
Nup37	2.91	1.07e-52	4.71e-51
Unc5b	2.91	4.44e-06	1.41e-05
Ezh2	2.91	1.44e-65	9.41e-64
Gm7611	2.91	0.000359	0.000886
Gm5732	2.91	2.96e-9	1.3e-8
Txn1	2.91	7.82e-40	2.07e-38
Gm11223	2.91	0.000208	0.00053
Gramd1b	2.91	3.27e-42	9.35e-41
Gm11814	2.91	6.4e-05	0.000175
Gm4819	2.91	7.58e-06	2.34e-05
Rps27l	2.9	5.67e-29	9.13e-28
2610318N02Rik	2.9	2.64e-18	2.23e-17
Pno1	2.9	1.03e-54	4.9e-53
Gm14148	2.9	4.42e-11	2.25e-10
Neto2	2.9	2.77e-48	1.03e-46
Gm9164	2.9	1.11e-7	4.17e-7
Gm8254	2.89	0.000128	0.000337
Eif5al3-ps	2.89	3.12e-06	1.01e-05
Ahrr	2.89	1.31e-05	3.92e-05
Fam171a1	2.88	0.00131	0.00297
Rps6ka6	2.88	0.00351	0.00741
Cks2	2.88	1.14e-05	3.46e-05
Smim10l2a	2.88	6.88e-12	3.75e-11
Gpr176	2.88	0.00011	0.000292
Ifrd2	2.88	2.13e-74	1.73e-72
Nphp4	2.88	8.46e-16	6.11e-15
Rfc5	2.88	7.93e-82	7.7e-80
Hist1h3h	2.88	0.00391	0.00818
Chd3os	2.88	3.83e-33	7.48e-32
Camk2n2	2.87	7.29e-7	2.52e-06
Fads2	2.87	2.88e-12	1.63e-11
Nup43	2.87	8.07e-38	1.93e-36
6430571L13Rik	2.87	8.37e-13	4.89e-12
Phf19	2.86	6.8e-40	1.81e-38
Siva1	2.86	4.89e-34	9.94e-33
Gm8343	2.86	1.82e-06	6.02e-06
Gprc5a	2.86	1.71e-05	5.03e-05
Vegfa	2.85	1.49e-13	9.18e-13
Spag5	2.85	1.11e-21	1.16e-20
Gm15495	2.85	9.69e-05	0.000259
Gm29164	2.85	0.00161	0.00359
Otx1	2.85	0.00428	0.0089
Kpna2	2.85	3.24e-42	9.27e-41
ENSMUSG00000115538	2.85	0.00474	0.00977
Gm12266	2.84	1.02e-05	3.11e-05
Gm3839	2.84	0.000525	0.00126
Tmem237	2.84	2.04e-45	6.7e-44
Gm17641	2.84	5.92e-15	4.03e-14
ENSMUSG00000114687	2.84	0.00143	0.00322
Gm4960	2.84	3.21e-06	1.04e-05
Col15a1	2.84	3.22e-13	1.94e-12
Gm20667	2.84	0.000133	0.000349
Gm4535	2.84	0.0046	0.0095
Gm26956	2.84	8.78e-10	4.03e-9
Gm3534	2.83	5.83e-05	0.000161
Mad2l1	2.83	7.48e-76	6.23e-74
Lgals7	2.83	3.07e-17	2.44e-16
2010110K18Rik	2.83	0.00508	0.0104
Pa2g4	2.83	1.28e-82	1.28e-80
Gm18859	2.83	2.52e-9	1.11e-8
Depdc1a	2.83	1.31e-06	4.42e-06
Tuba1b	2.82	8.36e-33	1.6e-31
E130012A19Rik	2.82	1.67e-54	7.91e-53
Gm3809	2.81	0.00498	0.0102
Nes	2.81	1.88e-05	5.52e-05
Gm13461	2.81	2.93e-16	2.17e-15
Prkaa2	2.81	0.00483	0.00993
Pgbd1	2.81	3.24e-14	2.1e-13
Ipo5	2.81	1.55e-77	1.37e-75
Fam72a	2.8	2.94e-32	5.52e-31
Shq1	2.8	3.98e-61	2.29e-59
Gm8365	2.8	0.000116	0.000307
Ranbp1	2.8	1.79e-68	1.29e-66
Mrto4	2.79	1.3e-54	6.15e-53
Hist1h2bl	2.79	0.00529	0.0108
Scarna9	2.79	0.00508	0.0104
Gm4575	2.79	0.00451	0.00932
Lrrc59	2.79	2.03e-68	1.45e-66
Gm8529	2.79	7.74e-9	3.25e-8
Ran	2.79	5.39e-52	2.3e-50
Pter	2.79	3.95e-24	4.77e-23
Cbx5	2.78	5.19e-65	3.28e-63
Ppil1	2.78	1.66e-64	1.04e-62
Lipt2	2.78	3.31e-28	5.07e-27
Mcm4	2.78	5.65e-59	3.02e-57
Plk1	2.78	4.04e-23	4.6e-22
Gm14857	2.78	0.000437	0.00106
A630091E08Rik	2.78	0.00053	0.00128
Pih1d2	2.78	2.9e-9	1.27e-8
Rnf208	2.77	0.00032	0.000795
Nudt5	2.77	6.23e-61	3.56e-59
Fam185a	2.77	2.46e-54	1.15e-52
Snrpa1	2.77	1.21e-53	5.5e-52
Slc1a4	2.77	8.91e-34	1.79e-32
Fam129a	2.77	3.25e-43	9.84e-42
Fam136a	2.76	2.31e-39	6e-38
Eif4ebp1	2.76	5.32e-34	1.08e-32
Nlgn2	2.76	8.09e-43	2.4e-41
C1qbp	2.76	1.81e-54	8.56e-53
Efr3b	2.76	8.21e-06	2.52e-05
Ddx1	2.76	3.06e-78	2.73e-76
Map2k3os	2.76	1.98e-10	9.65e-10
Tmem238	2.76	1.61e-19	1.47e-18
Serf1	2.76	6.83e-24	8.14e-23
Snrpd1	2.76	3.46e-51	1.44e-49
L2hgdh	2.76	2.55e-57	1.32e-55
Eldr	2.75	1.25e-05	3.76e-05
Adamts20	2.75	0.00597	0.0121
Gm30214	2.75	0.00537	0.0109
AI506816	2.75	1.76e-67	1.21e-65
Lamc2	2.75	0.00609	0.0123
Alad	2.75	6.93e-48	2.54e-46
Rab39b	2.75	0.0051	0.0105
Mrps6	2.74	1.17e-41	3.29e-40
Gbp2	2.74	8.75e-30	1.46e-28
Clcnkb	2.73	0.00578	0.0117
Gm8918	2.73	0.00542	0.011
Tomm40	2.73	3.78e-69	2.77e-67
Timm10	2.73	2.02e-25	2.63e-24
Noc4l	2.73	3.95e-65	2.54e-63
Atad5	2.73	6.56e-22	6.99e-21
Trim66	2.73	3.85e-7	1.37e-06
Zfp296	2.72	1.43e-13	8.82e-13
Phgdh	2.72	1.09e-37	2.59e-36
Foxm1	2.72	6.89e-25	8.73e-24
Gm26923	2.72	5.6e-8	2.16e-7
Gm14016	2.72	0.000258	0.00065
1700019D03Rik	2.72	3.21e-06	1.04e-05
Coq3	2.72	2.31e-28	3.58e-27
Nudt1	2.72	1.08e-50	4.37e-49
Gpt2	2.72	1.05e-17	8.54e-17
Slc29a1	2.72	9.25e-77	7.91e-75
Plk4	2.71	7.06e-26	9.52e-25
Gm5342	2.71	0.00553	0.0112
Gm18848	2.71	0.00671	0.0134
Ccdc58	2.71	1.18e-43	3.62e-42
Enox1	2.71	0.00695	0.0138
Gzmb	2.7	1.23e-15	8.75e-15
Cdk6	2.7	3.92e-39	1e-37
Pacsin3	2.7	8.59e-05	0.000232
Got1	2.7	9.15e-51	3.74e-49
Wdr35	2.7	7.49e-24	8.92e-23
Gapdh-ps14	2.7	8.85e-06	2.71e-05
Gm7191	2.7	1.25e-05	3.76e-05
Gm12017	2.7	0.000149	0.000388
Egln3	2.7	2.77e-28	4.27e-27
ENSMUSG00000116009	2.69	0.00708	0.0141
Mcm2	2.69	9.32e-77	7.94e-75
Platr29	2.69	0.00543	0.011
Nme6	2.69	1.48e-35	3.22e-34
Casp3	2.69	5.15e-77	4.44e-75
Ptpn3	2.69	2.48e-29	4.07e-28
RP24-324J2.2	2.68	0.00762	0.0151
Coq7	2.68	1.11e-53	5.09e-52
Gm13870	2.68	0.00582	0.0118
Mettl21b	2.68	0.00732	0.0145
Gm26959	2.68	0.000909	0.00211
Zfp184	2.68	2.84e-05	8.12e-05
Fsbp	2.68	0.00177	0.00393
Spata32	2.68	0.00814	0.016
ENSMUSG00000115426	2.68	0.00803	0.0158
ENSMUSG00000112776	2.68	1.26e-06	4.26e-06
RP23-37D14.7	2.67	0.00698	0.0139
Tbl3	2.67	1.36e-53	6.19e-52
Txn-ps1	2.67	0.00585	0.0118
3000002C10Rik	2.67	7.32e-16	5.3e-15
Tpi-rs11	2.67	0.00794	0.0156
ENSMUSG00000115408	2.67	0.00794	0.0156
Lingo3	2.67	0.0079	0.0156
Lipg	2.67	0.00349	0.00739
Tspan3	2.67	1.51e-38	3.76e-37
Tbc1d24	2.67	5.05e-26	6.85e-25
Gm43752	2.66	0.005	0.0103
Gm8825	2.66	0.00064	0.00152
Skp2	2.66	1.95e-10	9.5e-10
Gm9061	2.66	0.00195	0.0043
Mrps22	2.66	8.45e-41	2.32e-39
Ostn	2.66	0.00773	0.0153
Nr4a2	2.66	5.34e-15	3.66e-14
Tmem216	2.66	1.23e-31	2.24e-30
Gm5391	2.66	7.82e-05	0.000212
Ddx39	2.65	1.2e-41	3.38e-40
Lyar	2.65	2.03e-58	1.07e-56
Gm13592	2.65	0.00748	0.0148
Gm15593	2.65	0.000556	0.00133
A930007I19Rik	2.64	4.02e-10	1.9e-9
Gm8492	2.64	2.5e-7	9.09e-7
ENSMUSG00000117621	2.64	1.86e-18	1.59e-17
Slc25a5-ps	2.64	0.00141	0.00318
Scarb1	2.64	5.14e-58	2.67e-56
Dnal1	2.64	5.76e-7	2.02e-06
Tomm5	2.64	2.42e-20	2.34e-19
Gm7150	2.64	6.75e-8	2.59e-7
Nespas	2.64	0.00122	0.00279
ENSMUSG00000115280	2.64	0.00102	0.00235
Gm13326	2.64	0.000886	0.00206
Pold1	2.64	4.19e-66	2.78e-64
Ankrd13b	2.63	1.99e-39	5.19e-38
Gm12419	2.63	4.54e-18	3.78e-17
Gm43820	2.63	8.79e-06	2.69e-05
Nkpd1	2.63	0.00668	0.0134
Ppat	2.63	5.13e-54	2.39e-52
Klhl41	2.63	0.00876	0.0171
Mis18bp1	2.63	1.25e-13	7.73e-13
Gm17936	2.63	0.00435	0.00903
Gm7560	2.63	0.00914	0.0178
Gm12059	2.62	0.00674	0.0135
Gm2383	2.62	5.2e-05	0.000144
Gm5430	2.62	2.79e-9	1.22e-8
Rapsn	2.62	0.000303	0.000756
Nup133	2.62	2.33e-76	1.96e-74
Gm12611	2.62	0.00813	0.016
Grwd1	2.62	1.52e-41	4.27e-40
Ptrh1	2.62	2.78e-28	4.27e-27
Gm15210	2.62	3.09e-19	2.78e-18
Hmgb1-ps6	2.61	0.00832	0.0163
2810429I04Rik	2.61	3.37e-06	1.08e-05
Hist1h4c	2.61	9.56e-7	3.27e-06
Pla2g12a	2.61	2.61e-44	8.2e-43
Ptpn5	2.6	4.93e-06	1.55e-05
Spata33	2.6	0.00332	0.00705
Cad	2.6	9.63e-38	2.29e-36
Gm9430	2.6	0.01	0.0194
Cyp51	2.6	2.43e-32	4.59e-31
Cisd1	2.6	8.23e-46	2.75e-44
Six4	2.6	0.00952	0.0185
Tnip3	2.59	2.47e-06	8.07e-06
Gm7118	2.59	2.07e-06	6.83e-06
2900026A02Rik	2.59	3.38e-21	3.44e-20
Gm28884	2.59	0.00515	0.0105
Phospho1	2.59	0.0106	0.0203
Pycrl	2.59	2.57e-42	7.4e-41
Gm684	2.59	0.00464	0.00958
Rpf2	2.59	2.2e-42	6.37e-41
Cmss1	2.59	3.67e-47	1.31e-45
Gm11453	2.59	4.17e-7	1.48e-06
Akr1b8	2.59	0.00932	0.0181
RP23-303A11.2	2.59	2.54e-10	1.22e-9
Fbxo48	2.58	5.43e-13	3.22e-12
Fnip2	2.58	6.6e-18	5.44e-17
B4galnt4	2.58	3.67e-21	3.72e-20
Psmg3	2.58	2.7e-30	4.65e-29
Timm50	2.58	2.43e-37	5.67e-36
Mecr	2.58	3.54e-39	9.07e-38
Ldha-ps	2.58	0.00865	0.0169
Stc2	2.57	5.85e-7	2.04e-06
Tspan4	2.57	9.11e-26	1.22e-24
3110045C21Rik	2.57	3.87e-06	1.24e-05
Gm2467	2.57	1.87e-12	1.07e-11
Gm12583	2.57	5.03e-05	0.00014
Gm26737	2.57	0.0109	0.0209
Aoc3	2.57	0.00806	0.0159
Ndufaf2	2.56	2.37e-35	5.1e-34
Hnrnpll	2.56	6.75e-68	4.73e-66
Trip10	2.56	6.92e-35	1.47e-33
Zfp133-ps	2.56	0.000256	0.000646
Abhd14a	2.56	1.51e-31	2.74e-30
Poc1a	2.56	1.88e-44	5.92e-43
Slc29a2	2.56	2.12e-30	3.67e-29
Gm13480	2.56	0.0114	0.0217
4930448K20Rik	2.55	0.00998	0.0193
Gm8919	2.55	0.000467	0.00113
Gm5106	2.55	1.4e-05	4.17e-05
Gm16470	2.55	1.06e-05	3.22e-05
Gm26963	2.55	0.00229	0.00499
Kcnk5	2.55	1.11e-21	1.16e-20
Gm35507	2.55	0.00389	0.00815
Pdss1	2.55	2.55e-29	4.17e-28
Fam69b	2.54	2.33e-18	1.98e-17
Gm10293	2.54	5.97e-8	2.3e-7
Gm8984	2.54	3.28e-05	9.3e-05
Ppid	2.54	2.25e-49	8.67e-48
Gm7901	2.54	2.21e-9	9.76e-9
Pus10	2.54	1.25e-59	6.87e-58
Vgf	2.53	0.000712	0.00168
Rnaseh2b	2.53	9.91e-57	5.05e-55
Gm4335	2.53	3.98e-06	1.27e-05
Eef1e1	2.53	3.9e-39	9.99e-38
Gm14718	2.53	3.94e-19	3.52e-18
Kbtbd13	2.53	0.0082	0.0161
Aldh7a1	2.52	1.17e-38	2.93e-37
Hspe1	2.52	6.47e-26	8.75e-25
Gm28100	2.52	0.00577	0.0117
Tmem67	2.52	3.42e-13	2.06e-12
Gm9081	2.52	0.000515	0.00124
Nme1	2.52	6.46e-29	1.04e-27
Nol10	2.52	1.3e-43	3.98e-42
Hyal2	2.52	2.82e-30	4.85e-29
Sult2b1	2.52	9.44e-15	6.35e-14
Pabpc4	2.52	1.5e-58	7.94e-57
1810055G02Rik	2.52	2.22e-33	4.38e-32
B230377A18Rik	2.52	0.0104	0.0199
ENSMUSG00000117047	2.52	0.0103	0.0199
Ndc1	2.51	2.28e-58	1.2e-56
Rapgef5	2.51	2.67e-13	1.62e-12
Pak6	2.51	2.07e-06	6.83e-06
Gm5837	2.51	3.78e-7	1.35e-06
2810408I11Rik	2.51	4.37e-17	3.43e-16
Dis3	2.51	1.37e-43	4.18e-42
Gart	2.51	4.07e-72	3.17e-70
Rpl27	2.5	6.99e-35	1.48e-33
Gm14681	2.5	1.89e-37	4.43e-36
Mthfd1	2.5	7.91e-63	4.75e-61
Ndufaf6	2.5	1.13e-29	1.88e-28
ENSMUSG00000112375	2.5	0.00345	0.00731
Ruvbl1	2.5	1.05e-47	3.81e-46
Chaf1b	2.5	7.06e-68	4.93e-66
Mtbp	2.5	1.22e-48	4.6e-47
Gm13172	2.5	0.00952	0.0185
Gm8756	2.49	4.65e-11	2.36e-10
Zfp948	2.49	4.83e-14	3.09e-13
Cst7	2.49	3.76e-25	4.85e-24
Cct6a	2.49	1.44e-45	4.76e-44
Prdm5	2.49	8.39e-8	3.18e-7
Psmd7	2.49	9.45e-51	3.86e-49
Syngr4	2.49	1.83e-05	5.39e-05
Paics	2.49	1.47e-55	7.22e-54
Elovl2	2.49	0.0139	0.0261
Il17d	2.49	0.0139	0.0261
Eif1a	2.48	2.4e-44	7.55e-43
3300005D01Rik	2.48	6.7e-7	2.32e-06
Galnt3	2.48	1.35e-16	1.02e-15
Gm7985	2.48	3.22e-05	9.13e-05
Spint1	2.48	1.97e-05	5.76e-05
Slc2a6	2.48	2.43e-7	8.82e-7
1110032F04Rik	2.48	2.9e-38	7.13e-37
Gm6771	2.48	0.000711	0.00168
Gm11258	2.48	0.000173	0.000448
Piwil2	2.48	1.82e-12	1.04e-11
Rpa2	2.48	8.54e-64	5.24e-62
Gm11214	2.48	0.0125	0.0236
Vash1	2.48	0.00786	0.0155
Gm27025	2.47	0.0122	0.0231
Gm4823	2.47	0.0125	0.0237
Nudcd1	2.47	2.53e-61	1.47e-59
Ruvbl2	2.47	2.35e-55	1.14e-53
Gm12070	2.47	2.69e-14	1.75e-13
Blm	2.47	5.25e-25	6.71e-24
Zcchc3	2.47	2.2e-24	2.7e-23
Ppif	2.47	1.79e-55	8.72e-54
Tead3	2.47	0.00768	0.0152
Igsf9	2.47	9.46e-13	5.51e-12
Obsl1	2.47	0.00759	0.015
Gm29667	2.46	0.00334	0.0071
Gemin6	2.46	1.74e-39	4.54e-38
Mrpl12	2.46	2.02e-34	4.19e-33
Whsc1	2.46	3.01e-27	4.38e-26
Polr1b	2.46	1.12e-60	6.35e-59
RP24-233B16.8	2.46	1.29e-06	4.35e-06
Gm7763	2.45	0.0125	0.0236
Gm5350	2.45	0.00426	0.00886
Gm10827	2.45	0.000195	0.000499
Pex11a	2.45	1.1e-15	7.88e-15
Fhl4	2.45	3.17e-06	1.02e-05
B4galnt3	2.45	0.000441	0.00107
9530077C05Rik	2.45	1.58e-05	4.68e-05
9230110C19Rik	2.45	6.61e-9	2.79e-8
Gm14549	2.45	2.35e-06	7.7e-06
Camkv	2.45	0.00378	0.00794
Nop2	2.45	2.72e-52	1.18e-50
Pcna	2.45	6.93e-55	3.31e-53
Txnrd3	2.45	6.36e-46	2.14e-44
Gm4908	2.45	0.000308	0.000767
Tigit	2.44	7.91e-22	8.36e-21
Gm28686	2.44	0.00043	0.00105
Gm6114	2.44	0.00393	0.00823
Ntmt1	2.44	2e-41	5.58e-40
Tmed1	2.44	3.46e-14	2.24e-13
D730045B01Rik	2.44	0.0124	0.0235
Gm9761	2.44	3.19e-05	9.07e-05
Gm5944	2.44	0.00548	0.0111
Gm5069	2.44	2.97e-05	8.48e-05
Atxn1	2.44	1.15e-30	2.02e-29
ENSMUSG00000115505	2.44	3.65e-06	1.17e-05
Zmynd19	2.44	9.69e-60	5.36e-58
Zdhhc2	2.44	7.06e-15	4.79e-14
B930094E09Rik	2.44	0.00991	0.0191
Gm12464	2.44	0.00814	0.016
Apex1	2.43	5.35e-49	2.02e-47
RP23-271F18.2	2.43	0.00237	0.00516
Gm9531	2.43	8.33e-06	2.56e-05
Pusl1	2.43	4.4e-31	7.82e-30
Gm2223	2.42	2.45e-05	7.07e-05
Slc19a2	2.42	4.07e-33	7.92e-32
Skida1	2.42	0.00171	0.0038
Igf2bp3	2.42	2.07e-24	2.55e-23
Gm17068	2.42	0.000118	0.000312
Bbs12	2.42	8.9e-32	1.63e-30
Gm5274	2.42	0.00349	0.00737
Prep	2.42	4.67e-50	1.84e-48
ENSMUSG00000117771	2.42	6.23e-05	0.000171
Fam78b	2.41	3.65e-05	0.000103
Fam162a	2.41	9.38e-32	1.72e-30
Uhrf1bp1	2.41	1.14e-22	1.27e-21
Polq	2.41	1.31e-13	8.1e-13
Gm10110	2.41	1.01e-05	3.06e-05
Gar1	2.41	2.01e-60	1.13e-58
Thg1l	2.41	3.4e-46	1.15e-44
Apcdd1	2.41	0.000264	0.000664
Egr3	2.41	2e-29	3.31e-28
Gm11198	2.41	0.000136	0.000357
Abcb1b	2.4	1.03e-43	3.15e-42
Serpinf1	2.4	3.36e-7	1.21e-06
Gm6283	2.4	2.26e-05	6.55e-05
Adad1	2.4	0.00901	0.0176
Gemin8	2.4	7e-29	1.12e-27
ENSMUSG00000117123	2.4	0.0177	0.0325
Platr7	2.4	0.0123	0.0234
Gpr68	2.4	1.47e-26	2.06e-25
Rhbdl3	2.4	3.11e-15	2.16e-14
1700001O22Rik	2.4	4.8e-06	1.52e-05
Mei4	2.4	0.00184	0.00407
Gpr55	2.39	1.32e-13	8.17e-13
Gm11185	2.39	0.00018	0.000463
Gm5300	2.39	0.00265	0.00571
Fsd1l	2.39	2.74e-7	9.89e-7
Tmem17	2.39	1.23e-7	4.6e-7
Gm7497	2.39	9.08e-06	2.78e-05
Gm43566	2.39	0.00103	0.00237
Gm14006	2.39	0.000823	0.00193
ENSMUSG00000112825	2.39	1.55e-05	4.59e-05
ENSMUSG00000113419	2.39	0.00191	0.00422
Gm26901	2.39	0.000544	0.00131
Timm8a1	2.39	2.44e-24	2.99e-23
Nip7	2.39	7.88e-36	1.74e-34
Ncl	2.39	3.83e-30	6.53e-29
Pole2	2.39	2.12e-38	5.24e-37
Gm9142	2.39	0.0159	0.0296
Cdk4	2.38	1.16e-44	3.7e-43
Srsf1	2.38	2.86e-36	6.44e-35
Rpusd2	2.38	1.46e-38	3.65e-37
Ebna1bp2	2.38	1.97e-46	6.76e-45
Sccpdh	2.38	1.29e-11	6.89e-11
Tlcd2	2.38	3.32e-12	1.86e-11
Ldha	2.38	8e-36	1.76e-34
Ankle1	2.37	3.64e-05	0.000102
Gm5652	2.37	0.00428	0.0089
Gbp5	2.37	3.36e-38	8.21e-37
Rcl1	2.37	1.05e-40	2.88e-39
Gm3222	2.37	2.43e-9	1.07e-8
Acvr1	2.37	3.2e-12	1.79e-11
Cdc20	2.37	1.39e-37	3.29e-36
Tex30	2.37	1.07e-33	2.14e-32
Nap1l1	2.37	4.92e-62	2.92e-60
Fbxw8	2.37	7.67e-48	2.81e-46
Gm8661	2.37	0.0063	0.0127
Cirh1a	2.37	6.1e-47	2.15e-45
Npm1	2.37	1.59e-43	4.82e-42
Sap30	2.36	6.98e-26	9.41e-25
Gm9568	2.36	0.00115	0.00263
Amd1	2.36	8.58e-29	1.36e-27
A230056P14Rik	2.36	0.00105	0.00241
Uba6	2.36	4.39e-43	1.32e-41
Hsp90aa1	2.36	9.97e-36	2.18e-34
Ddx56	2.36	5.36e-47	1.89e-45
ENSMUSG00000115205	2.36	0.0065	0.013
Aldoart1	2.36	0.00209	0.00458
Gm5706	2.36	2.62e-7	9.49e-7
Wdr18	2.35	4.32e-37	1e-35
Ndufa12	2.35	3.41e-29	5.53e-28
Bend3	2.35	9.44e-34	1.9e-32
Rsl1d1	2.35	1.11e-41	3.13e-40
Gm5270	2.35	0.000116	0.000307
Gm13610	2.35	0.0203	0.0369
Wdr55	2.35	6.05e-30	1.02e-28
Gm4691	2.35	0.00044	0.00107
Ldha-ps2	2.35	0.000136	0.000355
Tada2a	2.35	8.27e-43	2.44e-41
Prss36	2.35	1.93e-14	1.27e-13
Spata31d1b	2.35	0.0203	0.0368
Mmachc	2.35	2.01e-37	4.71e-36
Kndc1	2.35	0.00325	0.00691
Ak6	2.35	1.03e-29	1.71e-28
Olr1	2.34	0.00345	0.00731
Gm12020	2.34	1.34e-05	4.02e-05
Pold3	2.34	1.48e-51	6.2e-50
Gm8318	2.34	0.000112	0.000296
Spink2	2.34	0.0209	0.0378
Gm17709	2.34	0.0181	0.0332
Gm8394	2.34	0.00301	0.00645
Kpna3	2.34	1.92e-50	7.73e-49
Gm10658	2.34	2.35e-05	6.81e-05
Plekha8	2.34	1.68e-25	2.2e-24
Aurka	2.34	1.85e-32	3.5e-31
Gm7952	2.34	2.44e-05	7.05e-05
Cish	2.34	5.26e-26	7.13e-25
Eif2b3	2.34	2.53e-39	6.53e-38
Nup93	2.34	5e-55	2.4e-53
Kank3	2.33	1.62e-21	1.67e-20
Dab2ip	2.33	7.57e-12	4.12e-11
Gm12989	2.33	0.00513	0.0105
Nfkb2	2.33	7.48e-38	1.8e-36
Suv39h2	2.33	4.95e-19	4.39e-18
Gm7733	2.33	0.00956	0.0185
Rab26	2.33	0.0217	0.0392
Gm7734	2.33	0.0218	0.0393
Abi2	2.33	6.23e-51	2.56e-49
Gm4795	2.32	0.0189	0.0345
Rbmxl1	2.32	2.89e-30	4.96e-29
4930428O21Rik	2.32	0.00454	0.00939
Gm4929	2.32	1.5e-06	5.01e-06
Gm10327	2.32	4.91e-7	1.73e-06
Slmo2	2.32	1.65e-62	9.88e-61
Arhgef9	2.32	6.11e-16	4.44e-15
Fgf2	2.32	3.84e-15	2.66e-14
Slc7a5	2.32	3.47e-50	1.38e-48
Hspe1-ps3	2.31	2.12e-06	6.98e-06
Hist1h4d	2.31	1.23e-8	5.04e-8
Prmt1	2.31	5.01e-47	1.78e-45
Polr3h	2.31	6.72e-36	1.49e-34
Mettl1	2.31	6.19e-49	2.34e-47
Gm5139	2.31	0.02	0.0364
Gm11658	2.31	0.00601	0.0121
Gk	2.31	9.43e-38	2.25e-36
Gm12350	2.31	0.000358	0.000882
Slc35f2	2.31	4.18e-43	1.26e-41
Paqr4	2.31	9.84e-29	1.55e-27
Tigd3	2.31	9.51e-13	5.54e-12
Gm7781	2.31	0.0226	0.0406
Dsn1	2.31	4.56e-23	5.19e-22
Ccdc36	2.31	0.0132	0.0249
Fam71b	2.31	3.09e-19	2.78e-18
Gm14270	2.31	1.23e-06	4.15e-06
Pus7	2.3	2.05e-42	5.94e-41
Hspa9	2.3	1e-59	5.53e-58
Nup155	2.3	7.4e-42	2.09e-40
Hus1	2.3	4.69e-52	2.01e-50
Gm5205	2.3	0.00963	0.0186
Gm14277	2.3	0.00336	0.00713
ENSMUSG00000112727	2.3	0.000119	0.000315
Acvr2b	2.3	0.000521	0.00125
Nop58	2.3	3.07e-59	1.66e-57
Aimp2	2.3	5.42e-26	7.35e-25
Pidd1	2.3	1.33e-19	1.23e-18
Gm44640	2.3	0.0236	0.0421
6330562C20Rik	2.29	0.00896	0.0175
Gm9341	2.29	0.0145	0.0272
Gm4204	2.29	5.59e-22	5.99e-21
Gm13761	2.29	0.0238	0.0425
Gm8907	2.29	0.0105	0.0203
C230014O12Rik	2.29	0.0235	0.0419
Gm12184	2.29	0.000854	0.00199
1110008L16Rik	2.29	7.26e-39	1.84e-37
Ift43	2.29	0.000871	0.00203
2500002B13Rik	2.29	8.12e-8	3.09e-7
Nasp	2.29	9e-50	3.52e-48
Pold2	2.29	2.11e-53	9.52e-52
Gm7741	2.29	0.00137	0.0031
Gm11349	2.29	0.0152	0.0283
Gm5262	2.29	0.000958	0.00222
Fastkd2	2.28	1.16e-33	2.32e-32
Reep2	2.28	6.17e-7	2.15e-06
Tube1	2.28	9.39e-26	1.26e-24
Fam64a	2.28	8.49e-11	4.25e-10
Nup85	2.28	4.42e-62	2.63e-60
Ankrd29	2.28	0.00122	0.00277
Mpp6	2.28	8.28e-49	3.12e-47
Atad2	2.28	6.45e-20	6.06e-19
Acot10	2.28	0.0143	0.0269
Gm13394	2.28	0.00615	0.0124
Etnk2	2.28	0.0214	0.0387
Gm9658	2.28	0.00423	0.00881
Gm14150	2.28	0.000321	0.000797
Tpst1	2.27	2.23e-42	6.44e-41
Mrpl20	2.27	2.89e-30	4.96e-29
Pomt2	2.27	5.8e-33	1.12e-31
Alg6	2.27	2.74e-12	1.55e-11
Apoo	2.27	2.33e-9	1.03e-8
Gm10291	2.27	0.000927	0.00215
Uchl5	2.27	2.03e-48	7.58e-47
Wdr62	2.27	3.33e-16	2.46e-15
Hmmr	2.27	1.93e-11	1.02e-10
9130401M01Rik	2.27	5.3e-12	2.92e-11
Lmnb1	2.27	2.18e-36	4.96e-35
Gm10481	2.27	0.0194	0.0353
Chek2	2.27	2.12e-27	3.1e-26
Fhl2	2.26	9.6e-13	5.59e-12
Rhbdf1	2.26	2.65e-06	8.62e-06
Rrp15	2.26	2.92e-41	8.1e-40
D630039A03Rik	2.26	1.19e-15	8.48e-15
9430020K01Rik	2.26	0.00013	0.000342
Tnni1	2.26	7.49e-14	4.72e-13
Arhgap21	2.26	1.02e-8	4.24e-8
Zfp750	2.26	0.0226	0.0407
Mad2l2	2.26	2.2e-36	4.98e-35
Gm10039	2.25	5.36e-05	0.000148
Gm13292	2.25	0.0119	0.0227
Magee2	2.25	0.000951	0.0022
Ptch2	2.25	0.00834	0.0163
Gm6368	2.25	0.00192	0.00424
Dgcr6	2.25	2.53e-12	1.43e-11
Pou4f1	2.25	0.0054	0.011
Ccdc86	2.25	2.2e-36	4.98e-35
Gm12117	2.25	0.0264	0.0466
ENSMUSG00000112348	2.25	0.00969	0.0187
Snrpd2	2.25	1.02e-28	1.61e-27
Mrpl45	2.25	3.33e-45	1.08e-43
Sfxn1	2.25	4.05e-60	2.25e-58
BC085271	2.25	0.00714	0.0142
A430093F15Rik	2.25	7.5e-25	9.5e-24
Gm10313	2.25	0.0123	0.0234
Fh1	2.24	6.9e-31	1.22e-29
Cct3	2.24	1.49e-38	3.72e-37
Gm10290	2.24	0.00327	0.00696
Lrmp	2.24	6.04e-45	1.94e-43
Dlgap5	2.24	5.34e-24	6.4e-23
Ube2cbp	2.24	5.68e-32	1.05e-30
Ube2t	2.24	6.94e-29	1.11e-27
Pin1	2.24	2.11e-34	4.36e-33
C1qtnf1	2.24	0.0238	0.0425
Gm6322	2.24	0.000495	0.0012
Gm16379	2.24	0.0033	0.00701
Glmn	2.23	2.56e-31	4.59e-30
Gm13348	2.23	0.0275	0.0484
ENSMUSG00000112612	2.23	0.0279	0.049
ENSMUSG00000112222	2.23	0.0279	0.049
Hist1h1e	2.23	0.000432	0.00105
Hnrnpab	2.23	3.86e-32	7.23e-31
Cit	2.23	9.93e-11	4.95e-10
Olfml2a	2.23	0.00311	0.00664
Wdr12	2.23	1.46e-43	4.45e-42
Adsl	2.23	2.25e-51	9.39e-50
Ipo11	2.23	2.56e-54	1.2e-52
Lrguk	2.22	0.0282	0.0494
Prr11	2.22	3.25e-11	1.67e-10
Stk39	2.22	2.35e-46	8.05e-45
Slc30a3	2.22	0.00247	0.00536
Tnfrsf21	2.22	3.62e-15	2.51e-14
Knl1	2.22	2.53e-8	1.01e-7
Gm6463	2.22	0.00625	0.0126
Iars	2.21	1.88e-41	5.24e-40
Fam92a	2.21	1.92e-30	3.35e-29
Pi4k2b	2.21	2.43e-26	3.35e-25
Hesx1	2.21	1.77e-8	7.15e-8
Tbc1d7	2.21	6.57e-19	5.78e-18
Kif7	2.21	2.43e-9	1.07e-8
Ufsp1	2.21	6.26e-11	3.16e-10
Gm7456	2.21	3.24e-8	1.28e-7
Gm13033	2.21	0.000109	0.000288
Eif2s1	2.21	3.32e-38	8.1e-37
Psme3	2.21	5.56e-58	2.88e-56
Rab8b	2.21	1.44e-45	4.76e-44
Nifk	2.21	3.91e-37	9.05e-36
Cfap54	2.21	0.00156	0.0035
Slamf1	2.21	6.9e-44	2.13e-42
RP23-118M23.8	2.21	0.0259	0.0458
Blmh	2.21	2.86e-38	7.03e-37
Ctnnbip1	2.21	1.1e-11	5.91e-11
4930427A07Rik	2.21	6.8e-27	9.75e-26
Slf1	2.2	1.64e-27	2.41e-26
Mrps10	2.2	3.98e-15	2.75e-14
Cdca3	2.2	2.4e-24	2.94e-23
Lekr1	2.2	1.08e-06	3.68e-06
Phb	2.2	5.09e-26	6.91e-25
Mars	2.2	2.48e-45	8.11e-44
Zfp52	2.19	5.47e-35	1.16e-33
Tmem190	2.19	0.0251	0.0446
2210408I21Rik	2.19	8.1e-11	4.06e-10
Gtf2h4	2.19	4.56e-32	8.52e-31
Naa50	2.19	6.94e-52	2.95e-50
Polr2f	2.19	2.79e-27	4.07e-26
Gm5177	2.19	0.00248	0.00539
Tcf19	2.19	3.02e-31	5.4e-30
Slbp	2.19	1.1e-49	4.29e-48
Gm11222	2.19	0.0208	0.0377
RP24-389J11.1	2.18	1.02e-20	1e-19
Gm7666	2.18	3.01e-7	1.08e-06
Gm14373	2.18	0.00283	0.00607
Gfi1	2.18	1.2e-23	1.41e-22
Fgd1	2.18	0.00019	0.000487
Gm8330	2.18	0.00584	0.0118
Gm7765	2.18	0.0142	0.0266
Gusb	2.18	1.44e-44	4.55e-43
Cluh	2.18	9.15e-35	1.92e-33
Cacybp	2.18	1.82e-33	3.61e-32
Pdap1	2.18	2.06e-59	1.12e-57
Mtx2	2.17	2.19e-33	4.33e-32
Alg8	2.17	1.6e-43	4.84e-42
Ybx1	2.17	2.03e-36	4.62e-35
Gm2546	2.17	0.00318	0.00678
Gm13460	2.17	0.0285	0.0499
Tiam1	2.17	3.13e-20	3.01e-19
Aars	2.17	1.95e-35	4.21e-34
Phf6	2.17	3.74e-52	1.61e-50
Gm5787	2.17	6.42e-05	0.000176
Tmem38b	2.17	1.08e-39	2.86e-38
Heatr3	2.17	4.88e-49	1.86e-47
Wdr75	2.17	1.02e-42	2.99e-41
4933430I17Rik	2.17	1.11e-06	3.76e-06
Adap1	2.17	4.61e-19	4.1e-18
Aspm	2.17	4.02e-9	1.73e-8
Nup205	2.17	1.52e-48	5.7e-47
Gm5620	2.17	1.61e-9	7.25e-9
Tnfrsf10b	2.17	7.79e-22	8.24e-21
Wdpcp	2.16	7.34e-8	2.8e-7
Cdc25a	2.16	2.86e-46	9.74e-45
Gm8609	2.16	0.0106	0.0204
Dyrk3	2.16	0.00145	0.00326
Ak2	2.16	1.47e-50	5.94e-49
AW209491	2.16	1.15e-20	1.13e-19
Txnl1	2.16	1.61e-37	3.79e-36
Gm12182	2.16	1.74e-06	5.78e-06
Ccdc34	2.16	1.3e-34	2.72e-33
Gm12250	2.16	9.45e-13	5.5e-12
Nolc1	2.16	1.3e-23	1.52e-22
1190005I06Rik	2.16	0.00544	0.0111
Psma5	2.16	1.76e-23	2.06e-22
Kars	2.16	1.5e-58	7.96e-57
Rpl7l1	2.16	8.34e-26	1.12e-24
Gm5839	2.16	0.0185	0.0339
Eif4e	2.16	6.97e-40	1.85e-38
Gm28942	2.16	9.26e-05	0.000249
Gm12634	2.16	1.35e-06	4.54e-06
Impdh2	2.16	7.23e-39	1.83e-37
2810468N07Rik	2.16	0.000938	0.00217
Gm7833	2.16	0.000709	0.00168
Fastkd3	2.16	1.18e-40	3.22e-39
Gm3200	2.15	6.46e-06	2.02e-05
Bloc1s2-ps	2.15	0.00164	0.00365
Immp2l	2.15	2.73e-15	1.91e-14
Srsf2	2.15	3.16e-49	1.2e-47
Brix1	2.15	2.1e-31	3.77e-30
Slc31a1	2.15	1.6e-40	4.36e-39
Pdia6	2.15	7.48e-35	1.58e-33
Gm12403	2.15	0.000161	0.000418
Gm13501	2.15	0.0155	0.0287
Gm9619	2.15	2.55e-05	7.34e-05
Rrp12	2.15	4.72e-44	1.47e-42
ENSMUSG00000118161	2.15	0.00426	0.00886
Dock3	2.15	0.00125	0.00285
Tubb4b-ps2	2.14	0.0271	0.0478
Ccdc122	2.14	6.59e-06	2.05e-05
Gars	2.14	2.2e-50	8.85e-49
Bysl	2.14	5.36e-38	1.3e-36
Tamm41	2.14	5.91e-40	1.58e-38
Myc	2.14	6.7e-45	2.15e-43
Pfdn4	2.14	1.19e-28	1.86e-27
Ift57	2.14	1.06e-24	1.33e-23
Ptpru	2.14	0.0172	0.0317
Mrpl16	2.14	3.77e-27	5.47e-26
Icos	2.14	1.51e-25	1.98e-24
Serp2	2.14	9.7e-8	3.65e-7
Nsun2	2.14	2.56e-50	1.02e-48
Ppih	2.14	7.82e-22	8.27e-21
Alg13	2.14	6.67e-33	1.28e-31
Prpf31	2.13	1.58e-52	6.91e-51
Tcp1	2.13	9.92e-40	2.62e-38
Sh2d5	2.13	3.12e-05	8.87e-05
Cers3	2.13	0.00887	0.0173
Gm16465	2.13	0.0244	0.0434
Tubb5	2.13	7.53e-39	1.9e-37
Ipo7	2.12	6.8e-55	3.26e-53
Gm5560	2.12	2.23e-9	9.86e-9
Kif22	2.12	5.17e-32	9.61e-31
Gm11560	2.12	0.000256	0.000646
Nos2	2.12	0.0175	0.0323
Dars2	2.12	4.05e-43	1.22e-41
Gm8069	2.12	0.00188	0.00415
Lrrc40	2.12	1.04e-39	2.75e-38
Hlf	2.12	2.33e-05	6.77e-05
Phb2	2.12	2.42e-31	4.34e-30
Gm14921	2.12	0.00837	0.0164
Naa20	2.12	6.08e-32	1.13e-30
Rars	2.11	4.54e-43	1.36e-41
Lsm2	2.11	1.52e-28	2.36e-27
Prkar2a	2.11	4.66e-35	9.93e-34
Gm13668	2.11	0.00926	0.018
Rps19bp1	2.11	2.81e-29	4.58e-28
6720489N17Rik	2.11	5.97e-16	4.34e-15
Slamf7	2.11	3.41e-14	2.2e-13
Rel	2.11	2.56e-29	4.18e-28
Dtymk	2.11	6.75e-34	1.37e-32
Gm5354	2.11	0.0237	0.0423
Nampt	2.11	6.4e-36	1.42e-34
Gm6931	2.11	0.00261	0.00564
Gm45519	2.11	0.00149	0.00334
Gm13509	2.11	3.39e-17	2.69e-16
Mgme1	2.1	7.05e-30	1.19e-28
Egr2	2.1	3.26e-05	9.25e-05
Vdac1	2.1	6.36e-53	2.81e-51
Tsfm	2.1	8.86e-27	1.26e-25
Srsf7	2.1	5.39e-28	8.12e-27
Gm5513	2.1	0.00454	0.00939
Gmps	2.1	2.14e-49	8.24e-48
Psmd1	2.1	1.28e-50	5.19e-49
Eif4a-ps4	2.1	1.15e-18	9.97e-18
Gm5974	2.09	0.00776	0.0153
Kctd17	2.09	3.29e-21	3.35e-20
Rem2	2.09	7.22e-05	0.000197
Gm4617	2.09	0.00155	0.00348
Memo1	2.09	3.95e-34	8.06e-33
Nelfe	2.09	1.58e-44	4.98e-43
Pole3	2.09	1.12e-42	3.3e-41
Nudcd2	2.09	1.81e-32	3.43e-31
Epha2	2.09	0.00491	0.0101
Neil3	2.09	3.65e-7	1.3e-06
Nop9	2.09	1.06e-35	2.31e-34
Mogs	2.09	1.46e-34	3.05e-33
Hn1l	2.09	1.92e-38	4.77e-37
Tjp2	2.09	6.46e-13	3.81e-12
Rpp38	2.09	1.95e-17	1.57e-16
Mrpl17	2.09	1.68e-25	2.2e-24
Gm6382	2.09	0.000546	0.00131
Gm12870	2.09	0.0203	0.0368
Yars	2.09	2.55e-37	5.95e-36
Aldh1l2	2.09	0.0285	0.0499
Bora	2.08	8.64e-36	1.9e-34
Atad3a	2.08	9.3e-40	2.46e-38
Sqle	2.08	6.3e-30	1.06e-28
Cul7	2.08	7.12e-23	7.99e-22
Gm13743	2.08	0.00151	0.00338
Gm4812	2.08	0.0144	0.0269
Adgra3	2.08	1.66e-13	1.02e-12
Acy1	2.08	8.76e-34	1.76e-32
Stmn1	2.08	4.04e-28	6.15e-27
Etf1	2.08	1.13e-45	3.76e-44
Sigmar1	2.08	2.87e-22	3.12e-21
Gm5873	2.08	0.0188	0.0344
1110065P20Rik	2.08	4.41e-18	3.68e-17
Stoml2	2.08	5.12e-38	1.24e-36
Timm8b	2.08	6.31e-21	6.31e-20
1190007I07Rik	2.07	8.98e-20	8.37e-19
Aebp1	2.07	0.000142	0.00037
Rrp9	2.07	1.55e-32	2.96e-31
Nkd1	2.07	0.0215	0.0389
Hmga1-rs1	2.07	0.00189	0.00417
Gm13464	2.07	0.0214	0.0386
Mrpl15	2.07	7.72e-31	1.36e-29
Ehd4	2.07	1.17e-20	1.15e-19
9230114K14Rik	2.07	1.08e-06	3.68e-06
Mrpl1	2.07	2.74e-29	4.47e-28
Nudt19	2.07	4.17e-20	3.98e-19
Olfr56	2.07	4.87e-14	3.12e-13
Gm12416	2.07	0.00541	0.011
Sec61a2	2.07	8.14e-17	6.26e-16
Smpd4	2.07	4.27e-38	1.04e-36
Prpf38a	2.06	1.26e-27	1.86e-26
Far1	2.06	1.95e-48	7.3e-47
Exosc2	2.06	2.24e-42	6.48e-41
Agpat5	2.06	4.05e-33	7.9e-32
Nudt2	2.06	4.36e-23	4.97e-22
Trmt10a	2.06	3.13e-31	5.6e-30
K230010J24Rik	2.06	0.0284	0.0498
ENSMUSG00000118106	2.06	2.97e-12	1.68e-11
Ndc80	2.06	4.49e-27	6.48e-26
Gm37145	2.06	0.000148	0.000386
Gm16433	2.06	0.00137	0.00309
Timm23	2.06	1.67e-9	7.49e-9
Ppfibp1	2.06	4.18e-22	4.51e-21
Gm12346	2.06	0.000175	0.00045
Polr3g	2.06	1.28e-34	2.68e-33
Znhit3	2.06	1.63e-24	2.03e-23
Gm17055	2.06	0.022	0.0396
Prkca	2.06	9.8e-20	9.1e-19
Rasd2	2.05	0.00925	0.018
Gm12355	2.05	0.00112	0.00256
Top1mt	2.05	3.86e-30	6.57e-29
Adat2	2.05	8.75e-25	1.1e-23
Racgap1	2.05	9.27e-32	1.7e-30
B930095G15Rik	2.05	0.000457	0.00111
Gm8824	2.05	0.00273	0.00588
Rnmtl1	2.05	4.08e-27	5.9e-26
Gm16177	2.05	0.00281	0.00603
Plpp1	2.05	1.31e-8	5.36e-8
Dcbld2	2.05	0.00543	0.011
Knstrn	2.05	1.29e-32	2.48e-31
Pfkl	2.05	9.23e-38	2.2e-36
Got2	2.05	8.43e-42	2.38e-40
ENSMUSG00000115219	2.05	2.23e-17	1.78e-16
Nat10	2.04	2.47e-34	5.1e-33
Gas2	2.04	4.21e-15	2.9e-14
Zranb3	2.04	6.59e-17	5.1e-16
Pkm	2.04	4.57e-39	1.16e-37
Mrpl47	2.04	1.14e-26	1.61e-25
Palb2	2.04	7.64e-26	1.03e-24
Mrps7	2.04	3.97e-31	7.07e-30
Uqcc2	2.04	2.29e-17	1.84e-16
Mrpl2	2.03	6.93e-28	1.04e-26
Ipo4	2.03	2.35e-27	3.43e-26
Ergic1	2.03	3.24e-33	6.35e-32
Ptpmt1	2.03	3.63e-9	1.57e-8
Ndufb6	2.03	5.74e-19	5.07e-18
Iigp1	2.03	2.14e-9	9.49e-9
Hmga1	2.03	1.06e-28	1.67e-27
Clpp	2.03	1.73e-25	2.26e-24
Gm6419	2.03	2.73e-05	7.83e-05
Sh3gl3	2.03	5.13e-9	2.19e-8
Cfap77	2.03	0.000154	0.0004
Hist1h1d	2.03	0.00371	0.00781
Spry4	2.03	3.49e-05	9.88e-05
Itpa	2.03	1.08e-31	1.97e-30
ENSMUSG00000114019	2.03	0.00835	0.0164
Tmem126a	2.03	5.34e-23	6.06e-22
Nutm1	2.03	0.0236	0.0423
Gphn	2.03	1.7e-28	2.64e-27
Gm8355	2.03	0.0032	0.00682
Smn1	2.03	1.29e-35	2.82e-34
Rpp30	2.03	2.54e-25	3.29e-24
Gm15191	2.03	0.00137	0.0031
Gnl3	2.03	3.24e-23	3.72e-22
Gm36189	2.03	0.000315	0.000783
Gm9892	2.03	7.13e-13	4.19e-12
Ssx2ip	2.02	2.13e-23	2.47e-22
Gm14680	2.02	6.5e-05	0.000178
Gm5313	2.02	0.011	0.0211
Ubtd2	2.02	1.44e-23	1.68e-22
Gm12696	2.02	0.000437	0.00106
Ddt	2.02	2.7e-17	2.16e-16
Orc2	2.02	7.39e-46	2.48e-44
Gmppb	2.02	2.92e-19	2.63e-18
Synpo	2.02	8.59e-9	3.59e-8
Tmem29	2.02	2.63e-20	2.53e-19
Timm17a	2.02	1.55e-32	2.96e-31
Morf4l2	2.02	1.55e-36	3.54e-35
Tdrkh	2.02	5.36e-27	7.71e-26
Cct8	2.02	3.26e-36	7.3e-35
Nhp2l1	2.02	1.39e-25	1.83e-24
Lman1	2.02	2.74e-42	7.9e-41
Slc9b1	2.02	0.0284	0.0499
Cul2	2.01	3.34e-40	8.98e-39
1700086O06Rik	2.01	2.72e-06	8.85e-06
Sdhd	2.01	2.22e-25	2.89e-24
Slc9a2	2.01	0.0219	0.0395
Cse1l	2.01	5.07e-52	2.17e-50
Ehd1	2.01	9.65e-8	3.64e-7
Bmp1	2.01	0.00115	0.00263
Gm15321	2.01	0.00108	0.00248
Wdr36	2.01	2.86e-41	7.95e-40
Gm12669	2.01	0.00078	0.00183
Gm5855	2.01	0.0156	0.0289
Prmt5	2.01	2.52e-40	6.78e-39
Pola2	2.01	2.03e-47	7.35e-46
Gm11488	2.01	0.028	0.0492
Aaas	2.01	1.99e-49	7.7e-48
Gm10131	2.01	0.0249	0.0443
Rrp1b	2	2.12e-24	2.6e-23
Yars2	2	2.36e-28	3.64e-27
Rhod	2	0.000602	0.00144
Zfp428	2	1.25e-13	7.73e-13
Prc1	2	1.29e-15	9.17e-15
Dkc1	2	1.66e-42	4.82e-41
Gm13527	2	0.00023	0.000584
Phf5a	2	4.28e-28	6.5e-27
Crls1	2	5.35e-28	8.08e-27
Ppp2r3a	2	1.62e-9	7.3e-9
Nptxr	2	8.12e-7	2.8e-06
Pmm1	2	7.06e-28	1.06e-26
Gm5210	2	0.00344	0.00729
Gm17799	2	0.00464	0.00958
Nudc	2	8.77e-43	2.58e-41
Cyp1b1	2	0.0171	0.0315
6030442K20Rik	1.99	0.000937	0.00217
Serpinb6b	1.99	5.13e-19	4.54e-18
Slc25a39	1.99	5.91e-29	9.5e-28
Psmg2	1.99	5.47e-32	1.02e-30
Rpp14	1.99	2.13e-23	2.48e-22
Hsp90ab1	1.99	8.53e-38	2.04e-36
4930579G24Rik	1.99	4.05e-19	3.61e-18
Mrps27	1.99	1.21e-29	2.02e-28
Pigf	1.99	3.61e-17	2.86e-16
Gm9333	1.99	0.00318	0.00678
Mthfd2	1.99	1.31e-42	3.83e-41
Prmt7	1.99	5.89e-33	1.14e-31
Fkbp1a	1.99	4.33e-35	9.25e-34
Otud6b	1.99	3.94e-39	1.01e-37
Fam188b	1.98	0.00095	0.0022
Plagl2	1.98	1.22e-23	1.44e-22
ENSMUSG00000113836	1.98	2.08e-12	1.18e-11
2700081O15Rik	1.98	9.06e-15	6.1e-14
Tufm	1.98	2.83e-21	2.89e-20
Ide	1.98	1.59e-16	1.2e-15
Acaca	1.98	1.75e-15	1.24e-14
Tma16	1.98	8.41e-30	1.41e-28
Polr2h	1.98	1.34e-19	1.23e-18
Klhl23	1.98	3.3e-06	1.06e-05
Tsr2	1.98	5.47e-29	8.8e-28
Tbc1d19	1.98	1.53e-15	1.08e-14
Lss	1.98	1.9e-31	3.43e-30
Ninj2	1.98	1.42e-05	4.23e-05
Gadd45b	1.97	2.23e-17	1.78e-16
Elp5	1.97	1.65e-25	2.17e-24
Mrpl13	1.97	2.47e-26	3.4e-25
Gm5335	1.97	3.29e-06	1.06e-05
Pmvk	1.97	2.18e-27	3.19e-26
Phactr2	1.97	9.64e-14	6.02e-13
Syngr2	1.97	7.69e-25	9.72e-24
Gm5551	1.97	0.0212	0.0384
Mybl1	1.97	2.6e-7	9.43e-7
Slc25a1	1.97	1.04e-35	2.28e-34
Trmt6	1.97	3.37e-40	9.06e-39
Gm9769	1.97	8.29e-06	2.55e-05
Cct7	1.97	1.05e-30	1.85e-29
Gspt1	1.97	5.72e-37	1.32e-35
Mybbp1a	1.97	9.42e-27	1.33e-25
Fkbp4	1.97	1.75e-25	2.29e-24
Ptrh2	1.97	6.44e-20	6.05e-19
Smc2	1.97	3.19e-16	2.36e-15
Sass6	1.97	1.26e-16	9.57e-16
Gm9211	1.97	0.00425	0.00885
1110038B12Rik	1.97	4.49e-25	5.76e-24
Gm3695	1.97	0.00364	0.00766
Wdr77	1.97	4.66e-33	9.06e-32
Banf1	1.97	4.09e-20	3.9e-19
Il2rb	1.96	3.94e-32	7.37e-31
Cars	1.96	1.28e-26	1.8e-25
Mrpl42	1.96	4.3e-28	6.52e-27
Stk35	1.96	4.53e-21	4.57e-20
Slc4a5	1.96	0.000387	0.000948
Ubiad1	1.96	1.06e-28	1.66e-27
Gm6316	1.96	0.00788	0.0155
Mrpl50	1.96	1.04e-24	1.3e-23
Psmg1	1.96	4.4e-20	4.18e-19
Dusp16	1.96	2.89e-17	2.3e-16
Gja1	1.96	0.00141	0.00319
Pitrm1	1.96	1.78e-28	2.76e-27
Rpp40	1.96	1.26e-23	1.48e-22
Stau2	1.96	1.92e-11	1.01e-10
Slc46a1	1.96	9.33e-12	5.04e-11
Syce1	1.96	0.00257	0.00555
Idh3a	1.96	5.92e-36	1.32e-34
Gm5803	1.96	0.000105	0.000279
ENSMUSG00000117475	1.96	0.0256	0.0454
Exosc3	1.96	6.04e-27	8.69e-26
Zfp862-ps	1.96	1.43e-17	1.16e-16
Armc6	1.95	8.43e-16	6.09e-15
Wdr76	1.95	5.08e-23	5.77e-22
Il12rb2	1.95	1.72e-10	8.45e-10
Rsl24d1	1.95	1.18e-20	1.16e-19
Stip1	1.95	7.97e-32	1.47e-30
Tubg1	1.95	8.14e-40	2.16e-38
Pdk3	1.95	4.07e-29	6.57e-28
Slc25a5	1.95	1.9e-26	2.64e-25
Dnmt3b	1.95	1.4e-25	1.85e-24
Gm37933	1.95	0.0151	0.0282
Ftsj3	1.95	6.11e-33	1.18e-31
Mipep	1.95	2.02e-29	3.33e-28
Mmd	1.95	1.74e-34	3.62e-33
Lgr4	1.95	0.000645	0.00153
Mrps25	1.95	1.66e-26	2.32e-25
Aldoa	1.95	1.46e-24	1.82e-23
Srd5a1	1.95	4.33e-8	1.69e-7
Stard4	1.94	2.32e-26	3.2e-25
Trp53rkb	1.94	2.34e-12	1.33e-11
Psma7	1.94	1.69e-21	1.74e-20
Agpat4	1.94	1.18e-16	8.97e-16
Rnd1	1.94	2.54e-8	1.01e-7
Gm8864	1.94	0.00385	0.00808
Mrpl19	1.94	7.04e-30	1.18e-28
Hdgf	1.94	2.71e-37	6.3e-36
Trmt5	1.94	7.87e-36	1.73e-34
Dhcr24	1.94	3.1e-21	3.16e-20
Snrpa	1.93	5.52e-37	1.27e-35
Ptges2	1.93	1.26e-23	1.48e-22
Zik1	1.93	1.12e-20	1.11e-19
Gm7180	1.93	0.00539	0.011
Fanci	1.93	6.77e-24	8.07e-23
Hspbp1	1.93	1.33e-20	1.31e-19
Thyn1	1.93	1.06e-26	1.5e-25
Mcph1	1.93	8.42e-24	1e-22
Mycbp	1.93	5.85e-22	6.26e-21
Eif3b	1.93	2.62e-33	5.16e-32
Sept11	1.93	3.37e-28	5.15e-27
Gm14113	1.93	0.0184	0.0337
Nol11	1.93	5.47e-38	1.32e-36
Mtap	1.93	5.89e-30	9.94e-29
Fam57a	1.93	6.86e-13	4.04e-12
Gm4804	1.93	0.0206	0.0374
Gm16314	1.93	8.66e-21	8.58e-20
Gm12969	1.93	0.0117	0.0223
Cops5	1.93	1.44e-31	2.61e-30
Gfm1	1.93	5.3e-43	1.58e-41
Eif6	1.93	1.64e-18	1.4e-17
Rpn1	1.93	8.28e-26	1.11e-24
Ndufaf4	1.92	9.11e-29	1.44e-27
Cryz	1.92	4.1e-16	3.01e-15
Wdr61	1.92	1.05e-23	1.24e-22
Ola1	1.92	3.04e-33	5.96e-32
Prdx1	1.92	8.99e-22	9.44e-21
Ppan	1.92	4.78e-36	1.07e-34
Fbxo5	1.92	2.86e-18	2.41e-17
Gm5529	1.92	0.0264	0.0467
Gm14111	1.92	0.0106	0.0204
Gm9522	1.92	1.44e-7	5.35e-7
Cbwd1	1.92	1.74e-26	2.41e-25
Tnfsf9	1.92	7.93e-10	3.66e-9
Gm6210	1.92	8.23e-7	2.84e-06
Timm9	1.92	1.4e-27	2.07e-26
Mrps36	1.92	1.79e-06	5.95e-06
Ppp1r14b	1.91	3.67e-20	3.51e-19
Lrrc66	1.91	0.0255	0.0452
Znhit6	1.91	2.94e-33	5.78e-32
Xrcc5	1.91	2.99e-42	8.58e-41
Gm11675	1.91	1.04e-05	3.15e-05
Gtf2f2	1.91	3.64e-34	7.46e-33
Pwp1	1.91	7.8e-36	1.72e-34
Pbx3	1.91	1.04e-9	4.77e-9
Repin1	1.91	6.53e-17	5.05e-16
Hsph1	1.91	3.45e-19	3.09e-18
Prss41	1.9	0.0251	0.0445
Btla	1.9	3.24e-29	5.26e-28
Gm7069	1.9	0.00022	0.000559
Tmem132a	1.9	0.00129	0.00292
Fzd3	1.9	0.00538	0.011
Sgsm3	1.9	6.13e-27	8.8e-26
Xpot	1.9	8.45e-42	2.38e-40
Gm4540	1.9	9.03e-05	0.000243
Klhdc4	1.9	6.37e-33	1.23e-31
Med7	1.89	2.53e-18	2.14e-17
Slirp	1.89	0.00312	0.00665
2700099C18Rik	1.89	0.00174	0.00387
Gm10052	1.89	0.0179	0.0328
Strap	1.89	2.36e-28	3.64e-27
Tmem109	1.89	1.57e-27	2.31e-26
Gm13835	1.89	2.12e-05	6.19e-05
Haus1	1.89	6.31e-21	6.31e-20
Lancl2	1.89	6.72e-25	8.53e-24
Eif2s2	1.89	1.69e-32	3.22e-31
Vdac3-ps1	1.89	0.00304	0.0065
Nxt1	1.89	1.06e-18	9.15e-18
Gm11221	1.89	0.0124	0.0236
Fap	1.89	0.00979	0.0189
Il15ra	1.88	1.46e-13	9.02e-13
Tuba1c	1.88	2.54e-22	2.77e-21
Rpusd1	1.88	2.17e-26	2.99e-25
Gsto1	1.88	7.29e-25	9.24e-24
Bop1	1.88	7.64e-33	1.47e-31
Gm6501	1.88	0.00466	0.00961
Uqcrq	1.88	1.25e-18	1.08e-17
Gnaq	1.88	3.53e-14	2.28e-13
Sept10	1.88	3.78e-7	1.35e-06
Trim37	1.88	5.27e-29	8.5e-28
Psmb2	1.88	3.92e-23	4.48e-22
Cnot9	1.87	1.86e-45	6.12e-44
Acp1	1.87	1.11e-25	1.48e-24
Kank2	1.87	0.0117	0.0224
ENSMUSG00000115338	1.87	7.04e-12	3.84e-11
Serpinb9	1.87	9.08e-14	5.69e-13
Cyb561	1.87	1.62e-05	4.79e-05
Map2k3	1.87	5.52e-30	9.32e-29
Psmd14	1.87	9.63e-25	1.21e-23
Cyc1	1.87	2.35e-23	2.71e-22
Chsy1	1.87	4.81e-22	5.18e-21
Bcl7c	1.87	4.65e-18	3.87e-17
Nemp1	1.87	1.32e-34	2.75e-33
Usp50	1.87	0.00509	0.0104
Hspa4	1.87	1.76e-28	2.73e-27
Lhpp	1.87	2.05e-17	1.64e-16
Tmem70	1.87	3.21e-26	4.39e-25
Kctd15	1.87	1.34e-05	4.01e-05
0610010F05Rik	1.86	3.13e-25	4.05e-24
Qtrtd1	1.86	9.89e-28	1.48e-26
Arl3	1.86	3.02e-18	2.54e-17
Scamp1	1.86	6.13e-20	5.77e-19
Psmb7	1.86	1.39e-21	1.44e-20
Pum3	1.86	2.79e-29	4.55e-28
Eif1ax	1.86	6.93e-26	9.36e-25
Mrps18b	1.86	1.66e-25	2.17e-24
Rnf219	1.86	7.8e-30	1.31e-28
Hook2	1.86	8.93e-16	6.44e-15
Slc25a15	1.86	3.26e-31	5.82e-30
Gm9381	1.86	0.00781	0.0154
Gm10254	1.86	0.0258	0.0456
Xrcc3	1.86	2.52e-16	1.88e-15
Rfc2	1.86	3.08e-28	4.73e-27
Eif2b1	1.86	1.26e-30	2.21e-29
Atic	1.86	8.28e-31	1.46e-29
Fbxw9	1.86	3.74e-11	1.92e-10
Utp15	1.86	2.55e-39	6.58e-38
Wdr3	1.85	1.4e-32	2.67e-31
Myo19	1.85	5.55e-14	3.53e-13
Gm996	1.85	1.05e-05	3.2e-05
Zgrf1	1.85	2.95e-12	1.66e-11
Akr1e1	1.85	3.4e-21	3.45e-20
Tspan6	1.85	4.62e-11	2.35e-10
Bnip3	1.85	3.22e-9	1.4e-8
Fut7	1.85	2.66e-7	9.62e-7
Prrg4	1.85	1.06e-11	5.72e-11
Clns1a	1.85	3.01e-24	3.65e-23
Dact3	1.85	0.0103	0.0199
Dmd	1.85	0.00271	0.00584
Echdc1	1.85	1.9e-21	1.95e-20
Mrps28	1.85	2.32e-20	2.25e-19
Hmgcs1	1.85	1.97e-24	2.43e-23
Taf6l	1.85	1.36e-25	1.8e-24
Ndufa5	1.85	1.01e-20	1e-19
Bcam	1.84	5.46e-8	2.11e-7
Eif3j2	1.84	8.55e-05	0.000231
Mthfd1l	1.84	3.07e-35	6.58e-34
Ccdc14	1.84	1.6e-16	1.2e-15
Gm12286	1.84	0.00548	0.0112
Farsb	1.84	7.84e-35	1.65e-33
Eif2s3x	1.84	3.83e-22	4.15e-21
Heatr1	1.84	2.46e-25	3.19e-24
Lsm3	1.84	2.95e-23	3.39e-22
Pdxk	1.84	5.58e-33	1.08e-31
Gm14276	1.84	2.23e-8	8.91e-8
Supv3l1	1.84	3.84e-35	8.21e-34
Arhgef17	1.84	0.000904	0.0021
Uchl4	1.84	4.07e-7	1.45e-06
Rxra	1.84	2.91e-15	2.03e-14
Rrs1	1.83	2.87e-30	4.93e-29
Gmds	1.83	1.32e-20	1.3e-19
Ppp1r13l	1.83	8.72e-8	3.3e-7
Gm13559	1.83	0.0151	0.0282
Tbc1d31	1.83	3.92e-15	2.71e-14
Uck2	1.83	4.46e-38	1.08e-36
Zak	1.83	4.49e-06	1.42e-05
Gm7129	1.83	0.0229	0.0411
Adss	1.83	1.45e-25	1.91e-24
AI662270	1.83	1.88e-22	2.06e-21
Gm35315	1.83	1.52e-13	9.34e-13
Creld2	1.83	4.71e-17	3.69e-16
Elof1	1.83	1.87e-19	1.7e-18
Psma4	1.83	8.28e-21	8.21e-20
Ndufc2	1.83	2.43e-21	2.49e-20
Nbl1	1.83	0.00128	0.00291
Penk	1.82	0.000161	0.000418
Csf2	1.82	0.000874	0.00204
ENSMUSG00000112926	1.82	1.65e-8	6.71e-8
ENSMUSG00000109865	1.82	7.08e-29	1.13e-27
Tmem256	1.82	9.93e-14	6.2e-13
Itpa-ps1	1.82	0.0283	0.0496
Usp14	1.82	6.61e-38	1.59e-36
Glrx3	1.82	3.56e-21	3.61e-20
Ints2	1.82	5.07e-25	6.49e-24
Coa7	1.82	2.11e-30	3.67e-29
Nup62	1.82	2.28e-29	3.74e-28
Eif3j1	1.82	7.21e-23	8.09e-22
Txn2	1.82	1.67e-20	1.63e-19
5430427O19Rik	1.82	2.22e-05	6.46e-05
Uqcr10	1.82	1.94e-17	1.56e-16
ENSMUSG00000115662	1.81	0.000501	0.00121
Exosc7	1.81	3.56e-25	4.6e-24
Ube2c	1.81	1.16e-10	5.77e-10
Ccdc50-ps	1.81	0.013	0.0245
Ciapin1	1.81	6.32e-35	1.34e-33
0610007P14Rik	1.81	9.81e-23	1.09e-21
Nup107	1.81	5.38e-34	1.09e-32
Sh3rf1	1.81	4.77e-19	4.23e-18
Zc3hav1l	1.81	4.49e-20	4.26e-19
Trmt2a	1.81	2.77e-23	3.2e-22
Foxred2	1.81	2.03e-15	1.43e-14
Kifc3	1.81	3.39e-7	1.22e-06
Aprt	1.81	2.34e-24	2.86e-23
Asf1a	1.81	2.25e-22	2.46e-21
Zdhhc6	1.81	6.93e-28	1.04e-26
Plagl1	1.81	0.000504	0.00122
Urb2	1.8	3.2e-29	5.19e-28
Rars2	1.8	3.59e-23	4.11e-22
Nxn	1.8	2.39e-19	2.17e-18
Xrcc6	1.8	4.17e-34	8.52e-33
Hsd17b7	1.8	3.19e-20	3.06e-19
Atp5g3	1.8	2.39e-19	2.16e-18
Map3k8	1.8	7.73e-19	6.76e-18
Hpf1	1.8	9.32e-27	1.32e-25
Alyref	1.8	7.92e-32	1.46e-30
ENSMUSG00000116678	1.8	0.0212	0.0384
Cpped1	1.8	2.06e-23	2.39e-22
Mrpl36	1.8	7.1e-20	6.65e-19
Cops3	1.8	5e-25	6.4e-24
Zfp870	1.8	1.39e-13	8.62e-13
Mrpl51	1.8	1.2e-16	9.16e-16
Itm2a	1.8	6.37e-19	5.61e-18
Comt	1.8	2.97e-17	2.37e-16
Cenpe	1.8	3.82e-05	0.000107
Spred1	1.8	5.49e-22	5.88e-21
Sac3d1	1.8	1.32e-17	1.07e-16
Gm43143	1.8	0.00072	0.0017
Gm12537	1.79	0.0261	0.0462
Sms	1.79	1.27e-27	1.88e-26
Mrps2	1.79	6.97e-27	9.99e-26
Fam124b	1.79	4.48e-7	1.58e-06
Cct4	1.79	5.72e-25	7.28e-24
Tctex1d2	1.79	3.67e-9	1.59e-8
Nars	1.79	3.84e-30	6.53e-29
Tmem144	1.79	0.00131	0.00297
Slc25a4	1.79	5.95e-26	8.05e-25
Psmd13	1.79	8.73e-18	7.17e-17
Slc1a5	1.79	3.8e-20	3.64e-19
Mrpl55	1.78	3.46e-20	3.31e-19
Sh3d21	1.78	0.000278	0.000697
Psma1	1.78	6.23e-21	6.24e-20
Nsun5	1.78	5.02e-19	4.45e-18
Tdg	1.78	4.06e-17	3.2e-16
Ptges3	1.78	8.37e-17	6.43e-16
Prps1	1.78	1.36e-22	1.5e-21
Gm17494	1.78	0.000192	0.000493
Aifm2	1.78	0.00215	0.0047
Slc39a4	1.78	1.54e-20	1.51e-19
Eftud2	1.78	8.96e-35	1.88e-33
Exosc9	1.78	1.43e-29	2.38e-28
Ldlrad3	1.78	1.46e-7	5.43e-7
Pcyox1l	1.78	5.04e-17	3.94e-16
Smarcc1	1.77	9.58e-18	7.84e-17
Hax1	1.77	1.07e-16	8.2e-16
Carnmt1	1.77	2.6e-17	2.08e-16
Anp32b	1.77	7.75e-30	1.3e-28
Cops7a	1.77	4.96e-23	5.64e-22
Nenf	1.77	7.75e-14	4.87e-13
Gm5921	1.77	0.00688	0.0137
Gtf2e2	1.77	2.95e-26	4.05e-25
Wbscr16	1.77	1.06e-26	1.5e-25
Ndufaf7	1.77	4.7e-21	4.74e-20
Spata5	1.77	4.1e-26	5.58e-25
Utp6	1.77	4.05e-28	6.16e-27
Nupl2	1.77	5.84e-24	6.98e-23
Comtd1	1.77	3.16e-10	1.51e-9
Rwdd1	1.77	1.22e-19	1.13e-18
RP24-365A12.1	1.76	0.0276	0.0486
Mrpl21	1.76	1.62e-20	1.58e-19
Cyb5b	1.76	2.34e-26	3.22e-25
Clip3	1.76	0.00713	0.0142
Gm7286	1.76	0.00826	0.0162
Plp2	1.76	3.75e-18	3.14e-17
Hars	1.76	3.18e-30	5.43e-29
ENSMUSG00000115450	1.76	8.33e-05	0.000225
Polr2e	1.76	1.18e-20	1.16e-19
Ppp5c	1.76	1.4e-30	2.44e-29
Stra6	1.75	0.000158	0.000411
Eif3l	1.75	1.76e-31	3.17e-30
Bcl2l2	1.75	8.64e-12	4.67e-11
Wnt3	1.75	0.00116	0.00265
Arhgap11a	1.75	1.14e-12	6.62e-12
Uqcr11	1.75	3.83e-14	2.47e-13
Lzic	1.75	4.46e-22	4.8e-21
Pogk	1.75	2.72e-21	2.78e-20
Abce1	1.75	1.44e-33	2.86e-32
Dtwd1	1.75	5.72e-16	4.17e-15
ENSMUSG00000116879	1.75	0.000267	0.000671
Ctnnal1	1.75	6.38e-9	2.7e-8
Jagn1	1.75	1.59e-13	9.75e-13
Farsa	1.75	3.8e-28	5.78e-27
Cox5a	1.75	5.43e-23	6.15e-22
Dusp18	1.75	0.00538	0.011
Usp46	1.75	8.13e-25	1.03e-23
Fcf1	1.75	3.71e-19	3.31e-18
Dhrs13	1.75	1.43e-15	1.01e-14
Nusap1	1.75	2.36e-10	1.14e-9
Atp2a2	1.75	3.38e-27	4.91e-26
Drg2	1.75	6.12e-37	1.41e-35
Mettl13	1.75	2.19e-36	4.98e-35
Mrpl35	1.74	6.52e-22	6.95e-21
Carm1	1.74	5.04e-21	5.08e-20
Pop4	1.74	1.68e-26	2.33e-25
Bend4	1.74	8.45e-8	3.21e-7
Efcab11	1.74	9.42e-06	2.88e-05
Kdm2b	1.74	3.44e-19	3.09e-18
Slfn3	1.74	0.000428	0.00104
Hemk1	1.74	2.64e-12	1.49e-11
Mrpl3	1.74	1.32e-24	1.65e-23
Gm17173	1.74	3.56e-05	0.0001
Gm45503	1.74	1.9e-12	1.08e-11
Nop56	1.74	1.92e-27	2.82e-26
Gm44935	1.74	5.62e-05	0.000155
Prdx3	1.74	3.34e-20	3.21e-19
Raph1	1.74	3.22e-10	1.54e-9
Ccdc18	1.74	0.00339	0.00719
Psmd6	1.74	8.41e-21	8.33e-20
[truncated: 6,562 more rows]

## Sheet: dKO
dKO activated vs unstimulated
genes	log2FoldChange	pvalue	padj
Crabp2	9.02	4.21e-75	4.18e-73
Il2	8.74	4.05e-42	1.17e-40
Ak4	8.3	1.68e-85	2.36e-83
Gm18561	8.14	1.76e-18	1.51e-17
Bcat1	7.97	9.78e-282	9.61e-278
Bdh2	7.97	3.8e-37	8.79e-36
Spin4	7.05	1.16e-120	4.74e-118
Arhgdig	6.97	1.69e-22	1.85e-21
Hpdl	6.93	1.22e-62	8.04e-61
Utf1	6.76	2.81e-81	3.32e-79
Dnph1	6.68	4.53e-105	1.14e-102
Cnih3	6.68	5.73e-13	3.35e-12
Adh4	6.65	1.95e-13	1.19e-12
Orc1	6.54	4.04e-148	3.78e-145
Il3	6.53	3.34e-11	1.7e-10
Hacd1	6.51	4.35e-16	3.18e-15
Npw	6.44	1.31e-12	7.49e-12
Trip13	6.38	2.85e-167	5.6e-164
Cpd	6.21	2.46e-84	3.25e-82
Hist1h2bj	6.13	4.8e-15	3.28e-14
Etv4	6.12	2.75e-24	3.33e-23
Nppc	6.07	6.18e-11	3.07e-10
Gm42921	6.05	3.69e-11	1.87e-10
Hk2	6.05	1.01e-95	1.88e-93
Gm37805	6.01	1.06e-10	5.13e-10
Cth	5.99	1.43e-13	8.77e-13
Dtl	5.98	1.33e-149	1.31e-146
Mcm10	5.97	2.62e-94	4.76e-92
Lrr1	5.92	1.6e-56	8.7e-55
Cdc6	5.89	7.63e-122	3.33e-119
Exo1	5.86	4.76e-127	2.28e-124
Gm37881	5.83	1.88e-9	8.22e-9
Aunip	5.82	7.29e-59	4.38e-57
Chst2	5.79	5.05e-163	7.62e-160
Ncs1	5.79	1.27e-117	4.62e-115
Irf4	5.77	3.87e-170	8.45e-167
Rad51	5.76	4.77e-85	6.6e-83
Irak1bp1	5.72	1.71e-33	3.35e-32
Gins2	5.72	6.19e-113	2e-110
Idi2	5.7	4.28e-9	1.82e-8
Stard13	5.7	1.03e-9	4.59e-9
Fosl1	5.64	5.84e-9	2.45e-8
Chek1	5.64	1.55e-80	1.79e-78
Aif1l	5.63	6.92e-9	2.89e-8
Cyp1a1	5.62	1.31e-23	1.52e-22
Lancl3	5.61	1.14e-28	1.74e-27
Tg	5.61	3.24e-51	1.43e-49
Rad54b	5.58	5.52e-56	2.9e-54
Lif	5.58	9.17e-52	4.15e-50
Rad54l	5.56	6.62e-121	2.83e-118
Rpp25	5.55	1.3e-27	1.87e-26
Alpl	5.53	4.62e-95	8.49e-93
Ccl4	5.52	3.08e-17	2.42e-16
A1cf	5.46	4.4e-12	2.42e-11
Nkain1	5.45	8.05e-9	3.34e-8
Gm17322	5.44	3.5e-8	1.37e-7
Hist1h3a	5.43	8.31e-22	8.72e-21
Mlf1	5.41	3.57e-18	2.99e-17
Uhrf1	5.41	1.14e-111	3.49e-109
Slc9b2	5.4	8.69e-104	2.13e-101
Ak7	5.39	6.05e-65	4.17e-63
Fzd9	5.39	3.98e-9	1.7e-8
Egr4	5.37	3.96e-9	1.69e-8
Gpr176	5.37	1.07e-8	4.37e-8
BC030867	5.36	2.46e-45	8.42e-44
Gls2	5.36	3.16e-9	1.36e-8
Gm2762	5.34	1.82e-19	1.66e-18
Hells	5.33	7.88e-118	2.92e-115
Cdc45	5.32	2.05e-120	8.21e-118
RP23-337J18.2	5.32	1.64e-8	6.62e-8
Nlrp6	5.28	7.22e-9	3.01e-8
ENSMUSG00000118051	5.28	1.18e-8	4.81e-8
Pask	5.27	1.59e-109	4.51e-107
Fignl1	5.27	8.57e-72	7.45e-70
2810417H13Rik	5.26	1.25e-67	9.4e-66
ENSMUSG00000116530	5.25	8.27e-8	3.12e-7
Ccl1	5.25	4.34e-10	2e-9
Adora2b	5.2	5.7e-18	4.71e-17
Mybl2	5.17	4.74e-123	2.11e-120
Hist1h2bk	5.16	5.53e-8	2.13e-7
Akr1c18	5.15	6.51e-32	1.18e-30
Shcbp1	5.15	4.29e-59	2.6e-57
Mdfic	5.13	1.7e-113	5.74e-111
Nkx1-1	5.13	8.76e-8	3.29e-7
Mtfr2	5.11	3.47e-63	2.31e-61
Adarb1	5.1	8.16e-76	8.3e-74
P2ry2	5.09	4.88e-21	4.91e-20
Cetn4	5.09	1.61e-15	1.14e-14
Aurkb	5.09	3.44e-91	5.94e-89
Cenpm	5.07	7.55e-77	7.93e-75
Prelid2	5.07	1.9e-87	2.91e-85
Cdk1	5.06	3.89e-68	2.97e-66
Rad51ap1	5.05	4.08e-96	7.79e-94
Elovl4	5.05	1.95e-7	7.03e-7
Fjx1	5.04	1.28e-13	7.91e-13
Cdkn1a	5.01	2.25e-76	2.33e-74
Hist1h3c	5.01	1.43e-9	6.3e-9
Dhfr	5	1.07e-123	5.01e-121
Kbtbd6	4.99	1.05e-36	2.38e-35
Pbk	4.99	1.17e-13	7.26e-13
Pdcd1lg2	4.98	3.1e-56	1.67e-54
Rrm2	4.97	6.55e-87	9.82e-85
Gnat2	4.97	6.19e-8	2.37e-7
Gins1	4.97	8.09e-77	8.45e-75
Cenpk	4.96	1.57e-72	1.41e-70
Xcl1	4.94	1.34e-41	3.76e-40
Chaf1a	4.93	6.82e-90	1.13e-87
Il1a	4.92	4.4e-25	5.55e-24
Lonrf3	4.92	7.96e-16	5.73e-15
Enthd1	4.92	1.77e-22	1.94e-21
Ybx3	4.92	1.03e-99	2.19e-97
Rpph1	4.88	1.35e-10	6.5e-10
Acsl6	4.87	5.06e-16	3.67e-15
Avpr1a	4.86	5.98e-7	2.06e-06
Hsf2bp	4.86	7.4e-13	4.3e-12
Il12rb1	4.85	2.29e-50	9.79e-49
Dna2	4.85	1.29e-140	9.76e-138
Frrs1l	4.84	2.92e-9	1.26e-8
Six1	4.84	7.14e-7	2.43e-06
Shmt1	4.84	6.54e-135	3.67e-132
Egfl7	4.83	3.65e-32	6.7e-31
Ccdc57	4.81	1.3e-12	7.44e-12
Bbs5	4.81	2.55e-20	2.45e-19
Zbtb32	4.8	4.17e-62	2.72e-60
Cenpi	4.79	1.63e-65	1.14e-63
Maoa	4.79	1.07e-55	5.57e-54
Bcl6b	4.78	4.53e-12	2.49e-11
Cdca5	4.78	1.71e-82	2.14e-80
Plscr1	4.77	1.23e-60	7.78e-59
Tex15	4.77	1.03e-20	1.02e-19
Ccne2	4.76	3.38e-96	6.51e-94
Rgs16	4.74	1.25e-60	7.89e-59
Tnfrsf4	4.74	3.6e-107	9.56e-105
Bub1	4.73	4.68e-58	2.73e-56
5033430I15Rik	4.72	1.8e-35	3.91e-34
Ppp1r26	4.72	8.67e-9	3.58e-8
3110082I17Rik	4.72	1.55e-146	1.38e-143
Wdr31	4.71	5.87e-15	3.98e-14
Jph4	4.7	8.11e-7	2.74e-06
Usp44	4.7	1.41e-06	4.64e-06
Nts	4.69	5.98e-7	2.06e-06
Slc1a2	4.68	1.03e-10	5.03e-10
Kcnk10	4.68	1.27e-8	5.16e-8
Timd2	4.67	3.34e-8	1.31e-7
Cd200	4.66	1.67e-184	6.58e-181
Spry1	4.66	3.39e-123	1.55e-120
Asns	4.65	7.84e-31	1.34e-29
Gm16350	4.65	4.65e-7	1.61e-06
4933421A08Rik	4.64	5.97e-7	2.05e-06
Cbs	4.63	2.02e-11	1.04e-10
Melk	4.62	3.32e-43	1.02e-41
Ddn	4.62	3.63e-12	2.01e-11
Sapcd2	4.61	3.06e-33	5.91e-32
Slc25a13	4.6	1.6e-82	2.01e-80
Ccna2	4.58	7.26e-60	4.49e-58
Clspn	4.58	1.05e-45	3.65e-44
Chac1	4.57	7.29e-7	2.48e-06
Egfr	4.57	1.83e-8	7.38e-8
Slmo1	4.57	2.95e-06	9.38e-06
Tyms	4.57	1.92e-74	1.85e-72
Syce2	4.56	7.43e-71	6.24e-69
Ina	4.55	2.11e-06	6.84e-06
Cenph	4.54	1.58e-57	9.07e-56
B9d1	4.54	7.08e-20	6.61e-19
E2f1	4.53	1.84e-152	2.13e-149
Apitd1	4.52	5.89e-85	7.97e-83
Wnt10b	4.51	1.81e-16	1.36e-15
Kntc1	4.5	1.25e-53	6.05e-52
Ttc26	4.5	1.67e-10	8.01e-10
Kcns1	4.5	3.09e-10	1.44e-9
ENSMUSG00000118366	4.49	3.2e-06	1.01e-05
Lhx2	4.49	2.35e-15	1.64e-14
ENSMUSG00000112348	4.48	3.17e-06	1e-05
Gm364	4.48	3.17e-06	1e-05
Cdh15	4.48	5.94e-8	2.27e-7
Ska3	4.48	3.77e-63	2.5e-61
Enox1	4.47	3.38e-06	1.06e-05
Rab34	4.46	1.83e-19	1.66e-18
Irf8	4.46	1.41e-88	2.25e-86
Cdca7	4.46	4.3e-113	1.41e-110
Ttk	4.45	3.21e-50	1.35e-48
Pdcd1	4.43	1.36e-51	6.08e-50
Fabp5	4.43	2.08e-100	4.6e-98
Tfrc	4.42	4.01e-165	6.56e-162
Esco2	4.42	9.53e-46	3.33e-44
Sema7a	4.41	9.99e-33	1.89e-31
Oip5	4.39	1.92e-60	1.2e-58
Wdr54	4.38	7.26e-11	3.58e-10
RP23-462D5.5	4.37	4.3e-10	1.98e-9
ENSMUSG00000114279	4.37	6.41e-06	1.96e-05
Hist1h4b	4.36	1.47e-12	8.36e-12
4930558J18Rik	4.36	4.56e-12	2.51e-11
Hspb7	4.35	6.9e-06	2.1e-05
Tpi1	4.35	5.71e-96	1.08e-93
ENSMUSG00000116864	4.34	7.6e-06	2.3e-05
Nuf2	4.34	3.54e-33	6.8e-32
Zwilch	4.34	6.32e-83	8.06e-81
Gm807	4.33	8.79e-06	2.65e-05
Enkd1	4.33	2.09e-48	8.15e-47
Gm13496	4.33	1.07e-12	6.14e-12
Spc24	4.32	7.88e-42	2.25e-40
Phlda3	4.32	4.24e-73	3.91e-71
Il2ra	4.32	4.57e-72	4.03e-70
Lrfn4	4.32	2.79e-24	3.38e-23
Lipg	4.31	3.77e-13	2.25e-12
Ncapg2	4.29	4.42e-56	2.34e-54
Tmem97	4.28	2.63e-80	3e-78
Mfsd2a	4.26	1.74e-56	9.41e-55
Nkd2	4.26	1.39e-05	4.08e-05
Bag2	4.25	4e-43	1.22e-41
Cep55	4.25	1.91e-84	2.54e-82
Tal2	4.25	2.95e-12	1.64e-11
Ncapg	4.24	8.06e-37	1.84e-35
Nt5dc2	4.24	1.31e-46	4.69e-45
Dscc1	4.24	1.73e-71	1.48e-69
E2f7	4.23	2.19e-30	3.66e-29
Lad1	4.22	4.8e-85	6.6e-83
Plod2	4.21	1.78e-36	4e-35
Spag4	4.21	1.12e-12	6.45e-12
Dpf1	4.2	1.8e-05	5.21e-05
Perp	4.2	5.12e-18	4.26e-17
Tbx21	4.19	5.75e-31	9.95e-30
Ska1	4.19	6.48e-26	8.48e-25
Mnd1	4.19	3.55e-15	2.45e-14
Fancd2	4.19	3.2e-56	1.71e-54
Elovl3	4.19	1.7e-05	4.94e-05
Lrrc49	4.18	3.87e-12	2.14e-11
Serpinc1	4.18	4.69e-21	4.73e-20
Prodh	4.18	2.79e-17	2.2e-16
Mcm8	4.17	1.3e-98	2.66e-96
Tbkbp1	4.16	2.33e-27	3.32e-26
RP23-220F20.2	4.15	9.3e-87	1.37e-84
Lag3	4.15	4.29e-86	6.2e-84
Dusp4	4.14	6.17e-48	2.34e-46
Mcm5	4.14	3.82e-141	3e-138
Arl6	4.13	4.56e-37	1.05e-35
Hist1h1b	4.13	1.76e-06	5.74e-06
Nrn1	4.13	6.9e-70	5.56e-68
Tnfsf4	4.13	9.94e-40	2.56e-38
Ercc6l	4.12	7.11e-93	1.27e-90
Spdl1	4.12	2.05e-51	9.11e-50
Sox12	4.12	2.31e-68	1.78e-66
Eme1	4.1	5.65e-69	4.41e-67
Tnfsf11	4.09	2.56e-76	2.63e-74
Ticrr	4.09	5.08e-41	1.38e-39
Dusp14	4.08	4.04e-18	3.38e-17
Wisp1	4.08	1.97e-06	6.39e-06
9330102E08Rik	4.08	2.84e-05	8.05e-05
Bspry	4.08	1.04e-40	2.81e-39
Serpine2	4.07	1.08e-24	1.34e-23
Map7d2	4.07	3.22e-05	9.05e-05
Nphp1	4.06	5.4e-23	6.08e-22
Akap1	4.06	1.21e-88	1.95e-86
Arfgef3	4.05	1.03e-11	5.48e-11
Pdgfb	4.04	3.9e-49	1.57e-47
F3	4.04	4.8e-05	0.000132
Rad51b	4.04	3.52e-34	7.22e-33
Enpep	4.03	3.57e-05	0.0001
2010204K13Rik	4.03	2.65e-44	8.67e-43
Pros1	4.02	9.62e-28	1.4e-26
Rfx8	4.02	1.82e-7	6.6e-7
Dclk1	4.02	2.41e-12	1.35e-11
4930535E02Rik	4.02	3.78e-8	1.48e-7
Ung	4.01	7.56e-128	3.72e-125
Tspan32os	4	4.69e-05	0.000129
Epb41l4b	3.99	4.5e-11	2.26e-10
BC055324	3.99	2.35e-82	2.9e-80
Bcl2a1c	3.98	4.17e-7	1.46e-06
Ptger2	3.97	3.21e-41	8.84e-40
Thop1	3.97	1.9e-111	5.74e-109
Sema4c	3.96	1.16e-32	2.19e-31
Kyat3	3.96	1.75e-85	2.44e-83
Galk1	3.96	9.97e-83	1.26e-80
Pld6	3.95	5.33e-8	2.05e-7
Cnnm1	3.95	5.8e-05	0.000157
Stil	3.94	3.22e-32	5.92e-31
Gm10291	3.94	2.65e-05	7.53e-05
Kndc1	3.93	6.64e-05	0.000179
Wee1	3.93	9.22e-88	1.45e-85
Gm6166	3.92	1.15e-8	4.68e-8
Psat1	3.92	6.68e-71	5.66e-69
Dctpp1	3.91	9.09e-59	5.4e-57
Gprc5a	3.91	1.47e-10	7.06e-10
Pdia5	3.91	8.12e-19	7.12e-18
Hist1h3g	3.9	7.35e-05	0.000197
Mcm3	3.89	8.83e-139	5.78e-136
Gm7129	3.89	9.32e-05	0.000247
Rfc3	3.89	7.76e-98	1.55e-95
Alcam	3.88	1.05e-55	5.46e-54
Ccl3	3.88	2.12e-7	7.64e-7
Tk1	3.88	1.53e-37	3.6e-36
Dlk2	3.87	5.67e-05	0.000154
Birc5	3.87	4.57e-46	1.6e-44
Smyd1	3.86	1.09e-06	3.64e-06
Nkpd1	3.85	9.25e-05	0.000245
Cdca8	3.85	7.45e-86	1.07e-83
Ncaph	3.84	1.61e-49	6.6e-48
Gm10327	3.83	4.52e-15	3.1e-14
Hspd1	3.83	2.44e-67	1.83e-65
Ankle1	3.83	2.38e-12	1.33e-11
Acot7	3.82	4.56e-103	1.11e-100
Prkaa2	3.82	0.00011	0.000287
Agr3	3.82	0.00011	0.00029
Wnk2	3.81	0.00014	0.000361
Pole	3.81	1.82e-44	6e-43
Psmc3ip	3.81	7.18e-85	9.6e-83
Ccne1	3.81	3.41e-78	3.67e-76
Otx1	3.8	0.000117	0.000307
Slc16a3	3.8	8.5e-54	4.15e-52
Hdhd3	3.8	6.61e-20	6.19e-19
Srm	3.79	2.7e-86	3.93e-84
Fen1	3.79	2.48e-32	4.61e-31
E2f8	3.79	4.05e-31	7.04e-30
Rrm1	3.79	5.15e-68	3.92e-66
Tm4sf5	3.79	2.29e-16	1.71e-15
1700001L05Rik	3.79	2.13e-34	4.42e-33
Mir7688	3.78	7.24e-14	4.55e-13
Espl1	3.78	4.53e-55	2.31e-53
Mtfp1	3.78	4.79e-48	1.83e-46
Parpbp	3.77	8.52e-25	1.06e-23
Cdc25c	3.76	3.92e-21	3.98e-20
Xkr5	3.75	6.76e-20	6.33e-19
Xylb	3.74	1.82e-24	2.23e-23
Gmnn	3.74	1.4e-68	1.08e-66
Kif15	3.73	8.87e-45	2.96e-43
Syde2	3.73	5.84e-27	8.1e-26
Nek2	3.73	8.15e-13	4.72e-12
Fam132b	3.73	1.28e-05	3.79e-05
Chrm4	3.72	2.62e-20	2.51e-19
Ccr4	3.72	1.39e-49	5.73e-48
Cinp	3.72	3.68e-68	2.82e-66
Coprs	3.71	2.69e-19	2.42e-18
Traip	3.71	1.54e-64	1.05e-62
D630045J12Rik	3.71	2.27e-11	1.17e-10
Gm7741	3.7	0.000216	0.000544
Cyr61	3.7	5.11e-7	1.77e-06
1700019D03Rik	3.68	8.05e-8	3.04e-7
3110045C21Rik	3.68	1.31e-7	4.81e-7
Prim1	3.67	1.86e-112	5.88e-110
Recql4	3.66	3.21e-47	1.18e-45
2610204G07Rik	3.66	7.06e-17	5.43e-16
Ripk4	3.65	1.68e-05	4.9e-05
Top2a	3.65	4.47e-40	1.16e-38
Ccdc40	3.65	2.34e-21	2.41e-20
Slc9a5	3.65	1.02e-12	5.87e-12
Slc7a3	3.64	1.07e-9	4.77e-9
Gzmb	3.64	1.3e-8	5.3e-8
Ckap2	3.64	1.81e-39	4.56e-38
Zbed5	3.63	3.35e-33	6.44e-32
Ccdc50	3.63	1.21e-74	1.19e-72
Chtf18	3.63	1.92e-80	2.2e-78
Gm9115	3.63	0.000154	0.000396
Rilpl2	3.63	4.72e-82	5.76e-80
Ppa1	3.62	2.66e-77	2.83e-75
1190005I06Rik	3.62	0.000273	0.000679
Psrc1	3.62	1.93e-22	2.11e-21
Slc43a3	3.61	8.2e-53	3.88e-51
Cks1b	3.61	1.36e-48	5.33e-47
Dgat2	3.6	1.55e-31	2.76e-30
Nes	3.6	1.28e-7	4.74e-7
Dut	3.6	2.04e-63	1.37e-61
Kbtbd13	3.59	0.00033	0.00081
Hist1h3e	3.58	6.66e-06	2.03e-05
Orc6	3.58	4.08e-72	3.61e-70
C330027C09Rik	3.58	1.51e-71	1.31e-69
Mastl	3.58	1.65e-42	4.9e-41
Olr1	3.58	3.72e-05	0.000104
Rcc1	3.57	1.22e-87	1.9e-85
Gm5270	3.56	8.97e-8	3.36e-7
Spata32	3.56	0.00036	0.000881
Sh2b2	3.56	3.23e-21	3.28e-20
Brip1	3.56	6.21e-51	2.71e-49
Ddias	3.55	1.5e-53	7.21e-52
Sgol1	3.55	5.58e-61	3.57e-59
Gm4969	3.55	4.3e-05	0.000119
Gfod1	3.55	3.13e-65	2.19e-63
Echdc2	3.54	1.58e-06	5.2e-06
Smyd2	3.54	2.13e-43	6.58e-42
Hist1h3f	3.54	8.11e-06	2.45e-05
Cst6	3.54	0.000481	0.00116
Odc1	3.54	1.4e-37	3.31e-36
Syngr1	3.54	2.59e-28	3.9e-27
Gm13292	3.54	0.000424	0.00103
Fzd3	3.53	2.5e-7	8.91e-7
Tcam1	3.52	5.62e-11	2.79e-10
Car12	3.51	2.54e-73	2.37e-71
Chchd6	3.51	4.49e-47	1.65e-45
Tipin	3.51	1.02e-89	1.68e-87
Gm17040	3.5	0.000254	0.000634
ENSMUSG00000116190	3.5	3.27e-7	1.16e-06
P2ry1	3.5	7.97e-22	8.39e-21
Bub1b	3.5	2.67e-37	6.22e-36
Wdr34	3.5	5.38e-35	1.15e-33
Pop1	3.5	9.53e-71	7.94e-69
WI1-1203N12.2	3.5	0.000342	0.00084
Prokr1	3.49	6.51e-19	5.75e-18
Rfc4	3.49	1.67e-71	1.44e-69
Bcl2a1d	3.49	1.3e-17	1.05e-16
Dctd	3.49	3.37e-87	5.09e-85
Brca1	3.49	7.35e-31	1.26e-29
Gm7765	3.48	0.00047	0.00113
Lig1	3.48	9.56e-82	1.15e-79
Sdf2l1	3.48	6.23e-56	3.26e-54
Diaph3	3.48	3.59e-35	7.71e-34
Gm28686	3.47	7.74e-7	2.63e-06
ENSMUSG00000116912	3.47	8.16e-22	8.57e-21
Bcl2l1	3.47	9.1e-103	2.15e-100
Kif2c	3.47	1.36e-33	2.7e-32
Chchd4	3.47	5.06e-52	2.32e-50
Gm12735	3.47	5.18e-06	1.6e-05
Tmem121	3.46	1.04e-05	3.11e-05
Gtse1	3.46	1.34e-55	6.95e-54
Mlkl	3.46	2.71e-25	3.45e-24
Magohb	3.46	3.24e-46	1.14e-44
Trim66	3.45	9.25e-11	4.52e-10
Ccnb1	3.45	5.37e-33	1.02e-31
2810429I04Rik	3.45	1.29e-7	4.74e-7
Slco4a1	3.44	1.48e-30	2.5e-29
Smo	3.44	1.34e-50	5.78e-49
Fam72a	3.44	1.03e-29	1.68e-28
Slc16a1	3.44	4.72e-72	4.14e-70
Pxmp2	3.44	1.41e-15	9.98e-15
Mcm6	3.43	1.46e-90	2.47e-88
Vegfa	3.43	1.76e-21	1.82e-20
Bcl2a1b	3.43	4.49e-41	1.22e-39
Mcm7	3.43	2.01e-119	7.91e-117
Cenpn	3.43	8.2e-54	4.02e-52
Lin28b	3.42	0.000664	0.00156
Ticam2	3.42	2.11e-29	3.36e-28
Cenpw	3.41	1.07e-36	2.42e-35
Gcat	3.41	3.51e-17	2.75e-16
Pter	3.41	1.56e-37	3.66e-36
Troap	3.41	1.08e-27	1.56e-26
Tnfrsf9	3.41	1.09e-43	3.41e-42
Coq4	3.41	5.93e-48	2.25e-46
Pgam1	3.4	1.51e-51	6.74e-50
Gabarapl1	3.4	2.65e-45	9.03e-44
Edn1	3.4	0.000755	0.00176
Idi1	3.39	1.19e-27	1.71e-26
Icam5	3.39	1.85e-11	9.62e-11
Gm4737	3.39	9.63e-05	0.000255
Gcsh	3.39	1.54e-64	1.05e-62
Spata7	3.39	3.08e-11	1.57e-10
Gm35507	3.37	0.000704	0.00165
Gstt3	3.37	1.71e-13	1.04e-12
Hist1h1a	3.36	3.82e-06	1.2e-05
Ctps	3.36	1.81e-97	3.58e-95
Rbpms2	3.35	2.51e-11	1.29e-10
Cd70	3.35	0.000906	0.00209
Kdelc1	3.35	4.75e-47	1.73e-45
ENSMUSG00000112739	3.35	3.71e-05	0.000104
Gm8100	3.34	3.77e-06	1.18e-05
Prim2	3.34	4.37e-83	5.61e-81
4930428O21Rik	3.34	5.27e-05	0.000144
Ccnf	3.34	1.35e-33	2.69e-32
Hat1	3.34	1.56e-75	1.58e-73
St6galnac6	3.34	5.76e-35	1.23e-33
Hic1	3.33	1.27e-28	1.93e-27
2310074N15Rik	3.33	0.000197	0.000499
Gm6931	3.33	0.00061	0.00144
Dusp9	3.32	9.46e-9	3.9e-8
Fam195a	3.32	2.85e-38	6.9e-37
Spc25	3.32	1.06e-39	2.72e-38
Tmem238	3.32	1.05e-22	1.16e-21
Hunk	3.31	1.59e-05	4.66e-05
Rmi2	3.3	3.17e-64	2.15e-62
Farp1	3.3	1.46e-37	3.43e-36
Clcnkb	3.3	0.00108	0.00247
Kif24	3.3	1.62e-31	2.88e-30
Hist1h3h	3.3	0.00111	0.00253
Syt12	3.3	0.00111	0.00252
Gm5787	3.29	2.43e-05	6.92e-05
Ckap2l	3.29	2.88e-21	2.94e-20
Gm5313	3.28	0.000272	0.000677
Plk1	3.28	2.53e-33	4.93e-32
ENSMUSG00000115538	3.28	0.00104	0.00238
Nhp2	3.28	1.49e-52	7.01e-51
Pycr1	3.28	7.24e-36	1.58e-34
Gm29667	3.27	0.00101	0.00231
Cdca2	3.27	1.13e-34	2.39e-33
Mir155hg	3.27	4.9e-11	2.45e-10
Mif	3.27	4.09e-62	2.68e-60
Gm26929	3.27	6.59e-12	3.56e-11
Gm8513	3.26	0.000723	0.00169
Pola1	3.26	6.63e-46	2.32e-44
Atg9b	3.26	8.31e-30	1.35e-28
Spire1	3.26	1.58e-26	2.14e-25
Ccdc85c	3.26	2.25e-39	5.67e-38
Cenpp	3.26	2.35e-24	2.86e-23
Hspd1-ps3	3.25	5.09e-9	2.15e-8
Pih1d2	3.25	9.12e-11	4.46e-10
Bmp1	3.25	3.14e-8	1.24e-7
Opn3	3.25	6.06e-20	5.7e-19
Slirp	3.25	9.45e-05	0.00025
Lta	3.25	1.14e-45	3.95e-44
Tlcd1	3.25	4.5e-46	1.58e-44
Gm7952	3.25	7.01e-06	2.13e-05
Dmwd	3.25	4.8e-20	4.55e-19
Ifitm2	3.24	1.93e-34	4.03e-33
Tfdp1	3.24	1.97e-99	4.16e-97
Col15a1	3.24	1.94e-12	1.09e-11
ENSMUSG00000112980	3.24	3.85e-32	7.04e-31
Il13	3.24	1.4e-05	4.12e-05
Fancb	3.24	7.97e-40	2.06e-38
Marcksl1	3.23	5.83e-72	5.09e-70
Unc5b	3.23	2.23e-06	7.2e-06
Lap3	3.23	1.82e-71	1.56e-69
Map9	3.23	1.01e-12	5.82e-12
Sgol2a	3.23	5.75e-20	5.42e-19
Kcnq5	3.23	4.47e-36	9.8e-35
9430037O13Rik	3.23	0.00148	0.0033
Nefh	3.22	2.82e-31	4.95e-30
Umps	3.22	2.68e-67	1.99e-65
Ctdspl	3.22	2.42e-24	2.94e-23
Ect2	3.21	4.2e-54	2.08e-52
Slc19a1	3.21	1.02e-77	1.09e-75
Morn2	3.21	3.9e-16	2.86e-15
Zfp296	3.21	5.23e-25	6.56e-24
Tmem107	3.2	6.91e-23	7.72e-22
Gm11185	3.2	3.04e-05	8.59e-05
Gm7456	3.2	2.5e-14	1.62e-13
Fam188b	3.2	8.52e-7	2.87e-06
Gm14377	3.19	0.00168	0.00371
Ptk7	3.19	1.71e-10	8.19e-10
Gm43650	3.18	0.00177	0.00388
Rorc	3.17	1.35e-20	1.33e-19
Fanca	3.17	8.18e-48	3.07e-46
Camkv	3.17	0.00115	0.0026
Itpka	3.17	9.34e-06	2.81e-05
Slc25a33	3.17	5.9e-30	9.62e-29
Hirip3	3.16	5.91e-48	2.24e-46
Egln3	3.16	3.16e-41	8.73e-40
Tnfsf14	3.16	3.18e-27	4.48e-26
Capsl	3.15	4e-10	1.85e-9
Twist1	3.15	0.00202	0.0044
Ttc30a1	3.14	2.02e-42	5.96e-41
Nup43	3.13	4.52e-33	8.63e-32
Tacc3	3.13	8.02e-44	2.53e-42
Cenpv	3.13	8.18e-17	6.27e-16
Homer2	3.13	0.00173	0.0038
ENSMUSG00000112144	3.12	0.00218	0.00471
Eldr	3.12	4.79e-7	1.66e-06
Gm13296	3.12	0.00114	0.00258
Slc1a4	3.12	5.46e-21	5.48e-20
Il17d	3.12	0.00224	0.00483
A930007I19Rik	3.12	1.79e-14	1.17e-13
Nr4a3	3.12	5.26e-44	1.67e-42
Morn4	3.12	0.00042	0.00102
Gm29461	3.11	0.0023	0.00495
Gm28580	3.11	0.00229	0.00494
Gm7627	3.11	0.0023	0.00496
Camk2n2	3.1	7.34e-7	2.49e-06
Neto2	3.1	1.56e-38	3.8e-37
Pkn3	3.09	7.55e-15	5.08e-14
Bhlhe40	3.09	4.87e-21	4.9e-20
Kif18b	3.09	1.41e-32	2.64e-31
Naf1	3.09	1.19e-51	5.32e-50
Gm8192	3.09	1.8e-06	5.86e-06
Nup37	3.09	5.37e-48	2.04e-46
Stx11	3.08	3.7e-55	1.89e-53
Nop16	3.08	1.15e-52	5.43e-51
Cenpu	3.08	4.21e-27	5.88e-26
Xrcc2	3.08	7.76e-54	3.81e-52
Bard1	3.07	8.64e-42	2.46e-40
Asf1b	3.07	1.5e-66	1.1e-64
Shmt2	3.07	2.23e-91	3.87e-89
Pno1	3.07	2.81e-62	1.85e-60
Lrrc73	3.07	1.71e-9	7.49e-9
Gm7118	3.07	1.95e-06	6.34e-06
Gm12864	3.07	0.00195	0.00425
Tnf	3.05	8.5e-36	1.85e-34
Cd320	3.05	9.24e-29	1.42e-27
Rfc5	3.05	4.37e-79	4.85e-77
Enam	3.05	0.00174	0.00383
Tpx2	3.04	3.18e-26	4.24e-25
Lekr1	3.04	2.92e-10	1.37e-9
Gm4373	3.04	0.00282	0.00598
Wdhd1	3.04	4.6e-49	1.83e-47
Gm7278	3.04	6.66e-05	0.000179
Ran	3.04	3.74e-44	1.21e-42
Gm7833	3.03	0.000201	0.000509
Fsbp	3.03	0.000407	0.000987
Siva1	3.03	1.52e-34	3.19e-33
Fap	3.03	0.000603	0.00143
ENSMUSG00000117359	3.03	9.49e-05	0.000251
Mms22l	3.03	8.91e-71	7.45e-69
Gm7901	3.03	2.76e-12	1.54e-11
Reep6	3.02	3.39e-06	1.07e-05
Gm5643	3.02	0.00267	0.00568
Smyd5	3.02	6.78e-71	5.72e-69
Ahcy	3.02	9.85e-57	5.44e-55
Gm8941	3.02	2.18e-8	8.71e-8
Mad2l1	3.02	6.9e-59	4.16e-57
E2f3	3.02	3.36e-41	9.24e-40
Kif11	3.02	2.14e-20	2.07e-19
Gapdh-ps14	3.01	3.57e-05	9.99e-05
Snx9	3.01	1.92e-53	9.19e-52
Gm4535	3.01	0.00328	0.00687
Gm26923	3.01	9.45e-8	3.54e-7
Elovl2	3.01	0.0033	0.00691
Angptl4	3	1.26e-39	3.22e-38
Pecr	3	3.17e-34	6.54e-33
Gm29164	3	0.00209	0.00453
Ifrd2	3	8.99e-66	6.45e-64
St6galnac4	3	6.91e-76	7.07e-74
Gm7781	2.99	0.00278	0.00591
Fam136a	2.98	8.94e-47	3.23e-45
Eea1	2.98	2.78e-7	9.89e-7
3300005D01Rik	2.98	9.93e-8	3.71e-7
Eif4ebp1	2.98	2.55e-29	4.06e-28
Nsl1	2.97	5.85e-45	1.98e-43
Gm7507	2.97	5.97e-9	2.5e-8
Timm8a1	2.97	4.29e-32	7.82e-31
Lipt2	2.97	5.61e-28	8.25e-27
Litaf	2.96	1.3e-58	7.67e-57
Pa2g4	2.96	5.32e-61	3.41e-59
Pim2	2.96	1.23e-72	1.11e-70
Eif5a	2.96	1.09e-54	5.49e-53
Ydjc	2.96	2.15e-37	5.02e-36
Sh2d5	2.96	3.05e-8	1.2e-7
Txn1	2.95	4.82e-50	2.02e-48
Fads2	2.95	2.01e-12	1.13e-11
Mrto4	2.95	3.04e-50	1.29e-48
Fam198a	2.95	0.00011	0.000289
Gm16216	2.95	0.00315	0.00662
Timm10	2.95	1.54e-29	2.47e-28
Spata24	2.95	3.94e-17	3.08e-16
Syngr4	2.95	5.35e-06	1.65e-05
Calcb	2.95	0.00334	0.00699
Ezh2	2.93	4.23e-57	2.39e-55
Gm26977	2.93	0.0044	0.00899
Kif14	2.93	4.66e-17	3.63e-16
Gm11714	2.93	5.2e-8	2e-7
Pla2g12a	2.93	1.25e-46	4.48e-45
Gm15191	2.93	1.13e-05	3.36e-05
Pfas	2.93	1.16e-63	7.8e-62
Ccdc58	2.93	1.09e-39	2.78e-38
Reep1	2.92	8.07e-15	5.42e-14
Rps27l	2.92	1.33e-27	1.91e-26
Gm4960	2.92	8.89e-05	0.000236
Gm11953	2.92	3.78e-7	1.32e-06
Gm7236	2.92	0.00453	0.00925
ENSMUSG00000112375	2.92	0.00286	0.00606
Tmbim1	2.91	4.74e-29	7.47e-28
Ipo5	2.91	1.59e-73	1.49e-71
Coq7	2.91	3.21e-36	7.1e-35
Gm6981	2.91	0.00322	0.00676
Gm13527	2.91	5e-8	1.93e-7
Tuba1b	2.91	3.6e-53	1.71e-51
Lrrc59	2.9	5.67e-79	6.26e-77
B930095G15Rik	2.9	2.6e-06	8.31e-06
Vgf	2.9	0.0012	0.00271
Pgk1	2.9	5.39e-44	1.71e-42
Gm45519	2.9	0.00129	0.00289
C1qbp	2.9	8.86e-59	5.28e-57
Gm42779	2.89	0.00469	0.00956
Il12rb2	2.89	3.66e-15	2.52e-14
Ryk	2.89	2.65e-9	1.15e-8
Nudt1	2.89	4.29e-44	1.37e-42
Ptrh1	2.89	1.09e-30	1.85e-29
9430020K01Rik	2.89	1.84e-7	6.66e-7
9930014A18Rik	2.89	2.31e-18	1.96e-17
Gm3222	2.88	7.93e-12	4.25e-11
Serpine1	2.88	8.56e-06	2.58e-05
Kif4	2.88	1.37e-21	1.42e-20
Hivep3	2.88	8.81e-8	3.31e-7
Snrpd1	2.87	1.5e-48	5.89e-47
Fam185a	2.87	4.51e-56	2.38e-54
Pcgf2	2.87	1.48e-16	1.11e-15
Ccr8	2.87	3.18e-45	1.08e-43
Phf19	2.87	3.97e-46	1.4e-44
Kif20a	2.87	8.53e-36	1.85e-34
Nme6	2.87	6.19e-43	1.87e-41
Mrps6	2.87	5.65e-45	1.91e-43
Gpt2	2.86	1.53e-17	1.23e-16
Zfp239	2.86	1.09e-36	2.47e-35
Ddx1	2.86	1.69e-87	2.62e-85
Gm6322	2.86	2.38e-05	6.81e-05
Ahrr	2.86	5.09e-05	0.000139
Rpl27	2.86	1.75e-40	4.65e-39
Nudt5	2.86	8.28e-58	4.78e-56
Got1	2.85	6.06e-58	3.51e-56
Lyar	2.85	8.17e-65	5.61e-63
Noc4l	2.85	8.29e-81	9.64e-79
ENSMUSG00000117642	2.85	0.0044	0.009
Ptprs	2.85	1.07e-26	1.46e-25
Gm8492	2.84	7.99e-8	3.02e-7
E130012A19Rik	2.84	1.49e-52	7.01e-51
Snrpa1	2.84	3.94e-56	2.1e-54
Gm7985	2.84	2.42e-06	7.78e-06
Lingo1	2.84	0.00477	0.00971
Gm12419	2.84	1.4e-17	1.13e-16
Ostn	2.84	0.00609	0.0122
Slc2a2	2.83	0.00375	0.00777
Eef1e1	2.83	3.25e-43	9.98e-42
Gm13461	2.83	9.45e-17	7.22e-16
Ranbp1	2.83	2.24e-46	7.95e-45
Pcdhgc3	2.83	1.64e-10	7.88e-10
Gm8330	2.83	0.000363	0.000888
Gm4691	2.83	8.21e-05	0.000219
Shq1	2.83	7.62e-56	3.98e-54
Cfap54	2.83	1.27e-05	3.76e-05
ENSMUSG00000117475	2.82	0.000831	0.00193
Mrps22	2.82	3.69e-32	6.76e-31
Gm11814	2.82	0.00019	0.000482
Mcm4	2.82	3.21e-52	1.48e-50
Kpna2	2.81	1.27e-37	3.02e-36
Plekhg4	2.81	0.00652	0.013
Gm8927	2.81	9.26e-06	2.78e-05
Gm43924	2.81	0.00649	0.0129
Scarb1	2.81	6.16e-54	3.03e-52
Slc29a1	2.81	8.37e-75	8.26e-73
Apoo-ps	2.81	0.000937	0.00215
Galnt3	2.8	1.93e-18	1.64e-17
Gramd1b	2.8	1.96e-30	3.28e-29
Gm18584	2.8	0.000372	0.000908
Gm14277	2.8	0.00463	0.00944
Hist1h2bb	2.8	0.00629	0.0126
Spats2	2.79	4.28e-8	1.67e-7
Siah1b	2.79	3.41e-34	7e-33
Rpf2	2.79	2.23e-49	8.99e-48
ENSMUSG00000114483	2.79	0.00706	0.014
Gm5350	2.79	0.00196	0.00427
Gm5391	2.79	9.5e-05	0.000251
Ndc1	2.79	1.07e-70	8.86e-69
Gm18609	2.79	0.00714	0.0141
Cyp51	2.79	2.61e-70	2.14e-68
Tmem237	2.78	3.69e-42	1.07e-40
Sap30	2.78	2.56e-25	3.26e-24
Ppil1	2.78	2.21e-48	8.58e-47
Ppid	2.78	9.05e-58	5.21e-56
Srl	2.78	6.96e-19	6.13e-18
Platr29	2.78	0.00254	0.00542
Grwd1	2.78	4.27e-70	3.48e-68
Psmg3	2.78	1.49e-29	2.4e-28
Plk4	2.77	8.38e-23	9.34e-22
Zfp184	2.77	7.14e-05	0.000192
Ptpru	2.77	0.00266	0.00567
Bex1	2.77	0.00013	0.000339
Spire2	2.77	1.44e-05	4.21e-05
Gm9358	2.77	3.06e-05	8.63e-05
Timm50	2.77	3.08e-46	1.09e-44
Hist1h4c	2.77	1.17e-06	3.9e-06
ENSMUSG00000112825	2.76	4.65e-06	1.44e-05
Tomm5	2.76	8.31e-28	1.21e-26
Ppat	2.76	1.11e-42	3.33e-41
Pla2g4f	2.76	3.31e-10	1.54e-9
Gm15593	2.76	7.84e-05	0.000209
Gm18859	2.76	1.18e-8	4.81e-8
Nmral1	2.76	4.1e-27	5.74e-26
Gbp2	2.76	1.09e-22	1.2e-21
Spag5	2.76	5.56e-26	7.33e-25
Chd3os	2.75	2.55e-36	5.68e-35
ENSMUSG00000115411	2.75	8.4e-05	0.000224
Tomm40	2.75	5.17e-58	3.01e-56
Gm14680	2.75	4.9e-06	1.51e-05
Skp2	2.75	1.56e-8	6.29e-8
Ldlrad3	2.75	5.69e-18	4.7e-17
Lgals7	2.74	4.58e-14	2.92e-13
Ddx39	2.74	2.04e-52	9.5e-51
Rabl2	2.74	3.6e-16	2.65e-15
Hist1h4d	2.74	1.9e-9	8.32e-9
Gm2383	2.74	4.36e-05	0.000121
ENSMUSG00000117333	2.74	0.00609	0.0122
Kif26b	2.74	0.00168	0.00371
Gm7669	2.74	0.00824	0.0161
Six5	2.74	3.28e-7	1.16e-06
Zfp367	2.73	2.3e-48	8.9e-47
Fam83g	2.73	5.16e-14	3.28e-13
Mcm2	2.73	5.73e-70	4.63e-68
Cbx5	2.73	1.58e-47	5.88e-46
Gm9568	2.73	0.00204	0.00443
Actbl2	2.73	0.00661	0.0131
ENSMUSG00000117739	2.73	0.000756	0.00176
Gm12634	2.73	2.5e-9	1.08e-8
Gm7069	2.73	7.43e-7	2.52e-06
Gm8661	2.73	0.00646	0.0129
Rhbdf1	2.73	1.53e-7	5.59e-7
Gemin8	2.73	2.37e-26	3.19e-25
Cdk6	2.73	3.38e-36	7.46e-35
Slc29a2	2.73	2.57e-39	6.45e-38
Gm10110	2.72	4.73e-06	1.46e-05
Dmd	2.72	0.00209	0.00455
B4galt4	2.72	5.34e-18	4.43e-17
Gemin6	2.72	2.05e-49	8.32e-48
Bbs12	2.72	2.46e-37	5.74e-36
Gm12070	2.72	2.83e-17	2.23e-16
Gm12989	2.72	0.00163	0.00361
Gm12017	2.71	8.41e-06	2.54e-05
Piwil2	2.71	3.51e-15	2.42e-14
Tbl3	2.71	1.24e-65	8.81e-64
Nutm1	2.71	0.00304	0.0064
Anln	2.71	1.53e-18	1.32e-17
Ankrd34a	2.71	0.00893	0.0174
Rnf208	2.71	0.00101	0.00232
Rapgef5	2.71	6.08e-19	5.38e-18
Cmss1	2.71	2.52e-40	6.64e-39
Gm11198	2.71	0.000128	0.000333
Arhgef9	2.7	5.44e-18	4.51e-17
Fnip2	2.7	1.36e-20	1.34e-19
Ptpn3	2.7	2.36e-36	5.29e-35
Gm12416	2.7	7.05e-05	0.000189
5430427O19Rik	2.69	3.8e-25	4.81e-24
Fam171a1	2.69	0.00613	0.0123
Cisd1	2.69	7.24e-48	2.72e-46
Hspe1	2.69	2.66e-34	5.51e-33
Kazn	2.69	0.0096	0.0186
Ruvbl1	2.69	1.75e-51	7.76e-50
Gm8756	2.69	4.9e-11	2.45e-10
Gm5620	2.69	7.16e-12	3.85e-11
Casp3	2.69	4.29e-43	1.31e-41
1810055G02Rik	2.68	1.43e-40	3.83e-39
Phgdh	2.68	2.06e-50	8.83e-49
Pcna-ps2	2.68	8.82e-11	4.32e-10
Nup133	2.68	1.72e-69	1.37e-67
Smim10l2a	2.68	2.5e-10	1.18e-9
Gm6283	2.68	2.83e-06	9.02e-06
Slc35d3	2.68	0.000126	0.000329
Gm14148	2.68	3.01e-11	1.53e-10
Kcnk5	2.68	1.23e-17	1e-16
Gm5732	2.68	4.01e-10	1.85e-9
Ruvbl2	2.68	2.79e-66	2.01e-64
6430571L13Rik	2.68	2.69e-10	1.26e-9
Srd5a1	2.67	2.94e-13	1.76e-12
Gm13668	2.67	0.00103	0.00236
Gm8355	2.67	0.000844	0.00195
Serpinf1	2.67	1.22e-9	5.39e-9
Gm12266	2.67	2.14e-05	6.15e-05
Gart	2.67	5.08e-70	4.13e-68
Gpr161	2.67	0.00153	0.0034
Ndufaf2	2.67	5.02e-28	7.41e-27
Eif5al3-ps	2.67	2.07e-05	5.97e-05
Fbxo48	2.67	7.99e-12	4.28e-11
Cct6a	2.67	3.21e-36	7.1e-35
Gm7481	2.66	1.03e-05	3.09e-05
Gjc1	2.66	0.0085	0.0166
L2hgdh	2.66	5.44e-54	2.69e-52
Tigit	2.66	1.66e-17	1.33e-16
Zfp948	2.66	1.7e-17	1.36e-16
Mrpl12	2.66	2.82e-33	5.47e-32
Tspan3	2.66	8.3e-29	1.28e-27
ENSMUSG00000112165	2.66	0.0106	0.0203
Gm5837	2.66	1.83e-7	6.65e-7
Tspan4	2.66	1.67e-12	9.46e-12
Gar1	2.66	8.91e-66	6.41e-64
Tnip3	2.66	1.49e-05	4.35e-05
Gm10293	2.66	2.77e-7	9.84e-7
Tdg-ps	2.66	0.00103	0.00234
Tpst1	2.66	8.35e-47	3.02e-45
Gm4654	2.65	0.0025	0.00535
RP23-261O3.5	2.65	0.0004	0.000972
Gm17764	2.65	4.6e-06	1.43e-05
Trip10	2.65	2.98e-30	4.94e-29
Atf3	2.65	0.000349	0.000855
RP24-389J11.1	2.64	7.89e-29	1.22e-27
Cad	2.64	3.84e-28	5.7e-27
AI506816	2.64	5.62e-51	2.46e-49
Gm14130	2.64	0.0037	0.00768
Nol10	2.64	9.9e-49	3.92e-47
Gm12182	2.63	1.48e-8	5.99e-8
Dis3	2.63	1.09e-48	4.31e-47
Gm43820	2.63	1.25e-7	4.62e-7
Aurka	2.63	1.26e-21	1.32e-20
Atad5	2.63	1.78e-17	1.42e-16
Hist1h2bl	2.63	0.00873	0.017
Gm9341	2.63	0.00894	0.0174
Pycrl	2.63	4.04e-34	8.27e-33
Mis18bp1	2.63	1.27e-17	1.03e-16
Gm5974	2.63	0.00113	0.00257
Ptpn5	2.63	2.19e-7	7.85e-7
Zcchc3	2.63	4.3e-26	5.68e-25
Spint1	2.63	1.29e-06	4.27e-06
Apex1	2.63	1.27e-47	4.74e-46
Gm44067	2.62	6.19e-10	2.82e-9
Ndufaf6	2.62	6.07e-26	7.97e-25
Gm17799	2.62	1.27e-05	3.75e-05
Eif2b3	2.62	3.82e-47	1.4e-45
Iqgap3	2.62	1.41e-11	7.37e-11
Tnfrsf10b	2.62	4.08e-27	5.71e-26
Garem2	2.62	0.00907	0.0176
Nudcd1	2.62	1.21e-61	7.8e-60
Srsf1	2.62	2.13e-31	3.75e-30
Ankrd34b	2.62	0.00955	0.0185
Gm2467	2.62	1.07e-16	8.17e-16
Egr2	2.61	3.34e-8	1.31e-7
Slc19a2	2.61	1.55e-44	5.13e-43
Gm13602	2.61	0.012	0.0228
Olfr56	2.61	3.12e-20	2.99e-19
Gm11453	2.61	4.92e-7	1.7e-06
Stc2	2.61	0.00014	0.000362
Tbc1d24	2.61	2.43e-23	2.79e-22
Psmd7	2.61	9.67e-48	3.61e-46
Gm15599	2.61	0.0121	0.0229
Gm13172	2.61	0.0103	0.0197
1700066B19Rik	2.61	4.2e-17	3.28e-16
1700001O22Rik	2.61	9.36e-9	3.86e-8
Polr1b	2.61	2.62e-63	1.75e-61
Gm13033	2.61	7.41e-7	2.52e-06
Pus10	2.6	1.65e-36	3.72e-35
Slc30a2	2.6	0.0022	0.00475
Gm8343	2.6	1.26e-06	4.18e-06
Zfp133-ps	2.6	0.001	0.00229
Gm5648	2.6	0.00881	0.0171
Platr7	2.6	0.00974	0.0188
Gm11451	2.6	0.0125	0.0236
ENSMUSG00000112762	2.6	0.0125	0.0236
Mthfd1	2.6	4.21e-61	2.71e-59
Alad	2.6	1.06e-41	3.01e-40
Tex33	2.6	0.01	0.0192
Poc1a	2.6	7.49e-43	2.25e-41
Nkapl	2.6	0.0127	0.0238
Iigp1	2.6	4.55e-16	3.32e-15
Gm12537	2.6	0.00118	0.00268
Gm9162	2.59	0.00985	0.019
Zfp428	2.59	4.77e-17	3.71e-16
Gm5523	2.59	0.00151	0.00335
Lingo3	2.59	0.0128	0.024
Zmynd19	2.58	7.56e-52	3.44e-50
Eif1a	2.58	1.22e-37	2.9e-36
RP24-233B16.8	2.58	2.76e-8	1.09e-7
Ppif	2.58	2.29e-56	1.24e-54
ENSMUSG00000113456	2.58	0.0133	0.0249
4930507D05Rik	2.58	0.00303	0.0064
Gm12641	2.58	0.0054	0.0109
3000002C10Rik	2.58	2.33e-14	1.51e-13
Gm4204	2.57	2.29e-21	2.36e-20
Tmem216	2.57	1.65e-26	2.23e-25
Ebna1bp2	2.57	2.93e-51	1.29e-49
Pex11a	2.57	5.07e-13	2.98e-12
Gm9164	2.57	1.07e-7	4e-7
Serf1	2.57	2.13e-18	1.81e-17
Chaf1b	2.57	3.59e-52	1.65e-50
Rpa2	2.57	4.04e-52	1.86e-50
Pabpc4	2.57	1.04e-58	6.14e-57
Crnde	2.56	0.00999	0.0192
Sult2b1	2.56	5.3e-18	4.39e-17
Gm7611	2.56	0.00373	0.00774
Wdr35	2.56	1.03e-14	6.84e-14
Suv39h2	2.56	3.17e-32	5.85e-31
Kank3	2.56	3.58e-22	3.86e-21
Gm12346	2.56	8.31e-05	0.000221
Gm9797	2.56	0.0108	0.0206
Nphp4	2.56	8.76e-11	4.29e-10
Adad1	2.56	0.00997	0.0192
2810408I11Rik	2.56	3.44e-18	2.89e-17
Gm4217	2.56	7.73e-05	0.000207
Angptl2	2.56	2.11e-20	2.04e-19
ENSMUSG00000115005	2.56	0.0142	0.0264
ENSMUSG00000112797	2.55	0.0143	0.0266
Nop2	2.55	2.01e-52	9.36e-51
Ddx56	2.55	2.4e-50	1.03e-48
Paics	2.55	7.21e-37	1.65e-35
Asb16	2.55	0.0111	0.0211
ENSMUSG00000114255	2.55	0.0112	0.0214
Tada2a	2.55	2.73e-50	1.16e-48
Slc2a6	2.55	9.34e-8	3.5e-7
Serpinb9	2.55	2.44e-12	1.37e-11
Abhd14a	2.54	4.73e-37	1.09e-35
Gm14006	2.54	0.00341	0.00712
Gm8984	2.54	2.74e-06	8.75e-06
Gfi1	2.54	5.13e-23	5.77e-22
Rsl1d1	2.54	9.2e-42	2.61e-40
Stau2	2.54	7.86e-16	5.67e-15
Uchl5	2.53	2.97e-30	4.93e-29
ENSMUSG00000117621	2.53	2.23e-16	1.66e-15
Gm8349	2.53	1.5e-05	4.41e-05
Ak6	2.53	2.78e-28	4.15e-27
Nip7	2.53	7.24e-29	1.13e-27
Ncl	2.53	6.42e-27	8.87e-26
Gm9745	2.53	0.0152	0.0281
Hist1h2ae	2.53	0.0152	0.0281
Pomt2	2.53	1.16e-34	2.44e-33
Gm9234	2.53	0.0143	0.0266
Dyrk3	2.53	8.77e-25	1.09e-23
Slmo2	2.53	1.35e-53	6.51e-52
Pdss1	2.53	4.09e-32	7.48e-31
Plek	2.53	8.52e-32	1.54e-30
Coq3	2.52	6.83e-19	6.02e-18
Hist1h1d	2.52	0.000173	0.000442
Hsp90aa1	2.52	1.22e-24	1.51e-23
Knl1	2.52	2.42e-9	1.05e-8
Gm9621	2.52	0.0155	0.0287
Gm5262	2.52	0.000861	0.00199
B4galnt2	2.52	0.000453	0.00109
Ssx2ip	2.52	4.41e-26	5.82e-25
Gm17641	2.52	4.02e-10	1.86e-9
Slc7a5	2.52	7.61e-57	4.24e-55
Gm9755	2.52	0.000214	0.00054
Slamf1	2.52	2.59e-40	6.8e-39
Cdh3	2.52	0.0126	0.0237
Mpp6	2.51	3.16e-44	1.03e-42
Gm6316	2.51	0.00157	0.00347
Six4	2.51	0.0111	0.0211
Cirh1a	2.51	2.34e-43	7.18e-42
1700048O20Rik	2.51	1.68e-06	5.49e-06
Hus1	2.51	1.22e-54	6.13e-53
Ptpmt1	2.51	7.79e-11	3.83e-10
Npm1	2.51	5.26e-31	9.12e-30
9230114K14Rik	2.51	2.15e-06	6.94e-06
Wdr18	2.5	9.71e-46	3.39e-44
Pi4k2b	2.5	2.44e-40	6.45e-39
Gm8825	2.5	0.00419	0.00862
Ldha	2.5	4.77e-33	9.09e-32
RP23-312B17.3	2.5	0.0128	0.0241
Gm14681	2.5	6.23e-21	6.23e-20
2010110K18Rik	2.5	0.0109	0.0208
Gm9761	2.5	0.000291	0.000722
Pcna	2.5	6.58e-47	2.39e-45
Txnrd3	2.5	4.33e-41	1.19e-39
Gm8186	2.5	0.0158	0.0291
Nap1l1	2.5	5.9e-51	2.58e-49
Gm4335	2.49	7.48e-7	2.54e-06
Ccdc50-ps	2.49	0.00618	0.0124
Grrp1	2.49	0.00759	0.0149
ENSMUSG00000117986	2.49	0.0172	0.0315
Cdk4	2.49	1.19e-43	3.71e-42
Mecr	2.49	2.19e-41	6.1e-40
Vash1	2.49	0.00429	0.00881
Mtbp	2.49	1.75e-49	7.13e-48
2500002B13Rik	2.49	9.6e-10	4.3e-9
Nlgn2	2.49	2.82e-33	5.47e-32
Rcl1	2.49	4.07e-38	9.83e-37
2610318N02Rik	2.48	9.13e-13	5.28e-12
Pgbd1	2.48	6.54e-10	2.97e-9
Nop58	2.48	1.09e-41	3.08e-40
Rnaseh2b	2.48	2.26e-45	7.72e-44
Mmachc	2.48	1.08e-40	2.91e-39
Tex30	2.48	2.58e-20	2.48e-19
Ufsp1	2.48	9.4e-12	5e-11
Eml1	2.48	1.25e-05	3.71e-05
Hspa9	2.48	1.16e-56	6.37e-55
Hyal2	2.47	1.59e-20	1.55e-19
Gm8529	2.47	4.17e-06	1.3e-05
Dhrs9	2.47	0.00204	0.00445
Nasp	2.47	3.59e-33	6.87e-32
Gm12020	2.47	1.83e-05	5.31e-05
Slc35f2	2.47	2.55e-51	1.13e-49
Nme1	2.47	1.19e-34	2.51e-33
Gm15294	2.47	6.54e-7	2.24e-06
Mrpl20	2.47	2.45e-27	3.48e-26
Apoo	2.47	5.25e-9	2.22e-8
Ifng	2.47	0.00271	0.00577
Polr3h	2.47	3.09e-30	5.12e-29
Gm13501	2.46	0.00718	0.0142
Abcb1b	2.46	2.21e-44	7.28e-43
Pold1	2.46	1.05e-39	2.71e-38
Oscp1	2.46	3.06e-06	9.71e-06
Gm20517	2.46	0.00102	0.00234
Aimp2	2.46	3.86e-34	7.9e-33
Hcn2	2.46	0.00119	0.00269
Gm5335	2.45	3.65e-8	1.43e-7
Cdc20	2.45	7.82e-21	7.77e-20
Gm10550	2.45	0.0148	0.0275
Akr1b8	2.45	0.0151	0.028
Rpl10a-ps2	2.45	0.00327	0.00684
Gm16297	2.45	0.0089	0.0173
Pin1	2.45	5.65e-34	1.15e-32
Wdr55	2.45	1.01e-30	1.72e-29
Hist1h4a	2.45	0.0194	0.035
Pfdn4	2.44	8.21e-31	1.4e-29
Hmga1-rs1	2.44	0.0015	0.00334
Gm29106	2.44	0.00855	0.0167
Gm8254	2.44	0.000785	0.00183
Bend3	2.44	2.93e-33	5.66e-32
Gm8565	2.44	0.00184	0.00403
Tnfrsf21	2.44	3.42e-16	2.52e-15
Blm	2.44	3.61e-26	4.79e-25
Gm6382	2.43	0.000374	0.000912
ENSMUSG00000117627	2.43	0.015	0.0278
Gm14263	2.43	0.0152	0.0281
Polq	2.43	5.58e-18	4.62e-17
Slc9b1	2.43	0.000962	0.00221
Prmt1	2.43	1.74e-49	7.08e-48
Fam84a	2.43	2.05e-9	8.96e-9
Timm17a	2.43	8.08e-42	2.3e-40
Whsc1	2.43	4.98e-22	5.33e-21
Dsn1	2.43	3.22e-37	7.46e-36
Gm37392	2.43	0.016	0.0295
Atxn1	2.42	1.49e-19	1.36e-18
Map2k3os	2.42	4.05e-11	2.04e-10
Gm12332	2.42	0.00853	0.0166
Thg1l	2.42	2.19e-35	4.73e-34
ENSMUSG00000117401	2.42	8.1e-05	0.000216
Gm4819	2.42	0.000218	0.000548
Gm2546	2.42	0.00134	0.00301
Slc17a6	2.42	0.021	0.0377
Mars	2.42	1.68e-44	5.53e-43
Ntmt1	2.41	3.82e-36	8.4e-35
Gm6463	2.41	0.0158	0.0291
Gm7734	2.41	0.0165	0.0302
Amd1	2.41	4.63e-29	7.3e-28
Hnrnpll	2.4	4.63e-49	1.85e-47
Zfp52	2.4	4.04e-31	7.03e-30
Prep	2.4	1.45e-42	4.33e-41
Glmn	2.4	2.5e-24	3.03e-23
Gm10827	2.4	9.75e-05	0.000258
Hist1h2ab	2.4	0.0221	0.0394
Fbxw8	2.4	9.33e-38	2.23e-36
Nampt	2.4	1.34e-37	3.17e-36
Aldh7a1	2.4	3.37e-35	7.25e-34
Trmt10a	2.4	1.53e-29	2.45e-28
Heatr3	2.4	7.46e-45	2.5e-43
Pus7	2.39	2.7e-40	7.08e-39
M6pr-ps	2.39	0.019	0.0345
Plpp1	2.39	5.3e-7	1.83e-06
Acvr1	2.39	4.31e-9	1.83e-8
Gm5274	2.39	0.00477	0.00971
Uhrf1bp1	2.39	1.67e-18	1.43e-17
Naa20	2.39	1.33e-37	3.16e-36
1110032F04Rik	2.39	2.27e-46	8.04e-45
Iars	2.39	4.53e-32	8.25e-31
Nifk	2.39	1.74e-28	2.63e-27
Adh7	2.39	5.58e-05	0.000152
Fastkd3	2.38	2.82e-44	9.22e-43
Rgs8	2.38	0.023	0.0409
Gm4518	2.38	0.000107	0.00028
Fbxo5	2.38	3.09e-34	6.37e-33
Eif2s1	2.38	1.45e-33	2.87e-32
Cish	2.38	1.64e-33	3.23e-32
Gm12350	2.38	0.000575	0.00137
Rrp15	2.38	6.43e-40	1.67e-38
Mad2l2	2.38	1.42e-43	4.41e-42
Ube2cbp	2.38	6.79e-31	1.17e-29
Gm7733	2.38	0.0101	0.0194
Serpinb6b	2.38	2.64e-11	1.36e-10
Kdelr3	2.37	0.0234	0.0415
Foxm1	2.37	3.99e-22	4.29e-21
Fkbp11	2.37	2.19e-9	9.51e-9
Gk	2.37	4.89e-41	1.33e-39
Gm2453	2.37	0.0237	0.0421
Gm14549	2.37	2.91e-06	9.25e-06
Prdm5	2.37	3.06e-06	9.7e-06
Gm6298	2.37	0.0194	0.0351
Cst7	2.37	8.07e-30	1.31e-28
Nup155	2.37	4.48e-38	1.08e-36
Gm2875	2.37	0.0212	0.0381
ENSMUSG00000117771	2.37	0.000293	0.000724
Gm26963	2.36	0.00576	0.0116
Eif4e	2.36	5.3e-27	7.36e-26
Tctex1d2	2.36	3.64e-11	1.84e-10
Rps19bp1	2.36	5.87e-36	1.28e-34
Nup93	2.36	1.85e-50	7.97e-49
Mettl1	2.36	2.94e-42	8.57e-41
Adsl	2.36	5.06e-48	1.93e-46
Kpna3	2.36	6.87e-29	1.07e-27
2700099C18Rik	2.36	3.7e-06	1.16e-05
Gm6419	2.36	7.16e-8	2.72e-7
Ehd4	2.36	3.23e-37	7.48e-36
Reep2	2.36	1.4e-7	5.14e-7
Pusl1	2.36	1.53e-21	1.59e-20
Gm13882	2.36	0.000297	0.000734
Fastkd2	2.36	1.01e-40	2.73e-39
Gm16265	2.36	0.0246	0.0435
Hnrnpab	2.36	1.5e-34	3.16e-33
Gas2	2.35	9.27e-18	7.57e-17
Arhgef17	2.35	0.00124	0.0028
Gm11857	2.35	0.0194	0.0351
Slamf7	2.35	2.2e-15	1.54e-14
1700030J22Rik	2.35	0.000399	0.00097
Gm14718	2.35	2.88e-18	2.43e-17
Tube1	2.35	3.16e-26	4.22e-25
Ipo11	2.35	2.76e-50	1.17e-48
Gm5638	2.35	0.0185	0.0337
Agpat5	2.35	2.72e-32	5.03e-31
Nup85	2.35	7.21e-40	1.87e-38
Gpr68	2.35	4.76e-25	5.99e-24
Gm4908	2.35	3.93e-06	1.23e-05
Pole2	2.35	4.54e-33	8.66e-32
Tlcd2	2.34	3.46e-10	1.61e-9
Gm15210	2.34	2.15e-16	1.6e-15
Fgf2	2.34	1.04e-14	6.94e-14
Fam162a	2.34	2.29e-32	4.25e-31
Slf1	2.34	1.35e-39	3.44e-38
Gm5507	2.34	0.00127	0.00285
Slc30a3	2.34	0.00552	0.0111
Gm11550	2.34	0.0242	0.0429
B4galt2	2.34	0.0087	0.0169
Kdelc2	2.34	1.32e-14	8.7e-14
Ccdc34	2.33	2.97e-40	7.79e-39
Gm17800	2.33	0.0243	0.043
Ccdc86	2.33	1.11e-44	3.68e-43
Srxn1	2.33	4.15e-8	1.62e-7
Gm9499	2.33	0.0106	0.0202
Vdac1	2.33	2.56e-42	7.49e-41
Txnl1	2.33	6.56e-31	1.13e-29
Timm8b	2.33	1.52e-21	1.58e-20
Cct3	2.33	2.15e-39	5.42e-38
Tnni3	2.33	0.00119	0.00269
Naa50	2.33	3.37e-36	7.44e-35
Fgd1	2.33	0.000495	0.00119
Cct3-ps1	2.32	0.0117	0.0222
Dnah7a	2.32	3.3e-06	1.04e-05
Ube2t	2.32	5.49e-23	6.17e-22
Slc31a1	2.32	4.41e-36	9.67e-35
Hn1l	2.32	3.26e-40	8.52e-39
Sfxn1	2.32	1.32e-43	4.12e-42
Gm7180	2.32	0.00277	0.00588
Gm3671	2.32	0.00137	0.00306
Gm26850	2.32	0.0271	0.0475
Wdr12	2.31	1.35e-36	3.06e-35
Gm8864	2.31	0.000398	0.000969
Ddt	2.31	2.85e-17	2.25e-16
Prss36	2.31	7.81e-13	4.53e-12
Mrpl47	2.31	3.35e-30	5.54e-29
Gm5530	2.31	0.0277	0.0484
2210408I21Rik	2.31	5.98e-12	3.25e-11
Atad2	2.31	2.21e-20	2.13e-19
Rbmxl1	2.31	1.77e-28	2.68e-27
Dusp16	2.3	3.58e-21	3.63e-20
Calr3	2.3	8.95e-7	3.01e-06
Gm7251	2.3	0.000251	0.000628
Gm5903	2.3	0.000652	0.00154
Cacybp	2.3	2.13e-22	2.33e-21
Blmh	2.3	1.48e-30	2.5e-29
Mrps10	2.3	8.91e-13	5.16e-12
Phf6	2.3	7.23e-40	1.87e-38
Gm12117	2.3	0.0221	0.0395
Hmmr	2.3	7.36e-22	7.78e-21
Tamm41	2.3	6.99e-34	1.41e-32
Ipo7	2.3	2.96e-36	6.57e-35
Saxo2	2.3	0.0223	0.0398
Gtf2h4	2.3	1.06e-39	2.71e-38
Ndufa12	2.3	5.74e-34	1.17e-32
Pold3	2.29	2.06e-49	8.34e-48
Snrpd2	2.29	1.8e-25	2.32e-24
Pold2	2.29	2.17e-40	5.75e-39
Prkar2a	2.29	1.11e-43	3.49e-42
Pomgnt2	2.29	1.29e-06	4.27e-06
Alg13	2.29	7.97e-34	1.61e-32
Wdr75	2.29	7.85e-50	3.26e-48
Phb2	2.29	5.65e-34	1.15e-32
Cdc25a	2.29	1.33e-38	3.26e-37
Gm36981	2.29	0.0158	0.0291
Zfp750	2.29	0.0278	0.0486
Gm9423	2.29	0.0147	0.0273
ENSMUSG00000115771	2.29	0.0258	0.0455
Brix1	2.29	5.08e-28	7.5e-27
Tsfm	2.28	4.67e-31	8.1e-30
Pdap1	2.28	5.67e-58	3.3e-56
Psma5	2.28	2.66e-22	2.88e-21
Dnah12	2.28	0.00981	0.0189
Nr4a2	2.28	1.1e-8	4.52e-8
Dnal1	2.28	2.88e-06	9.18e-06
Dhrs13	2.28	3.05e-28	4.54e-27
Ldha-ps2	2.28	0.00111	0.00253
ENSMUSG00000112926	2.28	5.28e-9	2.23e-8
Gm20667	2.28	6.73e-05	0.000181
Psme3	2.27	2.7e-54	1.35e-52
Nolc1	2.27	2.18e-25	2.79e-24
Rrp9	2.27	1.12e-34	2.37e-33
Gm13252	2.27	0.0283	0.0495
Gm4812	2.27	0.0244	0.0432
Tmem67	2.27	2.74e-10	1.29e-9
Hist1h1e	2.27	0.000205	0.000518
Znhit3	2.27	1.26e-20	1.24e-19
Cpa2	2.27	8.29e-06	2.5e-05
Lmnb1	2.27	5.28e-33	1e-31
Gusb	2.27	4.1e-44	1.32e-42
Eif4a-ps4	2.27	2.86e-19	2.57e-18
BC022687	2.26	0.00118	0.00266
Pdia6	2.26	9.98e-44	3.14e-42
ENSMUSG00000112776	2.26	0.000308	0.000761
Rpusd2	2.26	1.51e-33	2.97e-32
6720489N17Rik	2.26	1.72e-16	1.29e-15
Rpl7l1	2.26	1.34e-24	1.66e-23
Bysl	2.26	3.1e-38	7.49e-37
Gm9619	2.26	6.06e-05	0.000164
Gmps	2.26	2.63e-39	6.6e-38
Mrpl15	2.26	1.57e-31	2.79e-30
Orc2	2.26	6.79e-41	1.84e-39
Gm37201	2.26	0.00884	0.0172
Bloc1s2-ps	2.26	0.00124	0.00279
Gars	2.26	2.52e-52	1.17e-50
Stag3	2.26	1.71e-05	4.98e-05
Otud6b	2.26	1.84e-38	4.47e-37
Tcp1	2.25	1.38e-30	2.33e-29
Nkd1	2.25	0.0115	0.0219
Tnfrsf8	2.25	3.34e-8	1.31e-7
Gm8318	2.25	0.000287	0.000711
Gm1862	2.25	0.0159	0.0293
Gm9347	2.25	0.0234	0.0416
Rab8b	2.25	2.83e-33	5.48e-32
Gm6457	2.25	0.000306	0.000756
Mogs	2.25	5.01e-39	1.25e-37
Wdr62	2.25	7.71e-13	4.48e-12
Rpp38	2.25	1.29e-15	9.16e-15
Il15ra	2.25	3.94e-17	3.08e-16
Aars	2.24	2.77e-34	5.72e-33
Pak6	2.24	0.0001	0.000264
Rars	2.24	6.34e-36	1.38e-34
Abi2	2.24	1.43e-31	2.55e-30
Nop9	2.24	4.36e-36	9.58e-35
Ppp2r3a	2.24	9.11e-11	4.46e-10
Ak2	2.24	4.41e-39	1.1e-37
Tbc1d7	2.24	1.85e-26	2.5e-25
Nelfe	2.24	1.71e-42	5.08e-41
Cluh	2.24	5.45e-30	8.93e-29
Alg6	2.24	1.12e-11	5.9e-11
Slbp	2.23	1.04e-31	1.86e-30
Mrpl16	2.23	2.84e-24	3.43e-23
Etf1	2.23	1.9e-35	4.12e-34
Gm17494	2.23	5.76e-7	1.98e-06
Timm23	2.23	2.34e-14	1.51e-13
Nup205	2.23	2.25e-40	5.96e-39
Tmem35a	2.23	5.86e-8	2.25e-7
Polr3g	2.23	1.06e-39	2.71e-38
Scarna9	2.23	0.0258	0.0455
Lrmp	2.23	3.27e-31	5.71e-30
Gm15459	2.23	8.39e-7	2.84e-06
ENSMUSG00000116825	2.23	0.00363	0.00755
Lrrc40	2.23	3.01e-36	6.68e-35
Npas4	2.23	0.0017	0.00374
Nudt2	2.23	2.45e-25	3.12e-24
Rbm8a2	2.23	2.92e-05	8.25e-05
Bik	2.23	2.45e-10	1.15e-9
Ppih	2.23	2.57e-20	2.47e-19
Fam135a	2.22	0.0166	0.0305
B4galnt3	2.22	0.00464	0.00945
ENSMUSG00000117047	2.22	0.0186	0.0339
Rapsn	2.22	0.000431	0.00104
Mybl1	2.22	3.13e-8	1.23e-7
Sdc1	2.22	6.19e-13	3.62e-12
Tnfsf15	2.22	0.0203	0.0365
Fh1	2.22	2.04e-33	3.97e-32
Nsun2	2.22	3.95e-48	1.51e-46
Gm9211	2.22	0.00254	0.00544
Gbp5	2.22	1.13e-27	1.63e-26
Ube2c	2.22	5.97e-12	3.25e-11
Gm5706	2.22	9.28e-9	3.83e-8
Polr2f	2.22	1.11e-26	1.51e-25
Fbl	2.21	3.21e-35	6.92e-34
1190007I07Rik	2.21	1.62e-18	1.39e-17
Gm9022	2.21	0.000594	0.00141
Lsm2	2.21	1.41e-37	3.31e-36
Ube2e2	2.21	1.8e-14	1.18e-13
Uba6	2.21	7.52e-19	6.61e-18
Srsf2	2.21	8.89e-27	1.22e-25
Lman1	2.21	6.51e-43	1.96e-41
Gm11960	2.21	5.22e-05	0.000143
Clpp	2.21	2.05e-25	2.63e-24
Mrps25	2.21	3.08e-21	3.14e-20
Arhgap21	2.2	1.33e-9	5.89e-9
Tigd3	2.2	1.47e-7	5.4e-7
Gm43034	2.2	0.0085	0.0166
Gm11258	2.2	0.00113	0.00256
Impdh2	2.2	1.7e-42	5.05e-41
Cct7	2.2	8.4e-29	1.29e-27
Tubb5	2.2	9.63e-52	4.33e-50
Tmem38b	2.2	2.7e-34	5.58e-33
Phf5a	2.2	8.95e-34	1.8e-32
Srsf7	2.2	3.46e-29	5.49e-28
Depdc1a	2.2	3.44e-06	1.08e-05
Rrp12	2.2	5.56e-39	1.38e-37
Atad3a	2.2	6.25e-38	1.5e-36
Csf2	2.2	0.000248	0.000621
1110065P20Rik	2.2	6.5e-14	4.1e-13
Yars	2.2	4.81e-42	1.39e-40
Mthfd2	2.2	8.99e-45	2.99e-43
Tdrkh	2.19	1.6e-31	2.85e-30
Mrpl17	2.19	1e-30	1.71e-29
Memo1	2.19	1.26e-27	1.81e-26
Ybx1	2.19	8.05e-42	2.29e-40
RP23-303A11.2	2.19	2.7e-8	1.07e-7
Gm13394	2.19	0.00658	0.0131
Cbwd1	2.19	1.08e-28	1.66e-27
Fam69b	2.19	2.8e-11	1.43e-10
Psmd1	2.19	1.86e-38	4.52e-37
Alg8	2.19	5.14e-43	1.56e-41
Mtx2	2.19	2.38e-26	3.2e-25
Cse1l	2.19	1.19e-43	3.71e-42
Pole3	2.18	6.5e-44	2.06e-42
Prrg4	2.18	3.92e-12	2.16e-11
Hmga1	2.18	3.29e-39	8.23e-38
Acy1	2.18	1.02e-32	1.92e-31
1700086O06Rik	2.18	1.89e-7	6.83e-7
Phb	2.18	1.17e-33	2.33e-32
Gm17173	2.17	5.11e-9	2.16e-8
Olfml2a	2.17	0.0179	0.0326
Ppp1r14b	2.17	8.56e-30	1.39e-28
Gm16177	2.17	0.000103	0.00027
Gm9892	2.17	5.03e-14	3.2e-13
Exosc2	2.17	5.91e-40	1.54e-38
Top1mt	2.17	1.91e-30	3.21e-29
ENSMUSG00000113419	2.17	0.0034	0.00711
Repin1	2.17	1.5e-22	1.65e-21
Znhit6	2.17	1.05e-43	3.3e-42
Trp53rkb	2.17	1.02e-12	5.89e-12
Smn1	2.16	3.21e-41	8.84e-40
RP23-271F18.2	2.16	0.014	0.0262
ENSMUSG00000118401	2.16	0.00339	0.00708
Stoml2	2.16	2.74e-37	6.38e-36
Ndufb6	2.16	1.47e-20	1.44e-19
B4galnt4	2.16	6.13e-11	3.04e-10
Kars	2.16	5.1e-50	2.13e-48
Pidd1	2.16	4.69e-20	4.44e-19
Itpa-ps1	2.16	0.0106	0.0203
Pfkl	2.16	7.91e-48	2.97e-46
Mrps7	2.16	4.07e-32	7.45e-31
Nek6	2.16	4.69e-13	2.76e-12
Nectin3	2.16	0.00802	0.0157
Gm44935	2.16	5.32e-06	1.64e-05
Gm13427	2.16	0.0118	0.0223
Sec61a2	2.16	6.75e-16	4.88e-15
Tmed1	2.16	4.55e-13	2.69e-12
Ctnnal1	2.15	1.85e-12	1.05e-11
Gnl3	2.15	4.78e-45	1.62e-43
Mycbp	2.15	9.86e-27	1.35e-25
Banf1	2.15	1.14e-27	1.64e-26
RP23-312B17.2	2.15	8.09e-06	2.45e-05
Gm11658	2.15	0.0098	0.0189
Gm11796	2.15	0.002	0.00436
Eif6	2.15	5.13e-24	6.11e-23
Gm14113	2.15	0.0158	0.0291
Prpf31	2.15	2.08e-47	7.71e-46
ENSMUSG00000114603	2.15	5.2e-06	1.6e-05
Gm8918	2.15	0.0162	0.0297
Sdhd	2.15	1.97e-24	2.4e-23
Pmm1	2.15	1.42e-28	2.15e-27
Zc3hav1l	2.15	1.52e-20	1.48e-19
Prmt5	2.15	6.2e-38	1.49e-36
Nudt19	2.14	1.15e-21	1.2e-20
Rbfox2	2.14	0.0159	0.0294
Mrpl45	2.14	2.99e-42	8.72e-41
Rnmtl1	2.14	2.98e-33	5.76e-32
Gm5106	2.14	0.000226	0.000568
Knstrn	2.14	3.4e-28	5.06e-27
Hbegf	2.14	3.46e-06	1.09e-05
Sqle	2.14	1.76e-33	3.45e-32
Rpp14	2.14	7.52e-25	9.39e-24
Nol11	2.14	4.39e-37	1.01e-35
Gm5430	2.14	1.43e-06	4.71e-06
Tnni1	2.14	8.44e-7	2.85e-06
Bora	2.14	2.53e-33	4.93e-32
ENSMUSG00000118106	2.13	1.87e-11	9.72e-11
Cct8	2.13	1.73e-38	4.21e-37
Usp46	2.13	9.06e-37	2.06e-35
Tspan6	2.13	2e-19	1.81e-18
Nudcd2	2.13	3.22e-21	3.28e-20
Nudc	2.13	2.76e-40	7.23e-39
Cacna2d1	2.13	0.0262	0.0461
Fanci	2.13	4.86e-27	6.76e-26
Aspm	2.13	6.48e-8	2.47e-7
Pkm	2.13	1.16e-48	4.59e-47
Wdr77	2.13	2.7e-36	6e-35
6030442K20Rik	2.13	9.33e-05	0.000247
Gm5976	2.13	0.0146	0.0271
Prmt7	2.13	3.57e-32	6.56e-31
Wdr36	2.13	2.27e-43	7.02e-42
Fkbp4	2.13	1.14e-32	2.14e-31
Gm12583	2.13	0.000555	0.00132
AW209491	2.13	1.24e-17	1e-16
Rsl24d1	2.13	5.25e-29	8.24e-28
Gm15694	2.12	0.00935	0.0181
Morf4l2	2.12	3.83e-37	8.83e-36
Fam229b	2.12	0.000436	0.00105
Gm8174	2.12	0.00305	0.00643
Gm12355	2.12	0.000315	0.000775
Rpp30	2.12	1.19e-23	1.39e-22
9130401M01Rik	2.12	7.7e-12	4.13e-11
Prkca	2.12	3e-18	2.52e-17
Ftsj3	2.12	1.98e-34	4.12e-33
Gm9522	2.12	1.3e-18	1.13e-17
Gm4929	2.12	3.75e-06	1.18e-05
Exosc3	2.12	1e-29	1.62e-28
Gm9531	2.12	0.000336	0.000825
Pigf	2.12	4.61e-14	2.94e-13
Mrpl1	2.12	6.31e-24	7.48e-23
Psmg2	2.11	2.71e-30	4.51e-29
Uqcc2	2.11	1.17e-18	1.01e-17
0610010F05Rik	2.11	2.73e-31	4.78e-30
ENSMUSG00000115219	2.11	5.81e-14	3.69e-13
Tsr2	2.11	9.59e-37	2.18e-35
Tcf19	2.11	4.24e-28	6.27e-27
Gfm1	2.11	8.56e-43	2.56e-41
Cars	2.11	2.37e-30	3.95e-29
Pacsin3	2.11	0.0078	0.0153
Dtymk	2.11	1.07e-23	1.25e-22
Tubg1	2.11	4.86e-43	1.48e-41
Sigmar1	2.11	1.09e-33	2.17e-32
Yars2	2.11	3.88e-24	4.66e-23
Rpn1	2.1	6.62e-24	7.84e-23
Sh3gl3	2.1	6.66e-8	2.54e-7
Cul2	2.1	6.34e-45	2.14e-43
Gm43566	2.1	0.00373	0.00774
Kif22	2.1	3.49e-25	4.41e-24
Eif2s2	2.1	3.54e-35	7.61e-34
Far1	2.1	9.44e-47	3.4e-45
9230110C19Rik	2.1	2.29e-7	8.22e-7
Gm7497	2.1	3.76e-05	0.000105
Ubtd2	2.09	2.11e-15	1.48e-14
Gspt1	2.09	6.73e-31	1.16e-29
Itpa	2.09	1.82e-31	3.21e-30
Plekha8	2.09	5.42e-19	4.82e-18
Paqr4	2.09	9.64e-23	1.07e-21
D5Ertd605e	2.09	0.000471	0.00113
Hsph1	2.09	7.58e-15	5.1e-14
Prpf38a	2.09	1.36e-22	1.5e-21
Rbpsuh-rs3	2.09	0.0226	0.0403
Gm9381	2.09	0.00429	0.00881
Gm29668	2.09	7.52e-05	0.000201
Map2k3	2.09	5.79e-42	1.66e-40
Ndufaf4	2.09	4.64e-30	7.63e-29
Tmem29	2.09	8.33e-19	7.29e-18
Aldoa	2.09	4.28e-44	1.37e-42
Gm4575	2.08	0.0214	0.0383
Mipep	2.08	4.24e-28	6.27e-27
Btla	2.08	2.6e-26	3.49e-25
Carnmt1	2.08	3.64e-16	2.68e-15
Sass6	2.08	9.14e-20	8.48e-19
Aaas	2.08	6.19e-42	1.78e-40
Gm5422	2.08	0.000975	0.00224
Scamp1	2.08	7.38e-12	3.97e-11
Mrpl50	2.08	1.01e-21	1.05e-20
Gm12250	2.07	5.05e-10	2.31e-9
Gm3534	2.07	0.00167	0.00368
Dars2	2.07	2.83e-37	6.57e-36
Chek2	2.07	3.88e-19	3.47e-18
Gm11221	2.07	0.0187	0.0339
Cdca3	2.07	1.28e-17	1.04e-16
4930579G24Rik	2.07	2.49e-19	2.26e-18
Ide	2.07	2.61e-26	3.51e-25
Got2	2.07	1.21e-34	2.55e-33
Echdc1	2.07	2.67e-19	2.41e-18
Rpp40	2.07	5.37e-29	8.43e-28
Myc	2.07	1.59e-21	1.65e-20
Pola2	2.07	8.42e-40	2.17e-38
Timm9	2.07	3.34e-33	6.42e-32
Creld2	2.06	5.02e-27	6.99e-26
Eif2b1	2.06	8.59e-41	2.32e-39
Hax1	2.06	1.42e-23	1.65e-22
Gm26956	2.06	2.82e-05	7.98e-05
Slc25a5	2.06	1.2e-28	1.84e-27
Crls1	2.06	1.06e-25	1.37e-24
Dkc1	2.06	6.82e-34	1.38e-32
Klhl23	2.06	1.35e-05	3.99e-05
Stip1	2.06	2.69e-28	4.03e-27
Snrpf	2.06	5.1e-20	4.83e-19
Gm3695	2.06	0.00134	0.00301
Dlgap5	2.06	5e-23	5.64e-22
Xpot	2.06	2.32e-43	7.14e-42
Efr3b	2.06	0.000936	0.00215
ENSMUSG00000114184	2.06	0.00543	0.0109
Adap1	2.06	8.79e-15	5.88e-14
4930427A07Rik	2.05	2.63e-29	4.18e-28
Zranb3	2.05	1.38e-19	1.26e-18
Plagl1	2.05	0.000352	0.000862
A430072P03Rik	2.05	3.72e-7	1.31e-06
Nfkb2	2.05	3.04e-32	5.62e-31
Strap	2.04	2.43e-27	3.45e-26
Mrps18b	2.04	5.71e-32	1.04e-30
Syngr2	2.04	2.34e-40	6.18e-39
Idh3a	2.04	1.26e-31	2.25e-30
Nemp1	2.04	1.47e-33	2.9e-32
Psmg1	2.04	1.17e-26	1.59e-25
Mybbp1a	2.04	1.59e-24	1.96e-23
Pmvk	2.04	7.13e-26	9.28e-25
Hspe1-ps3	2.04	2.4e-05	6.87e-05
Stk39	2.04	1.3e-30	2.2e-29
Mtap	2.04	1.2e-25	1.55e-24
Nhp2l1	2.04	1.96e-19	1.78e-18
C430042M11Rik	2.04	3.85e-05	0.000107
Racgap1	2.04	5.55e-26	7.32e-25
Psma7	2.04	1.74e-19	1.59e-18
Eif3b	2.04	1.73e-34	3.62e-33
Ndc80	2.04	1.7e-23	1.96e-22
Smpd4	2.03	1.09e-27	1.58e-26
Ctla4	2.03	1.19e-7	4.4e-7
Rrp1b	2.03	1.28e-23	1.49e-22
Rrs1	2.03	9.97e-35	2.11e-33
Trmt6	2.03	1.13e-42	3.37e-41
Gm12464	2.03	0.0247	0.0436
Gm27029	2.03	0.0137	0.0256
Wdr3	2.03	2.3e-25	2.94e-24
Mrpl13	2.03	6.29e-25	7.87e-24
Gm12969	2.03	0.0196	0.0354
Tmem126a	2.03	7.84e-25	9.78e-24
Armc6	2.03	2.84e-26	3.79e-25
ENSMUSG00000115505	2.03	0.000607	0.00144
Adss	2.03	9.96e-34	1.99e-32
1110008L16Rik	2.03	2.84e-24	3.43e-23
ENSMUSG00000118283	2.02	0.0135	0.0252
Gm5210	2.02	0.00306	0.00645
Ubiad1	2.02	8.28e-28	1.21e-26
Gm7132	2.02	0.00141	0.00316
Lsm3	2.02	1.49e-27	2.13e-26
Igf2bp3	2.02	1.12e-06	3.74e-06
ENSMUSG00000114547	2.02	0.0274	0.048
Mrpl19	2.02	2.04e-34	4.25e-33
Anapc15	2.02	3.95e-17	3.09e-16
Gm5863	2.02	0.0106	0.0203
Gm7191	2.02	0.00503	0.0102
Acaca	2.02	1.18e-13	7.27e-13
Gm10290	2.02	0.0256	0.0452
Efcab11	2.02	3.61e-06	1.13e-05
Gm7862	2.02	1.35e-9	5.99e-9
Ptch2	2.02	0.0135	0.0253
Sept11	2.02	1.04e-23	1.22e-22
Cit	2.02	3.72e-9	1.59e-8
Mrpl51	2.01	4.37e-17	3.41e-16
Gm7150	2.01	3.78e-05	0.000105
Slc25a39	2.01	7.81e-28	1.14e-26
Prps1	2.01	1.72e-25	2.22e-24
ENSMUSG00000116852	2.01	0.000997	0.00228
Lgr4	2.01	0.00133	0.00299
Slc25a15	2.01	8.88e-24	1.04e-22
Prc1	2.01	3.04e-20	2.91e-19
Polr2h	2.01	3.1e-20	2.97e-19
Ptrh2	2.01	1.86e-17	1.49e-16
Terb1	2.01	0.0137	0.0257
Gm19815	2.01	0.00206	0.00448
Gm14270	2.01	3.4e-06	1.07e-05
Eif1ax	2.01	1.29e-24	1.6e-23
Slc16a10	2.01	6.34e-31	1.09e-29
Prdx1	2.01	1.08e-20	1.07e-19
Ankrd13b	2.01	3.17e-23	3.61e-22
Gtf2f2	2.01	4.14e-32	7.57e-31
ENSMUSG00000113510	2.01	0.0212	0.038
Mmd	2.01	6.93e-31	1.19e-29
Uqcrq	2.01	6.69e-22	7.08e-21
Stk35	2.01	1.02e-16	7.76e-16
Fam92a	2	2.29e-20	2.21e-19
Pnpt1	2	2.49e-36	5.56e-35
Pum3	2	1.5e-33	2.97e-32
Gm8365	2	0.00262	0.00559
Hdgf	2	1.38e-37	3.26e-36
Gm8919	2	0.00422	0.00867
Gm4823	2	0.027	0.0473
Gm6210	2	4.04e-7	1.41e-06
Mrpl2	2	1.05e-27	1.51e-26
Fam71b	2	3.7e-12	2.05e-11
Pwp1	2	1.12e-32	2.11e-31
Gm17068	2	0.000891	0.00206
Nxn	2	1.45e-18	1.25e-17
Psmb7	2	3.29e-26	4.38e-25
Gm5297	2	0.00112	0.00254
Gtf2e2	2	1.26e-27	1.81e-26
Zfp786	2	0.00699	0.0138
Rpusd1	2	8.19e-29	1.27e-27
Tufm	2	1.63e-26	2.2e-25
Mrps27	1.99	7.84e-36	1.71e-34
Fkbp1a	1.99	5.93e-40	1.54e-38
Gtpbp10	1.99	3.66e-24	4.41e-23
Myo19	1.99	4.88e-14	3.11e-13
Tuba1c	1.99	3.18e-21	3.24e-20
Ola1	1.99	1.66e-24	2.03e-23
Ero1l	1.99	1.16e-31	2.07e-30
Nubpl	1.99	5.62e-18	4.64e-17
Nat10	1.99	2.8e-25	3.56e-24
Tma16	1.99	1.94e-30	3.26e-29
Gm11222	1.99	0.0228	0.0406
Sccpdh	1.99	3.75e-9	1.6e-8
Spred1	1.99	2.86e-27	4.04e-26
ENSMUSG00000112727	1.99	0.00128	0.00288
Utp15	1.99	1.42e-41	3.98e-40
Uck2	1.98	1.97e-39	4.97e-38
Wdr61	1.98	1.52e-18	1.31e-17
Nars	1.98	1.28e-40	3.43e-39
Cyc1	1.98	5.6e-23	6.29e-22
Ipo4	1.98	7.75e-33	1.47e-31
Qtrtd1	1.98	1.88e-36	4.23e-35
Gm16314	1.98	1.07e-16	8.1e-16
2700081O15Rik	1.98	9.53e-11	4.65e-10
Lpgat1	1.98	1.01e-22	1.12e-21
Lancl2	1.98	1.67e-18	1.43e-17
Gm43143	1.98	0.00041	0.000994
Eif3j1	1.98	2.09e-20	2.02e-19
Mrps36	1.98	3.58e-05	0.0001
Cops5	1.98	3.2e-29	5.08e-28
Ppfibp1	1.98	1.26e-15	8.93e-15
Cfap77	1.98	0.00302	0.00637
Igsf9	1.97	1.55e-7	5.68e-7
Eif2s3x	1.97	1.34e-29	2.15e-28
Tmem17	1.97	3.51e-7	1.24e-06
Mrpl42	1.97	4.28e-31	7.44e-30
Gm12758	1.97	0.00671	0.0133
ENSMUSG00000111942	1.97	0.00801	0.0157
Exosc7	1.97	1.51e-28	2.29e-27
Gm12693	1.97	0.0249	0.0441
Nxt1	1.97	1.09e-16	8.26e-16
Nespas	1.97	0.0117	0.0223
Snrpa	1.97	6.68e-41	1.81e-39
Sac3d1	1.97	1.91e-20	1.85e-19
Elp5	1.96	4.25e-27	5.94e-26
Gm16712	1.96	0.0126	0.0238
Sgsm3	1.96	3.91e-14	2.5e-13
Gm7729	1.96	0.0202	0.0364
Smc2	1.96	2.15e-14	1.4e-13
Gphn	1.96	2.89e-23	3.31e-22
Cnot9	1.96	2.42e-42	7.08e-41
Gm5187	1.96	0.00194	0.00424
Cks2	1.96	0.000885	0.00204
Rnf219	1.96	4.91e-22	5.26e-21
Gm27048	1.96	0.0263	0.0464
Ptges3	1.96	1.32e-17	1.07e-16
Hspa4	1.96	1.57e-22	1.73e-21
Ndufa5	1.96	2.01e-21	2.07e-20
Dhcr24	1.96	1.18e-27	1.7e-26
Elof1	1.96	7.83e-19	6.87e-18
1110004E09Rik	1.96	1.04e-22	1.15e-21
Nup107	1.96	1.28e-38	3.14e-37
Mcph1	1.96	3.3e-26	4.4e-25
Clns1a	1.95	6.23e-26	8.17e-25
ENSMUSG00000115338	1.95	1.18e-22	1.31e-21
Bend4	1.95	2.79e-10	1.31e-9
Mrps28	1.95	1.31e-17	1.06e-16
Dgcr6	1.95	2.12e-10	1.01e-9
Slc25a5-ps	1.95	0.0187	0.0339
Gm13466	1.95	0.00461	0.0094
Gm2445	1.95	0.000625	0.00148
Tctn2	1.95	0.00322	0.00676
Jagn1	1.95	5.56e-16	4.03e-15
2900026A02Rik	1.95	2.29e-9	9.94e-9
Pdxk	1.95	3.93e-31	6.85e-30
Ift57	1.95	1.17e-19	1.08e-18
Bop1	1.95	3.16e-36	6.99e-35
Mthfd1l	1.95	4.91e-37	1.13e-35
Atp2a2	1.95	3.57e-35	7.68e-34
Hmgb3	1.95	8.47e-15	5.67e-14
Hsd17b7	1.95	3.1e-28	4.61e-27
Slc4a5	1.95	0.00202	0.0044
Hspbp1	1.95	8.26e-28	1.21e-26
Gm5560	1.95	1.58e-7	5.75e-7
Med7	1.95	6.37e-17	4.91e-16
Cox5a	1.94	1.77e-22	1.94e-21
Farsb	1.94	2.18e-32	4.05e-31
RP24-365A12.1	1.94	0.0167	0.0306
Psmd12	1.94	5.21e-27	7.25e-26
Aprt	1.94	3e-27	4.23e-26
Zik1	1.94	5.43e-18	4.5e-17
Hspa8	1.94	3.99e-19	3.57e-18
Gm6560	1.94	1.19e-9	5.28e-9
0610007P14Rik	1.94	5.75e-24	6.84e-23
Atic	1.94	6.45e-34	1.31e-32
Urb2	1.94	1.53e-29	2.45e-28
Cdv3	1.94	2.96e-27	4.18e-26
Hsp90ab1	1.94	2.92e-27	4.12e-26
Mgme1	1.94	1.39e-22	1.54e-21
Ppan	1.94	2.75e-28	4.12e-27
Pitrm1	1.93	6.87e-26	8.97e-25
Dnmt3b	1.93	1.06e-30	1.8e-29
Gm5177	1.93	0.0245	0.0435
Thyn1	1.93	3.02e-23	3.44e-22
Slc25a4	1.93	2.23e-32	4.16e-31
ENSMUSG00000109865	1.93	1.21e-28	1.85e-27
Gstt1	1.93	0.00415	0.00853
Stard4	1.93	6.16e-29	9.62e-28
Foxred2	1.93	9.79e-20	9.07e-19
Mrpl35	1.93	5.84e-24	6.94e-23
Gm12286	1.93	0.00225	0.00485
Xrcc5	1.93	2.92e-28	4.36e-27
Psmd6	1.93	8.39e-19	7.34e-18
Gm44013	1.92	0.0246	0.0435
Stmn1	1.92	8.59e-16	6.18e-15
Aldoart1	1.92	0.0145	0.027
Psmd14	1.92	1.65e-18	1.41e-17
Pdk3	1.92	4.95e-29	7.78e-28
Tmem70	1.92	5.46e-17	4.22e-16
Gm4968	1.92	0.000166	0.000426
Usp14	1.92	3.64e-28	5.39e-27
Vdac3-ps1	1.92	0.00325	0.00681
Gmppb	1.92	9.41e-23	1.05e-21
Rfc2	1.91	5.8e-29	9.09e-28
Cct4	1.91	8.48e-20	7.88e-19
Gm7984	1.91	0.0262	0.0461
Ctnnbip1	1.91	7.6e-7	2.58e-06
Hpf1	1.91	1.31e-22	1.45e-21
Mrpl55	1.91	2.54e-21	2.6e-20
Tmem109	1.91	2.29e-30	3.82e-29
Pcyox1l	1.91	5.59e-15	3.8e-14
Dimt1	1.91	2.33e-12	1.31e-11
Mrpl28	1.91	1.9e-17	1.52e-16
Gm11557	1.91	0.0138	0.0259
Gm8141	1.91	0.0124	0.0235
Magoh	1.91	8.3e-22	8.72e-21
Nsun5	1.91	1.12e-18	9.75e-18
Cenpe	1.91	3.99e-7	1.39e-06
Thap4	1.91	6.3e-27	8.71e-26
Tacc2	1.9	3.53e-14	2.26e-13
Psma4	1.9	1.64e-17	1.32e-16
Nupl2	1.9	4.04e-25	5.09e-24
Gm5069	1.9	0.00115	0.0026
Trmt2a	1.9	4.21e-21	4.26e-20
Gm9840	1.9	0.0172	0.0315
Supv3l1	1.9	4.15e-34	8.48e-33
Lss	1.9	5.43e-22	5.78e-21
Lzic	1.9	1.78e-28	2.69e-27
Hccs	1.9	3.91e-25	4.93e-24
Zmym1	1.9	3.05e-29	4.85e-28
Utp6	1.9	1.43e-21	1.49e-20
Adat2	1.9	1.25e-20	1.23e-19
Csrp2	1.9	3.19e-8	1.25e-7
Asf1a	1.9	2.25e-21	2.32e-20
Ppp5c	1.9	1.36e-38	3.32e-37
Lgalsl	1.9	7e-10	3.17e-9
Slc4a7	1.9	3.12e-29	4.96e-28
Klhdc4	1.9	1.79e-30	3.01e-29
Gm28942	1.9	3.8e-05	0.000106
Gm6771	1.9	0.0232	0.0412
Spata33	1.89	0.0169	0.031
Tardbp	1.89	3.6e-22	3.88e-21
Rgs1	1.89	0.000462	0.00111
Taf6l	1.89	3.06e-26	4.08e-25
Aebp1	1.89	0.0013	0.00291
Mrpl3	1.89	5.47e-20	5.16e-19
Kpnb1	1.89	2.85e-26	3.81e-25
Chsy1	1.89	4.92e-18	4.09e-17
Txn2	1.89	4.88e-24	5.83e-23
Anp32b	1.89	6.76e-24	7.99e-23
Rasal2	1.89	0.000103	0.000271
Trmt5	1.89	1.92e-33	3.76e-32
Xrcc6	1.89	2.18e-24	2.65e-23
Tdg	1.89	1.02e-17	8.3e-17
Lactb2	1.89	2.05e-32	3.83e-31
Gm14921	1.89	0.0168	0.0309
Mrpl40	1.89	8.09e-25	1.01e-23
Bnip3	1.89	5.68e-9	2.39e-8
Heatr1	1.89	4.17e-21	4.22e-20
Pop4	1.89	4.65e-23	5.26e-22
Tspan2	1.89	1.02e-10	4.95e-10
Plagl2	1.89	1.81e-17	1.45e-16
Metap1	1.89	3.96e-35	8.49e-34
Smpdl3b	1.89	1.42e-05	4.17e-05
Cops7a	1.88	2.21e-26	2.98e-25
Cideb	1.88	0.0223	0.0399
Mpzl1	1.88	8.07e-8	3.05e-7
Uqcr10	1.88	5.06e-17	3.93e-16
Ptges2	1.88	1.57e-16	1.18e-15
Wdr76	1.88	4.89e-16	3.56e-15
Ampd2	1.88	4.35e-30	7.15e-29
Atp5g3	1.88	5.93e-18	4.9e-17
ENSMUSG00000113836	1.88	2.7e-10	1.27e-9
Gm4804	1.88	0.0216	0.0386
Gm8055	1.88	0.00629	0.0125
Dtwd1	1.88	1.9e-19	1.73e-18
Abce1	1.88	1.91e-33	3.74e-32
ENSMUSG00000113600	1.88	0.00274	0.00583
Stra6	1.88	5.53e-05	0.000151
Slc2a1	1.88	8.62e-29	1.33e-27
Hars	1.88	6.13e-29	9.59e-28
Chchd1	1.87	1.97e-13	1.2e-12
Ergic1	1.87	7.36e-29	1.14e-27
Gm3839	1.87	0.0195	0.0352
Ybey	1.87	1.4e-20	1.37e-19
Gm14373	1.87	0.00637	0.0127
Elp6	1.87	1.06e-18	9.24e-18
ENSMUSG00000115662	1.87	0.000293	0.000725
Gm16433	1.87	0.00406	0.00837
Eftud2	1.87	8.52e-34	1.72e-32
Psmb2	1.87	2.54e-27	3.6e-26
Zfp870	1.87	4.66e-12	2.56e-11
Tbc1d19	1.87	1.02e-16	7.75e-16
Fam57a	1.87	1.76e-10	8.39e-10
Abcb6	1.87	0.00032	0.000788
Alyref	1.86	5.92e-29	9.26e-28
Coa7	1.86	1.12e-23	1.31e-22
Gm35315	1.86	6.52e-14	4.11e-13
1110038B12Rik	1.86	5.22e-24	6.21e-23
Nup54	1.86	6.92e-26	9.02e-25
Cul7	1.86	1.2e-17	9.75e-17
Nop56	1.86	1.48e-36	3.34e-35
Immp2l	1.86	1.1e-10	5.34e-10
ENSMUSG00000117556	1.86	0.0135	0.0252
Kbtbd8	1.86	1.03e-14	6.83e-14
0610009B22Rik	1.86	1.21e-9	5.38e-9
Gm5550	1.86	0.0103	0.0197
Mrpl38	1.86	1.06e-27	1.54e-26
Spata5	1.86	6.55e-24	7.76e-23
Gm16470	1.86	0.00416	0.00856
Acp1	1.86	8.99e-27	1.23e-25
Myo1c	1.86	1.04e-17	8.45e-17
Prdx3	1.86	1.53e-21	1.59e-20
Cyb561	1.86	3.31e-06	1.05e-05
Gm7666	1.86	7.32e-06	2.22e-05
St14	1.86	7.44e-10	3.37e-9
Gsto1	1.86	9.99e-14	6.2e-13
Ciapin1	1.86	7.37e-29	1.14e-27
Mrpl36	1.86	3.8e-20	3.61e-19
Gm10481	1.86	0.022	0.0393
Psma1	1.86	6.85e-20	6.4e-19
Dcbld1	1.85	0.0167	0.0306
Tmem147	1.85	6.39e-17	4.93e-16
Bccip	1.85	3.49e-25	4.41e-24
Dock3	1.85	0.0098	0.0189
Ddx19a	1.85	3.2e-33	6.17e-32
Ndufab1	1.85	3.82e-22	4.11e-21
Wbscr16	1.85	1.93e-23	2.23e-22
Noc3l	1.85	2.63e-22	2.85e-21
Zfp771	1.85	8.45e-18	6.93e-17
Zfand4	1.85	1.4e-06	4.61e-06
Alms1	1.85	6.18e-7	2.12e-06
Ywhag	1.85	2.38e-21	2.44e-20
Gm10039	1.85	0.00124	0.0028
Cldn12	1.84	3.54e-9	1.52e-8
Azin1	1.84	6.08e-20	5.72e-19
Comtd1	1.84	3.92e-9	1.67e-8
Cyb5b	1.84	8.11e-26	1.05e-24
Actr3b	1.84	8.36e-06	2.52e-05
Zdhhc6	1.84	9.53e-27	1.31e-25
Plod3	1.84	3.4e-19	3.05e-18
Palb2	1.84	6.18e-20	5.81e-19
Pbdc1	1.83	1.69e-22	1.86e-21
Arhgap11a	1.83	1.04e-11	5.52e-11
Selenoi	1.83	2.89e-29	4.6e-28
Dab2ip	1.83	7.39e-7	2.51e-06
Mtch2	1.83	6.65e-20	6.23e-19
Comt	1.83	1.35e-16	1.02e-15
Tmem158	1.83	1.05e-9	4.67e-9
Ptcd3	1.83	1.22e-32	2.29e-31
Golt1b	1.83	2.36e-22	2.57e-21
Set	1.83	4.61e-30	7.59e-29
Fbxw9	1.83	4.91e-8	1.9e-7
Fam64a	1.83	0.000118	0.000309
Mettl16	1.83	2.76e-28	4.13e-27
Ndufc2	1.82	1.19e-18	1.03e-17
Fpgs	1.82	7.88e-27	1.09e-25
Dynlt1a	1.82	1.62e-05	4.74e-05
Cct2	1.82	9.53e-29	1.46e-27
Spout1	1.82	5.89e-27	8.17e-26
Psmb5	1.82	5.34e-15	3.64e-14
Exosc9	1.82	2.64e-27	3.74e-26
Uqcr11	1.82	1.9e-13	1.15e-12
Hmgn1	1.82	4.12e-28	6.11e-27
AI662270	1.82	1.63e-16	1.22e-15
Timm13	1.82	7e-16	5.05e-15
Fam98a	1.82	2.46e-31	4.33e-30
Mydgf	1.82	6.59e-21	6.58e-20
Uchl3	1.82	5.39e-22	5.75e-21
Psmd13	1.82	4.23e-16	3.1e-15
Tars	1.82	7.7e-30	1.25e-28
Serbp1	1.82	3.87e-22	4.16e-21
Cct5	1.82	6.24e-19	5.52e-18
Rrp8	1.82	1.93e-33	3.77e-32
Mrpl21	1.82	7.41e-20	6.9e-19
2700097O09Rik	1.82	1.41e-15	1e-14
Nup62	1.81	2.64e-36	5.87e-35
Gm5913	1.81	4.47e-7	1.56e-06
1700065D16Rik	1.81	0.0188	0.0342
9530077C05Rik	1.81	0.00183	0.00401
Polr2e	1.81	4.58e-22	4.91e-21
Drg2	1.81	6.73e-33	1.28e-31
Stt3a	1.81	1.02e-27	1.47e-26
Mrpl18	1.81	2.61e-18	2.21e-17
Gm13326	1.81	0.00677	0.0134
Cdc34	1.81	4.69e-24	5.61e-23
Kif18a	1.81	7.17e-11	3.54e-10
Mat2a	1.81	1.48e-15	1.04e-14
Gm6946	1.81	0.0135	0.0253
Wdr74	1.81	5.39e-24	6.42e-23
Bcl7c	1.81	1.88e-18	1.61e-17
Cops3	1.81	2.31e-22	2.52e-21
Myg1	1.81	1.2e-20	1.18e-19
Phf10	1.81	3.6e-28	5.34e-27
Gm5558	1.81	0.000196	0.000498
Gm3200	1.81	0.000204	0.000516
Hemk1	1.81	2.08e-9	9.04e-9
Rpa3	1.81	2.01e-15	1.41e-14
Rab33a	1.8	0.000611	0.00145
Ociad2	1.8	0.00524	0.0106
Tssc4	1.8	7.66e-24	9.01e-23
Mettl13	1.8	1.76e-31	3.11e-30
Gm8326	1.8	8.32e-05	0.000222
Rbm8a	1.8	1.44e-23	1.67e-22
Gm5803	1.8	0.000232	0.000582
Ilf2	1.8	9.31e-23	1.04e-21
Gm10658	1.8	0.000802	0.00186
Mettl5	1.8	1.58e-18	1.35e-17
Hmbs	1.8	4.1e-18	3.42e-17
Rars2	1.8	6.56e-27	9.06e-26
Gm6576	1.8	0.000279	0.000693
Slc25a1	1.8	3.6e-29	5.71e-28
Arl3	1.79	4.01e-19	3.59e-18
Psmd2	1.79	8.88e-33	1.68e-31
Suv39h1	1.79	7.08e-32	1.28e-30
Mapre2	1.79	1.16e-25	1.5e-24
Zgrf1	1.79	6.35e-11	3.15e-10
Trnau1ap	1.79	1.06e-19	9.84e-19
Mrps2	1.79	2.1e-34	4.37e-33
Ammecr1	1.79	2.08e-16	1.56e-15
Ywhae	1.79	4.46e-24	5.35e-23
Gen1	1.79	1.34e-11	7.04e-11
Gnaq	1.79	1.07e-13	6.62e-13
Kif7	1.79	2.82e-06	8.99e-06
Ints2	1.79	4.21e-29	6.66e-28
Zswim7	1.79	6.38e-14	4.03e-13
Rbm44	1.79	1.01e-05	3.01e-05
Eif3l	1.79	5.03e-32	9.14e-31
Sh3rf1	1.79	1.66e-12	9.37e-12
Rwdd1	1.78	4.22e-19	3.77e-18
Gm45503	1.78	1.31e-13	8.08e-13
St3gal4	1.78	2.35e-19	2.12e-18
Gm7327	1.78	0.00325	0.00681
Gm6542	1.78	0.000804	0.00187
Gm8337	1.78	0.00193	0.00421
Serpina3f	1.78	5.11e-05	0.00014
Rbbp7	1.78	1.36e-26	1.85e-25
Farsa	1.78	1.4e-27	2.01e-26
Ppp1r13l	1.78	7.98e-7	2.7e-06
Mphosph6	1.78	9.26e-18	7.57e-17
[truncated: 6,754 more rows]

## Sheet: CD5 KO
CD5 KO activated vs unstimulated
genes	log2FoldChange	pvalue	padj
Il2	9.53	2.63e-116	5.48e-114
Gm18561	8.46	1.74e-19	1.46e-18
Bcat1	8.16	4.79e-247	1.9e-243
Utf1	8.04	1.38e-63	7.02e-62
Ak4	7.98	7.35e-112	1.31e-109
Adh4	7.84	4.71e-17	3.44e-16
Il3	7.77	4.23e-15	2.73e-14
Arhgdig	7.37	2.97e-16	2.06e-15
Hpdl	7.34	1.59e-63	8.12e-62
Crabp2	7.28	2.72e-18	2.14e-17
Gls2	7.27	6.59e-21	5.96e-20
Etv4	7.23	7.45e-16	5.04e-15
Cnih3	7.08	3.09e-14	1.89e-13
Aunip	7.07	1.94e-89	1.93e-87
Dnph1	7.06	3.06e-123	7.58e-121
Gm2762	6.94	8.28e-13	4.53e-12
Spin4	6.84	3.02e-109	4.86e-107
Dtl	6.82	3.96e-149	1.74e-146
Hk2	6.82	4.16e-133	1.33e-130
Cpd	6.77	7.32e-112	1.31e-109
Orc1	6.72	2.04e-111	3.57e-109
Idi2	6.71	5.25e-13	2.91e-12
Ccl4	6.71	6.86e-37	1.31e-35
Cyp1a1	6.69	2.98e-25	3.33e-24
BC030867	6.67	1e-86	9.13e-85
Chst2	6.67	1.81e-183	1.79e-180
Lrr1	6.59	2.55e-74	1.78e-72
Gm37805	6.57	1.32e-12	7.13e-12
Hist1h2bj	6.55	3.33e-13	1.88e-12
Adora2b	6.54	5.15e-13	2.86e-12
Chek1	6.46	2.34e-145	9.08e-143
Npw	6.46	2.14e-12	1.14e-11
Hist1h3c	6.43	4.96e-12	2.57e-11
Rpp25	6.42	1.87e-23	1.92e-22
Cdc6	6.41	1.61e-191	1.68e-188
Slc9b2	6.39	3.64e-125	9.73e-123
Exo1	6.39	2.96e-203	4.89e-200
A1cf	6.36	6.41e-11	3.05e-10
Trip13	6.35	3.58e-200	5.06e-197
Mcm10	6.35	8.29e-26	9.51e-25
Mnd1	6.3	7.32e-16	4.95e-15
Dclk1	6.29	8.93e-11	4.19e-10
Irf4	6.26	0	0
D630045J12Rik	6.03	3.84e-11	1.86e-10
Cth	6.03	1.51e-16	1.07e-15
Rad51	6.02	3.93e-91	4.07e-89
Lhx2	6	3.24e-11	1.58e-10
Alpl	6	9.17e-99	1.18e-96
Gins2	5.99	3.51e-163	2.11e-160
Uhrf1	5.97	3.39e-148	1.37e-145
Ncs1	5.97	7.15e-131	2.11e-128
Bdh2	5.95	3.82e-11	1.86e-10
Cdk1	5.95	3.1e-92	3.33e-90
Cpa2	5.94	9.57e-10	4.14e-9
Mlf1	5.94	5.97e-17	4.32e-16
Fignl1	5.9	2.96e-150	1.33e-147
Lipg	5.9	1.69e-16	1.19e-15
Rad54b	5.87	2.94e-66	1.65e-64
Enthd1	5.87	2.82e-22	2.72e-21
Mybl2	5.86	8.86e-89	8.64e-87
P2ry2	5.84	3.06e-19	2.54e-18
Gm42921	5.83	3.13e-13	1.77e-12
2810417H13Rik	5.78	1.83e-148	7.56e-146
ENSMUSG00000116530	5.76	1.16e-9	4.98e-9
Lonrf3	5.75	4.29e-13	2.4e-12
Rad54l	5.74	1.42e-19	1.2e-18
Hist1h2bk	5.74	8.11e-10	3.53e-9
Hist1h3a	5.74	2.87e-30	4.04e-29
Cdkn1a	5.71	7.32e-65	3.95e-63
Egr4	5.71	3.98e-9	1.62e-8
Ccl1	5.7	8.21e-12	4.17e-11
Cyr61	5.69	4.33e-9	1.76e-8
Rad51ap1	5.69	4.54e-138	1.61e-135
Mtfr2	5.68	7.67e-88	7.26e-86
4933421A08Rik	5.68	5.04e-9	2.04e-8
Hacd1	5.67	2.84e-27	3.5e-26
Shcbp1	5.66	1.64e-124	4.28e-122
5033430I15Rik	5.65	1.37e-40	3.06e-39
Chaf1a	5.63	3.22e-93	3.56e-91
Pask	5.63	9.31e-120	2.14e-117
Il12rb1	5.63	2.98e-110	5e-108
Rab34	5.63	2.08e-26	2.45e-25
Frrs1l	5.61	3.77e-9	1.54e-8
Cenpk	5.6	3.88e-78	2.91e-76
Ak7	5.59	2.01e-56	8.16e-55
Lancl3	5.59	6.2e-35	1.09e-33
Sapcd2	5.57	2.95e-38	6.01e-37
Clspn	5.55	4.77e-52	1.7e-50
Dna2	5.54	3.37e-96	3.94e-94
Usp44	5.53	3.73e-9	1.53e-8
Irak1bp1	5.52	1.1e-42	2.71e-41
Hells	5.52	3.18e-272	2.1e-268
Cdc45	5.51	3.34e-241	9.44e-238
Timd2	5.5	1.78e-8	6.88e-8
Tg	5.5	5.09e-78	3.8e-76
Lif	5.49	5.54e-72	3.6e-70
Rrm2	5.47	2.53e-131	7.59e-129
Gins1	5.46	5.49e-127	1.53e-124
Avpr1a	5.45	1.02e-8	4e-8
Nts	5.44	7.55e-9	3.01e-8
Adarb1	5.42	7.08e-112	1.29e-109
Xcl1	5.41	7.05e-22	6.67e-21
Aurkb	5.41	5.1e-69	3.06e-67
RP23-337J18.2	5.41	2.67e-8	1.01e-7
Ska1	5.4	2.97e-49	9.54e-48
Pbk	5.39	4.82e-18	3.73e-17
Esco2	5.38	6.56e-121	1.53e-118
Six1	5.36	1.41e-8	5.49e-8
Plscr1	5.34	6.94e-90	7.01e-88
Cenpi	5.33	5.13e-73	3.46e-71
Ttk	5.3	2.67e-72	1.77e-70
Bub1	5.28	4.18e-79	3.21e-77
Pdcd1lg2	5.27	1.41e-96	1.68e-94
Nt5dc2	5.27	3.17e-78	2.39e-76
Pld6	5.26	7.49e-8	2.72e-7
Kbtbd6	5.26	5.42e-46	1.56e-44
Ybx3	5.25	2.03e-139	7.44e-137
Cdca5	5.25	1.07e-140	4.08e-138
Pdgfb	5.24	4.59e-93	5.05e-91
Maoa	5.23	1.24e-73	8.44e-72
ENSMUSG00000118051	5.22	3.2e-10	1.43e-9
Nlrp6	5.21	7.94e-11	3.75e-10
Ccl3	5.2	7.02e-19	5.7e-18
B9d1	5.19	7.8e-19	6.32e-18
Bspry	5.17	9e-54	3.41e-52
Cenph	5.13	2.36e-87	2.19e-85
Fosl1	5.13	7.02e-12	3.58e-11
Mdfic	5.13	4.22e-108	6.63e-106
Slc1a2	5.13	5.76e-8	2.12e-7
Prokr1	5.13	8.34e-27	1e-25
Melk	5.12	1.02e-72	6.8e-71
Zwilch	5.12	1.97e-123	4.93e-121
Rfx8	5.11	1.59e-7	5.6e-7
Cenpm	5.11	2.93e-72	1.93e-70
Ripk4	5.1	7.37e-8	2.68e-7
Ccne2	5.09	5.21e-121	1.23e-118
Ska3	5.08	2.45e-71	1.56e-69
Prelid2	5.07	2.1e-81	1.71e-79
Asns	5.06	3.21e-17	2.37e-16
Dusp4	5.04	1.33e-67	7.72e-66
Gnat2	5.02	6.12e-8	2.24e-7
Irf8	5.02	2.52e-101	3.41e-99
Dhfr	5	3.55e-204	6.39e-201
Oip5	5	9.29e-85	8.04e-83
Tnfrsf4	5	8.65e-92	9.16e-90
Dmwd	4.98	1.25e-40	2.79e-39
Gpr176	4.98	1.03e-9	4.43e-9
Gpr161	4.95	1.93e-7	6.76e-7
Fsbp	4.92	2.47e-7	8.6e-7
Tcam1	4.92	1.28e-14	8.06e-14
Nrn1	4.91	3.13e-56	1.26e-54
3110082I17Rik	4.9	2.15e-170	1.57e-167
Shmt1	4.9	1.3e-171	1.03e-168
Olr1	4.9	3.73e-7	1.27e-06
Ncapg	4.9	2.11e-52	7.58e-51
F3	4.9	5.84e-7	1.95e-06
Bbs5	4.89	1.24e-21	1.16e-20
Dpf1	4.88	2.92e-7	1e-06
Wnt10b	4.88	8.24e-25	9.06e-24
Cd200	4.87	7.98e-237	1.98e-233
Ttc26	4.87	2.16e-9	9.06e-9
Nphp1	4.86	2.13e-35	3.81e-34
Nuf2	4.86	2.55e-65	1.4e-63
Wdr31	4.85	2.87e-14	1.75e-13
Aif1l	4.84	5.2e-11	2.5e-10
Zbtb32	4.84	2.59e-57	1.09e-55
Enkd1	4.82	5e-58	2.14e-56
Wdr54	4.82	8.29e-14	4.87e-13
Fzd9	4.8	5.42e-9	2.19e-8
Ccna2	4.78	4.73e-19	3.88e-18
Egfr	4.77	1.33e-06	4.26e-06
Spry1	4.77	3.04e-51	1.05e-49
Sema4c	4.76	1.47e-44	3.91e-43
Nkain1	4.76	1.19e-06	3.84e-06
Hist1h4b	4.74	1.5e-14	9.39e-14
Cdca7	4.73	5.78e-198	7.64e-195
Pdcd1	4.73	6.25e-56	2.5e-54
Bag2	4.73	4.08e-107	6.36e-105
Chac1	4.72	1.54e-10	7.08e-10
Kntc1	4.72	1.19e-16	8.44e-16
Ncapg2	4.72	5.65e-70	3.43e-68
Ddn	4.71	1.95e-13	1.12e-12
Xylb	4.7	4.09e-27	5.01e-26
Perp	4.7	1.71e-22	1.66e-21
Cep55	4.7	1.83e-106	2.81e-104
Tbx21	4.69	6.64e-45	1.8e-43
Tfrc	4.69	5.11e-119	1.16e-116
Tbkbp1	4.68	3.13e-35	5.57e-34
Enpep	4.68	1.27e-06	4.08e-06
Rad51b	4.67	9.94e-53	3.63e-51
Spc24	4.66	1.39e-91	1.46e-89
Fjx1	4.66	6.02e-14	3.58e-13
Dusp14	4.65	1.06e-23	1.1e-22
Lag3	4.64	2.71e-49	8.73e-48
Tk1	4.63	9.1e-56	3.62e-54
Syce2	4.62	1.31e-114	2.57e-112
Stil	4.62	1.22e-52	4.43e-51
Tal2	4.62	2.77e-22	2.68e-21
E2f7	4.6	3.23e-41	7.5e-40
Gm16350	4.59	6.51e-7	2.16e-06
Eme1	4.59	3.36e-57	1.41e-55
Mfsd2a	4.59	1.4e-65	7.77e-64
Gm4969	4.58	8.86e-7	2.91e-06
Cdh15	4.57	3.71e-8	1.39e-7
Nppc	4.57	2.38e-10	1.08e-9
Slc25a13	4.57	5.76e-118	1.25e-115
2610204G07Rik	4.56	1.37e-34	2.38e-33
Nkx1-1	4.56	2.48e-06	7.75e-06
Rgs16	4.56	1.71e-13	9.86e-13
Cbs	4.55	3.22e-9	1.33e-8
Apitd1	4.55	1.54e-90	1.58e-88
Mcm8	4.54	6.93e-89	6.79e-87
Akr1c18	4.54	3.9e-30	5.46e-29
Spire2	4.54	3.69e-8	1.38e-7
Eml1	4.53	4.58e-8	1.7e-7
E2f1	4.53	2.67e-116	5.51e-114
ENSMUSG00000112739	4.52	4.3e-06	1.32e-05
Hist1h3e	4.52	1.12e-06	3.62e-06
Fancd2	4.52	3.03e-61	1.45e-59
9430037O13Rik	4.51	3.29e-06	1.02e-05
Tyms	4.51	4.24e-161	2.47e-158
Dscc1	4.5	5.29e-104	7.6e-102
Ticrr	4.49	1.71e-34	2.94e-33
Ostn	4.48	3.54e-06	1.09e-05
Lad1	4.48	7.93e-46	2.25e-44
Serpine2	4.46	8.23e-64	4.22e-62
Phlda3	4.45	5.37e-55	2.1e-53
Bcl6b	4.45	4.37e-12	2.27e-11
E2f8	4.44	2.16e-14	1.33e-13
Cdc25c	4.44	6.77e-28	8.58e-27
Fzd3	4.44	1.04e-7	3.72e-7
Tnfsf4	4.43	1.95e-46	5.71e-45
Kcns1	4.43	1.82e-11	9.05e-11
Alcam	4.43	1.53e-46	4.49e-45
Gm364	4.43	5.19e-06	1.57e-05
Lrfn4	4.42	8.79e-27	1.06e-25
ENSMUSG00000118366	4.42	5.86e-06	1.77e-05
Enox1	4.41	5.38e-06	1.63e-05
Mcm5	4.41	7.15e-208	1.42e-204
Ifitm2	4.41	1.56e-41	3.66e-40
P2ry1	4.41	2.5e-30	3.54e-29
Enam	4.4	5.27e-06	1.6e-05
Hist1h1b	4.4	2.38e-06	7.48e-06
ENSMUSG00000114279	4.4	6.68e-06	2e-05
Nkd2	4.4	6.78e-06	2.03e-05
Gm35507	4.39	5.73e-06	1.73e-05
Spdl1	4.39	5.05e-82	4.18e-80
Kyat3	4.38	1.68e-96	1.98e-94
Calcb	4.37	7.55e-06	2.24e-05
Tpi1	4.37	1.88e-102	2.62e-100
Pdia5	4.32	1.29e-14	8.11e-14
Nek2	4.31	9.29e-18	7.07e-17
Hsf2bp	4.31	2.4e-16	1.68e-15
Gstt3	4.31	6.28e-23	6.28e-22
Kndc1	4.31	1.11e-05	3.23e-05
Cdca8	4.31	2.16e-82	1.81e-80
Cetn4	4.31	3.89e-17	2.86e-16
Espl1	4.31	9.04e-14	5.3e-13
Ppp1r1b	4.31	9.37e-06	2.76e-05
Ckap2	4.3	5.15e-53	1.91e-51
Sema7a	4.3	2.6e-30	3.69e-29
Tm4sf5	4.29	4.1e-18	3.19e-17
Slc43a3	4.28	4.85e-69	2.92e-67
Gprc5a	4.28	1.45e-12	7.82e-12
Dlk2	4.27	1.65e-05	4.71e-05
Wee1	4.26	3.48e-88	3.35e-86
Ptger2	4.26	7e-42	1.67e-40
Kcnk10	4.26	4.94e-9	2e-8
Birc5	4.25	1.87e-40	4.16e-39
Ahrr	4.25	7.28e-8	2.65e-7
Arfgef3	4.23	3e-11	1.47e-10
Egfl7	4.22	6.34e-9	2.55e-8
Fabp5	4.22	2.94e-104	4.28e-102
Troap	4.22	3.88e-43	9.72e-42
Pole	4.21	1.09e-49	3.57e-48
Opn3	4.21	1.86e-29	2.54e-28
Hist1h3i	4.2	1.66e-05	4.74e-05
Bmp1	4.2	7.65e-9	3.05e-8
Mettl21b	4.2	1.65e-05	4.72e-05
Tnfsf11	4.2	7.1e-156	3.7e-153
Ercc6l	4.2	3.97e-140	1.48e-137
Tmem97	4.19	2.97e-90	3.02e-88
Kif2c	4.19	8.92e-62	4.34e-60
Sh2b2	4.19	1.21e-15	8.12e-15
Cnnm1	4.18	1.86e-05	5.29e-05
Plod2	4.18	6.24e-46	1.79e-44
BC055324	4.18	7.77e-95	8.74e-93
Il1a	4.16	3.44e-8	1.29e-7
Thop1	4.16	1.15e-110	1.99e-108
Il2ra	4.15	8.58e-57	3.54e-55
Kif15	4.15	1.17e-37	2.31e-36
RP23-220F20.2	4.15	7.93e-64	4.08e-62
Syde2	4.14	1.16e-45	3.25e-44
Ankle1	4.13	3.21e-15	2.09e-14
ENSMUSG00000116864	4.13	3.68e-05	0.000101
Bcl2a1d	4.12	1.4e-29	1.92e-28
Serpinc1	4.12	5.94e-24	6.25e-23
Acot7	4.12	3.06e-108	4.85e-106
Slc7a3	4.11	6.19e-15	3.97e-14
Akap1	4.11	3.89e-85	3.39e-83
Agr3	4.11	2.81e-05	7.81e-05
Cdh3	4.09	2.91e-05	8.09e-05
Rilpl2	4.09	1.87e-132	5.88e-130
Bub1b	4.09	3.27e-60	1.5e-58
Platr29	4.09	3.29e-05	9.08e-05
Slco4a1	4.07	2.77e-54	1.07e-52
Tnni3	4.06	2.45e-06	7.69e-06
Stard13	4.06	1.34e-7	4.77e-7
Top2a	4.06	5.8e-52	2.06e-50
Slc16a3	4.05	9.21e-51	3.13e-49
Gm7180	4.05	2.55e-8	9.69e-8
4930535E02Rik	4.05	2.74e-7	9.46e-7
Sox12	4.04	1.06e-61	5.13e-60
Ccdc57	4.04	8.86e-12	4.49e-11
Gzmb	4.03	1.13e-30	1.64e-29
Ung	4.02	3.94e-132	1.22e-129
Cks1b	4.02	1.23e-84	1.06e-82
Cenpp	4.02	1.5e-37	2.93e-36
Map7d2	4.02	4.36e-05	0.000118
Wnk2	4.01	5.31e-05	0.000143
Psat1	4.01	1.76e-97	2.17e-95
Rfc3	4.01	1.36e-110	2.33e-108
2010204K13Rik	4	3.7e-57	1.55e-55
Mir7688	4	3.2e-18	2.5e-17
Parpbp	3.99	1.41e-31	2.13e-30
Mastl	3.99	1.55e-35	2.77e-34
Recql4	3.99	3e-64	1.59e-62
Spag4	3.99	1.66e-20	1.47e-19
ENSMUSG00000116190	3.99	7.79e-12	3.96e-11
Tmbim1	3.98	1.76e-33	2.9e-32
Ccdc50	3.98	1.87e-98	2.36e-96
Efr3b	3.98	6.09e-7	2.03e-06
Ncaph	3.98	2.65e-81	2.14e-79
Ccnb1	3.97	4.41e-53	1.64e-51
Sgol2a	3.97	5.33e-31	7.81e-30
Hdhd3	3.96	1.35e-24	1.46e-23
Twist1	3.96	5.69e-05	0.000152
Tex15	3.96	1.42e-05	4.1e-05
Mtfp1	3.95	1.07e-66	6.11e-65
Sgol1	3.95	2.6e-66	1.47e-64
Chrm4	3.93	1.66e-30	2.38e-29
Farp1	3.93	1.38e-41	3.26e-40
Mcm3	3.93	2.09e-195	2.43e-192
Ccr4	3.93	4.24e-67	2.43e-65
Jph4	3.92	6.49e-05	0.000173
Gm17040	3.92	6.94e-05	0.000184
Brip1	3.91	2.26e-60	1.04e-58
Nes	3.91	8.32e-7	2.74e-06
Npas4	3.9	1.12e-8	4.39e-8
Arl6	3.9	3.88e-44	1.01e-42
Chtf18	3.9	2.53e-95	2.88e-93
Ticam2	3.9	4.58e-37	8.84e-36
3300005D01Rik	3.89	5.93e-10	2.6e-9
Hspb7	3.89	8.48e-05	0.000222
Gtse1	3.89	1.55e-76	1.13e-74
Cd70	3.89	8.16e-05	0.000214
Galk1	3.89	7.13e-79	5.46e-77
Psmc3ip	3.88	4.54e-98	5.69e-96
Mlkl	3.88	1.53e-27	1.91e-26
Otx1	3.87	9.28e-05	0.000242
Dctpp1	3.86	2.19e-85	1.92e-83
Fam229b	3.86	4.19e-06	1.28e-05
Ptpru	3.86	9.25e-05	0.000241
Bcl2a1b	3.85	4.38e-51	1.5e-49
Syngr1	3.84	2.36e-32	3.69e-31
Ccnf	3.84	1.49e-109	2.44e-107
Gm43924	3.83	0.000108	0.000279
Kbtbd13	3.83	0.000108	0.000279
Fanca	3.83	1.3e-56	5.31e-55
Bcl2a1c	3.81	1.34e-8	5.23e-8
Hspd1	3.81	1.03e-123	2.62e-121
Gm5648	3.81	0.000139	0.000356
Gm6166	3.81	2.91e-9	1.21e-8
Nsl1	3.8	7.65e-61	3.62e-59
Diaph3	3.8	4.72e-58	2.03e-56
Spint1	3.79	2.65e-9	1.1e-8
C330027C09Rik	3.79	2.63e-60	1.21e-58
4930558J18Rik	3.79	8.35e-10	3.63e-9
Bcl2l1	3.79	7.29e-156	3.7e-153
Wdr34	3.78	3.58e-37	6.92e-36
Gmnn	3.78	9.53e-99	1.22e-96
Pkn3	3.78	3.03e-16	2.1e-15
Rorc	3.78	5.68e-21	5.16e-20
Atf3	3.77	2.61e-17	1.94e-16
Lig1	3.77	1.35e-86	1.21e-84
Camk2n2	3.76	5.09e-10	2.25e-9
Rabl2	3.76	9.22e-25	1.01e-23
Snx9	3.76	2.88e-116	5.88e-114
Ccdc36	3.76	0.000159	0.000402
Fam132b	3.76	2.08e-06	6.56e-06
Lamc2	3.76	0.00015	0.000382
Rfc4	3.75	9.09e-110	1.51e-107
Acsl6	3.74	2.59e-05	7.22e-05
Odc1	3.74	6.33e-59	2.81e-57
Slmo1	3.74	3.16e-06	9.8e-06
Traip	3.73	1.43e-39	3.08e-38
Rrm1	3.73	9.53e-149	4.01e-146
Sdf2l1	3.73	1.28e-59	5.78e-58
Dctd	3.73	3.63e-121	8.66e-119
WI1-1203N12.2	3.72	2.35e-05	6.6e-05
Nefh	3.71	1.94e-29	2.65e-28
Actbl2	3.71	0.000169	0.000428
Anln	3.71	1.02e-35	1.84e-34
Pih1d2	3.7	5.56e-13	3.08e-12
Spire1	3.69	7.37e-7	2.44e-06
Xkr5	3.69	1.98e-27	2.47e-26
Gm30214	3.69	0.000215	0.000537
Hist1h1a	3.69	5.59e-8	2.06e-7
Gm13496	3.69	7.98e-14	4.7e-13
St6galnac6	3.68	1.42e-39	3.06e-38
Lrrc49	3.68	2.19e-10	9.96e-10
Fam195a	3.68	1.34e-53	5.06e-52
Gm43820	3.68	5.47e-11	2.61e-10
Reep1	3.67	4.49e-21	4.09e-20
Gm43650	3.67	0.000228	0.000568
Ccne1	3.67	2.44e-84	2.09e-82
Srm	3.67	8.25e-79	6.28e-77
Gm15593	3.66	6.67e-7	2.22e-06
Map9	3.66	3.7e-17	2.72e-16
Kif18b	3.66	2.04e-28	2.65e-27
Tlcd1	3.66	3.02e-48	9.43e-47
Fen1	3.66	1.75e-27	2.18e-26
Rpph1	3.65	1.05e-05	3.07e-05
Kif14	3.65	3.9e-19	3.22e-18
Cdca2	3.65	6.67e-64	3.45e-62
Zbed5	3.65	3.21e-34	5.47e-33
Gm37881	3.65	1.52e-9	6.48e-9
Ckap2l	3.65	6.91e-25	7.61e-24
Tnip3	3.64	3.12e-7	1.07e-06
Chchd6	3.64	1.68e-49	5.45e-48
Bhlhe40	3.63	1.23e-9	5.27e-9
Epb41l4b	3.63	2.53e-10	1.14e-9
Kif4	3.63	8.14e-22	7.69e-21
Wisp1	3.63	3.3e-8	1.24e-7
Cenpw	3.63	2.59e-61	1.24e-59
Smyd2	3.63	2.18e-79	1.69e-77
Rcc1	3.63	7.8e-104	1.11e-101
Dut	3.62	1.03e-80	8.16e-79
Gfod1	3.62	7.59e-63	3.82e-61
RP23-312B17.2	3.61	1.33e-10	6.17e-10
Tnfsf14	3.6	1.47e-34	2.55e-33
Car12	3.6	5.04e-77	3.71e-75
Cinp	3.6	3.22e-79	2.48e-77
Brca1	3.6	3.5e-38	7.08e-37
Ddias	3.6	1.73e-62	8.65e-61
Mir155hg	3.6	1.87e-17	1.4e-16
Spc25	3.59	2.99e-53	1.11e-51
Slc9a5	3.58	4.64e-17	3.39e-16
Fnip2	3.58	1.33e-34	2.31e-33
Kcnq5	3.58	4.07e-37	7.86e-36
Hist1h3g	3.58	0.000344	0.000835
1700001O22Rik	3.57	3.8e-12	1.98e-11
Tacc3	3.57	3.98e-99	5.29e-97
ENSMUSG00000117556	3.57	0.000348	0.000845
Orc6	3.57	7e-69	4.16e-67
Gm7278	3.57	8.29e-06	2.45e-05
Tmem107	3.57	2.1e-22	2.04e-21
Morn4	3.56	0.000264	0.00065
Ccdc40	3.55	2.94e-29	3.98e-28
Fam72a	3.55	2.87e-40	6.31e-39
1700001L05Rik	3.55	1.5e-39	3.23e-38
Coprs	3.55	4.05e-19	3.34e-18
Tpx2	3.55	8.62e-28	1.09e-26
Tnfrsf9	3.54	3.44e-50	1.16e-48
Pop1	3.54	1.35e-109	2.22e-107
Vegfa	3.54	9.09e-23	9.01e-22
Mcm7	3.53	4.02e-156	2.15e-153
Hist1h3h	3.53	0.000418	0.001
Prim1	3.53	5.86e-99	7.69e-97
Hunk	3.52	1.01e-05	2.97e-05
Acbd7	3.52	0.000433	0.00104
Clcnkb	3.51	0.000477	0.00114
Pxmp2	3.51	1.63e-18	1.3e-17
Nkx1-2	3.51	1.19e-05	3.47e-05
Idi1	3.5	2.41e-45	6.69e-44
Ppp1r26	3.5	2.24e-8	8.58e-8
Prim2	3.5	3.55e-89	3.52e-87
Tfdp1	3.5	2.44e-118	5.44e-116
5430427O19Rik	3.5	1.57e-34	2.72e-33
Reep6	3.5	2.42e-7	8.43e-7
Pros1	3.49	8.55e-25	9.39e-24
Ppa1	3.48	1.33e-78	1.01e-76
Marcksl1	3.48	1.25e-79	9.84e-78
Ctdspl	3.47	1.26e-31	1.9e-30
Kdelc1	3.47	8.53e-50	2.8e-48
Tipin	3.46	2.23e-113	4.28e-111
Kif11	3.46	7.51e-31	1.1e-29
Atg9b	3.46	3.71e-50	1.24e-48
Spag5	3.46	1.54e-25	1.75e-24
Lrrc73	3.46	5.59e-17	4.06e-16
Kif24	3.46	1.44e-38	2.98e-37
Elovl4	3.45	1.68e-06	5.35e-06
Dusp9	3.45	6.5e-10	2.85e-9
Spata7	3.44	1.24e-15	8.27e-15
Trim66	3.44	1.3e-10	6.03e-10
Gm28100	3.43	0.000737	0.00171
9330102E08Rik	3.43	0.000636	0.00149
Smo	3.43	3.59e-74	2.49e-72
Mcm6	3.43	7.31e-127	2.01e-124
Fam84a	3.43	7.17e-15	4.58e-14
Cenpn	3.43	3.75e-70	2.29e-68
Prkaa2	3.43	0.000534	0.00126
Gcat	3.42	2.49e-29	3.37e-28
Hspd1-ps3	3.42	8.78e-10	3.81e-9
Psrc1	3.42	4.24e-19	3.5e-18
Gm12735	3.42	6.77e-06	2.03e-05
Gcsh	3.41	5.41e-72	3.52e-70
Gabarapl1	3.41	6.26e-57	2.59e-55
Angptl4	3.41	9.72e-43	2.41e-41
Camkv	3.39	0.000734	0.0017
Gm10110	3.39	6.18e-10	2.71e-9
Icam5	3.39	4.77e-12	2.47e-11
Slc16a1	3.39	2.6e-68	1.52e-66
Pter	3.37	8.87e-42	2.12e-40
ENSMUSG00000116912	3.37	3.77e-26	4.4e-25
RP23-462D5.5	3.37	2.43e-9	1.01e-8
2810429I04Rik	3.37	2.29e-9	9.6e-9
Gm29461	3.37	0.0002	0.000501
Dyrk3	3.37	4.52e-30	6.32e-29
Ina	3.37	0.000842	0.00194
Magohb	3.36	1.06e-51	3.72e-50
RP24-365A12.1	3.36	0.000479	0.00114
Coq4	3.36	4.24e-45	1.16e-43
Smyd1	3.36	2.72e-7	9.41e-7
Cenpu	3.35	3.48e-37	6.73e-36
ENSMUSG00000115426	3.35	0.000908	0.00208
Gm8318	3.35	1.18e-05	3.43e-05
ENSMUSG00000112348	3.35	3.14e-06	9.75e-06
Fads2	3.35	9.72e-05	0.000253
Tmem121	3.34	1.34e-06	4.31e-06
Pola1	3.34	1.52e-56	6.21e-55
Cfap54	3.34	1.6e-05	4.57e-05
ENSMUSG00000117401	3.34	7.63e-7	2.52e-06
Rapsn	3.33	6.2e-7	2.07e-06
Stx11	3.33	2.17e-33	3.53e-32
Hic1	3.33	4.51e-24	4.77e-23
Litaf	3.32	7.61e-88	7.25e-86
Mpzl2	3.32	0.00105	0.00238
Gm8069	3.32	1.96e-06	6.21e-06
ENSMUSG00000112980	3.31	1.85e-19	1.55e-18
Mms22l	3.3	6.22e-77	4.56e-75
Pycr1	3.3	1.75e-36	3.26e-35
Chchd4	3.29	1.45e-59	6.54e-58
Gm17322	3.28	1.42e-05	4.09e-05
Dab2ip	3.28	1.46e-12	7.83e-12
Prodh	3.28	1.44e-14	9.04e-14
ENSMUSG00000117771	3.27	3.14e-06	9.75e-06
Car13	3.27	2.15e-9	9.04e-9
Asf1b	3.27	7.25e-92	7.72e-90
Cycs-ps2	3.27	0.00129	0.00288
Ptprs	3.26	2.64e-30	3.74e-29
2010110K18Rik	3.25	0.00133	0.00297
Gm11714	3.25	1.24e-8	4.87e-8
Hirip3	3.25	1.02e-52	3.73e-51
Serpine1	3.25	6.59e-8	2.41e-7
Gm7251	3.24	1.5e-8	5.84e-8
Nmral1	3.24	4.64e-45	1.27e-43
Rpl10a-ps2	3.24	0.000268	0.000661
Slc25a33	3.24	2.43e-40	5.38e-39
Hat1	3.24	2.85e-90	2.91e-88
Nhp2	3.24	2.54e-50	8.56e-49
Gm8343	3.24	8.53e-9	3.38e-8
Gm6317	3.24	0.000929	0.00212
Ect2	3.24	1.43e-86	1.28e-84
Eea1	3.24	4.26e-8	1.59e-7
Lta	3.23	2.37e-44	6.25e-43
Gm9745	3.23	0.00142	0.00316
Igf2bp1	3.22	0.00147	0.00327
Srl	3.22	9.65e-28	1.21e-26
Klhl23	3.22	3.82e-7	1.3e-06
ENSMUSG00000112375	3.22	0.00118	0.00267
Gm7901	3.21	1.62e-10	7.46e-10
ENSMUSG00000114547	3.21	0.000345	0.000838
9930014A18Rik	3.21	6.74e-20	5.78e-19
Olfml2a	3.21	0.000165	0.000417
Rhbdf1	3.21	3.37e-10	1.51e-9
Nutm1	3.21	0.000281	0.00069
Spata24	3.21	6.04e-20	5.18e-19
Gm11453	3.2	4.66e-10	2.07e-9
Eif4ebp1	3.2	8.37e-50	2.75e-48
Fam83g	3.19	4.23e-14	2.54e-13
Iqgap3	3.19	1.34e-14	8.43e-14
Ccr8	3.19	1.56e-39	3.36e-38
Bard1	3.19	2.7e-56	1.09e-54
Lap3	3.19	5.85e-74	4.02e-72
Umps	3.18	3.65e-103	5.12e-101
Kif20a	3.18	1.64e-38	3.37e-37
Rmi2	3.17	8.8e-54	3.35e-52
Xrcc2	3.17	3.7e-74	2.56e-72
Slc19a1	3.17	3.7e-76	2.65e-74
Gm6981	3.17	0.000159	0.000404
Galnt3	3.17	4.59e-18	3.56e-17
Gm11223	3.17	0.0011	0.00249
Zfp296	3.16	5.24e-29	6.98e-28
Mif	3.16	3.18e-42	7.68e-41
Hist1h2bb	3.16	0.00197	0.00428
E2f3	3.16	2.3e-57	9.74e-56
ENSMUSG00000117739	3.16	0.000111	0.000286
Dgat2	3.16	7.78e-30	1.08e-28
Rbpms2	3.16	6.42e-12	3.29e-11
Cenpv	3.15	3.6e-40	7.91e-39
Pecr	3.15	1.19e-45	3.32e-44
Siva1	3.15	8.8e-50	2.88e-48
Bex1	3.14	1.93e-06	6.12e-06
Pgam1	3.14	1.91e-40	4.25e-39
Gm807	3.14	0.00205	0.00445
Gm11953	3.14	2.21e-9	9.25e-9
Pgk1	3.14	2.08e-47	6.33e-46
Ctps	3.14	3.12e-81	2.51e-79
1700019D03Rik	3.14	1.39e-9	5.94e-9
Ccdc50-ps	3.13	0.000219	0.000545
Hivep3	3.13	1.1e-22	1.08e-21
Hist1h3f	3.12	5.03e-05	0.000136
Nop16	3.12	1.95e-68	1.15e-66
Gm20667	3.12	1.72e-06	5.48e-06
Elovl3	3.12	0.00215	0.00464
Tnf	3.12	1e-30	1.45e-29
Hcn2	3.12	9.12e-05	0.000238
Cct3-ps1	3.12	0.00152	0.00337
Gm6946	3.12	6.98e-05	0.000185
Wdhd1	3.11	1.55e-60	7.2e-59
Plek	3.11	8.41e-37	1.59e-35
Rem2	3.11	1.94e-8	7.48e-8
Gm13489	3.11	0.00173	0.00381
ENSMUSG00000117123	3.1	0.00232	0.00499
Oscp1	3.1	1.51e-9	6.4e-9
Tnfrsf21	3.1	1.93e-31	2.9e-30
Rfc5	3.1	1.01e-93	1.13e-91
D430040D24Rik	3.1	0.00216	0.00467
3110045C21Rik	3.1	2.82e-7	9.72e-7
Tnfsf15	3.1	0.00183	0.00401
Gm14113	3.1	0.00136	0.00304
Echdc2	3.09	1.05e-05	3.07e-05
Gm8100	3.09	2.44e-06	7.63e-06
Fam188b	3.09	2.04e-06	6.43e-06
Gm6316	3.08	0.000121	0.00031
6430571L13Rik	3.08	2.74e-10	1.24e-9
Plekhg4	3.07	0.00252	0.00538
Tspan4	3.07	5.58e-30	7.78e-29
Gm13326	3.07	5.36e-05	0.000144
Pfas	3.07	4.49e-72	2.94e-70
Pim2	3.06	3.65e-105	5.43e-103
Smyd5	3.06	2.88e-109	4.68e-107
Gm5844	3.06	0.00273	0.0058
Ifrd2	3.06	4.03e-81	3.23e-79
B4galt2	3.06	0.000739	0.00171
Wdr35	3.06	3.61e-31	5.34e-30
Gm16177	3.05	2.23e-06	7.01e-06
Gm42779	3.05	0.00275	0.00584
Pcna-ps2	3.05	3.56e-12	1.86e-11
Ryk	3.05	1.23e-10	5.7e-10
Il13	3.05	0.000198	0.000495
Skp2	3.04	8.89e-15	5.65e-14
Nr4a3	3.04	3.69e-42	8.88e-41
Il12rb2	3.04	8.09e-21	7.28e-20
ENSMUSG00000112797	3.03	0.00291	0.00615
Fam198a	3.03	0.000652	0.00152
Saxo2	3.03	0.0007	0.00163
ENSMUSG00000112776	3.03	3.73e-06	1.15e-05
St6galnac4	3.03	3.54e-76	2.55e-74
Plk4	3.03	2.27e-29	3.09e-28
Nup37	3.02	4.78e-64	2.48e-62
ENSMUSG00000112742	3.01	0.00313	0.00658
Rapgef5	3.01	8.72e-15	5.55e-14
Txn1	3	8.43e-49	2.68e-47
9530077C05Rik	3	1.7e-06	5.42e-06
Cd320	3	1.01e-41	2.41e-40
Ccdc85c	2.99	5.26e-32	8.09e-31
Phf19	2.99	1.51e-37	2.95e-36
Gm13461	2.99	6.55e-21	5.93e-20
Shmt2	2.99	5.46e-89	5.38e-87
Kcnk5	2.99	6.11e-16	4.15e-15
Scarb1	2.99	6.61e-65	3.58e-63
Sccpdh	2.99	2.24e-21	2.07e-20
Itpa-ps1	2.98	0.000377	0.00091
Ydjc	2.98	3.08e-42	7.44e-41
Ptk7	2.98	1.4e-06	4.48e-06
Phex	2.98	0.00357	0.00743
Eif5a	2.98	2.78e-55	1.09e-53
Gm26937	2.98	0.00342	0.00714
Gm9061	2.97	0.00392	0.00809
Gm18848	2.97	0.00352	0.00733
ENSMUSG00000117359	2.96	0.000486	0.00116
Neto2	2.96	2.55e-36	4.73e-35
Morn2	2.96	4.32e-16	2.97e-15
Pcgf2	2.96	1.88e-20	1.66e-19
Gm27029	2.96	0.00103	0.00234
Ahcy	2.95	2.47e-68	1.45e-66
Knl1	2.95	1.85e-12	9.86e-12
Gm4960	2.95	2.94e-05	8.15e-05
Pno1	2.95	7.47e-55	2.92e-53
Lin28b	2.95	0.00402	0.00828
Zcchc3	2.95	3.36e-38	6.81e-37
ENSMUSG00000118263	2.94	0.00402	0.00828
Gm5787	2.94	3.25e-06	1.01e-05
Lingo3	2.94	0.00399	0.00822
Ezh2	2.94	1.7e-79	1.33e-77
Mad2l1	2.94	4.72e-64	2.46e-62
Plk1	2.94	3.02e-19	2.51e-18
Slc1a4	2.93	9.44e-25	1.03e-23
ENSMUSG00000117986	2.93	0.00413	0.0085
Tmem237	2.93	3.98e-46	1.16e-44
ENSMUSG00000116788	2.93	0.00435	0.0089
Gm8492	2.92	5.85e-7	1.96e-06
Gm5847	2.92	0.00434	0.00889
Naf1	2.92	3.67e-50	1.23e-48
A930007I19Rik	2.92	1.51e-12	8.09e-12
Ipo5	2.92	1.18e-86	1.07e-84
Got1	2.91	1.77e-71	1.14e-69
Syngr4	2.91	8.64e-7	2.84e-06
Gm12418	2.91	0.00452	0.00923
Nup43	2.91	6.72e-33	1.08e-31
Slc29a1	2.91	4.33e-71	2.73e-69
Gm5274	2.9	7.45e-05	0.000197
Ccdc58	2.9	1.04e-46	3.08e-45
Plpp1	2.9	7.31e-13	4.02e-12
Siah1b	2.9	1.41e-35	2.53e-34
Slc35d3	2.9	3.79e-06	1.17e-05
Egln3	2.9	1.41e-37	2.77e-36
Plekhh1	2.9	8.97e-06	2.64e-05
Alad	2.89	2.07e-50	7.01e-49
Pacsin3	2.89	0.000136	0.000347
Fam83c	2.89	0.00377	0.0078
ENSMUSG00000117300	2.89	0.00177	0.00388
Fancb	2.89	1.03e-54	4.02e-53
Tlcd2	2.89	6.72e-15	4.3e-14
Pa2g4	2.89	2.49e-86	2.22e-84
Gramd1b	2.89	6.11e-44	1.58e-42
Nudt5	2.89	3.27e-66	1.83e-64
Lrrc59	2.89	4.23e-87	3.88e-85
Hbegf	2.89	3.89e-8	1.45e-7
Zfp239	2.89	6.78e-37	1.29e-35
B4galt4	2.88	1.36e-15	9.04e-15
Nme6	2.88	7.85e-33	1.25e-31
Ran	2.88	2.16e-41	5.04e-40
Srd5a1	2.88	1.02e-15	6.86e-15
Ctla4	2.88	2.82e-12	1.48e-11
Gm3222	2.88	2.97e-11	1.45e-10
Coq7	2.88	1.32e-58	5.7e-57
Eldr	2.88	5.05e-7	1.7e-06
Mrto4	2.87	4.34e-50	1.44e-48
Uchl1	2.87	0.00461	0.00941
L2hgdh	2.87	2.6e-56	1.05e-54
Fbxo48	2.87	1.51e-10	6.97e-10
Gpt2	2.87	1.67e-25	1.89e-24
Noc4l	2.86	4.2e-88	4.02e-86
Nudt1	2.86	2.63e-61	1.26e-59
Dnal1	2.86	5.66e-9	2.28e-8
Rps27l	2.86	1.52e-29	2.09e-28
Gm6203	2.86	0.00531	0.0107
Mrps6	2.85	1.26e-39	2.73e-38
Dhrs9	2.85	0.00029	0.00071
Gm8565	2.85	0.00209	0.00452
Timm10	2.85	2.19e-29	2.98e-28
Gys2	2.85	0.00546	0.011
ENSMUSG00000117621	2.85	4.83e-22	4.61e-21
Naaladl1	2.85	3.64e-06	1.12e-05
Snrpd1	2.84	1.21e-54	4.72e-53
B230377A18Rik	2.84	0.00537	0.0108
Ndufaf2	2.84	1.06e-46	3.14e-45
Asb16	2.84	0.0056	0.0112
Gm11960	2.84	2.81e-7	9.69e-7
Hist1h4d	2.83	3.93e-13	2.2e-12
Trip10	2.83	8.75e-34	1.46e-32
Ttc34	2.83	0.00573	0.0115
Gm13717	2.83	0.00384	0.00795
Zfand4	2.83	3.09e-11	1.51e-10
Kdelc2	2.83	8.73e-24	9.14e-23
Mcm4	2.83	2.39e-68	1.4e-66
Capsl	2.83	1.25e-12	6.75e-12
Hmmr	2.82	2.37e-14	1.46e-13
Ldlrad3	2.82	1.5e-13	8.65e-13
Sap30	2.82	1.74e-37	3.41e-36
Ppil1	2.82	3.04e-66	1.7e-64
ENSMUSG00000115771	2.82	0.00615	0.0123
Fam185a	2.82	8.25e-59	3.61e-57
Casp3	2.82	1.98e-74	1.4e-72
Poc1a	2.82	7.09e-46	2.02e-44
Gm8825	2.82	0.000463	0.00111
Zfp367	2.82	4.17e-45	1.14e-43
Chd3os	2.81	6.69e-39	1.4e-37
Gm7456	2.81	1.37e-12	7.4e-12
Gm2451	2.8	0.00499	0.0101
E130012A19Rik	2.8	4.71e-39	9.91e-38
Six5	2.8	1.58e-9	6.73e-9
Tbc1d24	2.8	9.24e-28	1.17e-26
Hist1h4c	2.8	2.91e-7	1e-06
2310034G01Rik	2.8	0.000154	0.00039
Snrpa1	2.79	3.97e-59	1.78e-57
Gm11198	2.79	6.07e-05	0.000162
Gm6114	2.79	0.00198	0.00431
Cst7	2.79	1.17e-43	2.98e-42
St3gal5	2.79	2.11e-26	2.48e-25
Ptrh1	2.79	2.15e-23	2.21e-22
Adad1	2.78	0.00477	0.00971
Cnih2	2.78	0.000199	0.000499
Gm16712	2.78	0.000711	0.00165
Kpna2	2.77	2.94e-46	8.56e-45
Gm7993	2.77	0.00711	0.014
Cdk6	2.77	7.35e-31	1.07e-29
Gm4217	2.77	7.35e-7	2.43e-06
Slc29a2	2.77	6.18e-40	1.35e-38
Gm7556	2.77	0.0072	0.0142
Aspn	2.77	0.00548	0.011
Mrps22	2.77	7.37e-42	1.76e-40
Piwil2	2.77	4.69e-16	3.21e-15
C1qbp	2.77	2.38e-55	9.39e-54
Ddx1	2.77	3.69e-86	3.27e-84
ENSMUSG00000115848	2.76	0.00506	0.0103
Gm8614	2.76	0.00725	0.0142
Lyar	2.76	9.27e-74	6.33e-72
Tomm40	2.76	3.43e-70	2.1e-68
Angptl2	2.76	7.21e-16	4.88e-15
Gm6322	2.76	2.09e-05	5.91e-05
Tuba1b	2.75	7.22e-35	1.26e-33
Pgbd1	2.75	3.41e-14	2.07e-13
Pycrl	2.75	9.96e-45	2.68e-43
4930507D05Rik	2.75	0.00152	0.00336
Gm5974	2.75	4.26e-05	0.000116
Ranbp1	2.75	9.79e-53	3.59e-51
Tdrd5	2.75	0.00119	0.00268
Fam136a	2.75	6.64e-44	1.71e-42
2810408I11Rik	2.74	7.92e-21	7.14e-20
Gm12346	2.74	2.08e-05	5.88e-05
1700065D16Rik	2.74	3.01e-05	8.34e-05
Slc30a2	2.74	0.00127	0.00284
Rpf2	2.74	7.15e-59	3.15e-57
Prss36	2.73	1.82e-17	1.37e-16
Slc9b1	2.73	0.00227	0.00488
Cmss1	2.73	4.07e-45	1.12e-43
Eef1e1	2.73	9.34e-46	2.64e-44
Psmg3	2.73	2.79e-30	3.94e-29
Hist1h1d	2.73	0.000107	0.000277
Ttc30a1	2.73	3.99e-26	4.66e-25
Gemin6	2.73	6.24e-39	1.3e-37
Sdc1	2.73	5.43e-12	2.8e-11
Tomm5	2.72	2.26e-27	2.8e-26
Ddx39	2.72	2.9e-42	7.04e-41
Gm17230	2.72	1.33e-7	4.72e-7
Hist1h2ak	2.72	0.00783	0.0153
Gm29164	2.72	0.00138	0.00307
Hspe1	2.72	9.53e-32	1.45e-30
Aurka	2.72	5.09e-48	1.58e-46
Mcm2	2.72	1.48e-95	1.7e-93
Gm5837	2.72	1.18e-8	4.62e-8
Nphp4	2.72	1.29e-15	8.61e-15
Stag3	2.72	1.04e-06	3.4e-06
Sult2b1	2.72	9.78e-21	8.78e-20
Foxm1	2.71	5.35e-25	5.92e-24
ENSMUSG00000112808	2.71	1.16e-06	3.75e-06
Gm6187	2.71	0.00852	0.0165
Tpst1	2.71	2.07e-61	9.98e-60
Gm4737	2.71	0.000596	0.0014
Cit	2.71	5.79e-11	2.76e-10
Syce1	2.71	0.000515	0.00122
Prdm5	2.71	2.39e-9	1e-8
Gm14016	2.71	0.00151	0.00334
Gm8349	2.71	2.01e-06	6.34e-06
Cad	2.7	4.53e-40	9.91e-39
Gm2383	2.7	4.78e-05	0.000129
Gm3839	2.7	0.000877	0.00201
Cbx5	2.7	4.36e-50	1.45e-48
AI506816	2.7	5.34e-61	2.54e-59
BC022687	2.7	0.000161	0.000407
Shq1	2.7	2.22e-48	6.97e-47
Gm5551	2.7	0.00145	0.00323
Gm12266	2.7	1.14e-05	3.33e-05
Pdss1	2.7	3.93e-39	8.33e-38
Gm4819	2.7	9.38e-06	2.76e-05
Timm50	2.69	9.53e-42	2.27e-40
Ppid	2.69	3.89e-70	2.37e-68
Pi4k2b	2.69	1.81e-44	4.78e-43
Arhgap21	2.69	2.74e-13	1.56e-12
Pabpc4	2.69	1.62e-78	1.22e-76
Pex11a	2.68	2e-19	1.67e-18
Gm45519	2.68	0.00128	0.00286
Phgdh	2.68	7.6e-37	1.44e-35
Slamf7	2.68	6.77e-19	5.51e-18
Gm9358	2.67	0.000109	0.00028
Apex1	2.67	1.66e-57	7.06e-56
Ruvbl1	2.67	2.87e-53	1.07e-51
Grk1	2.67	0.0073	0.0143
Abhd14a	2.67	6.92e-45	1.88e-43
Tspan3	2.67	7.6e-50	2.5e-48
Gm18609	2.67	0.0095	0.0182
Nup133	2.67	1.02e-56	4.17e-55
Chaf1b	2.67	1.03e-77	7.62e-76
Cdca3	2.67	2.82e-29	3.82e-28
Tigit	2.66	0.000164	0.000416
Tbl3	2.66	1.39e-57	5.92e-56
Tmem67	2.66	3.69e-10	1.65e-9
Mrpl12	2.66	1.33e-43	3.39e-42
Atad5	2.66	3.83e-19	3.17e-18
Gm13501	2.65	0.00854	0.0165
1700066B19Rik	2.65	1.28e-20	1.14e-19
Lekr1	2.65	5.91e-11	2.82e-10
Fbxw8	2.65	4.01e-41	9.23e-40
Tmem216	2.65	3.85e-30	5.41e-29
Pus10	2.65	3.03e-57	1.27e-55
Gm5177	2.65	0.00143	0.00318
Pold1	2.64	1.77e-68	1.04e-66
Gm12286	2.64	0.000219	0.000546
Igf2bp3	2.64	7.43e-33	1.19e-31
Zfp786	2.64	0.000172	0.000433
Lipt2	2.64	7.12e-20	6.08e-19
Gemin8	2.64	2.75e-32	4.29e-31
Pcdhgc3	2.64	1.63e-13	9.39e-13
Gm9347	2.64	0.0105	0.0199
Gm14006	2.63	0.000123	0.000316
Gm7741	2.63	0.00128	0.00286
Aspm	2.63	1.48e-9	6.3e-9
Pusl1	2.63	9.54e-39	1.98e-37
Ndc1	2.63	8.82e-64	4.52e-62
Gm15957	2.63	0.011	0.0208
Grwd1	2.63	4.38e-43	1.09e-41
Gm6020	2.63	0.011	0.0207
Gm9430	2.63	0.0109	0.0206
ENSMUSG00000118364	2.63	0.0108	0.0204
Cisd1	2.63	1.11e-45	3.12e-44
Fam171a1	2.62	0.00231	0.00497
ENSMUSG00000116009	2.62	0.0109	0.0206
Ube2c	2.62	3.23e-17	2.38e-16
Dsn1	2.62	1.26e-32	2e-31
Gm960	2.62	0.011	0.0207
Mecr	2.62	9.6e-45	2.59e-43
Gm13870	2.62	0.00905	0.0174
Gm8365	2.62	0.000511	0.00121
Gar1	2.62	1.33e-52	4.8e-51
Timm8a1	2.61	4.5e-22	4.3e-21
Gm26956	2.61	1.91e-8	7.34e-8
Polq	2.61	8.96e-20	7.62e-19
Spata33	2.61	0.00305	0.00643
Reep2	2.61	3.08e-7	1.06e-06
Mkrn3	2.61	0.00878	0.0169
Rpl27	2.61	7.27e-44	1.87e-42
Coq3	2.61	1.75e-23	1.8e-22
Serpinf1	2.61	1.14e-8	4.46e-8
Mthfd1	2.61	1.34e-79	1.05e-77
Ppat	2.61	1.36e-49	4.43e-48
Pla2g12a	2.6	9.87e-44	2.53e-42
Cyp51	2.6	3.2e-52	1.14e-50
Gm8756	2.6	9.98e-14	5.84e-13
Hsp90aa1	2.6	6.19e-45	1.69e-43
P3h3	2.6	0.000588	0.00138
Gm5430	2.6	1.13e-7	4.03e-7
Gstt1	2.59	3.73e-05	0.000102
Rpa2	2.59	3.28e-57	1.38e-55
Suv39h2	2.59	9.4e-31	1.37e-29
Gm8513	2.59	0.0016	0.00352
Gm4373	2.59	0.00611	0.0122
Rnaseh2b	2.59	5.79e-57	2.4e-55
Eif5al3-ps	2.59	2.19e-7	7.64e-7
Pigr	2.59	0.00849	0.0164
Blm	2.59	2.65e-27	3.28e-26
Gm7611	2.58	0.00419	0.0086
Abcb1b	2.58	1.55e-56	6.3e-55
Gm26929	2.57	1.3e-10	6.01e-10
RP23-303A11.2	2.57	1.78e-9	7.54e-9
Gm5335	2.57	3.25e-9	1.34e-8
Gm44067	2.57	8.07e-10	3.51e-9
Gm5710	2.56	0.012	0.0225
Nlgn2	2.56	1.45e-29	1.99e-28
ENSMUSG00000113078	2.56	0.0134	0.0249
Dis3	2.56	1.33e-66	7.52e-65
Six4	2.56	0.0122	0.0229
Cct6a	2.56	1.02e-45	2.88e-44
Gm16216	2.56	0.00554	0.0111
Ak6	2.56	8.92e-36	1.62e-34
Mettl1	2.56	3.93e-51	1.35e-49
Gm5272	2.55	0.00579	0.0116
Tmem102	2.55	0.0137	0.0255
Mir6974	2.55	0.0136	0.0253
Polr1b	2.55	1.84e-71	1.18e-69
D730045B01Rik	2.55	0.0101	0.0192
Mis18bp1	2.55	6.7e-16	4.54e-15
B4galnt3	2.55	0.00177	0.00387
Txnrd3	2.54	1.47e-44	3.91e-43
Gm18859	2.54	1.66e-8	6.41e-8
Gart	2.54	4.7e-61	2.24e-59
Ccdc155	2.54	0.00279	0.00592
Gm25117	2.54	0.0127	0.0237
ENSMUSG00000116891	2.54	1.95e-05	5.53e-05
Gpr62	2.54	0.00387	0.00801
Pcna	2.54	8.09e-52	2.86e-50
Gfi1	2.54	9.66e-26	1.1e-24
Uhrf1bp1	2.54	3.69e-22	3.54e-21
Hist1h1e	2.54	4.87e-8	1.8e-7
Dusp16	2.53	1.56e-38	3.2e-37
Gm15659	2.53	0.0142	0.0262
Map2k3os	2.53	3.26e-16	2.25e-15
Nop2	2.53	3.01e-67	1.73e-65
2500002B13Rik	2.53	2.57e-11	1.26e-10
Gm12070	2.53	4.78e-15	3.08e-14
C1ql1	2.53	0.0141	0.026
Bok	2.53	0.0138	0.0256
Gbp2	2.53	1.89e-24	2.03e-23
RP24-389J11.1	2.53	2.56e-23	2.62e-22
Nme1	2.53	5.48e-31	8.03e-30
Hist1h4a	2.53	0.0111	0.021
Thg1l	2.53	5.11e-41	1.16e-39
Paics	2.53	1.66e-51	5.82e-50
Ehd4	2.52	3.64e-47	1.09e-45
Slc2a6	2.52	1.31e-7	4.66e-7
Eif1a	2.52	1.79e-55	7.1e-54
Aldh7a1	2.52	3.5e-50	1.18e-48
RP24-233B16.8	2.52	7.7e-8	2.79e-7
Gm7763	2.52	0.0135	0.0251
Gm14130	2.52	0.00095	0.00217
Nol10	2.51	1.45e-42	3.56e-41
Pcdhgc4	2.51	5.36e-05	0.000144
Tmem132a	2.51	1.45e-7	5.13e-7
Psmd7	2.51	4.28e-51	1.47e-49
Zmynd19	2.51	3.13e-64	1.66e-62
Gm12419	2.51	2.25e-19	1.87e-18
Arhgef9	2.51	2.06e-17	1.54e-16
Ndufaf6	2.51	2.66e-30	3.75e-29
Mtbp	2.51	1.02e-42	2.52e-41
Gm28942	2.51	1.47e-05	4.23e-05
Lrmp	2.51	1.75e-64	9.38e-63
Gm5732	2.5	1.3e-11	6.51e-11
1190005I06Rik	2.5	0.00297	0.00627
Whsc1	2.5	1.61e-25	1.82e-24
Gm15495	2.5	0.000419	0.00101
Slc2a2	2.5	0.0096	0.0184
Gm6311	2.5	0.0153	0.0281
Fgf2	2.5	1.94e-21	1.8e-20
6720464F23Rik	2.5	0.0145	0.0267
Ppif	2.5	8.31e-54	3.18e-52
Gm3534	2.49	0.000527	0.00125
Ruvbl2	2.49	1.39e-51	4.88e-50
Ankrd13b	2.49	1.83e-33	3e-32
Gm14148	2.49	8.44e-11	3.98e-10
Fkbp11	2.49	5.67e-9	2.28e-8
Zak	2.49	2.87e-05	7.97e-05
Ldha	2.49	4.46e-31	6.57e-30
Nip7	2.49	2.79e-33	4.53e-32
Gm17764	2.48	0.000205	0.000512
Ddx56	2.48	7.39e-46	2.1e-44
Gm10327	2.48	4.96e-9	2.01e-8
Gm42904	2.48	0.0165	0.0301
Gm15294	2.48	2.59e-7	8.99e-7
Tctex1d2	2.48	1.8e-16	1.27e-15
Arhgef17	2.48	3.64e-05	9.99e-05
Csrp2	2.48	8.54e-12	4.33e-11
Magee2	2.48	1.83e-05	5.21e-05
Dgkg	2.48	0.000381	0.00092
Ebna1bp2	2.48	1.26e-49	4.11e-48
Tada2a	2.47	4.73e-51	1.62e-49
Gm7507	2.47	5.72e-10	2.51e-9
Pold3	2.47	2.17e-51	7.57e-50
Mrpl20	2.47	9.84e-34	1.64e-32
Ptpn5	2.47	1.22e-7	4.36e-7
Il15ra	2.47	3.1e-30	4.36e-29
Tctn2	2.47	0.00252	0.00539
Rsl1d1	2.47	4.98e-64	2.58e-62
Nudcd1	2.47	6.08e-62	2.97e-60
Gm13552	2.47	0.00724	0.0142
Snrpd2	2.47	2.71e-29	3.67e-28
Tnfrsf10b	2.46	1.49e-28	1.94e-27
Gm9619	2.46	2.3e-05	6.45e-05
Srsf1	2.46	2.28e-37	4.44e-36
Dlgap5	2.46	4.17e-23	4.22e-22
Csf2	2.46	0.000302	0.000738
Fads3	2.46	0.00461	0.00941
Gm12969	2.46	0.00472	0.00961
Nr4a2	2.46	2.7e-13	1.53e-12
Prep	2.45	6.03e-62	2.96e-60
Gm6419	2.45	2.23e-8	8.53e-8
Smim10l2a	2.45	5.52e-12	2.84e-11
Nap1l1	2.45	2.36e-62	1.17e-60
Cirh1a	2.45	1.51e-44	4.03e-43
Polr3h	2.45	4.02e-35	7.12e-34
Gm5391	2.45	7.18e-05	0.00019
Gm4929	2.45	5.54e-9	2.23e-8
Bbs12	2.44	2.32e-30	3.3e-29
Gm10052	2.44	0.00118	0.00266
Gm2467	2.44	1.91e-14	1.19e-13
Ift43	2.44	0.00127	0.00285
Tpi-rs11	2.44	0.0186	0.0335
Pkig	2.44	2.61e-30	3.7e-29
Gm3200	2.44	4.03e-06	1.23e-05
ENSMUSG00000118252	2.44	0.00898	0.0173
Garem2	2.44	0.0136	0.0253
Chsy1	2.44	4.53e-50	1.5e-48
Gm10291	2.44	0.000451	0.00108
Crnde	2.44	0.00892	0.0172
Ncl	2.44	2.31e-29	3.14e-28
Hus1	2.44	9.92e-53	3.63e-51
Chga	2.43	0.019	0.0342
Prmt1	2.43	3.38e-49	1.08e-47
Pold2	2.43	2.35e-57	9.92e-56
Gm12332	2.43	0.00618	0.0123
Slc7a5	2.43	1.27e-60	5.95e-59
Fcrl1	2.43	2.13e-39	4.58e-38
Gm4518	2.43	7.82e-05	0.000206
Atxn1	2.43	7.52e-25	8.27e-24
Gm9115	2.43	0.00265	0.00565
2900026A02Rik	2.43	7.74e-19	6.28e-18
Tspan2	2.43	2.14e-14	1.32e-13
Gm3695	2.43	0.000298	0.000729
Vash1	2.43	0.00446	0.00912
Plscr2	2.43	0.0194	0.0349
Slmo2	2.43	3e-68	1.75e-66
Tmem238	2.43	7.22e-16	4.88e-15
Slc19a2	2.43	6.8e-36	1.24e-34
Gm12416	2.43	2.65e-05	7.4e-05
Spats2	2.43	5.88e-06	1.77e-05
Hspa9	2.42	8.92e-63	4.46e-61
Nkpd1	2.42	0.0167	0.0304
Gm43566	2.42	0.000318	0.000775
Tex30	2.42	5.74e-28	7.3e-27
Sh3pxd2b	2.42	0.00162	0.00357
2610318N02Rik	2.42	7.85e-14	4.62e-13
Prc1	2.42	1.25e-18	1.01e-17
Gm15604	2.42	0.00319	0.00671
Eif2b3	2.42	5.21e-48	1.61e-46
Wdr55	2.42	8.19e-37	1.55e-35
Cdk4	2.42	5.56e-37	1.07e-35
Gm17597	2.42	0.0164	0.03
Alg6	2.42	4.16e-14	2.51e-13
Gm6771	2.42	0.00459	0.00936
4921536K21Rik	2.42	0.0153	0.0281
Nup85	2.41	2.3e-56	9.32e-55
Hyal2	2.41	9.9e-23	9.78e-22
Nup93	2.41	7.31e-72	4.71e-70
Npm3-ps1	2.41	5.14e-05	0.000138
Gm14681	2.41	8.6e-34	1.44e-32
4930428O21Rik	2.41	0.00287	0.00607
Pole2	2.41	1.07e-41	2.53e-40
Gm26850	2.41	0.0177	0.032
Lgals7	2.41	1.95e-12	1.04e-11
ENSMUSG00000113137	2.41	0.0205	0.0367
Pus7	2.41	7.15e-59	3.15e-57
ENSMUSG00000116678	2.41	0.00948	0.0181
A930011G23Rik	2.41	2e-24	2.15e-23
4930427A07Rik	2.41	4.97e-46	1.44e-44
Gm9081	2.41	0.000538	0.00127
Gm5638	2.4	0.0172	0.0313
Gm5205	2.4	0.0088	0.017
Pin1	2.4	1.09e-33	1.82e-32
Ube2e2	2.4	8.76e-15	5.57e-14
Gm11349	2.4	0.00416	0.00855
Col15a1	2.4	4.16e-8	1.55e-7
Serpinb6b	2.4	8.27e-22	7.8e-21
Wdr18	2.4	2.19e-39	4.69e-38
Bend3	2.4	3.29e-41	7.61e-40
Adsl	2.39	1.05e-56	4.32e-55
ENSMUSG00000113419	2.39	0.00321	0.00675
Dnah7a	2.39	2.82e-06	8.79e-06
Gm12182	2.39	2.71e-8	1.03e-7
Rrp15	2.39	4.74e-46	1.37e-44
Hnrnpll	2.39	7.42e-60	3.37e-58
Gm8984	2.39	1.93e-05	5.48e-05
Nop58	2.39	8.63e-78	6.4e-76
Fh1	2.39	9.71e-45	2.61e-43
Gk	2.39	2.87e-37	5.57e-36
Cdc20	2.39	1.45e-31	2.18e-30
Pak6	2.39	4.98e-7	1.68e-06
Ndufa12	2.39	8.48e-31	1.24e-29
Gm1947	2.39	0.0185	0.0334
Ptpn3	2.39	1.77e-32	2.78e-31
Rcl1	2.39	1.54e-32	2.44e-31
Atad2	2.38	9.17e-25	1e-23
Fam129a	2.38	1.2e-14	7.53e-14
Ppara	2.38	0.0218	0.0388
Gm2445	2.38	0.000257	0.000634
Fam162a	2.38	3.17e-28	4.08e-27
Nasp	2.38	3.36e-47	1.01e-45
Aimp2	2.38	1.75e-30	2.51e-29
Pidd1	2.38	1.91e-15	1.26e-14
Ifng	2.38	0.00791	0.0154
Srsf7	2.38	8.32e-33	1.32e-31
Tube1	2.38	5.16e-26	5.99e-25
Gm11857	2.37	0.0191	0.0344
4632411P08Rik	2.37	0.0226	0.04
Tmed1	2.37	3.47e-14	2.1e-13
9230114K14Rik	2.37	8.46e-8	3.06e-7
Gm7666	2.37	5.09e-06	1.54e-05
Gm15210	2.37	2.81e-20	2.46e-19
Gm4823	2.37	0.0138	0.0256
Gm17494	2.37	2.92e-8	1.1e-7
Slc35f2	2.37	3.46e-49	1.11e-47
Ccdc34	2.37	7.29e-41	1.65e-39
Ntmt1	2.37	6.73e-38	1.35e-36
Cyp1b1	2.37	0.0083	0.0161
Npm1	2.36	1.56e-43	3.97e-42
Tspan32os	2.36	0.00248	0.0053
Uchl5	2.36	1.04e-52	3.77e-51
Znhit3	2.36	3.36e-29	4.54e-28
Tmem17	2.36	1.33e-8	5.18e-8
Fam69b	2.36	7.14e-19	5.8e-18
Gm10087	2.36	0.0227	0.0401
ENSMUSG00000114603	2.36	6.31e-7	2.1e-06
ENSMUSG00000112165	2.36	0.0236	0.0416
Fgf2os	2.35	0.0238	0.042
Slf1	2.35	2.28e-44	6e-43
Gm10039	2.35	3.31e-06	1.02e-05
Gm12583	2.35	0.000242	0.0006
Rpusd2	2.35	1.31e-42	3.22e-41
Gm12355	2.35	4.6e-06	1.4e-05
Impdh2	2.35	5.42e-47	1.62e-45
Tnni1	2.35	2.64e-10	1.19e-9
Gm7069	2.35	1.61e-05	4.61e-05
Gm9423	2.35	0.02	0.0359
Gm15191	2.35	0.000102	0.000264
Gm5560	2.35	2.81e-18	2.21e-17
Wdr75	2.35	4.11e-57	1.71e-55
Gm7784	2.35	0.0051	0.0103
Phf6	2.34	3.76e-64	1.98e-62
Cyb561	2.34	5.7e-8	2.09e-7
Ociad2	2.34	0.00231	0.00497
Fap	2.34	0.000229	0.000568
Fam78b	2.34	7.85e-06	2.33e-05
Gm9621	2.34	0.0223	0.0396
Kank2	2.34	0.000465	0.00111
Nup155	2.34	7.86e-50	2.59e-48
Gm5507	2.34	0.00136	0.00304
Gm42752	2.34	0.0245	0.043
Gm13657	2.34	0.0223	0.0396
Ube2t	2.34	2.08e-27	2.59e-26
9530056K15Rik	2.33	0.0226	0.0401
Gm4812	2.33	0.0226	0.0401
Gm4335	2.33	2.54e-05	7.11e-05
Pla2g4f	2.33	8.69e-7	2.86e-06
Egr2	2.33	4.47e-7	1.51e-06
Mars	2.33	2.18e-53	8.16e-52
Unc5b	2.33	1.85e-05	5.27e-05
Gm4691	2.33	0.00298	0.00628
Bcl2l2	2.33	3.63e-16	2.5e-15
ENSMUSG00000112926	2.33	3.8e-13	2.14e-12
Sec61a2	2.33	5.34e-21	4.85e-20
Ipo11	2.32	5.75e-59	2.55e-57
9430020K01Rik	2.32	1.34e-05	3.86e-05
Alg8	2.32	2.81e-46	8.19e-45
Stau2	2.32	1.21e-14	7.62e-14
Slamf9	2.32	0.00298	0.00629
Gm7191	2.32	0.000687	0.0016
Iars	2.32	1e-47	3.08e-46
Gm9034	2.32	0.00361	0.00751
Derl3	2.32	3e-06	9.31e-06
Fastkd2	2.31	8.75e-38	1.74e-36
Kpna3	2.31	5.11e-46	1.47e-44
Gm4540	2.31	1.73e-7	6.08e-7
Kank3	2.31	7.56e-17	5.45e-16
Gm43752	2.31	0.0242	0.0426
Gm21232	2.31	0.0256	0.0447
Gm4908	2.31	2.13e-05	5.99e-05
Gm9162	2.31	0.0198	0.0356
Gm10827	2.31	4.14e-05	0.000113
Hspe1-ps3	2.31	1.06e-06	3.46e-06
Adap1	2.31	1.58e-15	1.04e-14
Neil3	2.31	3.7e-8	1.39e-7
Sfxn1	2.31	1.27e-61	6.13e-60
Gm11214	2.31	0.0259	0.0453
Gm4535	2.31	0.0205	0.0367
Cct3	2.31	1.01e-37	1.99e-36
Hmgb3	2.31	1.43e-23	1.48e-22
Mpp6	2.3	5.13e-46	1.48e-44
ENSMUSG00000112825	2.3	0.000115	0.000296
Gm7118	2.3	0.000194	0.000486
Pdia6	2.3	5.21e-43	1.3e-41
Gm9164	2.3	1.41e-06	4.53e-06
ENSMUSG00000117721	2.3	0.0271	0.0471
Gm7327	2.29	0.000102	0.000265
Tmem144	2.29	1.57e-05	4.5e-05
Tmem38b	2.29	2.79e-41	6.49e-40
Gm13668	2.29	0.00333	0.00698
Pfdn4	2.29	3.3e-32	5.12e-31
Timm8b	2.29	2.38e-26	2.8e-25
Gm8661	2.29	0.016	0.0293
Mrps10	2.29	9.25e-14	5.42e-13
Pdap1	2.29	6.87e-64	3.55e-62
ENSMUSG00000116852	2.29	6.2e-05	0.000165
Tbc1d7	2.29	1.63e-27	2.03e-26
Zfp52	2.29	2.01e-43	5.08e-42
Knstrn	2.29	1.4e-38	2.89e-37
Zfp428	2.29	6.5e-19	5.3e-18
ENSMUSG00000113536	2.29	0.0281	0.0487
Gm14549	2.29	7.78e-8	2.82e-7
Abi2	2.28	2.08e-49	6.75e-48
Gm11814	2.28	0.00072	0.00167
Serf1	2.28	5.25e-17	3.82e-16
Nfkb2	2.28	2.91e-31	4.33e-30
Immp2l	2.28	2.89e-17	2.14e-16
1810055G02Rik	2.28	8.72e-31	1.27e-29
Gm12184	2.28	8.96e-05	0.000234
Gm17055	2.28	0.0157	0.0287
Ipo7	2.28	7.45e-61	3.53e-59
Gas2	2.28	3.88e-18	3.02e-17
Mmachc	2.28	2.41e-47	7.3e-46
Lmnb1	2.28	3.38e-39	7.16e-38
Ccdc86	2.28	2.99e-51	1.04e-49
Gm9531	2.28	7.43e-06	2.21e-05
Mad2l2	2.28	1.51e-42	3.69e-41
C230035I16Rik	2.28	0.0267	0.0465
Amd1	2.27	3.49e-31	5.18e-30
Gm17799	2.27	1.62e-05	4.63e-05
Cacybp	2.27	1.45e-42	3.55e-41
Gm5210	2.27	0.000458	0.00109
Eif2s1	2.27	3.26e-42	7.87e-41
Klrg2	2.27	0.00954	0.0182
Rrp9	2.27	1.05e-36	1.98e-35
Ube2cbp	2.27	1.2e-31	1.81e-30
Ch25h	2.27	0.0143	0.0263
Gm2076	2.27	0.0069	0.0136
Igsf9	2.27	9.14e-11	4.29e-10
Ccdc122	2.27	5.06e-06	1.53e-05
Gm13882	2.27	0.000264	0.000649
Eif4a-ps4	2.27	2.39e-22	2.31e-21
Tnfrsf8	2.26	0.000119	0.000306
Plekha8	2.26	7.55e-26	8.67e-25
Vdac1	2.26	2.49e-49	8.02e-48
Gm10313	2.26	0.0139	0.0257
Gm17068	2.26	0.000251	0.000621
Phb2	2.26	9.96e-31	1.45e-29
Spry4	2.26	1.37e-7	4.87e-7
Itpka	2.26	4.75e-05	0.000128
Tspan6	2.26	6.75e-16	4.58e-15
Cluh	2.26	5.9e-41	1.34e-39
Aebp1	2.26	0.000104	0.00027
Ssx2ip	2.26	1.3e-33	2.15e-32
Gm15484	2.26	0.00264	0.00562
Slc31a1	2.26	1.04e-45	2.94e-44
ENSMUSG00000115538	2.26	0.0178	0.0323
Dtymk	2.26	1.83e-28	2.38e-27
Nifk	2.26	4.02e-34	6.82e-33
Pcyox1l	2.26	1.44e-24	1.56e-23
Nampt	2.26	3.54e-40	7.79e-39
Gm9022	2.26	0.00054	0.00127
Txnl1	2.26	2.55e-42	6.18e-41
A730090N16Rik	2.26	0.027	0.047
Stk39	2.25	2e-43	5.07e-42
Naa20	2.25	3.02e-38	6.14e-37
Gm26976	2.25	0.016	0.0292
Srsf2	2.25	4.15e-63	2.1e-61
Nup205	2.25	8.57e-54	3.27e-52
Gusb	2.25	1.74e-41	4.09e-40
Gnl3	2.25	1.25e-47	3.83e-46
RP23-261O3.5	2.25	0.00088	0.00202
ENSMUSG00000116620	2.25	0.0284	0.0492
Gbp5	2.25	6.34e-27	7.68e-26
Gm12403	2.25	0.000251	0.00062
Psme3	2.24	3.82e-60	1.75e-58
Gm6283	2.24	2.7e-05	7.53e-05
Gm12537	2.24	0.0036	0.00749
Heatr3	2.24	2.77e-55	1.09e-53
Gm9211	2.24	0.00346	0.00722
Rbmxl1	2.24	6.68e-25	7.37e-24
Gm5863	2.24	0.00322	0.00675
Gm20517	2.24	0.000578	0.00136
Gm4204	2.24	1.36e-28	1.78e-27
Top1mt	2.24	3.43e-38	6.94e-37
Mthfd2	2.24	4.4e-46	1.28e-44
Lsmem2	2.24	0.00354	0.00737
Gtf2h4	2.24	2.65e-30	3.74e-29
Ndufb6	2.24	6.36e-23	6.35e-22
Gm14718	2.24	3.65e-20	3.17e-19
Nbl1	2.23	0.00049	0.00117
Timm17a	2.23	6.23e-30	8.68e-29
Gm7952	2.23	0.000103	0.000267
Phb	2.23	1.61e-36	3.02e-35
RP24-343P7.1	2.23	0.0184	0.0332
AW209491	2.23	8.03e-27	9.67e-26
Blmh	2.23	7.62e-39	1.59e-37
Gm3671	2.23	0.000251	0.000621
Gm13394	2.23	0.00773	0.0151
Slc4a5	2.23	0.000424	0.00102
Polr2f	2.23	1.61e-25	1.82e-24
Wdr12	2.23	1.15e-38	2.39e-37
Gm10658	2.23	0.000186	0.000467
Skida1	2.23	0.00135	0.00301
Cks2	2.23	0.000273	0.000672
Gm13092	2.22	0.0139	0.0258
Nolc1	2.22	1.63e-22	1.59e-21
Slc35f5	2.22	1.36e-7	4.84e-7
Trmt10a	2.22	1.46e-38	3.01e-37
Prr11	2.22	1.9e-13	1.09e-12
Pomt2	2.22	1.09e-33	1.81e-32
Tcp1	2.22	2.48e-40	5.47e-39
Gm8355	2.22	0.00479	0.00974
Gm26692	2.22	0.0133	0.0248
Ptch2	2.22	0.0111	0.0209
Cenpe	2.22	1.91e-7	6.68e-7
Depdc1a	2.22	2.87e-05	7.96e-05
Ckmt1	2.22	0.0276	0.0479
Snx8	2.22	2.88e-23	2.95e-22
Mpzl1	2.22	1.71e-12	9.17e-12
Fam92a	2.21	3.59e-35	6.37e-34
Gm15728	2.21	0.000242	0.0006
ENSMUSG00000115219	2.21	1.62e-21	1.51e-20
Adat2	2.21	4.84e-31	7.11e-30
Gm10584	2.21	0.0262	0.0456
Lman1	2.21	7.95e-49	2.53e-47
Eif4e	2.21	1.25e-36	2.35e-35
Lrrc40	2.21	2.51e-33	4.08e-32
Rps19bp1	2.21	4.58e-34	7.75e-33
Gm6967	2.21	0.00904	0.0174
Zfp862-ps	2.21	4.58e-23	4.63e-22
Glmn	2.21	2.36e-31	3.53e-30
Fastkd3	2.21	1.39e-37	2.74e-36
Gm7481	2.21	8.22e-05	0.000216
Smn1	2.2	1.69e-53	6.36e-52
Gm6210	2.2	6.96e-14	4.12e-13
1110038B12Rik	2.2	6.15e-29	8.17e-28
Tmem126a	2.2	6.94e-23	6.92e-22
Asap3	2.2	0.0107	0.0203
Aars	2.2	2.03e-44	5.38e-43
1110032F04Rik	2.2	1.38e-32	2.18e-31
Nelfe	2.2	1.02e-48	3.22e-47
Zfp449	2.2	1.57e-05	4.51e-05
ENSMUSG00000115411	2.2	0.000509	0.00121
Paqr4	2.2	1.78e-25	2.01e-24
Hsph1	2.2	1.62e-30	2.33e-29
Pde4c	2.2	0.00955	0.0183
Uqcc2	2.19	7.3e-20	6.23e-19
Gm14111	2.19	0.00488	0.00991
Rpp38	2.19	6.13e-19	5e-18
1110065P20Rik	2.19	2.93e-15	1.91e-14
Gm43143	2.19	7.71e-05	0.000203
Chek2	2.19	2.66e-28	3.44e-27
Pmvk	2.19	2.76e-39	5.9e-38
Prpf31	2.19	1.12e-54	4.37e-53
Gm9892	2.19	3.64e-14	2.2e-13
Kars	2.19	1.13e-60	5.31e-59
Bora	2.19	6.35e-33	1.02e-31
Rpl7l1	2.19	6.54e-29	8.68e-28
Gars	2.19	5.48e-58	2.34e-56
Gm8326	2.18	6.16e-9	2.47e-8
3000002C10Rik	2.18	3.22e-14	1.96e-13
Hn1l	2.18	2.69e-41	6.25e-40
A430072P03Rik	2.18	4.2e-7	1.43e-06
Tbc1d19	2.18	6.99e-26	8.04e-25
Gm7733	2.18	0.0189	0.0341
Mrpl16	2.18	2.19e-31	3.27e-30
Mrpl45	2.18	5.93e-37	1.14e-35
Gpr68	2.18	2.76e-25	3.1e-24
Orc2	2.18	7.62e-44	1.96e-42
Acvr1	2.18	1.13e-12	6.12e-12
Exosc2	2.18	1.06e-48	3.37e-47
6330562C20Rik	2.18	0.0216	0.0385
Acvr2b	2.18	0.00246	0.00527
Ifi211	2.18	0.00172	0.00377
Serp2	2.18	1.97e-8	7.59e-8
Hmga1	2.18	1.82e-31	2.73e-30
Rrp1b	2.18	1.24e-26	1.48e-25
Tamm41	2.17	4.63e-39	9.76e-38
Mogs	2.17	2.62e-44	6.86e-43
Gm684	2.17	0.0157	0.0287
Mrpl17	2.17	9.14e-30	1.26e-28
Mboat2	2.17	4.68e-06	1.42e-05
2810468N07Rik	2.17	0.00152	0.00336
ENSMUSG00000117642	2.17	0.0155	0.0284
Ak2	2.17	3.5e-58	1.51e-56
Gm27048	2.17	0.0271	0.0472
1190007I07Rik	2.17	1.11e-20	9.94e-20
Gm11658	2.17	0.00544	0.011
Gm11258	2.16	0.000633	0.00148
Cish	2.16	1.44e-19	1.21e-18
Myo1c	2.16	7.36e-23	7.33e-22
Pmm1	2.16	8.94e-29	1.18e-27
Gm5297	2.16	0.000202	0.000505
Acy1	2.16	3.31e-41	7.66e-40
Actr3b	2.16	2.12e-06	6.69e-06
Nat10	2.16	6.07e-50	2e-48
Kif22	2.16	1.18e-25	1.35e-24
Slbp	2.16	1.64e-45	4.56e-44
Efcab8	2.16	0.0172	0.0313
Gm8864	2.16	0.00123	0.00276
Zfp111	2.16	0.000286	0.000702
Tsfm	2.16	1.28e-32	2.03e-31
Lacc1	2.16	1.11e-06	3.61e-06
Prrg4	2.15	2.49e-12	1.32e-11
Gm15321	2.15	0.00183	0.004
Ctnnbip1	2.15	2.97e-10	1.34e-9
Atad3a	2.15	5.32e-54	2.04e-52
1110008L16Rik	2.15	5.38e-37	1.03e-35
Gm8529	2.15	7.16e-06	2.14e-05
Gm13172	2.15	0.0199	0.0357
Fanci	2.15	1.14e-29	1.57e-28
Repin1	2.15	8.91e-25	9.77e-24
Gm5139	2.15	0.0225	0.0399
Amd2	2.15	0.00662	0.0131
Prmt7	2.15	8.7e-36	1.58e-34
Gm7150	2.15	6.61e-06	1.98e-05
9130401M01Rik	2.15	3.05e-11	1.49e-10
Hmbs	2.15	5.91e-22	5.62e-21
Rhod	2.15	0.000131	0.000336
Ybx1	2.15	3.66e-42	8.82e-41
Memo1	2.15	3.3e-35	5.86e-34
Morf4l2	2.15	4.18e-39	8.83e-38
Gm28686	2.15	0.00043	0.00103
9230110C19Rik	2.14	3.95e-9	1.61e-8
Gm9341	2.14	0.0178	0.0322
Mtx2	2.14	4.16e-28	5.32e-27
Hnrnpab	2.14	1.43e-26	1.7e-25
Gm16379	2.14	0.00611	0.0122
Gm8919	2.14	0.00656	0.013
Gapdh-ps14	2.14	0.000234	0.000581
Polr3g	2.14	1.98e-30	2.83e-29
Gm5350	2.14	0.00704	0.0139
Gmps	2.14	6.8e-54	2.61e-52
Cdc25a	2.14	9.14e-41	2.06e-39
Bysl	2.14	8.26e-41	1.87e-39
Tma16	2.13	4.14e-35	7.32e-34
Yars2	2.13	8.65e-36	1.57e-34
Rbm8a2	2.13	2.57e-05	7.17e-05
Wdr62	2.13	1.86e-18	1.48e-17
Brix1	2.13	1.92e-25	2.17e-24
Slamf1	2.13	8.06e-36	1.47e-34
Clpp	2.13	2.02e-31	3.04e-30
Nhp2l1	2.13	1.11e-20	9.89e-20
Gm5148	2.13	0.0269	0.0469
Agpat5	2.13	2.34e-31	3.5e-30
Pfkl	2.13	2.86e-40	6.3e-39
Dpcr1	2.13	0.0194	0.0349
Mrpl1	2.13	2.3e-29	3.12e-28
Rpp30	2.13	1.58e-26	1.87e-25
Gm7833	2.13	0.00414	0.00851
Mrpl47	2.13	7.58e-28	9.59e-27
Hesx1	2.12	1.49e-7	5.27e-7
Ppan	2.12	5.59e-37	1.07e-35
Rars	2.12	4.81e-41	1.1e-39
Nsun2	2.12	5.97e-52	2.11e-50
0610010F05Rik	2.12	1.85e-28	2.4e-27
Timm23	2.12	3.13e-8	1.18e-7
Prmt5	2.12	1.62e-52	5.86e-51
Stoml2	2.12	5.18e-32	7.98e-31
Psma5	2.12	3.67e-18	2.86e-17
Rrp12	2.12	3.85e-42	9.26e-41
Yars	2.12	2.16e-40	4.78e-39
Tcf19	2.12	6.05e-36	1.11e-34
Myo19	2.12	8.93e-19	7.22e-18
Rab8b	2.12	1.87e-39	4.02e-38
Agpat4	2.12	3.05e-27	3.75e-26
Pkm	2.12	1.61e-42	3.92e-41
Creld2	2.12	7.87e-30	1.09e-28
Prr36	2.11	4.89e-05	0.000132
Mrpl15	2.11	8.33e-30	1.15e-28
Gm7985	2.11	0.000102	0.000264
Gm12017	2.11	0.000598	0.00141
Naa50	2.11	6.5e-40	1.42e-38
Wdr36	2.11	1.07e-44	2.87e-43
Tubb5	2.11	7.23e-38	1.45e-36
Stip1	2.11	7.16e-37	1.36e-35
Zfp948	2.11	8.77e-14	5.15e-13
Psmd1	2.11	1.85e-56	7.51e-55
Nudc	2.11	7.21e-36	1.32e-34
ENSMUSG00000118093	2.11	0.0195	0.035
Ppih	2.11	4.82e-20	4.16e-19
Uba6	2.11	2.39e-32	3.74e-31
Alg13	2.11	4.34e-32	6.7e-31
Ybey	2.11	2.34e-30	3.32e-29
Slc25a5	2.11	3.97e-29	5.35e-28
Armc6	2.1	4.9e-24	5.17e-23
Nop9	2.1	1.09e-38	2.27e-37
Gm27219	2.1	0.0192	0.0345
Epha2	2.1	0.0224	0.0398
Smpd4	2.1	4.03e-41	9.27e-40
Lsm2	2.1	1.13e-25	1.29e-24
Gm9568	2.1	0.00186	0.00407
Cct7	2.1	1.59e-29	2.18e-28
Stc2	2.1	2.48e-05	6.94e-05
Gm6195	2.1	0.0282	0.0488
Hsp90ab1	2.1	2.52e-42	6.13e-41
Tmem29	2.1	3.46e-22	3.32e-21
Trmt6	2.1	5.64e-53	2.08e-51
Plod3	2.1	2.41e-32	3.78e-31
Cryz	2.1	3.39e-22	3.26e-21
Gphn	2.1	1.48e-26	1.76e-25
Ndufaf4	2.1	4.8e-39	1.01e-37
Pola2	2.1	1.85e-53	6.93e-52
Myc	2.09	3.85e-31	5.7e-30
Sdhd	2.09	5.73e-23	5.74e-22
Itpa	2.09	1.03e-30	1.49e-29
Lss	2.09	1.55e-44	4.12e-43
Acaca	2.09	1.13e-16	8.03e-16
Gm5706	2.09	4.93e-8	1.82e-7
2210408I21Rik	2.09	1.49e-10	6.88e-10
Mrps25	2.09	4.99e-28	6.35e-27
Mybbp1a	2.09	3.29e-28	4.23e-27
Prkca	2.09	6.96e-18	5.35e-17
Fkbp4	2.09	3.32e-33	5.36e-32
Ubtd2	2.09	4.93e-24	5.2e-23
Pdcd5-ps	2.09	0.000879	0.00202
RP23-271F18.2	2.09	0.00662	0.0131
Pole3	2.09	8.53e-37	1.61e-35
Zfp870	2.09	1.05e-14	6.66e-14
6720489N17Rik	2.08	2.63e-18	2.08e-17
Tdrkh	2.08	3.57e-38	7.22e-37
Tacc2	2.08	3.5e-21	3.21e-20
Sgsm3	2.08	5.22e-31	7.67e-30
Fbxo5	2.08	5.71e-34	9.61e-33
Gm5903	2.08	0.00166	0.00365
Ift57	2.08	1.59e-25	1.8e-24
Stk35	2.08	1.14e-32	1.81e-31
Wdr77	2.08	1.23e-29	1.69e-28
Racgap1	2.08	1.77e-27	2.2e-26
Serpinb9	2.07	2.31e-13	1.32e-12
Gm17641	2.07	1.86e-8	7.15e-8
Mrps27	2.07	1.82e-31	2.74e-30
1700086O06Rik	2.07	7.91e-7	2.61e-06
Lancl2	2.07	2.13e-33	3.47e-32
Prkar2a	2.07	3.25e-43	8.15e-42
Btla	2.07	4.24e-27	5.18e-26
Etf1	2.07	5.41e-48	1.67e-46
B930095G15Rik	2.07	0.000191	0.00048
Mrpl13	2.07	7.96e-28	1.01e-26
ENSMUSG00000112727	2.07	0.00327	0.00685
Gm6560	2.07	1.03e-10	4.81e-10
Eif2s3x	2.07	4.64e-29	6.22e-28
Ddt	2.07	7.42e-19	6.03e-18
Sigmar1	2.07	6.34e-25	6.99e-24
Zranb3	2.07	1.31e-23	1.36e-22
Gm5839	2.07	0.0209	0.0374
Hspa8	2.07	6.04e-38	1.21e-36
Gm7497	2.07	9.28e-06	2.73e-05
Gm8174	2.07	0.00589	0.0118
Rsl24d1	2.07	4.86e-30	6.79e-29
Ndc80	2.06	1.51e-37	2.95e-36
Gm8192	2.06	0.000659	0.00154
Idh3a	2.06	1.09e-37	2.14e-36
Rnmtl1	2.06	7.66e-21	6.91e-20
Gm2546	2.06	0.00924	0.0177
Gm4617	2.06	0.00174	0.00381
Ppp2r3a	2.06	3.51e-10	1.57e-9
Myh10	2.06	0.000109	0.000281
Gm10709	2.06	0.0227	0.0401
4930579G24Rik	2.06	9.88e-24	1.03e-22
Ipo4	2.06	5.51e-46	1.58e-44
Tsr2	2.06	9.41e-32	1.43e-30
Slc25a5-ps	2.06	0.0179	0.0324
Gm10254	2.06	0.0247	0.0434
Sqle	2.06	2.01e-33	3.3e-32
Otud6b	2.06	1.23e-46	3.64e-45
Gm12020	2.06	0.000497	0.00118
Ehd1	2.05	5.05e-12	2.61e-11
ENSMUSG00000117475	2.05	0.00834	0.0162
Kif18a	2.05	4.98e-22	4.75e-21
Dkc1	2.05	3.83e-50	1.28e-48
Psmg1	2.05	5.54e-23	5.56e-22
Gm11488	2.05	0.0171	0.0312
Dgcr6	2.05	5.74e-11	2.74e-10
Spred1	2.05	1.84e-28	2.39e-27
C430042M11Rik	2.05	7.04e-05	0.000186
Gm17173	2.05	9.48e-06	2.79e-05
Mrps36	2.05	9.9e-7	3.24e-06
Gm7286	2.05	0.000994	0.00226
Slc25a39	2.05	1.41e-27	1.77e-26
Smc2	2.05	1.07e-15	7.17e-15
Cse1l	2.05	8.56e-47	2.54e-45
Scamp1	2.05	1.38e-19	1.17e-18
Slc16a10	2.04	5.77e-39	1.21e-37
Nudt19	2.04	2.56e-17	1.9e-16
Cbwd1	2.04	3.59e-28	4.6e-27
Psmg2	2.04	1.96e-31	2.95e-30
Phf5a	2.04	5.27e-26	6.11e-25
Aaas	2.04	3.03e-48	9.44e-47
Rbm44	2.04	5.77e-05	0.000154
Pigf	2.04	1.64e-25	1.85e-24
Tigd3	2.04	1.3e-10	6.02e-10
Gm13033	2.04	8.31e-05	0.000218
Timm9	2.04	1.06e-35	1.91e-34
Mmd	2.03	2.68e-27	3.31e-26
Dcbld2	2.03	0.00127	0.00284
Ergic1	2.03	5.7e-45	1.56e-43
Gm5513	2.03	0.0212	0.0379
Mgme1	2.03	2.97e-22	2.87e-21
Ide	2.03	6.01e-33	9.65e-32
Cct8	2.03	5.58e-39	1.17e-37
Mrpl2	2.03	6.86e-29	9.09e-28
2310074N15Rik	2.03	0.00356	0.00742
Mrpl42	2.03	1.79e-24	1.92e-23
Gm7729	2.03	0.0265	0.0461
Nudt2	2.03	6.48e-23	6.47e-22
Got2	2.03	1.78e-46	5.23e-45
Nsun5	2.03	2.21e-30	3.15e-29
Mrps7	2.02	3.41e-25	3.8e-24
St14	2.02	1.11e-11	5.61e-11
Gm5620	2.02	7.36e-9	2.93e-8
Banf1	2.02	9.85e-20	8.36e-19
Gm11796	2.02	0.00536	0.0108
Syngr2	2.02	5.48e-38	1.1e-36
Pdk3	2.02	3.69e-29	4.98e-28
Aldoa	2.02	3.71e-29	5e-28
Gm10481	2.02	0.024	0.0422
Ninj2	2.02	1.81e-06	5.75e-06
1600002H07Rik	2.02	2.62e-28	3.38e-27
Nupl2	2.02	5.62e-34	9.47e-33
Tubg1	2.02	5.99e-45	1.63e-43
Trmt2a	2.02	3.31e-25	3.7e-24
Ufsp1	2.01	2.48e-11	1.22e-10
Kcnb1	2.01	7.56e-9	3.01e-8
Rasal2	2.01	0.000402	0.000967
Znhit6	2.01	1.22e-35	2.21e-34
Thyn1	2.01	3.44e-28	4.42e-27
Gm6443	2.01	0.000489	0.00116
Gm16297	2.01	0.0235	0.0414
Fbl	2.01	6.07e-23	6.07e-22
Rpp40	2.01	6.88e-26	7.92e-25
Eif6	2.01	4.21e-21	3.85e-20
Far1	2.01	4.17e-51	1.43e-49
Palb2	2.01	6.29e-22	5.96e-21
Nudcd2	2.01	6.91e-26	7.95e-25
Iigp1	2.01	6.73e-14	3.99e-13
Pitrm1	2.01	2.06e-32	3.24e-31
Mrps18b	2.01	6.58e-28	8.35e-27
Ftsj3	2.01	2.11e-36	3.93e-35
Gm12864	2.01	0.00937	0.018
2700081O15Rik	2.01	4.66e-12	2.42e-11
Zc3hav1l	2.01	1.3e-21	1.22e-20
Mrpl50	2.01	3.2e-24	3.41e-23
Gm28884	2.01	0.0279	0.0484
Cul2	2.01	9.25e-48	2.84e-46
Cars	2.01	8e-38	1.6e-36
Psmb7	2.01	1.03e-26	1.24e-25
Prpf38a	2	4.93e-29	6.6e-28
Gm29668	2	0.000606	0.00142
Tmem256	2	5.22e-17	3.8e-16
Ppfibp1	2	2.17e-20	1.91e-19
Gtf2f2	2	5.93e-33	9.53e-32
Gm9755	2	0.000522	0.00124
Usp46	2	7.58e-28	9.59e-27
B4galnt4	2	7.82e-7	2.58e-06
Rpl39l	2	0.000772	0.00179
Ptrh2	2	8.23e-22	7.77e-21
Zdhhc2	2	2.14e-9	8.99e-9
Rpusd1	2	5.34e-33	8.6e-32
Sept11	2	1.89e-30	2.71e-29
Gm11560	2	0.000191	0.000479
Rpn1	2	1.38e-24	1.49e-23
Dars2	2	1.11e-33	1.84e-32
Gm5611	2	0.00617	0.0123
Srgap3	2	9.47e-11	4.44e-10
Socs2	2	2.37e-9	9.93e-9
1700001G11Rik	2	0.000943	0.00215
Egr3	1.99	1.79e-23	1.84e-22
Gm13509	1.99	2.86e-15	1.87e-14
Rel	1.99	3.1e-23	3.16e-22
Polr2h	1.99	3.17e-19	2.63e-18
Nos2	1.99	0.0187	0.0338
Gm3756	1.99	0.00587	0.0117
Cops5	1.99	1.24e-32	1.97e-31
Gm6706	1.99	0.0129	0.024
Gm13527	1.99	0.000161	0.000408
Mei4	1.99	0.00318	0.00668
Exosc3	1.99	7.95e-23	7.91e-22
Snrpa	1.98	2.67e-34	4.56e-33
Gtpbp10	1.98	1.09e-24	1.19e-23
Adgra3	1.98	6.07e-13	3.36e-12
Rpp14	1.98	2.44e-25	2.74e-24
Coa7	1.98	1.02e-37	2.02e-36
Slc7a11	1.98	0.00404	0.00832
Sh2d5	1.98	0.00322	0.00676
Cul7	1.98	1.39e-20	1.24e-19
Gm9658	1.98	0.011	0.0208
Lsm3	1.98	9.47e-23	9.37e-22
Evi5	1.98	2.52e-11	1.24e-10
Slc25a15	1.97	2.29e-41	5.35e-40
Ccdc14	1.97	1.2e-19	1.01e-18
Uqcrq	1.97	8.87e-19	7.18e-18
Kctd17	1.97	1.4e-22	1.37e-21
Gm2223	1.97	0.000648	0.00151
Akr1e1	1.97	1.14e-22	1.12e-21
Wdr61	1.97	4.11e-23	4.17e-22
Pwp1	1.97	1.85e-36	3.45e-35
Gm13743	1.97	0.00206	0.00447
Mipep	1.97	1.12e-21	1.05e-20
Mybl1	1.97	1.06e-06	3.44e-06
Gm43868	1.97	0.0207	0.037
Ola1	1.97	9.68e-34	1.62e-32
Trp53rkb	1.97	1.11e-11	5.57e-11
Zfp184	1.97	0.00011	0.000283
Zik1	1.97	2.41e-18	1.91e-17
Ndufc2	1.97	1.99e-21	1.84e-20
Gm6463	1.97	0.0186	0.0336
Slc25a4	1.96	1.99e-30	2.84e-29
Eif2s2	1.96	8.14e-43	2.02e-41
Map2k3	1.96	1.05e-31	1.6e-30
Elp5	1.96	5.85e-27	7.1e-26
Exosc7	1.96	4.55e-31	6.7e-30
Fbxw9	1.96	1.24e-12	6.73e-12
Gfm1	1.96	1.12e-47	3.43e-46
Tufm	1.96	1.04e-20	9.33e-20
Sh3gl3	1.96	1.14e-7	4.07e-7
Kif7	1.96	8.69e-8	3.14e-7
Synpo	1.96	1.86e-8	7.18e-8
Xpot	1.96	1.27e-46	3.74e-45
ENSMUSG00000115505	1.95	2.1e-05	5.92e-05
Rgs1	1.95	0.00134	0.003
Bik	1.95	2.6e-9	1.08e-8
Dhcr24	1.95	1.09e-28	1.43e-27
ENSMUSG00000115338	1.95	5.65e-21	5.13e-20
Prr5	1.95	9.53e-13	5.2e-12
Klhdc4	1.95	1.35e-35	2.43e-34
Mcph1	1.95	1.23e-25	1.4e-24
Trmt5	1.95	2.1e-31	3.15e-30
Stard4	1.95	3.46e-27	4.25e-26
Dclre1a	1.95	1.93e-12	1.03e-11
Mthfd1l	1.95	2.21e-43	5.59e-42
Rhobtb3	1.95	0.0175	0.0317
Snrpf	1.95	1.01e-9	4.34e-9
Tbc1d31	1.95	7.12e-16	4.82e-15
Hspbp1	1.95	5.26e-23	5.29e-22
Gm11557	1.95	0.0075	0.0147
Arhgap11a	1.95	3.3e-16	2.28e-15
Pum3	1.94	8.46e-38	1.69e-36
Alms1	1.94	2.32e-7	8.09e-7
Gtf2e2	1.94	1.72e-31	2.6e-30
Psma7	1.94	1.06e-18	8.55e-18
Rfc2	1.94	8.76e-35	1.53e-33
Gm16470	1.94	0.000328	0.000799
Fam57a	1.94	9.84e-15	6.22e-14
Mrps28	1.94	3.96e-22	3.8e-21
2700097O09Rik	1.94	4.46e-19	3.66e-18
ENSMUSG00000114023	1.94	0.000193	0.000483
Apoo	1.93	1.28e-05	3.71e-05
0610007P14Rik	1.93	2.47e-23	2.53e-22
Lrrc75a	1.93	1.51e-7	5.34e-7
Wdr60	1.93	1.06e-8	4.16e-8
Echdc1	1.93	8.24e-21	7.42e-20
Slc43a1	1.93	4.71e-8	1.74e-7
Tiam1	1.93	1.29e-13	7.51e-13
Plp2	1.93	1.05e-20	9.42e-20
Xrcc5	1.93	1.25e-42	3.07e-41
Wdr3	1.93	1.11e-30	1.61e-29
Gm26901	1.93	0.000549	0.0013
Grhl1	1.93	1.73e-05	4.93e-05
Gm7488	1.93	0.00125	0.0028
Ppp1r14b	1.93	7.39e-24	7.75e-23
Ddx19a	1.93	7.97e-44	2.05e-42
Gm5523	1.93	0.0115	0.0216
Adh7	1.93	0.00032	0.000779
Pou2af1	1.93	1.16e-29	1.59e-28
Atic	1.92	3.17e-33	5.14e-32
Elof1	1.92	1.5e-20	1.33e-19
Gspt1	1.92	1.43e-35	2.57e-34
Gm996	1.92	3.17e-06	9.84e-06
Zgrf1	1.92	2.89e-10	1.3e-9
Gm10293	1.92	3.1e-05	8.56e-05
Gm10076	1.92	0.00117	0.00264
Hax1	1.92	1.57e-20	1.39e-19
Mrpl28	1.92	3.11e-17	2.3e-16
Hsd17b7	1.92	2.06e-33	3.37e-32
Aprt	1.92	6.64e-20	5.69e-19
Cct4	1.92	3.34e-27	4.11e-26
ENSMUSG00000118283	1.92	0.0235	0.0414
Stmn1	1.92	8.87e-22	8.36e-21
Cnot9	1.92	1.86e-38	3.8e-37
Gm9333	1.91	0.00796	0.0155
Eif2b1	1.91	4.54e-33	7.33e-32
Mycbp	1.91	3.7e-24	3.93e-23
Cyc1	1.91	5.19e-22	4.94e-21
Foxred2	1.91	6.89e-22	6.52e-21
Ubiad1	1.91	5.96e-32	9.16e-31
Gm26923	1.91	0.000157	0.000398
Tnfsf9	1.91	9.67e-13	5.27e-12
Qtrtd1	1.91	3.31e-31	4.92e-30
Fkbp1a	1.91	5.28e-27	6.42e-26
Ckap4	1.91	7.77e-12	3.96e-11
Nop56	1.91	1.78e-45	4.95e-44
Fsd1l	1.91	0.000105	0.000272
Fgd1	1.91	0.00468	0.00954
Pinx1	1.91	8.01e-27	9.65e-26
Farsb	1.9	1.41e-37	2.77e-36
ENSMUSG00000113836	1.9	6.2e-10	2.72e-9
Chst11	1.9	5.28e-7	1.77e-06
ENSMUSG00000118106	1.9	1.92e-11	9.51e-11
Gsto1	1.9	8.84e-21	7.95e-20
Asf1a	1.9	4.79e-23	4.83e-22
Tuba1c	1.9	1.61e-19	1.35e-18
Tdg	1.9	3.19e-19	2.64e-18
Hdgf	1.9	2.94e-37	5.7e-36
Gm44219	1.9	0.0229	0.0405
Psmb2	1.89	1.28e-24	1.39e-23
Eif3b	1.89	7.28e-32	1.11e-30
Gm13466	1.89	0.000922	0.00211
Uqcr10	1.89	9.61e-18	7.3e-17
ENSMUSG00000113743	1.89	0.0163	0.0297
Prdx1	1.89	2.07e-17	1.55e-16
Mrpl19	1.89	7.06e-28	8.94e-27
Gm14857	1.89	0.00952	0.0182
Nol11	1.89	1.44e-33	2.38e-32
Ndufaf7	1.89	3.51e-22	3.37e-21
Slc25a1	1.89	3.02e-39	6.43e-38
Utp15	1.89	1.19e-40	2.68e-39
Bend4	1.89	4.75e-16	3.26e-15
Taf6l	1.89	2.71e-28	3.49e-27
Adss	1.89	9.46e-36	1.71e-34
A430093F15Rik	1.89	1.63e-19	1.37e-18
Abcb6	1.89	7.85e-05	0.000207
Ppp5c	1.89	3.61e-37	6.98e-36
Sept10	1.88	6.57e-7	2.18e-06
Rpa3	1.88	2.08e-20	1.83e-19
Xrcc3	1.88	3.99e-20	3.46e-19
Dmd	1.88	0.00873	0.0169
Arhgap24	1.88	0.000292	0.000715
Acp1	1.88	5.24e-29	6.98e-28
Cpped1	1.88	1.95e-27	2.43e-26
AI662270	1.88	5.03e-29	6.72e-28
Strap	1.88	1.33e-26	1.58e-25
Gm26959	1.88	0.0233	0.0412
Sass6	1.88	1.78e-17	1.33e-16
Ptges2	1.88	3.64e-16	2.51e-15
Gm7389	1.87	0.00522	0.0105
Heatr1	1.87	1.52e-25	1.73e-24
Bloc1s2-ps	1.87	0.00671	0.0133
Lhpp	1.87	3.79e-13	2.13e-12
Urb2	1.87	5.95e-33	9.55e-32
Atp2a2	1.87	2.5e-37	4.87e-36
Uck2	1.87	3.11e-45	8.58e-44
Hpf1	1.87	4.64e-26	5.4e-25
Psmd14	1.87	2.65e-22	2.57e-21
ENSMUSG00000116739	1.87	0.0265	0.0461
Msto1	1.87	3.1e-31	4.61e-30
Rrs1	1.87	7.61e-23	7.57e-22
Ift22	1.87	9.25e-13	5.05e-12
Comt	1.87	1.87e-19	1.56e-18
Dnmt3b	1.87	8.05e-26	9.24e-25
Srxn1	1.87	6.89e-05	0.000183
Psmb5	1.87	8.32e-16	5.62e-15
Atp5g3	1.86	9.17e-17	6.57e-16
Clns1a	1.86	1.9e-23	1.96e-22
Lzic	1.86	1.44e-24	1.56e-23
Ndufa5	1.86	4.63e-17	3.39e-16
Tmem70	1.86	9.74e-22	9.15e-21
Bola1	1.86	1.67e-16	1.18e-15
Tbrg4	1.86	5.76e-36	1.06e-34
5730480H06Rik	1.86	7.17e-19	5.83e-18
Gm8337	1.86	4.89e-05	0.000132
2700099C18Rik	1.86	0.000137	0.00035
Gm11249	1.86	9.27e-06	2.73e-05
9430002A10Rik	1.86	0.000993	0.00226
Gm11221	1.86	0.0161	0.0295
Eif1ax	1.86	8.9e-23	8.83e-22
Lactb2	1.86	1.71e-24	1.84e-23
Frrs1	1.86	4.89e-28	6.23e-27
Fcf1	1.86	1.4e-22	1.38e-21
Slc6a9	1.86	0.000124	0.000317
Mapre2	1.86	1.74e-28	2.26e-27
1700030J22Rik	1.86	0.000252	0.000622
Prps1	1.85	6.03e-25	6.66e-24
2810004N23Rik	1.85	6.46e-37	1.24e-35
Mrpl35	1.85	3.03e-22	2.93e-21
Gadd45b	1.85	8.31e-9	3.3e-8
Rars2	1.85	2.01e-30	2.88e-29
Dus4l	1.85	2.7e-30	3.81e-29
Rnf219	1.85	1.59e-36	2.98e-35
Mrpl36	1.85	1.82e-20	1.6e-19
Nectin1	1.85	0.00297	0.00627
Polr1c	1.85	1.52e-19	1.28e-18
Magoh	1.85	7.59e-21	6.85e-20
Gm8254	1.85	0.0127	0.0236
Eif3j1	1.85	2.05e-28	2.65e-27
Txn2	1.85	2.62e-20	2.3e-19
Tssc4	1.85	2.06e-27	2.57e-26
Gm7984	1.85	0.0171	0.0311
Mrpl51	1.85	1.55e-15	1.03e-14
Sms	1.85	3.22e-34	5.49e-33
Elp6	1.85	2.78e-19	2.31e-18
Alyref	1.85	2.93e-34	5e-33
Sh3rf1	1.85	5.06e-19	4.15e-18
Gja1	1.85	0.000553	0.00131
Kpnb1	1.85	1.2e-30	1.74e-29
Nek6	1.85	5.5e-13	3.04e-12
Exosc9	1.85	1.28e-28	1.68e-27
Crls1	1.85	2.64e-24	2.82e-23
Mtap	1.84	7.44e-29	9.83e-28
Gm14276	1.84	5.56e-10	2.45e-9
Ajuba	1.84	2.52e-05	7.05e-05
Gmppb	1.84	2.02e-26	2.38e-25
Lpgat1	1.84	1.68e-26	1.99e-25
Dock3	1.84	0.00294	0.00621
ENSMUSG00000109865	1.84	2.16e-27	2.68e-26
Gen1	1.84	2.3e-12	1.22e-11
Slc46a1	1.84	2.94e-10	1.32e-9
Drg2	1.84	5.02e-36	9.27e-35
Tyw5	1.84	2.71e-17	2.01e-16
Pnpt1	1.84	1.04e-37	2.06e-36
Dimt1	1.84	5.96e-17	4.31e-16
Nemp1	1.84	3.62e-34	6.16e-33
Usp50	1.84	0.00882	0.017
Mettl5	1.84	4.31e-21	3.93e-20
Nup62	1.84	3.96e-39	8.38e-38
Gm8394	1.84	0.00754	0.0148
Gm9816	1.83	0.0142	0.0262
Ttc8	1.83	3.15e-7	1.08e-06
Fam132a	1.83	9.65e-12	4.88e-11
6030442K20Rik	1.83	0.00103	0.00234
Psma1	1.83	5.38e-23	5.4e-22
Nxt1	1.83	9.59e-16	6.45e-15
Hemk1	1.83	3.42e-16	2.36e-15
Hspa4	1.83	3.76e-24	3.99e-23
Apex2	1.83	1.41e-22	1.38e-21
Jagn1	1.83	1.36e-15	9.05e-15
Icos	1.83	3.68e-20	3.2e-19
Noc2l	1.83	2e-38	4.09e-37
Med7	1.83	3.45e-17	2.54e-16
Gm6382	1.83	0.00223	0.00481
[truncated: 6,694 more rows]

## Sheet: CD6 KO
CD6 KO activated vs unstimulated
genes	log2FoldChange	pvalue	padj
Crabp2	9.18	3.81e-63	4.83e-61
Il2	8.82	5.14e-74	9.4e-72
Ak4	8.37	3.35e-77	6.62e-75
Gm18561	7.89	1.47e-17	1.78e-16
Bcat1	7.68	2.17e-167	7e-164
Spin4	7.19	9.53e-94	3.7e-91
Npw	7.02	6.57e-14	5.75e-13
Bdh2	7.01	1.29e-52	1.04e-50
Arhgdig	6.99	5.45e-19	7.38e-18
Il3	6.76	7.43e-13	5.95e-12
Gm2762	6.49	5.32e-17	6.14e-16
Dtl	6.49	3.49e-192	3.38e-188
Mcm10	6.44	3.17e-133	4.1e-130
Dnph1	6.44	5.58e-111	4.16e-108
Orc1	6.4	1.78e-127	2.15e-124
Utf1	6.36	1.09e-65	1.49e-63
Etv4	6.26	1.63e-15	1.65e-14
Chek1	6.25	2.98e-163	8.25e-160
Hpdl	6.24	1.92e-61	2.24e-59
Gls2	6.22	4.58e-38	1.91e-36
Hist1h3c	6.22	2.51e-11	1.74e-10
Rpp25	6.22	1.14e-21	1.85e-20
Adh4	6.19	2.48e-12	1.89e-11
Exo1	6.05	4.95e-92	1.78e-89
Gm37805	6.04	9.49e-11	6.2e-10
Nppc	6.04	8.34e-11	5.48e-10
Trip13	6.02	2.02e-123	2.17e-120
Idi2	6.01	1.33e-10	8.59e-10
ENSMUSG00000118051	6	2.55e-10	1.59e-9
Ncs1	5.99	1.01e-103	5.29e-101
Irf4	5.98	3.3e-189	2.14e-185
Ccl4	5.93	1.39e-52	1.11e-50
Cdc6	5.92	2.44e-85	6.39e-83
Fosl1	5.89	9.86e-10	5.78e-9
Hk2	5.8	1.58e-49	1.11e-47
Frrs1l	5.77	5.89e-10	3.54e-9
Ak7	5.75	2.59e-54	2.25e-52
Chst2	5.75	2.84e-87	8.23e-85
Akr1c18	5.74	3.46e-72	5.74e-70
Fignl1	5.7	1.08e-76	2.07e-74
Rad51	5.67	5.19e-73	8.91e-71
Cpd	5.67	6.42e-74	1.14e-71
Uhrf1	5.66	1.23e-167	4.78e-164
BC030867	5.63	1.02e-70	1.63e-68
Aunip	5.61	6.6e-38	2.71e-36
Gins2	5.61	6.86e-77	1.33e-74
Slc9b2	5.59	1.16e-96	5.01e-94
Bbs5	5.56	9.71e-17	1.1e-15
Nts	5.56	2.41e-9	1.37e-8
Cnih3	5.53	3.83e-9	2.12e-8
Hells	5.53	8.46e-233	1.64e-228
Hist1h1b	5.52	4.5e-9	2.47e-8
Kbtbd6	5.48	8.69e-37	3.35e-35
Rad54l	5.48	6.43e-80	1.37e-77
Cdkn1a	5.46	4.81e-78	9.82e-76
Lif	5.46	8.96e-57	8.44e-55
Tg	5.45	3.18e-46	1.99e-44
Mtfr2	5.44	2.46e-71	4.01e-69
RP23-462D5.5	5.43	1.22e-9	7.12e-9
Mybl2	5.39	1.89e-84	4.71e-82
Lhx2	5.39	1.95e-11	1.37e-10
Pask	5.38	3.06e-100	1.41e-97
Lonrf3	5.38	7.34e-20	1.05e-18
Rpph1	5.37	7.5e-19	1.01e-17
Cyp1a1	5.35	1.39e-24	2.72e-23
Cdca5	5.31	5.44e-123	5.56e-120
Chaf1a	5.31	1.84e-84	4.63e-82
Fzd9	5.31	6.48e-9	3.48e-8
Dna2	5.29	2.5e-87	7.34e-85
Mlf1	5.29	2.29e-19	3.19e-18
Egr4	5.28	1.06e-14	1e-13
2810417H13Rik	5.28	1.31e-61	1.57e-59
Cdc45	5.27	2.91e-182	1.41e-178
Shcbp1	5.26	3.04e-89	9.67e-87
Gins1	5.26	2.39e-107	1.6e-104
Ccl1	5.26	5.28e-10	3.18e-9
Lancl3	5.25	6.12e-22	1.02e-20
Lipg	5.25	1.06e-15	1.09e-14
Bcl6b	5.25	1.12e-12	8.78e-12
Hist1h2bj	5.24	5.25e-22	8.78e-21
Rrm2	5.21	5.74e-102	2.79e-99
Egfr	5.2	3.2e-8	1.58e-7
Rad54b	5.16	3.88e-66	5.37e-64
Il12rb1	5.15	3.34e-93	1.22e-90
Cdk1	5.15	1.23e-116	1.03e-113
Lrr1	5.14	7.18e-12	5.24e-11
Cenpk	5.13	1.22e-51	9.33e-50
Ddn	5.12	1.17e-8	6.1e-8
Kntc1	5.11	1.78e-67	2.6e-65
Rad51ap1	5.1	8.18e-60	9.01e-58
Dhfr	5.05	1.94e-135	2.69e-132
Bub1	5.04	8e-58	8.17e-56
Fam198a	5.03	2.13e-7	9.54e-7
Pbk	5.02	6.21e-36	2.3e-34
Gm42921	5	6.41e-15	6.13e-14
Alpl	4.98	4.72e-38	1.97e-36
5033430I15Rik	4.98	1.56e-24	3.03e-23
Hacd1	4.95	1.59e-21	2.55e-20
Pdcd1lg2	4.92	5.5e-74	9.98e-72
Ppp1r26	4.91	4.77e-7	2.04e-06
Rab34	4.9	1.03e-27	2.46e-26
Clspn	4.89	1.8e-34	6.19e-33
Usp44	4.88	2.36e-7	1.05e-06
Adarb1	4.87	2.3e-75	4.25e-73
Aurkb	4.87	5.16e-42	2.66e-40
Ncapg	4.85	4.4e-52	3.44e-50
Melk	4.84	2.32e-54	2.02e-52
Nlrp6	4.84	1.03e-10	6.71e-10
Slc9a5	4.84	2.41e-16	2.61e-15
Tex15	4.83	3.28e-19	4.52e-18
Acsl6	4.82	3.32e-10	2.05e-9
Rgs16	4.81	2.91e-56	2.7e-54
Wisp1	4.81	9.66e-8	4.52e-7
Gpr176	4.8	3.71e-7	1.61e-06
Kcnk10	4.8	4.65e-7	2e-06
A1cf	4.77	3.2e-10	1.98e-9
Cenpi	4.77	1e-55	9.01e-54
Ybx3	4.75	4.88e-65	6.62e-63
Shmt1	4.74	8.63e-99	3.89e-96
Dpf1	4.74	5.47e-7	2.32e-06
Irak1bp1	4.74	1.83e-30	5.16e-29
Esco2	4.73	8.75e-74	1.53e-71
Ccne2	4.71	1.18e-50	8.68e-49
Cetn4	4.71	1.75e-18	2.29e-17
Prelid2	4.7	6.42e-67	9.22e-65
Cenpm	4.67	2.09e-48	1.42e-46
Hist1h3a	4.67	3.24e-22	5.46e-21
Espl1	4.67	1.13e-62	1.41e-60
4930535E02Rik	4.65	2.85e-7	1.26e-06
Ska1	4.63	5.51e-42	2.82e-40
Ccna2	4.63	1.28e-46	8.1e-45
Enkd1	4.62	3.53e-50	2.56e-48
Kcns1	4.61	3.75e-12	2.8e-11
D630045J12Rik	4.6	1.02e-16	1.15e-15
Il13	4.59	4.17e-7	1.8e-06
Lad1	4.59	4.33e-68	6.42e-66
4933421A08Rik	4.59	2.27e-8	1.14e-7
Ncapg2	4.59	1.56e-82	3.65e-80
Plscr1	4.58	9.78e-48	6.49e-46
Pros1	4.58	7.94e-26	1.69e-24
Stard13	4.58	5.02e-7	2.14e-06
Mnd1	4.57	1.2e-11	8.58e-11
Oip5	4.57	3.84e-69	5.83e-67
Timd2	4.57	3.74e-8	1.83e-7
Ttk	4.56	7.31e-40	3.36e-38
Tfrc	4.56	5.22e-53	4.29e-51
Gm17040	4.55	5.1e-7	2.17e-06
Gm17322	4.55	5.12e-8	2.47e-7
Tnfsf4	4.55	2.33e-33	7.71e-32
Ska3	4.54	1.92e-48	1.31e-46
Kif2c	4.54	2.69e-58	2.79e-56
Wdr31	4.53	2.64e-14	2.39e-13
Dusp14	4.53	1.96e-22	3.35e-21
Avpr1a	4.53	4.55e-06	1.71e-05
Cth	4.52	2.41e-12	1.84e-11
Serpinc1	4.51	7.29e-21	1.11e-19
Elovl4	4.51	3.73e-06	1.42e-05
Rad51b	4.51	4.44e-29	1.15e-27
Stil	4.5	1.86e-45	1.1e-43
Spry1	4.5	7.14e-73	1.21e-70
Wnt10b	4.5	3.56e-23	6.38e-22
Nuf2	4.5	1.1e-39	4.96e-38
E2f7	4.49	5.86e-39	2.55e-37
Slc25a13	4.48	4.03e-102	2e-99
P2ry2	4.47	1.14e-16	1.28e-15
Eme1	4.47	1.48e-61	1.76e-59
Lrrc49	4.47	2.52e-13	2.1e-12
Cdca7	4.47	3.28e-67	4.75e-65
Zwilch	4.45	1.07e-80	2.4e-78
Spag4	4.45	9.66e-16	9.92e-15
Xcl1	4.44	4.63e-19	6.29e-18
3110082I17Rik	4.44	5.48e-39	2.4e-37
Hist1h3e	4.44	7.31e-7	3.05e-06
Nkx1-1	4.44	6.04e-06	2.23e-05
ENSMUSG00000116530	4.44	4.4e-06	1.66e-05
Dusp4	4.43	1.77e-38	7.56e-37
Irf8	4.43	4.36e-31	1.27e-29
Il2ra	4.42	2.07e-80	4.57e-78
Hist1h4a	4.42	4.99e-06	1.87e-05
Prokr1	4.41	9.85e-18	1.22e-16
Asns	4.41	5.93e-31	1.71e-29
Cenph	4.4	2.15e-59	2.32e-57
Syce2	4.39	5.76e-61	6.57e-59
Sapcd2	4.39	1.79e-30	5.06e-29
Enthd1	4.38	1.16e-18	1.55e-17
Hist1h3g	4.38	4.73e-06	1.77e-05
Cbs	4.37	1.37e-11	9.73e-11
Tyms	4.36	5.47e-86	1.49e-83
Cep55	4.36	5.03e-72	8.27e-70
Nes	4.35	1.48e-06	5.93e-06
ENSMUSG00000112348	4.35	8.87e-06	3.2e-05
Mdfic	4.35	6.33e-42	3.21e-40
Ticrr	4.34	4.57e-30	1.26e-28
Ina	4.34	6.55e-06	2.4e-05
Tnfrsf4	4.32	1.56e-57	1.54e-55
Mir7688	4.31	1.42e-11	1.01e-10
Spc24	4.31	2.58e-70	4.03e-68
Mfsd2a	4.31	1.81e-36	6.89e-35
Dlk2	4.29	4.83e-06	1.81e-05
Hist1h2bb	4.29	1.32e-05	4.66e-05
Serpine2	4.29	1.71e-38	7.35e-37
Fancd2	4.26	2.08e-51	1.58e-49
Ccdc57	4.26	9.35e-14	8.07e-13
Nek2	4.25	3.12e-15	3.07e-14
Sema7a	4.24	9.43e-21	1.43e-19
Slc43a3	4.24	8.04e-116	6.5e-113
Apitd1	4.24	1.54e-32	4.84e-31
Pdia5	4.23	4.48e-20	6.51e-19
Adora2b	4.23	1.11e-10	7.23e-10
Pole	4.22	6.27e-40	2.89e-38
Hist1h2bk	4.22	1e-05	3.58e-05
Wee1	4.22	2.03e-101	9.59e-99
9330102E08Rik	4.21	1.1e-05	3.92e-05
Maoa	4.2	8.27e-51	6.14e-49
Mcm5	4.2	1.27e-136	1.92e-133
Gm12735	4.2	6.77e-06	2.48e-05
Epb41l4b	4.2	4.92e-11	3.32e-10
Egfl7	4.19	2.21e-23	4.02e-22
Gm9115	4.19	1.28e-05	4.52e-05
Cd200	4.19	2.78e-124	3.17e-121
Pdcd1	4.19	4.86e-31	1.41e-29
Cdc25c	4.18	5.14e-18	6.49e-17
Nrn1	4.18	4.96e-40	2.3e-38
B9d1	4.18	1.96e-17	2.34e-16
Bag2	4.18	8.79e-71	1.41e-68
BC055324	4.17	2.1e-96	8.68e-94
Cyr61	4.16	6.2e-06	2.28e-05
Nt5dc2	4.16	6.07e-32	1.84e-30
Mcm8	4.15	1.12e-90	3.96e-88
Sema4c	4.15	9.04e-36	3.32e-34
E2f8	4.13	6e-37	2.33e-35
Alcam	4.13	5.04e-42	2.61e-40
Dscc1	4.12	7.2e-56	6.53e-54
Gm3671	4.11	9.78e-7	4.02e-06
Pla2g4f	4.11	3.78e-19	5.19e-18
E2f1	4.11	1.68e-75	3.13e-73
ENSMUSG00000114279	4.11	2.02e-05	6.89e-05
Bcl2a1c	4.1	1.3e-8	6.7e-8
Zbtb32	4.09	6.9e-33	2.21e-31
Fam132b	4.09	1.59e-05	5.53e-05
Gm35507	4.08	2.8e-05	9.39e-05
Hspd1-ps3	4.08	7.39e-14	6.44e-13
Fabp5	4.07	3.81e-90	1.3e-87
Ttc26	4.07	3.76e-8	1.84e-7
Gstt3	4.07	4.23e-14	3.77e-13
Gnat2	4.05	4.49e-11	3.03e-10
Plod2	4.05	3.77e-34	1.28e-32
Ncaph	4.04	1.04e-89	3.41e-87
Wnk2	4.02	3.8e-05	0.000125
Ercc6l	4.02	5.19e-113	4.02e-110
Syngr1	4.02	6.48e-34	2.18e-32
Tk1	4.01	2.66e-44	1.51e-42
Ccnb1	4.01	5.91e-34	1.99e-32
Cdh15	4.01	2.6e-7	1.15e-06
Tpi1	4	7.37e-53	6.03e-51
Brip1	4	6.02e-42	3.07e-40
Wdr54	4	3.49e-8	1.72e-7
Spdl1	3.99	5e-56	4.57e-54
Slmo1	3.99	5.48e-05	0.000175
Akap1	3.98	8.54e-86	2.3e-83
Top2a	3.97	8.28e-40	3.78e-38
Echdc2	3.95	5.28e-7	2.25e-06
Parpbp	3.95	8.54e-47	5.43e-45
Syde2	3.93	1.72e-32	5.36e-31
Phlda3	3.93	1.48e-26	3.32e-25
Zbed5	3.93	3.74e-34	1.27e-32
Bub1b	3.93	5.45e-47	3.49e-45
Ckap2	3.92	3.28e-53	2.71e-51
Reep1	3.91	5.97e-22	9.94e-21
ENSMUSG00000118366	3.91	5.31e-05	0.000171
Platr29	3.91	4.01e-05	0.000131
Kif15	3.91	1.05e-30	2.99e-29
Ccr4	3.91	1.21e-22	2.1e-21
Ddias	3.89	7.76e-78	1.57e-75
Nphp1	3.88	2.31e-25	4.79e-24
Ung	3.88	7.33e-83	1.73e-80
Ankle1	3.86	1.14e-12	8.92e-12
Kif18b	3.86	4.04e-39	1.79e-37
Aif1l	3.85	1.29e-9	7.51e-9
Xylb	3.84	4.85e-23	8.63e-22
4930558J18Rik	3.84	7.81e-10	4.62e-9
Sgol2a	3.84	2.98e-23	5.38e-22
Aspn	3.83	7.94e-05	0.000248
1700001L05Rik	3.82	7.47e-42	3.78e-40
Thop1	3.82	5.28e-59	5.66e-57
Tnfsf11	3.82	1.49e-94	6e-92
Npas4	3.81	2.01e-8	1.01e-7
Cdca8	3.81	8.02e-39	3.48e-37
Mcm3	3.81	1.06e-122	1.02e-119
Kyat3	3.8	5.46e-42	2.8e-40
Birc5	3.8	7.3e-30	1.96e-28
Spire1	3.79	3.04e-35	1.09e-33
Gm37881	3.78	7.26e-13	5.82e-12
Cfap54	3.78	1.07e-06	4.37e-06
Hspd1	3.78	1.18e-108	8.2e-106
Mastl	3.77	7.25e-30	1.95e-28
Ahrr	3.75	2.01e-05	6.88e-05
Hist1h3b	3.75	0.000105	0.000324
Recql4	3.75	1.33e-38	5.71e-37
Diaph3	3.74	2.73e-33	8.99e-32
Tal2	3.74	4.61e-8	2.24e-7
ENSMUSG00000116912	3.74	1.66e-25	3.47e-24
Ccl3	3.74	2.35e-18	3.06e-17
Acot7	3.73	7.71e-42	3.88e-40
Nr4a2	3.72	2.26e-36	8.59e-35
RP23-220F20.2	3.72	1.14e-70	1.8e-68
Gm14111	3.72	0.000134	0.000404
Lag3	3.71	1.82e-25	3.77e-24
Rrm1	3.71	2.35e-88	7.11e-86
Arl6	3.7	3.83e-31	1.12e-29
Itpka	3.7	1.79e-7	8.06e-7
Slc1a2	3.69	1.25e-8	6.48e-8
Bcl2l1	3.68	6.98e-90	2.33e-87
Gm13496	3.68	3.76e-10	2.31e-9
Cenpp	3.68	8.61e-33	2.73e-31
Tmem97	3.68	4.03e-33	1.31e-31
Tcam1	3.68	1.27e-12	9.92e-12
Rfx8	3.68	1.26e-05	4.45e-05
Gmnn	3.67	4.12e-56	3.79e-54
Psat1	3.67	7.05e-54	5.97e-52
Cenpn	3.67	3.58e-56	3.3e-54
Gfod1	3.67	3.86e-45	2.27e-43
Kcnq5	3.67	1.63e-36	6.27e-35
Traip	3.66	2.03e-57	1.94e-55
Smyd1	3.66	3.49e-06	1.33e-05
Elovl3	3.66	0.000171	0.000507
Sgol1	3.66	8.03e-22	1.32e-20
Gtse1	3.66	6.7e-43	3.58e-41
Chtf18	3.66	1.55e-64	2.05e-62
6430571L13Rik	3.65	2.07e-16	2.25e-15
Mpzl2	3.65	0.000184	0.000542
C330027C09Rik	3.65	4.48e-45	2.62e-43
Tbx21	3.65	4.06e-7	1.76e-06
Chrm4	3.64	5.56e-18	7.01e-17
Kif14	3.64	2.24e-24	4.32e-23
Pxmp2	3.64	4.19e-19	5.72e-18
Hsf2bp	3.64	2.48e-13	2.07e-12
Kbtbd13	3.64	0.000254	0.000728
Fen1	3.63	3e-29	7.87e-28
Ccnf	3.63	3.9e-48	2.63e-46
Csf2	3.62	2.54e-06	9.9e-06
Tnfrsf9	3.62	4.92e-41	2.41e-39
Car12	3.61	2.62e-58	2.73e-56
Rfc3	3.61	2.1e-96	8.68e-94
Hist1h3f	3.6	4.25e-05	0.000139
Pdgfb	3.6	1.21e-21	1.97e-20
Ctdspl	3.6	3.81e-30	1.06e-28
Gm5342	3.59	0.000226	0.000654
Six1	3.58	6.72e-06	2.46e-05
Odc1	3.58	4.85e-46	3e-44
Trim66	3.58	5.56e-9	3.02e-8
Olr1	3.57	0.000212	0.000618
Gm364	3.57	0.000246	0.000708
Gm6166	3.57	2.03e-9	1.15e-8
Cks1b	3.57	1.66e-28	4.11e-27
Dmwd	3.57	6.17e-23	1.09e-21
Nr4a3	3.56	8.21e-53	6.69e-51
Ccne1	3.56	2.08e-84	5.1e-82
2010204K13Rik	3.55	1.28e-27	3.04e-26
Pop1	3.55	9.97e-78	1.99e-75
Tbkbp1	3.55	6.49e-11	4.32e-10
Prodh	3.55	2.64e-13	2.2e-12
Map7d2	3.54	0.000286	0.000814
Xkr5	3.54	7.02e-21	1.08e-19
Ccdc50	3.54	3.95e-85	1.02e-82
Prim1	3.53	2.11e-82	4.88e-80
Ticam2	3.52	9.8e-20	1.39e-18
Fam83c	3.51	0.000323	0.000909
Perp	3.51	4.02e-14	3.59e-13
Gcat	3.51	9.29e-36	3.41e-34
Hist1h3i	3.51	0.000466	0.00128
Mcm6	3.5	1.21e-110	8.66e-108
Jph4	3.5	0.000502	0.00137
Troap	3.49	1.73e-16	1.9e-15
Nkain1	3.49	1.78e-7	8.04e-7
Galk1	3.49	5.9e-29	1.5e-27
Morn2	3.48	1.47e-14	1.37e-13
Cdca2	3.48	1.78e-39	8e-38
Pgam1	3.48	4.05e-43	2.2e-41
ENSMUSG00000112980	3.48	1.17e-24	2.29e-23
Sox12	3.47	1.66e-28	4.11e-27
Icam5	3.47	2.02e-12	1.55e-11
Lig1	3.47	1.24e-41	6.18e-40
Bspry	3.46	2.5e-11	1.73e-10
Kif24	3.45	6.15e-30	1.67e-28
Dctd	3.45	1.13e-75	2.13e-73
Rilpl2	3.45	1.89e-47	1.24e-45
Atf3	3.45	2.76e-10	1.72e-9
RP24-343P7.1	3.44	0.000437	0.0012
Kif4	3.43	1.91e-16	2.08e-15
Ccdc155	3.43	9.41e-05	0.000291
Ect2	3.42	1.08e-34	3.79e-33
Bhlhe40	3.42	1.78e-61	2.09e-59
Lrfn4	3.42	5.73e-19	7.75e-18
Spc25	3.42	1.01e-42	5.38e-41
Tipin	3.42	1.53e-86	4.25e-84
Slc16a3	3.42	1.62e-40	7.69e-39
Clcnkb	3.42	0.000476	0.0013
Reep6	3.41	3.12e-06	1.2e-05
Gm5648	3.41	0.00041	0.00114
ENSMUSG00000117739	3.41	0.000113	0.000347
Gm4217	3.41	1.71e-06	6.82e-06
RP23-337J18.2	3.41	8.47e-05	0.000264
Coprs	3.41	1.04e-13	8.96e-13
Hist1h3h	3.41	0.000505	0.00137
Prim2	3.41	6.43e-80	1.37e-77
Cinp	3.41	1.25e-43	6.96e-42
Mcm7	3.4	1e-86	2.82e-84
Tacc3	3.39	3.66e-50	2.64e-48
Ppa1	3.38	5e-39	2.19e-37
Spag5	3.38	8.15e-24	1.51e-22
Hdhd3	3.38	4.28e-10	2.62e-9
Slco4a1	3.37	1.45e-34	5.01e-33
Psmc3ip	3.37	4.58e-31	1.33e-29
Kif11	3.37	7.35e-24	1.36e-22
Smyd2	3.36	1.24e-65	1.69e-63
Fjx1	3.36	7.26e-10	4.31e-9
Gm807	3.35	0.000634	0.00169
Pola1	3.35	8.69e-48	5.79e-46
Gpr161	3.34	0.000324	0.000913
Il12rb2	3.34	1.24e-18	1.65e-17
Hmmr	3.34	2.33e-19	3.25e-18
Hist1h4b	3.34	2.63e-8	1.31e-7
RP23-312B17.2	3.34	1.15e-10	7.43e-10
Gm12346	3.34	1.02e-06	4.18e-06
Rfc4	3.33	1.3e-33	4.34e-32
Pld6	3.33	1.21e-06	4.93e-06
Capsl	3.32	2.03e-9	1.15e-8
Srm	3.31	3.26e-39	1.45e-37
Tnip3	3.31	9.74e-8	4.55e-7
Rcc1	3.31	1.27e-46	8.08e-45
Gm4969	3.31	0.000268	0.000768
ENSMUSG00000116864	3.3	0.000602	0.00161
Hspb7	3.3	0.000779	0.00204
Dctpp1	3.3	8.55e-23	1.49e-21
Fanca	3.29	1.83e-37	7.25e-36
Tlcd1	3.29	7.01e-36	2.58e-34
Ldha-ps	3.29	0.00087	0.00226
Tnni3	3.29	6.31e-06	2.32e-05
Arfgef3	3.28	1.28e-06	5.2e-06
Smo	3.28	5.22e-43	2.81e-41
Fam229b	3.27	6.02e-7	2.54e-06
Mtfp1	3.27	6.1e-29	1.55e-27
Lta	3.27	9.87e-46	5.98e-44
Fam83g	3.27	7.08e-20	1.02e-18
Mms22l	3.26	1.52e-64	2.02e-62
Tnfrsf8	3.25	1.44e-9	8.33e-9
Ccdc40	3.25	1.93e-23	3.52e-22
Tfdp1	3.25	2.12e-62	2.59e-60
Map9	3.25	6.47e-12	4.74e-11
Cenpu	3.25	1.02e-39	4.61e-38
Bcl2a1b	3.24	2.83e-20	4.17e-19
Fam72a	3.24	5.63e-21	8.68e-20
Tnfsf14	3.24	1.21e-18	1.6e-17
Gm43820	3.23	6.51e-10	3.89e-9
Ripk4	3.23	2.94e-05	9.84e-05
Hat1	3.22	5.05e-61	5.8e-59
Nsl1	3.22	1.25e-34	4.33e-33
Srl	3.21	2.83e-24	5.41e-23
Tpx2	3.21	6.42e-23	1.13e-21
Gm16712	3.21	0.000813	0.00212
Rabl2	3.21	8.41e-14	7.3e-13
Spata24	3.2	1.11e-18	1.47e-17
Gm12611	3.2	0.00113	0.00287
Opn3	3.2	1.25e-10	8.06e-10
Cenpw	3.2	3.31e-38	1.39e-36
ENSMUSG00000117359	3.2	8.17e-05	0.000255
Gcsh	3.19	2.66e-38	1.12e-36
Serpinf1	3.19	8.29e-8	3.92e-7
Slc7a3	3.19	3.01e-8	1.49e-7
Gm13394	3.19	0.000214	0.000621
Atg9b	3.19	4.82e-32	1.47e-30
Actbl2	3.18	0.00124	0.00312
Dut	3.18	4.84e-35	1.71e-33
Wdhd1	3.18	3.42e-60	3.84e-58
Il1a	3.17	1.6e-8	8.19e-8
P2ry1	3.17	5.39e-13	4.37e-12
F3	3.17	0.00062	0.00166
Slc16a1	3.16	1.87e-40	8.84e-39
Orc6	3.16	3.53e-38	1.48e-36
Gm8825	3.16	0.000771	0.00202
Mir155hg	3.16	1.07e-12	8.4e-12
Egln3	3.16	1.45e-23	2.65e-22
Skp2	3.16	6.4e-13	5.15e-12
Idi1	3.16	3.05e-20	4.47e-19
Ptprs	3.15	3.61e-24	6.83e-23
D630039A03Rik	3.15	4.18e-40	1.95e-38
St6galnac6	3.15	1.3e-25	2.73e-24
Gm5270	3.15	1.14e-7	5.24e-7
Asf1b	3.14	2.31e-51	1.75e-49
Kif20a	3.14	5e-28	1.21e-26
Anln	3.14	2.62e-20	3.87e-19
Gpr33	3.14	0.00136	0.00339
Gbp2	3.14	4.61e-33	1.49e-31
Ezh2	3.14	2.29e-62	2.77e-60
Lin28b	3.14	0.00113	0.00288
Gm11714	3.13	1.21e-8	6.26e-8
Asb16	3.13	0.00147	0.00366
Nmral1	3.13	9.17e-38	3.69e-36
Hist1h1a	3.13	0.000205	0.000598
Iqgap3	3.13	1.1e-16	1.24e-15
Farp1	3.12	6.26e-21	9.63e-20
Snx9	3.12	5.94e-30	1.62e-28
Gm5652	3.12	0.00118	0.003
Wdr34	3.12	5.49e-33	1.77e-31
Rmi2	3.12	5.82e-36	2.16e-34
Psrc1	3.12	1.4e-16	1.56e-15
Neto2	3.12	1.84e-30	5.19e-29
Umps	3.11	3.68e-71	5.96e-69
Pex11a	3.11	2.33e-18	3.04e-17
Sdf2l1	3.11	4.02e-19	5.5e-18
Ctps	3.1	4.39e-77	8.59e-75
ENSMUSG00000114603	3.1	2.08e-10	1.31e-9
2700099C18Rik	3.1	1.79e-06	7.1e-06
Tmem107	3.1	1.02e-17	1.26e-16
Coq4	3.1	4.24e-36	1.58e-34
Gm7611	3.1	0.000163	0.000483
Mettl21b	3.1	0.00168	0.00413
Rorc	3.09	1.67e-15	1.68e-14
Ptk7	3.09	2.4e-7	1.07e-06
Kdelc1	3.09	1.76e-49	1.23e-47
ENSMUSG00000117047	3.09	0.00176	0.00432
Ckap2l	3.08	2.32e-19	3.23e-18
Gm5638	3.08	0.00179	0.00438
Pfas	3.08	2.01e-66	2.82e-64
Marcksl1	3.07	8.68e-25	1.73e-23
Ccdc85c	3.07	4.23e-31	1.23e-29
Smyd5	3.07	5.51e-54	4.68e-52
Gm26923	3.07	2.68e-7	1.18e-06
Gstt4	3.06	0.0019	0.00463
Nup43	3.06	3.52e-35	1.25e-33
Lrrc46	3.06	0.00189	0.00462
Gm8349	3.06	1.68e-7	7.61e-7
Dgat2	3.06	3.24e-21	5.06e-20
Gm18859	3.05	5.54e-9	3.01e-8
RP24-116A15.1	3.05	0.000697	0.00185
Depdc1a	3.05	1.77e-06	7.04e-06
E2f3	3.04	4.7e-49	3.24e-47
Ahcy	3.04	1.72e-47	1.13e-45
Ifng	3.04	2.5e-7	1.11e-06
Eea1	3.04	3.44e-12	2.58e-11
1700030J22Rik	3.04	7.09e-7	2.97e-06
Plk1	3.03	7.78e-30	2.09e-28
Tnf	3.03	8.18e-16	8.44e-15
Gm8919	3.03	3.97e-05	0.00013
Ptger2	3.03	1.24e-16	1.39e-15
ENSMUSG00000112739	3.02	0.000325	0.000914
Chchd4	3.02	3.39e-31	9.91e-30
Pim2	3.02	1.26e-66	1.79e-64
Gzmb	3.02	7.47e-11	4.94e-10
Tspan32os	3.01	0.000944	0.00243
Gm15191	3.01	1.3e-06	5.26e-06
Slc19a1	3.01	6.57e-48	4.39e-46
Hivep3	3.01	8.22e-13	6.55e-12
Brca1	3.01	9.17e-13	7.26e-12
Xrcc2	3	1.16e-43	6.49e-42
Fancb	3	2.88e-35	1.03e-33
Gm8141	3	0.000396	0.0011
Phf19	3	8.14e-29	2.05e-27
Zfp296	3	1.59e-17	1.93e-16
Cbx5	3	2.01e-59	2.18e-57
Ch25h	3	0.000427	0.00118
Shmt2	3	6.17e-41	2.98e-39
Gprc5a	2.99	2.1e-06	8.27e-06
Gm5335	2.99	1.17e-11	8.34e-11
Gm29461	2.98	0.00255	0.00607
Nefh	2.98	2.41e-18	3.12e-17
Magohb	2.97	9.11e-28	2.17e-26
Zfp948	2.97	3.04e-18	3.9e-17
9930014A18Rik	2.97	9.72e-16	9.97e-15
Hist1h4k	2.97	0.00211	0.0051
Hist1h4d	2.97	4.01e-9	2.21e-8
Ccdc36	2.96	0.00274	0.00647
Fbxo48	2.96	2.37e-11	1.64e-10
Dnal1	2.96	1.77e-7	7.98e-7
2610204G07Rik	2.96	1.76e-9	1.01e-8
Gm4929	2.96	1.02e-8	5.38e-8
Gabarapl1	2.96	3.93e-43	2.14e-41
Gm8941	2.96	4.97e-8	2.4e-7
Nop16	2.95	8.14e-38	3.29e-36
Gm28686	2.95	1.56e-06	6.23e-06
Kpna2	2.95	8.03e-38	3.25e-36
Hic1	2.95	1.52e-17	1.85e-16
Gm8529	2.95	9.14e-9	4.83e-8
Nkd2	2.95	4.65e-05	0.00015
Gm8984	2.95	1.3e-7	5.96e-7
Ppp1r1b	2.95	0.000606	0.00162
Dusp9	2.94	4.49e-9	2.46e-8
Ociad2	2.94	1.65e-05	5.71e-05
Gm16350	2.94	7.21e-05	0.000227
Lap3	2.94	1.13e-37	4.53e-36
St6galnac4	2.94	2.31e-40	1.09e-38
1700019D03Rik	2.94	2.38e-05	8.03e-05
Rfc5	2.93	6.2e-68	9.1e-66
Spata7	2.93	8.16e-12	5.92e-11
ENSMUSG00000116852	2.93	3.6e-06	1.37e-05
Hist1h4f	2.93	0.0027	0.00638
Gm26959	2.93	0.00189	0.00461
Pno1	2.92	1.48e-45	8.83e-44
Hirip3	2.92	5.36e-29	1.37e-27
Ipo5	2.92	2.14e-89	6.93e-87
Chac1	2.92	4.77e-05	0.000154
Bard1	2.92	1.1e-47	7.31e-46
Tbc1d24	2.92	6.79e-20	9.74e-19
Ifrd2	2.92	3.63e-48	2.45e-46
Pih1d2	2.91	7.48e-06	2.73e-05
Fam195a	2.91	2.12e-20	3.15e-19
Gm20468	2.91	3.96e-06	1.5e-05
Gm8614	2.91	0.00256	0.00608
Gm7150	2.9	2.75e-8	1.37e-7
Gm26956	2.9	8.75e-9	4.63e-8
Tm4sf5	2.9	1.96e-9	1.12e-8
Ppp4r4	2.9	0.00339	0.00786
Cdk6	2.9	2.13e-52	1.68e-50
Rps6ka6	2.89	0.00426	0.00965
Gm16297	2.89	0.00366	0.00843
Gm5272	2.89	0.00265	0.00628
Nphp4	2.89	1.27e-11	9.07e-11
Gm11953	2.89	7.49e-06	2.73e-05
ENSMUSG00000117627	2.89	0.00343	0.00795
Vegfa	2.88	1.36e-17	1.66e-16
Mif	2.88	9.72e-25	1.93e-23
Ttc34	2.88	0.00365	0.0084
Litaf	2.88	1.78e-20	2.67e-19
Saxo2	2.87	0.00466	0.0105
Gm12416	2.87	3.25e-05	0.000108
Gm14016	2.87	0.000251	0.000721
Ttc30a1	2.86	5.93e-31	1.71e-29
Lrrc59	2.86	7.59e-67	1.08e-64
Bcl2a1d	2.86	3.86e-9	2.13e-8
Ccdc63	2.86	0.00395	0.00903
ENSMUSG00000116190	2.86	3.82e-06	1.45e-05
ENSMUSG00000112375	2.85	0.00302	0.00707
Gm20667	2.85	1.3e-05	4.57e-05
Polq	2.85	8.67e-13	6.89e-12
Gm3222	2.85	7.93e-11	5.22e-10
Acvr2b	2.85	0.000323	0.00091
Pa2g4	2.85	1.27e-52	1.02e-50
Pigr	2.84	0.00316	0.00737
Mcm4	2.84	1.35e-64	1.82e-62
Il17a	2.84	0.00177	0.00434
Gm20517	2.84	7.66e-05	0.00024
Chd3os	2.84	7.89e-37	3.04e-35
Morn4	2.84	0.000759	0.00199
Eml1	2.84	4.88e-05	0.000157
2610318N02Rik	2.83	4.48e-13	3.65e-12
Gm10052	2.83	0.00199	0.00483
Platr14	2.83	0.00426	0.00966
Mis18bp1	2.82	5.11e-11	3.43e-10
Gm17068	2.82	2.21e-05	7.49e-05
Nudt5	2.82	7.26e-45	4.23e-43
Lrrc73	2.82	6.97e-10	4.15e-9
Sh2b2	2.82	1.33e-9	7.71e-9
Olfml2a	2.81	0.00124	0.00312
ENSMUSG00000116009	2.81	0.00568	0.0125
Gm8756	2.81	7.37e-17	8.39e-16
Gm4691	2.8	3.5e-05	0.000116
Gramd1b	2.8	4.84e-26	1.05e-24
Spire2	2.79	0.00019	0.00056
Fam71b	2.79	7.57e-19	1.01e-17
Gm7733	2.79	0.00607	0.0133
Zfp239	2.79	3.01e-37	1.18e-35
Slc25a33	2.79	1.62e-17	1.96e-16
Knl1	2.78	6.26e-9	3.37e-8
Naf1	2.78	4.85e-54	4.15e-52
Ddx1	2.78	7.38e-73	1.24e-70
Tmod2	2.78	0.00116	0.00293
Mad2l1	2.78	2.44e-42	1.29e-40
Hbegf	2.78	5.65e-9	3.07e-8
Siah1b	2.78	1.28e-25	2.7e-24
Kazn	2.77	0.00512	0.0114
Gm4335	2.77	2.71e-7	1.19e-06
Mrps6	2.77	9.39e-23	1.64e-21
Fam188b	2.77	6.18e-05	0.000197
Pter	2.77	2.08e-22	3.56e-21
Snrpa1	2.77	1.49e-42	7.89e-41
Fnip2	2.77	5.28e-29	1.35e-27
Nutm1	2.76	0.00186	0.00454
Gm29668	2.76	7.78e-7	3.24e-06
Slc29a2	2.76	1.72e-24	3.34e-23
Ldlrad3	2.76	8.25e-14	7.17e-13
Oscp1	2.76	1.51e-9	8.68e-9
Pgk1	2.76	1e-22	1.74e-21
Tlcd2	2.76	1.33e-11	9.49e-11
Gm12419	2.76	2.59e-12	1.97e-11
Gm13464	2.76	0.00549	0.0121
ENSMUSG00000117666	2.76	0.00549	0.0121
Mcm2	2.75	9.54e-88	2.85e-85
Gm13461	2.75	4.65e-14	4.12e-13
Ccdc58	2.75	8.29e-34	2.78e-32
Cenpv	2.75	3.26e-16	3.49e-15
Cad	2.75	9.87e-34	3.3e-32
Fam185a	2.75	2.73e-43	1.5e-41
Cd70	2.75	0.00571	0.0126
Plk4	2.75	6.13e-26	1.32e-24
Suv39h2	2.75	6.75e-20	9.7e-19
Ptpn3	2.74	2e-16	2.18e-15
Enpep	2.74	0.000772	0.00203
Gm8709	2.74	0.00571	0.0126
Mei4	2.73	0.000571	0.00154
Gm12537	2.73	0.000532	0.00144
Gm5210	2.73	0.000309	0.000874
2810468N07Rik	2.73	4.32e-05	0.000141
Hist1h1d	2.73	7.14e-05	0.000225
Lgals7	2.73	4.07e-12	3.03e-11
Ccr8	2.73	5.55e-23	9.83e-22
Kank2	2.73	0.000148	0.000443
Tdrd5	2.73	0.000786	0.00206
Gm5844	2.72	0.00606	0.0132
Gm43924	2.72	0.00606	0.0132
B230217C12Rik	2.72	3.02e-06	1.16e-05
Nhp2	2.72	2.77e-16	2.99e-15
Mrto4	2.72	3.74e-27	8.62e-26
Noc4l	2.72	6.66e-42	3.37e-40
Gapdh-ps14	2.72	5.17e-06	1.93e-05
Dyrk3	2.72	1.54e-10	9.84e-10
Prkaa2	2.72	0.00293	0.00687
ENSMUSG00000118088	2.72	0.00124	0.00312
Gm5732	2.72	6.46e-9	3.47e-8
Ydjc	2.71	1.58e-18	2.08e-17
Gm15484	2.71	0.00309	0.00722
Got1	2.71	4.86e-38	2.02e-36
Ankrd34a	2.71	0.00639	0.0139
Stx11	2.71	3.68e-18	4.7e-17
Eif5a	2.71	8.96e-25	1.79e-23
Gm5620	2.7	9.75e-12	7.01e-11
Casp3	2.7	1.93e-58	2.03e-56
Unc5b	2.7	2.61e-06	1.01e-05
AI506816	2.7	9.13e-55	8.01e-53
Gsto2	2.7	0.00246	0.00586
Ccl20	2.7	0.00654	0.0142
Mybl1	2.7	5.09e-9	2.77e-8
Fsbp	2.69	0.00263	0.00623
Aspm	2.69	8.4e-8	3.97e-7
Sh2d5	2.69	9.13e-7	3.77e-06
Ndc1	2.69	1.72e-40	8.17e-39
Gm30214	2.69	0.00696	0.015
Tmem237	2.69	1.33e-29	3.53e-28
Foxm1	2.69	2.45e-18	3.18e-17
Gm14680	2.68	1.92e-06	7.6e-06
Gm6316	2.68	0.00043	0.00119
Ppat	2.68	1.47e-56	1.37e-54
Zfp367	2.68	4.53e-35	1.6e-33
Gm16470	2.68	5.65e-06	2.09e-05
Gm9619	2.68	1.37e-05	4.8e-05
L2hgdh	2.67	5.3e-29	1.36e-27
Snrpd1	2.67	7.12e-26	1.52e-24
Slamf7	2.67	4.82e-15	4.66e-14
Angptl4	2.67	7.1e-21	1.09e-19
Ppil1	2.67	7.92e-38	3.21e-36
Atad5	2.67	5.58e-13	4.53e-12
Ppid	2.67	2.95e-34	1.01e-32
Map2k3os	2.67	3.29e-9	1.83e-8
Prr11	2.66	3e-13	2.47e-12
Stag3	2.66	8.87e-06	3.2e-05
1700065D16Rik	2.66	0.0011	0.0028
A930007I19Rik	2.66	7.01e-10	4.17e-9
Kdelc2	2.66	4.41e-17	5.12e-16
Nlgn2	2.65	1.07e-23	1.96e-22
ENSMUSG00000117556	2.65	0.00395	0.00903
Gm13326	2.65	0.00018	0.000532
1700066B19Rik	2.65	3.34e-10	2.07e-9
RP23-303A11.2	2.65	2.16e-12	1.66e-11
Gm7132	2.64	0.000133	0.000403
Txnrd3	2.64	2.21e-43	1.22e-41
Polr1b	2.64	1.07e-50	7.92e-49
Nup133	2.64	3.42e-69	5.22e-67
Gm2467	2.64	3.37e-12	2.53e-11
Siva1	2.64	1.35e-17	1.66e-16
Gm9522	2.64	7.28e-10	4.32e-9
Hist1h1e	2.64	0.000126	0.000382
Gm9358	2.64	3.48e-05	0.000115
Pecr	2.63	9.3e-21	1.41e-19
Gm5430	2.63	2.69e-9	1.51e-8
Iigp1	2.63	2.99e-13	2.47e-12
Hsp90aa1	2.63	1.17e-23	2.15e-22
Shq1	2.63	4.88e-33	1.57e-31
Hist1h2bl	2.63	0.01	0.0208
Gm8907	2.63	0.00262	0.0062
Pak6	2.62	1.5e-05	5.23e-05
Ddx39	2.62	8.91e-28	2.13e-26
Aurka	2.62	3.44e-30	9.56e-29
Magee2	2.62	3.7e-05	0.000122
Ran	2.62	1e-21	1.64e-20
Coq7	2.62	1.72e-34	5.94e-33
Gfi1	2.62	2.38e-19	3.32e-18
Chaf1b	2.62	2.09e-53	1.74e-51
Egr3	2.62	6.27e-38	2.59e-36
Eif1a	2.62	9.17e-41	4.39e-39
Kcnk5	2.62	3.66e-16	3.89e-15
Gm12070	2.61	1.54e-17	1.87e-16
Ranbp1	2.61	1.53e-26	3.43e-25
Fzd3	2.61	4.48e-05	0.000145
Gm10313	2.61	0.00695	0.015
Dis3	2.61	5.04e-37	1.96e-35
Chchd6	2.61	2.65e-14	2.4e-13
Tpst1	2.61	3.71e-42	1.93e-40
Tmbim1	2.6	9.15e-10	5.39e-9
Nup37	2.6	3.3e-28	8.05e-27
Gm3200	2.6	1.51e-05	5.26e-05
Slc9a2	2.6	0.00382	0.00874
Bmp1	2.6	0.000138	0.000416
Nkd1	2.6	0.000476	0.0013
Rem2	2.6	0.000119	0.000362
Il17d	2.6	0.00928	0.0194
Pus10	2.6	5.08e-42	2.62e-40
Pkn3	2.6	7.28e-8	3.46e-7
Nudcd1	2.59	2.29e-43	1.26e-41
Vgf	2.59	0.000328	0.000923
C1qbp	2.59	2.31e-28	5.67e-27
Rpf2	2.58	6.69e-30	1.81e-28
Wdr35	2.58	7.08e-19	9.52e-18
E130012A19Rik	2.58	4.48e-29	1.16e-27
Slc29a1	2.58	7.9e-41	3.79e-39
Scarb1	2.58	5.5e-25	1.1e-23
Gm11453	2.58	3.33e-8	1.64e-7
Lamc2	2.58	0.00844	0.0178
Gm7327	2.57	8.05e-05	0.000252
Gm14857	2.57	0.000845	0.0022
Gm36189	2.57	2.49e-05	8.4e-05
Camkv	2.57	0.00685	0.0148
Gbp5	2.57	2.72e-47	1.76e-45
Cish	2.57	2.18e-38	9.3e-37
Lyar	2.56	8.78e-55	7.74e-53
Gm6931	2.56	0.00566	0.0125
Mrps22	2.56	3.54e-32	1.08e-30
ENSMUSG00000113833	2.56	0.0101	0.021
Ifitm2	2.56	4.38e-7	1.89e-06
Whsc1	2.56	1.21e-19	1.7e-18
Gm17797	2.56	0.0123	0.0251
Gm7389	2.56	0.000208	0.000606
Rapgef5	2.56	1.93e-11	1.35e-10
Sec61a2	2.56	1.71e-12	1.32e-11
Bend3	2.56	2.85e-21	4.49e-20
4933430I17Rik	2.56	3.12e-06	1.2e-05
Tbl3	2.55	3.18e-32	9.75e-31
9530077C05Rik	2.55	3.95e-05	0.000129
Abi2	2.55	9.13e-38	3.68e-36
Rbpms2	2.55	5.27e-06	1.96e-05
1190005I06Rik	2.55	0.00308	0.0072
Epha2	2.55	0.00311	0.00726
Col15a1	2.55	4.88e-10	2.96e-9
Cd320	2.54	4.37e-21	6.78e-20
Syngr4	2.54	0.000154	0.00046
Serpine1	2.54	3.71e-06	1.41e-05
Cct6a	2.54	5.26e-38	2.18e-36
9430037O13Rik	2.54	0.0116	0.0237
Rps27l	2.54	9.04e-16	9.29e-15
B4galt4	2.53	9.54e-9	5.03e-8
ENSMUSG00000116883	2.53	0.00477	0.0107
Mthfd1	2.53	3.02e-63	3.86e-61
Hus1	2.53	4.7e-54	4.03e-52
Gm12641	2.53	0.00863	0.0182
Pcdhgc3	2.53	5.03e-10	3.04e-9
Hmgb1-ps3	2.52	0.00749	0.016
Gm11557	2.52	0.00042	0.00116
Poc1a	2.52	1.94e-32	6e-31
Reep2	2.52	1.11e-06	4.52e-06
Prc1	2.52	4.76e-22	7.97e-21
Gm5350	2.52	0.000922	0.00238
Gm12583	2.51	4.79e-05	0.000155
Tuba1b	2.51	3.38e-15	3.32e-14
Gm7497	2.51	4.49e-7	1.93e-06
Gm7833	2.51	0.000591	0.00159
Ruvbl1	2.51	2.17e-42	1.15e-40
Serf1	2.51	2.08e-15	2.08e-14
Gm13552	2.51	0.00415	0.00943
Pabpc4	2.51	5.11e-64	6.61e-62
Cmss1	2.5	7.72e-20	1.1e-18
Gm5706	2.5	1.03e-10	6.67e-10
Pcna-ps2	2.5	7.04e-10	4.18e-9
Zfp52	2.5	1.33e-25	2.8e-24
1810055G02Rik	2.5	2.52e-29	6.64e-28
Arhgap21	2.5	1.05e-9	6.16e-9
Atad2	2.5	4.53e-15	4.4e-14
Slc35d3	2.5	5.5e-05	0.000176
Gm4204	2.49	1.47e-24	2.87e-23
Mkrn3	2.49	0.0124	0.0252
Gart	2.49	3.84e-57	3.65e-55
Slamf1	2.49	2.29e-50	1.66e-48
Cst6	2.49	0.00285	0.0067
Zcchc3	2.49	7.41e-22	1.23e-20
Lingo3	2.49	0.0125	0.0253
Slc2a6	2.49	8.21e-7	3.41e-06
Wwc1	2.48	5.18e-05	0.000167
Tomm40	2.48	5.85e-30	1.6e-28
6030442K20Rik	2.48	8.43e-06	3.05e-05
Grwd1	2.48	4.16e-25	8.43e-24
Kif26b	2.48	0.0102	0.0211
Gm10827	2.48	1.78e-05	6.12e-05
Uchl5	2.48	1.25e-41	6.21e-40
Cirh1a	2.48	6.42e-46	3.94e-44
Nudt1	2.47	5.38e-23	9.53e-22
Pold1	2.47	5.35e-46	3.3e-44
Tnfrsf10b	2.47	8.88e-22	1.46e-20
Srsf1	2.47	2.52e-35	9.06e-34
Blm	2.47	9.12e-22	1.5e-20
ENSMUSG00000113611	2.47	0.0122	0.0248
Gm43566	2.47	0.000987	0.00254
Cyp51	2.47	7.44e-44	4.17e-42
Nup155	2.47	3.26e-39	1.45e-37
Fam136a	2.46	2.8e-23	5.07e-22
Gm29667	2.46	0.0081	0.0171
Gm6560	2.46	3.3e-16	3.53e-15
Cnnm1	2.46	0.0133	0.0269
Gm9381	2.46	0.00115	0.00292
Gpr68	2.46	3.16e-20	4.63e-19
ENSMUSG00000115005	2.46	0.0103	0.0213
Pycrl	2.46	3.56e-24	6.74e-23
Pdss1	2.46	1.78e-27	4.18e-26
Gm5274	2.46	0.00126	0.00316
Gm10327	2.46	2.13e-10	1.34e-9
Gm7901	2.45	3.12e-9	1.74e-8
Gemin8	2.45	2.63e-20	3.89e-19
Igf2bp3	2.45	1.46e-9	8.42e-9
Txn1	2.45	1.36e-14	1.27e-13
Nol10	2.45	9.58e-56	8.65e-54
Gm8055	2.45	0.00247	0.00589
Six5	2.45	1.74e-05	6e-05
Nup93	2.45	3.26e-64	4.25e-62
Lingo1	2.45	0.0124	0.0253
Gm14681	2.45	3.05e-16	3.27e-15
ENSMUSG00000117552	2.45	0.00254	0.00603
WI1-1203N12.2	2.45	0.00573	0.0126
Kpna3	2.45	2.68e-55	2.39e-53
Fbxw8	2.45	6.89e-46	4.2e-44
Enox1	2.45	0.0064	0.0139
Gm8174	2.44	0.00082	0.00214
Slc30a3	2.44	0.000727	0.00192
Nme6	2.44	6.46e-22	1.07e-20
Ak6	2.44	4.8e-28	1.16e-26
Il22	2.44	0.015	0.0299
Gstt1	2.44	2e-05	6.85e-05
Pkp2	2.44	0.0137	0.0276
Gm12250	2.44	3.32e-13	2.73e-12
Gm14148	2.43	5.3e-8	2.56e-7
Gm8365	2.43	0.000222	0.000644
Gm5551	2.43	0.0106	0.0219
Serpinb9	2.43	1.02e-10	6.66e-10
B230377A18Rik	2.43	0.0117	0.024
Nop58	2.43	9.05e-51	6.7e-49
Gm8927	2.43	3.38e-06	1.29e-05
Gm17230	2.43	1.1e-05	3.9e-05
Bbs12	2.43	2.7e-18	3.48e-17
Ipo11	2.43	3.3e-43	1.81e-41
2810408I11Rik	2.43	4.45e-15	4.33e-14
Gm11214	2.43	0.0134	0.0271
Slc1a4	2.42	2.49e-13	2.08e-12
Hspe1-ps3	2.42	4.16e-06	1.57e-05
Mtbp	2.42	1.09e-28	2.72e-27
Rapsn	2.42	0.000798	0.00209
Gm11222	2.42	0.0162	0.0321
1700048O20Rik	2.42	4.23e-06	1.59e-05
Ptch2	2.42	0.00268	0.00635
Uba6	2.42	6.13e-59	6.53e-57
Slc4a11	2.42	0.000829	0.00216
Gm17799	2.42	0.000632	0.00169
Slc19a2	2.42	2.42e-22	4.12e-21
ENSMUSG00000118106	2.42	5.68e-13	4.6e-12
Nup205	2.42	1.87e-28	4.63e-27
Gm9022	2.41	0.000177	0.000523
Pla2g12a	2.41	5.49e-19	7.42e-18
Zmynd19	2.41	1.91e-45	1.13e-43
Tigd3	2.41	7.81e-11	5.15e-10
Stau2	2.41	2.68e-15	2.66e-14
Hemk1	2.41	5.34e-15	5.14e-14
Gm13610	2.41	0.0149	0.0298
Rbpsuh-rs3	2.41	0.00394	0.00901
ENSMUSG00000117642	2.41	0.00929	0.0194
Tmem121	2.41	0.00061	0.00163
Paics	2.41	5.92e-29	1.51e-27
Trip10	2.41	2.6e-15	2.58e-14
Fgf2	2.41	1.86e-15	1.86e-14
Hist1h3d	2.41	0.01	0.0208
Prep	2.41	1.8e-52	1.44e-50
Pgbd1	2.4	5.75e-10	3.46e-9
Dsn1	2.4	1.84e-32	5.7e-31
Bex1	2.4	0.00216	0.00519
Rab8b	2.4	1.02e-39	4.61e-38
Rsl1d1	2.4	1.19e-57	1.19e-55
Aldh7a1	2.4	3.65e-26	7.94e-25
Piwil2	2.4	1.47e-7	6.7e-7
Egr2	2.4	9.7e-7	3.99e-06
Olfr56	2.4	1.85e-14	1.71e-13
Gm17173	2.4	2.95e-8	1.46e-7
Timm8a1	2.4	1.69e-17	2.04e-16
Pus7	2.4	3.5e-34	1.19e-32
Ankrd13b	2.4	2.72e-26	5.98e-25
Plekha8	2.4	4.07e-18	5.17e-17
Gm3534	2.4	0.00147	0.00365
Gm15593	2.4	0.000325	0.000914
Dclk1	2.4	0.00211	0.0051
Edn1	2.4	0.018	0.0353
Abcb1b	2.4	1.47e-29	3.88e-28
Rnaseh2b	2.4	1.91e-27	4.47e-26
4930427A07Rik	2.39	2.05e-34	7.04e-33
Myo19	2.39	1.81e-14	1.67e-13
Pi4k2b	2.39	2.09e-31	6.15e-30
Gm10658	2.39	9e-05	0.000279
Ruvbl2	2.39	1.4e-33	4.67e-32
Gm5803	2.39	1.81e-06	7.2e-06
Sap30	2.39	2.7e-20	3.98e-19
Gm8343	2.39	2e-05	6.84e-05
Gm7560	2.39	0.0177	0.0348
Mpp6	2.39	1.16e-45	7.01e-44
Gm5262	2.39	0.00017	0.000503
Gm17764	2.39	1.36e-05	4.77e-05
Alad	2.38	1.46e-21	2.35e-20
Nop2	2.38	1.31e-57	1.31e-55
Gm11960	2.38	9.53e-05	0.000295
Gm14718	2.38	4.54e-15	4.4e-14
Trim71	2.38	0.0169	0.0333
Nap1l1	2.38	1.73e-32	5.41e-31
Eef1e1	2.38	1.11e-21	1.81e-20
Adad1	2.38	0.0152	0.0302
Ccdc177	2.38	0.0171	0.0337
Timm50	2.38	1.51e-18	1.99e-17
Pcna	2.38	1.19e-43	6.61e-42
Gm6493	2.38	0.00218	0.00524
Rpl27	2.37	1.57e-20	2.35e-19
2210408I21Rik	2.37	9.29e-14	8.03e-13
ENSMUSG00000112926	2.37	5.7e-10	3.43e-9
Cdc20	2.37	2.11e-15	2.11e-14
Hsph1	2.37	1.59e-22	2.75e-21
A430072P03Rik	2.37	1.13e-8	5.9e-8
Cycs-ps2	2.37	0.021	0.0404
Ube2t	2.37	1.09e-23	2e-22
Lgr4	2.37	2.22e-05	7.54e-05
Tmem216	2.37	2.07e-20	3.08e-19
Gm12634	2.37	0.000107	0.000328
Skida1	2.36	0.000681	0.00181
Ipo7	2.36	5.19e-41	2.52e-39
Sult2b1	2.36	1.83e-13	1.55e-12
Abhd14a	2.36	3.25e-14	2.92e-13
Gm26929	2.36	6.05e-9	3.27e-8
Gm43810	2.36	0.0178	0.0349
Gm7278	2.36	0.00111	0.00282
Iars	2.36	7.18e-35	2.53e-33
Arhgef17	2.36	0.0027	0.00639
Llph-ps1	2.36	0.00448	0.0101
Cnih2	2.36	3.8e-05	0.000125
Ndufaf2	2.36	2.87e-15	2.84e-14
Arhgef9	2.35	3.43e-11	2.34e-10
Nespas	2.35	0.00348	0.00803
Cit	2.35	2.93e-10	1.81e-9
Ncl	2.35	7.6e-27	1.73e-25
Gm7507	2.35	1.19e-8	6.2e-8
Srsf7	2.35	1.74e-21	2.79e-20
Psmd7	2.35	5.98e-32	1.81e-30
Pcgf2	2.35	1.8e-8	9.16e-8
Prrg4	2.35	6.17e-11	4.12e-10
Cisd1	2.35	7.85e-18	9.8e-17
Gm2076	2.34	0.00298	0.00698
Rpl10a-ps2	2.34	0.00245	0.00584
Gm32742	2.34	0.019	0.037
Gm16103	2.34	0.0189	0.0369
Cks2	2.34	8.08e-05	0.000252
Klhl23	2.34	3.62e-06	1.38e-05
Pycr1	2.34	4.52e-12	3.36e-11
Gm12332	2.34	0.00999	0.0207
Hspa9	2.34	1.04e-59	1.14e-57
Hist1h4j	2.33	0.0103	0.0214
Six4	2.33	0.0217	0.0417
Eif3j2	2.33	6.55e-05	0.000208
Gm8079	2.33	0.0189	0.0369
Gm7332	2.33	0.0195	0.0379
Gm6981	2.33	0.00315	0.00735
Phactr2	2.33	1.12e-14	1.06e-13
Nasp	2.33	2.98e-54	2.57e-52
Tada2a	2.33	2.21e-29	5.83e-28
Cfap77	2.33	0.000172	0.000508
Lipt2	2.33	3.5e-8	1.72e-7
Mecr	2.32	2.9e-20	4.27e-19
Glmn	2.32	1.86e-35	6.73e-34
Ppp2r3a	2.32	6.14e-10	3.68e-9
Ostn	2.32	0.0195	0.0379
Gm7456	2.32	5.6e-7	2.38e-06
Fsd1l	2.32	1.84e-06	7.29e-06
Cacna2d1	2.32	0.0194	0.0377
Gm5345	2.31	0.00399	0.0091
Fastkd3	2.31	2.25e-24	4.32e-23
Gm6463	2.31	0.0144	0.0288
Tube1	2.31	3.98e-25	8.1e-24
Alg8	2.31	3.91e-37	1.53e-35
Ctla4	2.31	1.09e-12	8.58e-12
Gm12020	2.31	6.18e-06	2.28e-05
Pold3	2.31	1.12e-48	7.67e-47
Hspd1-ps4	2.31	0.0249	0.0471
9430020K01Rik	2.31	1.76e-05	6.05e-05
Ccdc86	2.31	6.65e-41	3.2e-39
Psme3	2.31	8.61e-52	6.63e-50
Slc35f2	2.31	4.22e-35	1.49e-33
Gm5787	2.31	4.92e-05	0.000158
Rpa2	2.31	9.52e-25	1.89e-23
Cluh	2.31	1.74e-28	4.31e-27
Eif4ebp1	2.31	2.03e-10	1.28e-9
Mlkl	2.3	1.94e-8	9.82e-8
Zfp428	2.3	1.85e-13	1.57e-12
Hmga1-rs1	2.3	0.00114	0.00289
Npm1	2.3	7.08e-21	1.09e-19
Fastkd2	2.3	2.13e-29	5.62e-28
Atxn1	2.3	1.81e-17	2.17e-16
2010110K18Rik	2.3	0.0119	0.0243
Gm42779	2.3	0.0254	0.0478
Enam	2.3	0.0208	0.0401
Serpinb6b	2.3	5.12e-12	3.79e-11
Gm16379	2.3	0.00339	0.00785
Ube2cbp	2.3	5.28e-22	8.82e-21
Eif2s1	2.3	9.6e-30	2.57e-28
Gm7069	2.3	3.7e-05	0.000122
ENSMUSG00000115538	2.3	0.0161	0.0319
Coq3	2.3	1.59e-12	1.23e-11
Pusl1	2.3	5.27e-18	6.65e-17
Gpt2	2.3	6.57e-11	4.37e-10
Alg13	2.3	2.74e-33	8.99e-32
Hist2h2ac	2.3	0.0181	0.0355
Gm5313	2.29	0.00593	0.013
Gm8513	2.29	0.0168	0.0331
ENSMUSG00000115505	2.29	1.4e-05	4.9e-05
Aimp2	2.29	1.35e-21	2.19e-20
Fads2	2.29	2.08e-05	7.1e-05
Slmo2	2.29	1.24e-34	4.32e-33
Camk2n2	2.29	1.42e-05	4.97e-05
9430002A10Rik	2.29	6.46e-05	0.000205
Crnde	2.29	0.0164	0.0324
Gm16177	2.29	0.00045	0.00124
Gm8492	2.29	5.71e-06	2.12e-05
Gm13527	2.28	2.57e-05	8.65e-05
Pole2	2.28	7.78e-34	2.61e-32
Gm8192	2.28	0.000204	0.000597
Gm5837	2.28	5.62e-7	2.38e-06
Tnfrsf21	2.28	9.91e-12	7.13e-11
Ddx56	2.28	2.97e-24	5.67e-23
Gm7985	2.28	6.58e-05	0.000208
Gm13668	2.28	0.00159	0.00393
Gm4819	2.28	0.000308	0.00087
Cideb	2.28	0.00335	0.00777
Gm11451	2.28	0.0218	0.0418
Apex1	2.28	2.73e-22	4.64e-21
Hspe1	2.27	1.06e-14	9.98e-14
Prdm5	2.27	1.24e-05	4.38e-05
1700001O22Rik	2.27	9.15e-06	3.3e-05
Nip7	2.27	7.28e-18	9.09e-17
Nifk	2.27	3.83e-30	1.06e-28
Ldha	2.27	2.71e-24	5.19e-23
Txnl1	2.27	4.24e-30	1.17e-28
B4galnt4	2.27	9.3e-13	7.36e-12
Tspan3	2.27	2.99e-23	5.39e-22
Phgdh	2.27	5.54e-15	5.33e-14
Gm7481	2.27	0.000254	0.000729
Ptrh1	2.26	4.17e-13	3.4e-12
Gm12182	2.26	4.12e-06	1.56e-05
Sfxn1	2.26	5.41e-58	5.58e-56
Amd1	2.26	3.89e-23	6.96e-22
Mmachc	2.26	9.32e-27	2.11e-25
Hnrnpll	2.26	3.92e-51	2.95e-49
Gm7180	2.26	0.000594	0.00159
Ppif	2.26	4.45e-24	8.37e-23
ENSMUSG00000112271	2.26	0.0228	0.0436
Slbp	2.26	1.45e-49	1.02e-47
Nme1	2.26	2.12e-16	2.3e-15
Socs2	2.26	1.27e-7	5.85e-7
Gm43034	2.26	0.00722	0.0155
B4galt2	2.26	0.00335	0.00777
Gm17641	2.26	4.58e-10	2.78e-9
ENSMUSG00000113836	2.25	7.37e-12	5.37e-11
Tmem67	2.25	1.33e-10	8.58e-10
Lrmp	2.25	1.22e-41	6.09e-40
Hist1h2ab	2.25	0.0227	0.0435
Thg1l	2.25	1.86e-20	2.77e-19
Nampt	2.25	4.34e-23	7.76e-22
ENSMUSG00000114687	2.25	0.00466	0.0104
Ptpru	2.25	0.00311	0.00725
Cdk4	2.25	3.47e-20	5.07e-19
Wdr55	2.25	7.46e-22	1.23e-20
Heatr3	2.25	2.35e-42	1.24e-40
Gm8864	2.25	0.000803	0.0021
Calcb	2.25	0.0163	0.0323
Lmnb1	2.25	3.06e-41	1.51e-39
Ebna1bp2	2.25	8.19e-28	1.96e-26
Slc7a5	2.25	1.17e-37	4.68e-36
Eif5al3-ps	2.24	0.000423	0.00117
Gm5297	2.24	8.7e-05	0.00027
Naa50	2.24	5.11e-43	2.76e-41
Tigit	2.24	1.03e-7	4.79e-7
Rcl1	2.24	1.89e-24	3.67e-23
Uhrf1bp1	2.24	1.58e-16	1.75e-15
9530056K15Rik	2.24	0.0245	0.0464
Paqr4	2.24	3.84e-14	3.44e-13
Gm6317	2.24	0.0155	0.0309
Gm9745	2.24	0.025	0.0472
Gm15294	2.24	2.05e-05	7e-05
Gm12864	2.23	0.00488	0.0109
Cacybp	2.23	8.59e-27	1.95e-25
Rrp15	2.23	1.59e-27	3.75e-26
Prkar2a	2.23	9.58e-37	3.68e-35
Dclre1a	2.23	8.14e-13	6.49e-12
Gmps	2.23	2.95e-41	1.45e-39
RP24-389J11.1	2.23	7.34e-14	6.41e-13
Nup85	2.23	2.03e-43	1.12e-41
Eif2b3	2.23	1.74e-27	4.1e-26
Gm12286	2.23	0.000856	0.00223
Csrp2	2.23	4.42e-7	1.9e-06
Tmed1	2.23	4.39e-10	2.68e-9
Angptl2	2.23	1.51e-9	8.68e-9
Gm7952	2.22	0.00036	0.00101
Gm7729	2.22	0.0244	0.0463
Ptger3	2.22	0.000952	0.00245
Gar1	2.22	6.41e-28	1.54e-26
Phf6	2.22	1.17e-38	5.06e-37
4930428O21Rik	2.22	0.00396	0.00904
Gnl3	2.22	1.29e-29	3.44e-28
Slc31a1	2.22	9.81e-45	5.68e-43
Zfand4	2.22	3.09e-8	1.53e-7
Psmd1	2.22	1.92e-52	1.52e-50
Srd5a1	2.21	1.44e-7	6.58e-7
Slf1	2.21	7.66e-33	2.43e-31
Racgap1	2.21	3.04e-35	1.09e-33
Alms1	2.21	2.29e-06	8.99e-06
Fam83d	2.21	5.03e-8	2.43e-7
Gm10481	2.21	0.0102	0.021
Ehd4	2.21	1.64e-16	1.8e-15
Gm21232	2.21	0.0263	0.0493
Far1	2.2	4.17e-39	1.84e-37
Gk	2.2	4.93e-26	1.06e-24
1110032F04Rik	2.2	4.75e-32	1.45e-30
Gm26901	2.2	0.000252	0.000723
Gm13870	2.2	0.0231	0.0441
Orc2	2.2	2.83e-24	5.4e-23
Timm10	2.2	3.7e-9	2.05e-8
Nkpd1	2.2	0.00778	0.0165
Etf1	2.2	5.26e-41	2.55e-39
Smim10l2a	2.2	5.9e-06	2.18e-05
Nsun2	2.19	8.9e-54	7.51e-52
Gm6625	2.19	6.08e-06	2.24e-05
Cct3	2.19	4.78e-24	8.98e-23
RP23-271F18.2	2.19	0.00491	0.0109
ENSMUSG00000116678	2.19	0.0224	0.0429
Zfp184	2.19	0.00152	0.00377
Acvr1	2.19	1.48e-9	8.56e-9
Rpusd2	2.19	2.97e-29	7.8e-28
Hunk	2.19	0.00534	0.0118
Tcp1	2.19	3.57e-27	8.25e-26
Gm8565	2.19	0.00154	0.00381
Tex30	2.19	3.11e-22	5.26e-21
Gm13033	2.19	0.000641	0.00171
Mrps10	2.19	6.67e-11	4.43e-10
Ccno	2.19	3.31e-05	0.00011
ENSMUSG00000117621	2.18	1.48e-7	6.75e-7
Adsl	2.18	7.9e-30	2.12e-28
Tomm5	2.18	3.02e-11	2.08e-10
Zranb3	2.18	7.85e-20	1.12e-18
Gm6283	2.18	1.15e-05	4.09e-05
Mad2l2	2.18	6.63e-22	1.1e-20
Aoc3	2.18	0.0213	0.041
Tbc1d7	2.18	1.74e-22	3e-21
Cse1l	2.17	2.49e-44	1.42e-42
Psmg3	2.17	4.22e-11	2.86e-10
Rasd2	2.17	0.00694	0.015
Lrrc40	2.17	1.76e-38	7.54e-37
Pcdhgc4	2.17	0.00698	0.015
Gm6210	2.17	1.61e-9	9.26e-9
Fam129a	2.17	8.46e-20	1.2e-18
Gm27219	2.17	0.0163	0.0322
ENSMUSG00000117771	2.16	0.000143	0.00043
Gm3809	2.16	0.0176	0.0346
Ndufaf6	2.16	1.62e-17	1.96e-16
Ak2	2.16	2.35e-31	6.89e-30
Fbxo5	2.16	1.62e-26	3.6e-25
ENSMUSG00000117939	2.16	0.00801	0.017
Prmt1	2.16	4e-23	7.15e-22
Vdac1	2.16	4.35e-32	1.33e-30
Mrpl12	2.16	3.47e-16	3.7e-15
Gm8357	2.16	0.0234	0.0446
Wdr18	2.16	1.4e-23	2.56e-22
Gm8337	2.16	0.00015	0.000449
Tdrkh	2.16	1.42e-22	2.45e-21
6720489N17Rik	2.16	6.54e-17	7.5e-16
Morf4l2	2.16	7.32e-40	3.36e-38
Polr3h	2.16	1.09e-17	1.34e-16
1110008L16Rik	2.16	2.05e-26	4.54e-25
Rrp12	2.16	2.84e-36	1.07e-34
ENSMUSG00000112546	2.16	0.013	0.0262
Wdr75	2.15	1.17e-37	4.67e-36
Dusp16	2.15	2.16e-27	5.03e-26
Gm27048	2.15	0.0195	0.0378
Rbmxl1	2.15	5.7e-18	7.18e-17
Gm7693	2.15	0.0239	0.0453
Trmt10a	2.15	1e-25	2.12e-24
Stk35	2.15	5.65e-14	4.97e-13
Cdc25a	2.15	6.73e-46	4.12e-44
Apoo-ps	2.15	0.00667	0.0144
Kank3	2.15	1.81e-16	1.98e-15
Tcf19	2.15	2.08e-27	4.88e-26
Iqcg	2.15	0.00241	0.00576
Wdr12	2.15	7.28e-31	2.09e-29
Gm2223	2.15	0.000117	0.000358
Dlgap5	2.15	4.84e-16	5.09e-15
Bora	2.14	1.58e-34	5.48e-33
Acaca	2.14	1.13e-12	8.87e-12
Gm12356	2.14	0.0168	0.0331
Gm37145	2.14	1.88e-05	6.45e-05
Aebp1	2.14	3.69e-05	0.000121
Gemin6	2.14	1.31e-17	1.61e-16
Ndc80	2.14	1.19e-21	1.94e-20
Fam171a1	2.14	0.018	0.0352
Gm13466	2.14	0.000491	0.00134
Mettl1	2.14	1.41e-20	2.13e-19
Gm11198	2.14	0.000862	0.00224
Srsf2	2.14	6.61e-28	1.59e-26
Brix1	2.14	5.9e-25	1.18e-23
Ssx2ip	2.14	2.51e-21	3.97e-20
Hist1h4c	2.13	0.0013	0.00326
Ppfibp1	2.13	5.37e-13	4.36e-12
Pls1	2.13	0.00349	0.00806
Grhl2	2.13	0.00607	0.0133
Kars	2.13	3.02e-36	1.14e-34
Gas2	2.13	1.59e-20	2.38e-19
Pdap1	2.13	1.78e-40	8.43e-39
Polr3g	2.13	9.19e-33	2.91e-31
Gm7118	2.13	0.000305	0.000864
Pin1	2.13	2.99e-20	4.39e-19
Gm44116	2.13	0.00452	0.0102
Kif22	2.12	7.52e-26	1.61e-24
2810429I04Rik	2.12	0.000122	0.00037
Bend4	2.12	4.62e-11	3.12e-10
Prkca	2.12	1.32e-16	1.47e-15
Pcdhgc5	2.12	0.0231	0.0441
Nek6	2.12	2.53e-11	1.75e-10
Tmem132a	2.12	1.73e-05	5.96e-05
Pacsin3	2.12	0.000926	0.00239
Memo1	2.12	1.23e-27	2.92e-26
Cdca3	2.12	8.81e-13	7e-12
Gm11796	2.12	0.00263	0.00624
Gm10039	2.12	0.000131	0.000396
Bysl	2.12	6.02e-30	1.64e-28
Gm9164	2.11	4.81e-06	1.8e-05
Ints2	2.11	3.82e-29	9.94e-28
Tnfsf15	2.11	0.0143	0.0287
Alg6	2.11	4.64e-8	2.25e-7
Fam162a	2.11	2.81e-14	2.54e-13
Mboat2	2.11	1.75e-05	6.05e-05
Tln2	2.11	0.0236	0.0449
Eif4e	2.11	7.46e-23	1.31e-21
Ide	2.11	1.91e-25	3.97e-24
Carnmt1	2.11	2.89e-7	1.27e-06
Tamm41	2.11	1.11e-29	2.95e-28
Gm9800	2.1	8.12e-05	0.000254
Stmn1	2.1	2.64e-16	2.85e-15
Nat10	2.1	3.2e-42	1.67e-40
Gtf2h4	2.1	4.16e-17	4.84e-16
Gm37201	2.1	0.0139	0.0279
RP24-365A12.1	2.1	0.00906	0.019
Ntmt1	2.1	1.89e-18	2.47e-17
Hnrnpab	2.1	6.58e-33	2.11e-31
Gm2546	2.1	0.00519	0.0115
Chek2	2.1	4.05e-17	4.72e-16
Immp2l	2.1	2.13e-12	1.63e-11
Gm8326	2.1	0.000104	0.000319
Hn1l	2.1	1.21e-45	7.28e-44
3000002C10Rik	2.1	4.29e-10	2.62e-9
Gm7784	2.1	0.013	0.0263
Gm6368	2.1	0.0041	0.00932
Prmt5	2.1	3.03e-44	1.71e-42
Rpl7l1	2.1	1.41e-23	2.57e-22
Gm10293	2.09	0.000301	0.000855
Plagl2	2.09	3.08e-20	4.52e-19
Naa20	2.09	1.15e-24	2.27e-23
Rars	2.09	2.71e-37	1.06e-35
Gm15728	2.09	0.0145	0.0291
Gm11560	2.09	0.000302	0.000857
Cst7	2.09	2.36e-10	1.48e-9
Pitrm1	2.09	1.02e-27	2.44e-26
Mars	2.09	2.2e-28	5.43e-27
Hesx1	2.08	3.27e-06	1.25e-05
Ptpn5	2.08	0.000191	0.000561
Kif18a	2.08	9.73e-16	9.98e-15
Pomt2	2.08	1.4e-18	1.85e-17
Dcbld2	2.08	0.00142	0.00355
Chsy1	2.08	5.26e-17	6.07e-16
Cenpe	2.08	3.81e-05	0.000125
0610010F05Rik	2.08	1.35e-31	4.03e-30
Fam64a	2.08	2.03e-06	7.99e-06
Otud6b	2.08	2.2e-31	6.46e-30
Gars	2.08	1.44e-37	5.72e-36
Arhgap11a	2.08	3.86e-13	3.16e-12
Impdh2	2.08	7.56e-26	1.61e-24
Nol11	2.08	6.64e-43	3.56e-41
Prpf31	2.08	7.07e-29	1.79e-27
Pidd1	2.08	5.32e-16	5.57e-15
Gusb	2.08	2.6e-26	5.72e-25
ENSMUSG00000112727	2.08	0.000315	0.000891
Blmh	2.08	5.86e-20	8.47e-19
Pold2	2.08	1.12e-24	2.21e-23
Ftsj3	2.08	3.5e-46	2.18e-44
Sept11	2.08	5.88e-25	1.18e-23
Fh1	2.07	1.51e-18	1.99e-17
Smn1	2.07	4.06e-33	1.31e-31
Dab2ip	2.07	4.99e-7	2.13e-06
Gm36981	2.07	0.0237	0.045
Nolc1	2.07	8.32e-20	1.18e-18
Celf4	2.07	0.0053	0.0117
Echdc1	2.07	8.6e-24	1.59e-22
Gm12017	2.07	0.000887	0.0023
Aars	2.07	5.62e-27	1.28e-25
Hist1h2bg	2.07	0.0173	0.034
Gm4737	2.07	0.00322	0.00749
Gm10291	2.07	0.0023	0.00551
Tbc1d19	2.07	3.24e-18	4.15e-17
Wdr77	2.06	6.53e-26	1.4e-24
Nudt2	2.06	1.72e-12	1.33e-11
Gm5697	2.06	0.0185	0.0361
Pdia6	2.06	2.17e-21	3.46e-20
Gm10433	2.06	0.0195	0.0379
Pole3	2.06	1.52e-22	2.62e-21
Tubb5	2.06	5.02e-27	1.15e-25
Tmem29	2.06	2.43e-21	3.84e-20
Rel	2.06	1.19e-13	1.02e-12
Timm17a	2.06	2.89e-21	4.54e-20
Cul2	2.06	3.62e-35	1.28e-33
Rps19bp1	2.06	3.55e-16	3.78e-15
Lekr1	2.06	4.26e-05	0.000139
ENSMUSG00000117241	2.05	0.0013	0.00327
Wdr36	2.05	5.39e-34	1.82e-32
Gm7286	2.05	0.00692	0.0149
2900026A02Rik	2.05	4.39e-06	1.65e-05
Gadd45b	2.05	3.31e-14	2.98e-13
Dkc1	2.05	3.73e-46	2.32e-44
Psma5	2.05	5.36e-13	4.35e-12
Ubtd2	2.05	9.14e-20	1.3e-18
Rasal2	2.04	8.45e-06	3.06e-05
Cct8	2.04	1.29e-28	3.22e-27
Zc3hav1l	2.04	7.6e-13	6.08e-12
Mrpl20	2.04	1.32e-11	9.44e-11
Hsp90ab1	2.04	1.69e-31	4.99e-30
Smc2	2.04	4.64e-11	3.13e-10
ENSMUSG00000117333	2.04	0.0228	0.0435
Gm13509	2.04	3.55e-14	3.18e-13
Gm6946	2.03	0.00257	0.0061
Cpa2	2.03	0.0124	0.0252
Slfn3	2.03	0.00452	0.0102
2310074N15Rik	2.03	0.00613	0.0134
Hyal2	2.03	2.21e-10	1.39e-9
Eldr	2.03	0.000945	0.00243
Mybbp1a	2.03	2.9e-20	4.27e-19
Gfm1	2.03	4.94e-41	2.41e-39
Igsf9	2.03	3.36e-7	1.47e-06
Gm16314	2.03	1.1e-17	1.35e-16
Slc4a5	2.03	0.000712	0.00188
Gm6457	2.03	0.00171	0.0042
Mogs	2.03	8.05e-28	1.93e-26
Mrpl45	2.03	1.72e-20	2.58e-19
Gm7251	2.03	6.72e-05	0.000213
Rrp1b	2.03	4.76e-17	5.52e-16
Pola2	2.03	2.65e-44	1.51e-42
Fanci	2.03	6.42e-15	6.14e-14
Gspt1	2.03	1.15e-47	7.56e-46
Atad3a	2.02	2.63e-38	1.12e-36
Heatr1	2.02	2.89e-16	3.11e-15
Exosc2	2.02	7.91e-35	2.78e-33
Gm5974	2.02	0.0118	0.0242
Gm7765	2.02	0.0221	0.0423
Nop9	2.02	3.17e-23	5.7e-22
Crtam	2.02	2.21e-15	2.21e-14
Serp2	2.02	2.14e-7	9.55e-7
Zak	2.02	3.3e-06	1.27e-05
Stk39	2.02	1.19e-25	2.53e-24
Xrcc3	2.02	2.64e-12	2.01e-11
Gm6322	2.02	0.000671	0.00178
Smpd4	2.01	2.3e-32	7.09e-31
Eif4a-ps4	2.01	7.53e-12	5.48e-11
Lman1	2.01	4.85e-38	2.02e-36
Adap1	2.01	9.35e-10	5.49e-9
Gm44067	2.01	7.5e-06	2.73e-05
Gm12403	2	0.00128	0.00322
Mtx2	2	2.48e-18	3.21e-17
Pfkl	2	1.22e-31	3.63e-30
Fam69b	2	2.49e-8	1.25e-7
ENSMUSG00000117401	2	0.00129	0.00325
Sgsm3	2	6.55e-22	1.09e-20
Rpp40	2	6.99e-16	7.26e-15
Gm10290	2	0.0248	0.0469
Neil3	2	2.39e-7	1.06e-06
Tma16	2	9.57e-25	1.9e-23
Gm15210	2	2.36e-7	1.05e-06
Stip1	2	3.23e-33	1.06e-31
Usp46	2	1.59e-17	1.93e-16
Nudcd2	2	4.62e-15	4.48e-14
Stc2	2	2.38e-05	8.04e-05
Gm8100	2	0.00277	0.00653
Zik1	1.99	1.62e-10	1.03e-9
Slc7a11	1.99	0.00484	0.0108
Ift57	1.99	2.45e-16	2.65e-15
Urb2	1.99	2.06e-16	2.24e-15
Xpot	1.99	9.55e-39	4.13e-37
Tdg	1.99	6.66e-15	6.37e-14
Trmt6	1.99	2.12e-36	8.04e-35
Adat2	1.99	2.92e-15	2.89e-14
AW209491	1.99	2.97e-16	3.19e-15
Gm8318	1.99	0.000606	0.00162
Pbx3	1.99	4.93e-12	3.65e-11
Gm996	1.99	3.75e-7	1.63e-06
Gm14921	1.98	0.0118	0.0242
Ndufa12	1.98	7.83e-15	7.44e-14
Rpp30	1.98	1.51e-16	1.66e-15
B4galnt3	1.98	0.00871	0.0183
Prmt7	1.98	2.68e-19	3.71e-18
Hist1h4h	1.98	0.0122	0.0249
Aaas	1.98	2.65e-36	1e-34
Hspa4	1.98	2.69e-40	1.26e-38
St14	1.98	4.24e-8	2.07e-7
Spata5	1.97	2.88e-25	5.91e-24
Kcnb1	1.97	1.18e-9	6.86e-9
Mgme1	1.97	3.71e-28	9.05e-27
Gphn	1.97	5.13e-22	8.59e-21
Wdr76	1.97	4.85e-21	7.5e-20
Foxred2	1.97	1.7e-17	2.04e-16
Rrp9	1.97	1.32e-16	1.47e-15
Cyb561	1.97	0.000238	0.000687
Utp15	1.97	5.61e-39	2.45e-37
Wdr3	1.97	7.26e-37	2.81e-35
Lpgat1	1.97	1.25e-16	1.4e-15
Agpat5	1.97	6.58e-21	1.01e-19
Nudc	1.97	2.55e-25	5.26e-24
C430042M11Rik	1.97	8.21e-05	0.000256
ENSMUSG00000117475	1.97	0.0126	0.0257
Pkm	1.97	4.99e-32	1.52e-30
Stoml2	1.96	9.99e-18	1.24e-16
Dars2	1.96	1.97e-32	6.08e-31
Scn5a	1.96	0.0108	0.0222
Lrrc75a	1.96	1.32e-06	5.32e-06
Ccdc34	1.96	5.7e-23	1.01e-21
Phb	1.96	7.53e-14	6.56e-13
C130083M11Rik	1.96	0.000531	0.00144
Timm9	1.96	1.41e-22	2.44e-21
Myc	1.96	9.26e-27	2.1e-25
Gm6501	1.96	0.00106	0.0027
Top1mt	1.96	2.71e-17	3.2e-16
Mrpl1	1.96	2.83e-16	3.04e-15
Cul7	1.96	4.59e-19	6.25e-18
Spred1	1.96	2.15e-23	3.9e-22
Ndufaf4	1.95	3.64e-26	7.93e-25
Gm4960	1.95	0.00249	0.00594
Ctnnal1	1.95	6.77e-9	3.63e-8
Psmd14	1.95	2.56e-18	3.31e-17
Gm5863	1.95	0.0181	0.0354
Mcph1	1.95	6.13e-12	4.5e-11
Palb2	1.95	6.55e-14	5.73e-13
Prr36	1.95	0.000738	0.00195
Mrps25	1.95	4.1e-15	4e-14
Kcnh4	1.95	0.000317	0.000894
Pfdn4	1.95	3.38e-14	3.04e-13
Nelfe	1.95	2.29e-16	2.47e-15
Mtap	1.95	9.68e-36	3.54e-34
Nusap1	1.95	2.69e-8	1.34e-7
Rnmtl1	1.94	1.27e-16	1.41e-15
9230110C19Rik	1.94	5.07e-06	1.9e-05
Tsr2	1.94	3.62e-18	4.62e-17
Slc25a15	1.94	5.15e-27	1.18e-25
Mrpl16	1.94	1.35e-14	1.26e-13
Gm2383	1.94	0.00851	0.0179
Itpa	1.94	2e-23	3.65e-22
Mrpl15	1.94	5.61e-15	5.39e-14
Xrcc5	1.94	3.95e-37	1.54e-35
Phb2	1.94	9.99e-14	8.61e-13
Pwp1	1.94	1.82e-32	5.64e-31
Plek	1.94	2.52e-8	1.26e-7
6330562C20Rik	1.94	0.0182	0.0356
Acy1	1.93	1.01e-20	1.53e-19
Yars2	1.93	2.63e-20	3.89e-19
Fkbp4	1.93	4.13e-25	8.37e-24
BC022687	1.93	0.0109	0.0225
Fam92a	1.93	5.04e-19	6.84e-18
Nectin3	1.93	0.0105	0.0217
RP23-382B3.1	1.93	0.0244	0.0462
Nfkb2	1.93	1.26e-20	1.9e-19
ENSMUSG00000115219	1.93	2.29e-10	1.44e-9
3110045C21Rik	1.93	0.00674	0.0146
AI662270	1.93	2e-15	2e-14
Fam84a	1.93	0.000295	0.000837
Trmt5	1.93	6.21e-29	1.58e-27
9230114K14Rik	1.93	0.000224	0.000649
Gm16181	1.92	0.0258	0.0486
Sh3gl3	1.92	4.31e-9	2.37e-8
Mrpl50	1.92	7.61e-20	1.09e-18
Abce1	1.92	5.78e-22	9.64e-21
4930579G24Rik	1.92	3.74e-13	3.06e-12
Mrpl47	1.92	9.56e-20	1.35e-18
Knstrn	1.92	4.16e-17	4.84e-16
Id1	1.92	2.2e-05	7.47e-05
Nupl2	1.92	1.16e-20	1.75e-19
Nhp2l1	1.91	5.66e-16	5.91e-15
Ddt	1.91	2.49e-9	1.41e-8
Adss	1.91	2.15e-33	7.11e-32
3300005D01Rik	1.91	0.00657	0.0143
Rpp14	1.91	1.18e-17	1.45e-16
Sccpdh	1.91	2.11e-8	1.06e-7
Cct7	1.91	3.82e-16	4.06e-15
Dusp18	1.91	0.00233	0.00559
Gm11258	1.91	0.00577	0.0127
Pigf	1.91	6.39e-13	5.15e-12
Rnf219	1.91	5.69e-24	1.06e-22
Kpnb1	1.91	6.52e-31	1.88e-29
Rpp38	1.91	1.74e-10	1.1e-9
Lss	1.91	2.62e-22	4.46e-21
Qtrtd1	1.91	2.57e-25	5.3e-24
ENSMUSG00000112825	1.91	0.000236	0.000681
Rab33a	1.9	0.000406	0.00113
Eif2b1	1.9	6.1e-31	1.76e-29
Ipo4	1.9	7.78e-20	1.11e-18
Ube2c	1.9	1.01e-06	4.15e-06
Prpf38a	1.9	5.84e-18	7.35e-17
Hmgb3	1.9	4.83e-14	4.28e-13
Cbwd1	1.9	4.59e-14	4.07e-13
Gtf2f2	1.9	6.83e-22	1.13e-20
Psmg2	1.9	1.19e-16	1.33e-15
Znhit3	1.9	1.49e-10	9.53e-10
Ybx1	1.9	8.31e-20	1.18e-18
Wdr62	1.9	1.61e-9	9.24e-9
Gm12059	1.9	0.026	0.0489
Yars	1.9	1.43e-17	1.74e-16
Il15ra	1.9	1.47e-12	1.15e-11
Eif3b	1.9	2.49e-34	8.52e-33
Tnni1	1.9	7.6e-05	0.000239
Atp2a2	1.9	1.73e-17	2.07e-16
Fbln2	1.9	0.023	0.0439
Tdg-ps	1.9	0.0207	0.04
Ehd1	1.9	6.93e-7	2.9e-06
Gm8069	1.9	0.00568	0.0125
Mycbp	1.9	1.15e-13	9.85e-13
Hpf1	1.89	1.76e-18	2.31e-17
Ola1	1.89	1.76e-18	2.31e-17
Gm9761	1.89	0.000809	0.00211
Ctnnbip1	1.89	0.000105	0.000323
Wdr60	1.89	7.77e-8	3.69e-7
Pdk3	1.89	1.45e-21	2.34e-20
Gm5507	1.89	0.0132	0.0267
Actr3b	1.89	0.000134	0.000404
Zfp870	1.89	1.16e-13	9.97e-13
RP23-203P12.5	1.89	0.0178	0.0349
Gm5900	1.89	0.0213	0.041
Kctd15	1.89	0.000155	0.000463
Gm13489	1.89	0.0172	0.0339
1190007I07Rik	1.88	4.55e-11	3.07e-10
Gm7701	1.88	0.0161	0.032
Nop56	1.88	7.08e-32	2.13e-30
Raph1	1.88	1.03e-7	4.79e-7
Gm26963	1.88	0.0246	0.0466
Rbm44	1.88	0.000147	0.000439
Map2k3	1.88	6.22e-20	8.96e-19
Eftud2	1.88	3.38e-39	1.5e-37
Efr3b	1.88	0.000931	0.0024
Mrps7	1.88	1.17e-15	1.2e-14
Adm	1.88	0.00373	0.00857
Gm9568	1.88	0.0243	0.0461
Kctd17	1.88	2.24e-16	2.43e-15
Myo1c	1.88	6.45e-14	5.66e-13
ENSMUSG00000114456	1.88	0.00993	0.0206
Lancl2	1.88	1.25e-21	2.03e-20
Polr2f	1.87	9.94e-11	6.48e-10
Hmbs	1.87	2.91e-15	2.88e-14
Sh3d21	1.87	0.00109	0.00277
Mrps18b	1.87	5.09e-16	5.34e-15
Usp14	1.87	2.88e-29	7.56e-28
Med7	1.87	9.95e-14	8.58e-13
Spint1	1.87	0.00158	0.0039
Tsfm	1.87	2.86e-16	3.07e-15
Cnot9	1.87	3.4e-36	1.28e-34
Gm7666	1.87	4.29e-05	0.00014
Nemp1	1.87	1.13e-24	2.24e-23
Pogk	1.87	1.5e-10	9.59e-10
Strap	1.87	3.05e-21	4.78e-20
Gmppb	1.87	2.66e-13	2.21e-12
Gm11516	1.87	0.0043	0.00973
Gm13835	1.87	2.51e-06	9.78e-06
Supv3l1	1.87	4.59e-25	9.24e-24
Atic	1.87	9.44e-27	2.13e-25
Stard4	1.86	3.36e-24	6.38e-23
Ndufab1	1.86	1.81e-16	1.99e-15
Noc3l	1.86	8.49e-18	1.05e-16
Scamp1	1.86	2.01e-14	1.84e-13
Pnpt1	1.86	1.9e-28	4.68e-27
Cars	1.86	5.23e-21	8.07e-20
Aldoart1	1.86	0.013	0.0264
Ptcd3	1.86	1.43e-21	2.31e-20
Gm7191	1.86	0.00337	0.00781
Frrs1	1.86	1.25e-14	1.17e-13
Ppih	1.86	2.95e-10	1.83e-9
Brca2	1.86	0.000206	0.000602
Gm14150	1.86	0.00299	0.007
Stra6	1.85	0.000283	0.000805
Sass6	1.85	1.19e-10	7.68e-10
Idh3a	1.85	1e-21	1.64e-20
Tardbp	1.85	1.1e-35	3.98e-34
Mrps27	1.85	1.59e-19	2.24e-18
Ubiad1	1.85	1.91e-17	2.29e-16
Gtf2e2	1.85	4.85e-24	9.1e-23
Ero1l	1.85	5.9e-19	7.96e-18
Gm11185	1.85	0.00583	0.0128
Gm12266	1.85	0.00758	0.0161
Tbc1d31	1.85	1.15e-16	1.29e-15
Eaf2	1.85	0.00317	0.0074
Sqle	1.85	3.53e-21	5.51e-20
Asap3	1.85	0.0212	0.0408
Got2	1.85	9.47e-22	1.55e-20
Slc4a7	1.85	6.97e-17	7.97e-16
Naaladl1	1.85	0.00147	0.00366
Ahi1	1.85	1.56e-8	7.98e-8
Fkbp1a	1.85	5.94e-22	9.91e-21
Gm7129	1.84	0.0224	0.0428
Sigmar1	1.84	7.4e-16	7.66e-15
Slirp	1.84	0.00603	0.0132
5430427O19Rik	1.84	8.26e-05	0.000258
Icos	1.84	1.38e-17	1.68e-16
Sdhd	1.84	9.4e-13	7.44e-12
Gm5069	1.84	0.000395	0.0011
Timm23	1.84	2.54e-7	1.12e-06
Gm10110	1.84	0.00046	0.00126
Eif2s2	1.84	5.66e-18	7.13e-17
Gm3839	1.84	0.00859	0.0181
2700081O15Rik	1.84	6.46e-05	0.000205
Slc25a5	1.84	2.12e-13	1.78e-12
Mrpl42	1.83	1e-15	1.03e-14
Apcdd1	1.83	0.0107	0.0221
Gm9423	1.83	0.0258	0.0486
Gm9531	1.83	0.00326	0.00758
ENSMUSG00000109865	1.83	3.07e-28	7.52e-27
Dtymk	1.83	8.48e-17	9.62e-16
Acp1	1.83	4.64e-19	6.3e-18
Tubg1	1.83	1.82e-21	2.92e-20
Gm10364	1.83	0.00577	0.0127
Gm4841	1.83	0.000744	0.00196
Trim37	1.83	2.91e-19	4.01e-18
Mthfd1l	1.83	1.05e-34	3.67e-33
Gm29170	1.83	2.35e-06	9.21e-06
Hdgf	1.83	2.95e-25	6.05e-24
Klhdc4	1.82	2.14e-18	2.79e-17
Nup107	1.82	2.8e-33	9.19e-32
Eif1ax	1.82	2.09e-16	2.27e-15
Dgcr6	1.82	3.33e-8	1.64e-7
Mapk6	1.82	4.56e-15	4.42e-14
Snrpa	1.82	6.62e-17	7.59e-16
Fam57a	1.82	8.65e-9	4.59e-8
Gm14276	1.82	1.19e-05	4.22e-05
Prps1	1.82	1.81e-14	1.67e-13
3110083C13Rik	1.82	0.00434	0.00981
Zmym1	1.82	3.76e-16	3.99e-15
Ccp110	1.82	2.38e-8	1.19e-7
Tra2a	1.82	2.84e-13	2.35e-12
Etv6	1.82	1.03e-29	2.73e-28
Tmem238	1.82	1.64e-06	6.57e-06
Gm13882	1.82	0.0033	0.00768
Pcyox1l	1.82	8.74e-13	6.94e-12
Mat2a	1.82	4.2e-30	1.16e-28
Hspa4l	1.81	3.58e-11	2.44e-10
Carm1	1.81	1.95e-16	2.13e-15
Utp20	1.81	1.27e-8	6.55e-8
Gm11814	1.81	0.00667	0.0144
Utp6	1.81	7.19e-33	2.3e-31
Gm8394	1.81	0.0216	0.0415
Hspa8	1.81	3.14e-17	3.69e-16
Snrpd2	1.81	6.49e-10	3.88e-9
Azin1	1.81	9.31e-31	2.65e-29
Fbl	1.81	5.94e-23	1.05e-21
Nudt19	1.81	2.64e-9	1.48e-8
Thyn1	1.81	8.94e-22	1.47e-20
Metap1	1.81	7.3e-24	1.35e-22
Pmm1	1.8	1.72e-10	1.09e-9
Pdxk	1.8	3.88e-22	6.53e-21
Phf5a	1.8	2.18e-12	1.67e-11
Gm4654	1.8	0.0185	0.0361
Ankrd29	1.8	0.00932	0.0195
Adgra3	1.8	2.7e-9	1.52e-8
Tfpi	1.8	2.24e-18	2.92e-17
Pum3	1.8	3.61e-29	9.42e-28
Gm2445	1.8	0.00395	0.00902
Cdv3	1.8	1.77e-24	3.43e-23
Mmd	1.8	5.96e-29	1.52e-27
Ergic1	1.8	5.85e-25	1.17e-23
Farsb	1.8	3.13e-26	6.83e-25
Wdr61	1.8	2.57e-15	2.55e-14
Hook2	1.8	5.6e-11	3.75e-10
Bop1	1.79	3.18e-21	4.97e-20
Mettl13	1.79	9.83e-18	1.22e-16
Rhbdf1	1.79	0.00156	0.00387
Efcab11	1.79	4.34e-06	1.63e-05
Psma7	1.79	6.47e-11	4.31e-10
Mthfd2	1.79	7.95e-18	9.91e-17
Gm5913	1.79	1.11e-7	5.14e-7
Polr2h	1.79	1.77e-10	1.12e-9
Znhit6	1.79	2.2e-22	3.76e-21
Selenoi	1.79	1.73e-25	3.62e-24
Bik	1.79	7.93e-9	4.21e-8
Mbnl3	1.79	4.09e-15	3.99e-14
Creld2	1.79	3.1e-15	3.05e-14
Fam78b	1.79	0.000475	0.0013
Plod3	1.79	1.26e-16	1.41e-15
Cops3	1.79	7.8e-22	1.29e-20
Derl3	1.79	0.00017	0.000503
Uck2	1.79	1.39e-28	3.46e-27
Ttc27	1.79	1.13e-28	2.83e-27
Apoo	1.79	9.14e-06	3.3e-05
Srgap3	1.79	3.94e-7	1.71e-06
Aldoa	1.79	1.43e-14	1.34e-13
Ppan	1.79	6.59e-23	1.16e-21
Psma4	1.78	1.05e-14	9.89e-14
Clns1a	1.78	1.45e-14	1.35e-13
Gm8254	1.78	0.00889	0.0187
Lactb2	1.78	2.38e-19	3.32e-18
Psmd12	1.78	2.92e-27	6.77e-26
Akr1e1	1.78	2.87e-15	2.84e-14
Smpdl3b	1.78	3.67e-06	1.4e-05
Synpo	1.78	1.15e-7	5.31e-7
Calr3	1.78	0.000663	0.00176
Gm9816	1.78	0.0077	0.0164
D5Ertd605e	1.78	0.00268	0.00633
ENSMUSG00000114547	1.78	0.0222	0.0426
Crls1	1.78	1.45e-16	1.61e-15
Mrps2	1.78	3.06e-25	6.26e-24
Ammecr1	1.78	3.98e-15	3.88e-14
Rnd1	1.77	2.42e-06	9.43e-06
Rpn1	1.77	9.11e-16	9.36e-15
Gnaq	1.77	8.24e-13	6.56e-12
Rrs1	1.77	2.51e-23	4.55e-22
Tacc2	1.77	1.95e-8	9.86e-8
Mrpl13	1.77	6.96e-12	5.08e-11
Gm14006	1.77	0.0167	0.033
Zdhhc6	1.77	1.77e-27	4.16e-26
2700097O09Rik	1.77	9.49e-13	7.51e-12
Rpap3	1.77	1.08e-26	2.43e-25
Smarcc1	1.77	1.76e-12	1.36e-11
Zgrf1	1.77	3.19e-9	1.78e-8
Ptges3	1.77	2.36e-13	1.97e-12
Slc6a9	1.77	0.000104	0.00032
Nars	1.77	9.81e-25	1.94e-23
Kbtbd8	1.77	7.7e-15	7.33e-14
Gtf2h2	1.77	3.89e-19	5.32e-18
Cdk8	1.77	1.98e-14	1.82e-13
Apex2	1.77	6.57e-20	9.46e-19
St3gal5	1.77	8.6e-15	8.17e-14
Hmga1	1.77	1.27e-12	9.92e-12
Nup54	1.76	1.68e-24	3.26e-23
Gm26542	1.76	0.00649	0.0141
Armc6	1.76	2.8e-11	1.93e-10
Rfc2	1.76	2.95e-20	4.34e-19
Mrpl19	1.76	2.16e-13	1.81e-12
Cops5	1.76	5.02e-17	5.81e-16
Fkbp11	1.76	5.77e-05	0.000184
Ybx1-ps2	1.76	0.00783	0.0166
Dhcr24	1.76	1.84e-17	2.21e-16
Ldha-ps2	1.76	0.0146	0.0291
Anp32b	1.76	2.63e-19	3.65e-18
Psmb7	1.76	8.04e-13	6.42e-12
ENSMUSG00000112808	1.76	0.00132	0.00331
Rbbp7	1.76	1.58e-26	3.52e-25
Kdm2b	1.76	5.22e-10	3.15e-9
Snrpert	1.76	0.011	0.0226
Mipep	1.76	7.59e-21	1.16e-19
Supt16	1.76	1.58e-11	1.12e-10
Cyb5b	1.76	2.27e-22	3.89e-21
Eif3j1	1.75	5.3e-16	5.55e-15
Dnmt3b	1.75	5.16e-20	7.49e-19
Galnt3	1.75	2.56e-05	8.62e-05
Tmem126a	1.75	4.41e-14	3.92e-13
Rsl24d1	1.75	5.93e-12	4.37e-11
Rars2	1.75	4.73e-25	9.52e-24
Gm9769	1.75	4.5e-05	0.000146
A130010J15Rik	1.74	1.42e-19	2e-18
2500002B13Rik	1.74	0.00071	0.00188
Tuba1c	1.74	2.35e-12	1.8e-11
Elp5	1.74	5.53e-14	4.87e-13
Drg2	1.74	3.04e-24	5.79e-23
Nxn	1.74	5.58e-14	4.91e-13
Zfp991	1.74	9.12e-05	0.000282
Timm8b	1.74	1.49e-9	8.6e-9
Lsm2	1.74	1.7e-9	9.72e-9
Psmd6	1.74	1.48e-16	1.64e-15
Mrpl18	1.74	2.07e-17	2.47e-16
Slc5a3	1.74	9.74e-8	4.55e-7
Tmem70	1.74	2.4e-14	2.19e-13
Zfp111	1.74	0.00483	0.0108
Dhrs13	1.74	1.42e-13	1.22e-12
Slc1a5	1.74	2.39e-19	3.32e-18
Cycs	1.74	1.36e-8	7.02e-8
Gsto1	1.74	6.38e-9	3.43e-8
Coa7	1.74	9.64e-19	1.29e-17
St13	1.74	1.96e-33	6.5e-32
A630091E08Rik	1.74	0.0192	0.0373
Gen1	1.74	2.15e-7	9.63e-7
Bcl2l2	1.73	2.75e-10	1.71e-9
Lzic	1.73	2.5e-22	4.25e-21
Rnf208	1.73	0.0164	0.0325
Farp2	1.73	6.16e-06	2.27e-05
Clpp	1.73	4.15e-9	2.29e-8
Gm17494	1.73	0.0014	0.0035
Exosc3	1.73	5.87e-12	4.32e-11
Gm35315	1.73	5.41e-12	3.99e-11
Cct4	1.73	2.9e-13	2.4e-12
Spats2	1.73	0.00371	0.00854
Slc25a1	1.73	8.9e-18	1.1e-16
Trmt2a	1.73	3.89e-11	2.64e-10
Eif2a	1.73	6.68e-23	1.17e-21
Ppp5c	1.73	7.75e-26	1.65e-24
Eif6	1.72	1.31e-9	7.62e-9
Gm44219	1.72	0.0217	0.0416
Elp4	1.72	8.25e-24	1.52e-22
Ampd2	1.72	4.08e-24	7.69e-23
Nek4	1.72	8.77e-11	5.74e-10
Xrcc6	1.72	9.78e-30	2.61e-28
Srxn1	1.72	0.000271	0.000775
Knop1	1.72	1.9e-12	1.46e-11
Agpat4	1.72	4.81e-10	2.92e-9
Dimt1	1.72	4.56e-14	4.04e-13
Psmg1	1.72	8.85e-10	5.21e-9
Lamc1	1.72	2.05e-05	7e-05
Anxa9	1.72	0.00258	0.00612
Tmem33	1.72	2.15e-14	1.97e-13
Mettl5	1.72	1.06e-14	1e-13
Psmd2	1.72	9.63e-32	2.89e-30
Btla	1.72	5.03e-17	5.82e-16
Mrpl17	1.71	4.92e-8	2.38e-7
Golt1b	1.71	3.93e-16	4.17e-15
Gm4908	1.71	0.00207	0.005
B4galnt2	1.71	0.00128	0.00321
Ccdc14	1.71	2.47e-14	2.25e-13
Eif3l	1.71	5.76e-19	7.78e-18
Naa25	1.71	2.05e-14	1.88e-13
Banf1	1.71	4.78e-9	2.61e-8
Exosc9	1.71	2.68e-17	3.16e-16
Il2rb	1.71	6.82e-14	5.96e-13
Car13	1.71	0.000435	0.0012
Uchl3	1.71	2.73e-15	2.71e-14
Psmb2	1.71	2.74e-13	2.28e-12
Pmvk	1.71	3.32e-9	1.85e-8
Lsm3	1.71	1.47e-11	1.04e-10
Bccip	1.71	5e-15	4.82e-14
Pinx1	1.71	2.92e-23	5.28e-22
Plp2	1.7	1.33e-11	9.47e-11
Ninj2	1.7	2.39e-06	9.33e-06
Ddx20	1.7	8.69e-29	2.18e-27
Phf10	1.7	3.52e-25	7.17e-24
Gm9081	1.7	0.00819	0.0173
Gm5276	1.7	0.0218	0.0418
Cpped1	1.7	3.27e-19	4.51e-18
Gm14277	1.7	0.0257	0.0484
Prss36	1.7	6.37e-05	0.000202
Ddx19a	1.7	1.14e-24	2.25e-23
Tiam1	1.7	2.94e-06	1.13e-05
Prdx1	1.7	5.53e-9	3.01e-8
Farsa	1.7	1.42e-17	1.73e-16
Rmdn3	1.7	4.57e-19	6.23e-18
Uchl4	1.7	2.63e-05	8.86e-05
Nup160	1.69	6.88e-16	7.14e-15
Dmd	1.69	0.0245	0.0463
Nup62	1.69	7.78e-29	1.96e-27
Suv39h1	1.69	5.5e-28	1.33e-26
Glrx3	1.69	2.11e-12	1.62e-11
Msh6	1.69	2.87e-20	4.22e-19
Tmem17	1.69	0.000173	0.000511
Tbrg4	1.69	1.12e-19	1.58e-18
Serbp1	1.69	5.49e-26	1.18e-24
Hars	1.69	3.13e-20	4.58e-19
Tmem183a	1.69	6.12e-17	7.04e-16
1700086O06Rik	1.69	0.000212	0.000616
Tsen2	1.69	1.56e-17	1.89e-16
Slc25a39	1.69	8.33e-10	4.91e-9
Rgs1	1.69	0.000489	0.00133
Syngr2	1.69	2.82e-10	1.75e-9
Fam98a	1.69	1.65e-18	2.17e-17
Tyw5	1.69	1.23e-14	1.15e-13
RP24-233B16.8	1.69	0.00336	0.00779
Ctc1	1.69	2.78e-16	3e-15
Psma1	1.69	3.4e-12	2.55e-11
Ywhae	1.69	4.88e-26	1.05e-24
Cenpf	1.69	0.00604	0.0132
Cct2	1.69	8.56e-17	9.7e-16
Homer1	1.68	1.69e-17	2.04e-16
Ajuba	1.68	0.0016	0.00394
6330549D23Rik	1.68	1.46e-7	6.67e-7
Slc16a10	1.68	2.35e-17	2.78e-16
Plpp1	1.68	0.000608	0.00163
B930095G15Rik	1.68	0.00394	0.00901
A430093F15Rik	1.68	1.99e-16	2.16e-15
Kif7	1.68	2.14e-05	7.27e-05
ENSMUSG00000116891	1.68	0.00925	0.0194
2810004N23Rik	1.68	2.93e-23	5.29e-22
Tnfsf9	1.68	1.12e-7	5.18e-7
Mrpl2	1.68	3.73e-10	2.3e-9
Thap4	1.67	9.22e-21	1.4e-19
ENSMUSG00000112776	1.67	0.00153	0.0038
Mtch2	1.67	1.88e-14	1.74e-13
Cnih4	1.67	7.49e-12	5.46e-11
Noc2l	1.67	5.25e-23	9.31e-22
Ptrh2	1.67	4.29e-10	2.62e-9
Nsun5	1.67	8.47e-12	6.13e-11
ENSMUSG00000113600	1.67	0.00298	0.00698
Taf6l	1.67	2.58e-12	1.97e-11
ENSMUSG00000115205	1.66	0.0198	0.0384
[truncated: 5,978 more rows]

## Sheet: WT (hDTR+)
WT (hDTR+) activated vs unstimulated
genes	log2FoldChange	pvalue	padj
Aunip	8.26	6.03e-22	6.74e-21
Mcm10	8.07	4.16e-132	9.4e-130
Crabp2	7.96	2.44e-28	3.69e-27
Dtl	7.53	2.04e-260	5.21e-257
Rad54l	7.52	3.15e-107	4.6e-105
Bdh2	7.47	1.37e-16	1.11e-15
Utf1	7.27	4.39e-110	6.93e-108
Hk2	7.25	2.08e-210	2.32e-207
Lrr1	7.25	1.84e-34	3.73e-33
Cdc6	7.21	5.9e-195	5.01e-192
Bcat1	7.2	5.88e-238	8.73e-235
Aurkb	7.15	1.79e-114	3.23e-112
Pbk	7.14	4.35e-68	2.68e-66
Ifitm2	7.1	8.75e-42	2.29e-40
Bub1	7.08	2.38e-66	1.38e-64
Il2	7.02	3.72e-32	6.68e-31
Esco2	6.94	4.53e-56	1.92e-54
Chek1	6.86	1.09e-204	1.14e-201
Clspn	6.81	6.88e-95	8.02e-93
Fignl1	6.8	4e-260	8.91999999999999e-257
Ccl4	6.79	3.01e-86	2.81e-84
Ccna2	6.76	2.67e-145	7.81e-143
Spin4	6.73	3.83e-56	1.62e-54
Orc1	6.68	5.84e-154	2.26e-151
Spire1	6.67	3.81e-37	8.45e-36
Cpd	6.62	1.38e-164	6.63e-162
Exo1	6.59	2.42e-143	6.63e-141
Pdgfb	6.51	4.76e-168	2.74e-165
Wnt10b	6.48	2.77e-19	2.65e-18
Rad51	6.47	2.71e-232	3.72e-229
2810417H13Rik	6.46	8.2e-178	5.85e-175
Mtfr2	6.42	1.41e-43	3.91e-42
BC030867	6.41	5.86e-53	2.22e-51
Gm18561	6.41	1.26e-14	9.05e-14
Cdkn1a	6.36	5.34e-69	3.34e-67
Rad54b	6.33	8.09e-37	1.77e-35
Cdk1	6.31	2.57e-238	4.17e-235
Ttk	6.3	1.28e-38	3.02e-37
Uhrf1	6.28	0	0
Gls2	6.24	7.01e-18	6.19e-17
Kif2c	6.19	7.38e-44	2.06e-42
Chaf1a	6.18	3.71e-107	5.38e-105
Hpdl	6.16	4.5e-54	1.79e-52
Idi2	6.15	1.35e-13	8.98e-13
Gm2762	6.11	3.52e-13	2.28e-12
Nuf2	6.1	4.63e-79	3.69e-77
Gins2	6.08	1.41e-268	4.18e-265
Chst2	6.06	6.83e-173	4.35e-170
Ncapg	6.05	1.96e-93	2.19e-91
Ncs1	6.04	1.51e-140	3.9e-138
Trip13	6.02	9.86e-145	2.83e-142
Sapcd2	6	6.3e-13	4e-12
Espl1	5.97	4.03e-79	3.22e-77
E2f7	5.94	1.18e-19	1.15e-18
Pask	5.93	1.55e-84	1.38e-82
Dnph1	5.89	5.48e-155	2.22e-152
Rab34	5.87	3.26e-19	3.11e-18
Kntc1	5.86	1.58e-119	3.09e-117
Mybl2	5.79	2.87e-77	2.2e-75
Sh2b2	5.77	2.1e-12	1.28e-11
Cdca5	5.75	2.55e-154	1.01e-151
Anxa3	5.73	5.43e-12	3.21e-11
Shcbp1	5.71	2.31e-87	2.24e-85
Npw	5.69	4.25e-12	2.53e-11
Ska1	5.67	3.79e-35	7.89e-34
Nt5dc2	5.65	9.93e-54	3.85e-52
Tex15	5.64	1.96e-25	2.58e-24
Stil	5.63	4.89e-52	1.79e-50
Rrm2	5.62	6.97e-204	6.9e-201
Irf4	5.62	4.05e-175	2.78e-172
Rad51ap1	5.61	3.08e-100	4.01e-98
Hacd1	5.59	1.7e-11	9.72e-11
Sema4c	5.56	1.32e-45	3.9e-44
Serpinc1	5.52	1.85e-28	2.83e-27
Arhgdig	5.52	3.28e-22	3.72e-21
E2f8	5.49	1.82e-51	6.51e-50
Bcl6b	5.49	1.86e-11	1.06e-10
Cenpk	5.47	2.27e-83	1.96e-81
Hells	5.46	2.64e-165	1.38e-162
Dna2	5.45	5.97e-96	7.14e-94
Ccnb1	5.43	2.9e-30	4.77e-29
Spc24	5.42	5.01e-111	7.97e-109
Coprs	5.41	7.22e-11	3.91e-10
Dmwd	5.37	1.82e-18	1.67e-17
Slc9b2	5.36	1.12e-106	1.6e-104
Tg	5.36	4.94e-65	2.7e-63
Cenpm	5.34	6.68e-102	8.96e-100
Ska3	5.3	2.91e-60	1.43e-58
Dusp14	5.3	9.35e-18	8.19e-17
Cenpi	5.29	1.15e-59	5.61e-58
Nek2	5.26	1.04e-10	5.53e-10
Egr4	5.26	2.74e-10	1.41e-9
Etv4	5.25	2.54e-10	1.31e-9
Prokr1	5.24	2.55e-15	1.91e-14
Gins1	5.22	2.63e-147	8.08e-145
Wdr31	5.22	2.07e-9	9.82e-9
Troap	5.21	2.9e-23	3.49e-22
Ak4	5.18	6.07e-16	4.76e-15
D630045J12Rik	5.17	2.77e-9	1.3e-8
Tk1	5.15	3.08e-107	4.54e-105
Bspry	5.14	2.01e-44	5.73e-43
Cth	5.14	2.91e-10	1.49e-9
Nlrp6	5.14	3.5e-9	1.63e-8
Alpl	5.13	8.03e-76	5.91e-74
Ncapg2	5.13	3.4e-58	1.56e-56
Cpa2	5.12	2.88e-10	1.48e-9
Ak7	5.12	9.55e-69	5.94e-67
Cenph	5.11	5.19e-67	3.08e-65
Tnfrsf21	5.1	3.24e-44	9.17e-43
Adh4	5.09	3.42e-10	1.74e-9
Galnt3	5.09	2.02e-18	1.85e-17
Dyrk3	5.08	2.67e-33	5.08e-32
Kbtbd6	5.05	1.35e-31	2.36e-30
Fads2	5.03	1.58e-9	7.57e-9
Akr1c18	5.01	1.14e-53	4.42e-52
Birc5	5.01	1.44e-118	2.72e-116
Plek	4.99	9.3e-80	7.58e-78
Egfl7	4.99	3.42e-41	8.78e-40
Kif11	4.99	8.59e-40	2.11e-38
Bhlhe40	4.98	9.42e-68	5.72e-66
Iqgap3	4.97	5.06e-19	4.78e-18
Ccl3	4.96	3.28e-34	6.57e-33
Hist1h2bj	4.96	1.03e-13	6.96e-13
Melk	4.95	6.18e-108	9.27e-106
Adarb1	4.94	1.83e-78	1.44e-76
Kif4	4.94	6.25e-41	1.58e-39
Dusp4	4.94	3.55e-55	1.48e-53
P2ry2	4.93	3.15e-13	2.05e-12
Cdc45	4.92	1.83e-149	6.26e-147
Ticam2	4.91	3.59e-48	1.15e-46
Plscr1	4.91	4.93e-97	6.11e-95
Lhx2	4.9	1.56e-8	6.89e-8
Asns	4.89	1.01e-32	1.87e-31
Xcl1	4.89	4.51e-16	3.56e-15
Irak1bp1	4.89	6.92e-27	9.79e-26
Tcam1	4.87	1.95e-8	8.52e-8
Mlf1	4.86	3.12e-11	1.74e-10
Nrn1	4.85	2.27e-149	7.63e-147
Dhfr	4.85	5.5e-153	2e-150
Mnd1	4.84	7.91e-13	4.98e-12
Wee1	4.81	5.96e-149	1.93e-146
Ybx3	4.8	8.02e-95	9.22e-93
Car13	4.79	3.12e-9	1.46e-8
Serpine2	4.79	4.84e-51	1.72e-49
Lancl3	4.78	8.56e-9	3.86e-8
Alcam	4.77	4.86e-94	5.48e-92
Tpx2	4.77	3.02e-58	1.4e-56
Mastl	4.76	2.62e-38	6.1e-37
Lgals3	4.76	7.49e-33	1.39e-31
Ticrr	4.75	2.45e-64	1.31e-62
Ankle1	4.74	4.31e-8	1.83e-7
Spry1	4.72	3.81e-135	9.17e-133
Irf8	4.71	2.42e-286	1.08e-282
Cyp1a1	4.7	2.94e-12	1.77e-11
Enthd1	4.69	3.17e-26	4.34e-25
Ckap2	4.69	3.31e-67	1.99e-65
Nppc	4.68	6.88e-9	3.13e-8
Arfgef3	4.66	2.09e-14	1.48e-13
Bub1b	4.64	6.67e-140	1.68e-137
Prr5	4.61	3.28e-13	2.13e-12
Ube2c	4.6	1.71e-42	4.59e-41
Fancd2	4.58	2.65e-38	6.18e-37
Cdca7	4.57	0	0
4930558J18Rik	4.57	1.37e-8	6.1e-8
Hdhd3	4.55	1.62e-25	2.14e-24
Adora2b	4.54	1.32e-7	5.36e-7
Fosl1	4.53	4.89e-8	2.07e-7
Fabp5	4.53	7.44e-113	1.26e-110
RP23-337J18.2	4.53	1.89e-8	8.28e-8
Apitd1	4.53	5.35e-84	4.68e-82
Ptk7	4.53	3.17e-11	1.77e-10
Tnfsf11	4.52	1.04e-149	3.63e-147
Pdcd1lg2	4.52	2.65e-129	5.84e-127
Cep55	4.51	1.1e-86	1.04e-84
Ccne2	4.51	1.98e-109	3.04e-107
Arhgap24	4.51	5.64e-11	3.08e-10
Cd5l	4.51	2.12e-8	9.24e-8
Fut7	4.5	1.44e-25	1.91e-24
Mpzl1	4.49	1.55e-18	1.42e-17
Oip5	4.49	9.69e-57	4.2e-55
Gm6166	4.49	1.75e-7	7e-7
Rgs16	4.48	6.3e-65	3.41e-63
Pole	4.47	2.56e-65	1.42e-63
Shmt1	4.45	5.05e-280	1.8e-276
Slc43a3	4.43	4.53e-122	9.29e-120
Icam5	4.43	2.2e-15	1.66e-14
Eme1	4.43	1.88e-59	9.08e-58
Tnfsf14	4.42	2.85e-70	1.85e-68
Pdcd1	4.42	1.44e-125	3.05e-123
Cdc25c	4.41	3.75e-15	2.78e-14
Nphp1	4.41	3.37e-32	6.05e-31
Top2a	4.4	7.21e-165	3.57e-162
Kif14	4.38	1.82e-31	3.17e-30
Rorc	4.37	6.42e-51	2.27e-49
Hist1h3a	4.37	1.01e-16	8.28e-16
Slc25a13	4.35	1.67e-73	1.19e-71
Lonrf3	4.34	3.89e-15	2.87e-14
Lad1	4.33	1.18e-244	2.34e-241
Zbed5	4.32	9.21e-41	2.32e-39
E2f1	4.32	1.5e-165	8.11e-163
Tfrc	4.3	3.44e-89	3.57e-87
Pnp2	4.29	8.42e-8	3.48e-7
ENSMUSG00000116190	4.28	2.49e-7	9.82e-7
Mir155hg	4.28	4.53e-18	4.05e-17
3110082I17Rik	4.28	1.49e-170	8.86e-168
Ncaph	4.27	2.35e-85	2.15e-83
Tmbim1	4.27	8.57e-51	3.01e-49
Mcm5	4.27	9.36999999999999e-224	1.19e-220
Ahrr	4.26	1.09e-7	4.45e-7
Diaph3	4.25	7.68e-68	4.68e-66
Chrm4	4.25	8.29e-30	1.34e-28
Aspm	4.24	2.14e-25	2.81e-24
BC055324	4.24	4.94e-92	5.37e-90
Rapgef5	4.24	2.56e-19	2.46e-18
Kctd14	4.23	7.32e-16	5.68e-15
Unc5b	4.23	3.59e-7	1.39e-06
Epb41l4b	4.22	8.49e-7	3.16e-06
March8	4.2	4.31e-20	4.32e-19
5033430I15Rik	4.2	2.4e-27	3.48e-26
Gzmb	4.2	3.64e-40	9.01e-39
1700001L05Rik	4.19	3.22e-46	9.74e-45
Fam64a	4.19	2.33e-14	1.64e-13
Spag5	4.18	2.42e-29	3.84e-28
Maoa	4.18	1.16e-65	6.56e-64
Ckap2l	4.17	3.01e-39	7.2e-38
Dscc1	4.16	4.53e-51	1.61e-49
Kif15	4.15	8.33e-73	5.87e-71
Pak6	4.15	8.41e-13	5.28e-12
Pdia5	4.14	7.61e-16	5.9e-15
Mgll	4.14	1.65e-19	1.6e-18
Spag4	4.13	5.75e-13	3.67e-12
Gm37805	4.13	1.45e-06	5.27e-06
Zbtb32	4.12	3.01e-36	6.49e-35
Nusap1	4.11	1.81e-44	5.17e-43
Bcl2l1	4.11	1.91e-164	8.95e-162
Ccnf	4.1	8.79e-92	9.5e-90
Il1a	4.1	3.85e-10	1.95e-9
RP23-462D5.5	4.09	1.63e-10	8.53e-10
Parpbp	4.09	2.36e-33	4.49e-32
Brca1	4.09	8.82e-83	7.49e-81
Gfod1	4.08	2.97e-88	2.97e-86
Tnfrsf4	4.06	3.49e-112	5.7e-110
Kcns1	4.05	2.11e-06	7.5e-06
Srxn1	4.05	7.72e-9	3.5e-8
Phlda3	4.05	1.64e-56	7.08e-55
Neil3	4.05	1.1e-12	6.83e-12
Syce2	4.05	2.93e-123	6.14e-121
Tmcc2	4.04	4.95e-10	2.48e-9
4930535E02Rik	4.03	2.24e-06	7.96e-06
Dpf1	4.01	4.86e-7	1.86e-06
Ccl1	4	5.47e-7	2.09e-06
Zwilch	4	3.29e-76	2.45e-74
Hist1h4b	3.99	1.23e-9	5.97e-9
Rpph1	3.99	2.55e-32	4.61e-31
Perp	3.99	8.99e-13	5.64e-12
Ccdc57	3.97	8.95e-11	4.8e-10
Klhl23	3.96	1.67e-06	6.02e-06
Ttc26	3.96	6.8e-7	2.56e-06
Sgol1	3.96	7.23e-66	4.11e-64
Sox12	3.96	5.12e-88	5.1e-86
Slc2a6	3.96	2.06e-22	2.36e-21
Enkd1	3.95	2.18e-44	6.2e-43
Rasal2	3.95	1.74e-8	7.66e-8
Gnat2	3.95	1.14e-8	5.09e-8
Ccr4	3.94	1.55e-63	8.11e-62
Rad51b	3.94	3e-41	7.74e-40
Psrc1	3.93	4.76e-29	7.47e-28
Xkr5	3.93	2.59e-21	2.78e-20
Rhbdf1	3.93	1.73e-9	8.27e-9
Lif	3.92	1.41e-37	3.21e-36
Spint1	3.92	2.12e-06	7.54e-06
RP23-220F20.2	3.92	4.57e-95	5.39e-93
Gstt1	3.92	4.37e-06	1.5e-05
Cks1b	3.92	3.53e-64	1.88e-62
Fjx1	3.91	1.62e-11	9.26e-11
A1cf	3.91	4.37e-06	1.5e-05
Ccdc50	3.9	4.41e-80	3.64e-78
Npas4	3.9	6.43e-16	5.02e-15
Tnfrsf8	3.9	8.59e-15	6.23e-14
Mcm3	3.9	2.03e-203	1.9e-200
Plxnb2	3.9	1.14e-20	1.18e-19
Cbs	3.89	2.01e-7	8.01e-7
Ung	3.89	2.42e-179	1.8e-176
Cit	3.88	6.51e-30	1.05e-28
Nkx1-2	3.87	5.45e-06	1.85e-05
Dusp9	3.87	3.8e-9	1.77e-8
Rpp25	3.87	1.71e-15	1.29e-14
Cdca8	3.87	1.26e-44	3.62e-43
Ercc6l	3.86	2.92e-93	3.24e-91
Bag2	3.86	1.46e-69	9.29e-68
Hist1h3c	3.86	3.66e-06	1.27e-05
Reep1	3.85	1.81e-16	1.45e-15
Kcnq5	3.85	1.24e-67	7.52e-66
Kcnk5	3.85	8.81e-32	1.55e-30
Mcm8	3.85	8.62e-87	8.22e-85
Zak	3.85	5.2e-8	2.19e-7
Slc9a5	3.85	1.42e-17	1.23e-16
P2ry1	3.85	7.24e-10	3.59e-9
Lipg	3.82	5.16e-8	2.17e-7
Tyms	3.82	6.44e-55	2.65e-53
Tnfsf4	3.81	2.22e-32	4.03e-31
Fzd9	3.81	7.21e-06	2.42e-05
Fcrl1	3.8	4.4e-53	1.67e-51
Marcksl1	3.8	8.45e-103	1.16e-100
Kyat3	3.8	2.28e-77	1.75e-75
Cd200	3.79	5.03e-149	1.66e-146
Scd1	3.79	1.82e-06	6.52e-06
Pkig	3.79	1.96e-53	7.49e-52
Slc43a1	3.79	2.99e-18	2.7e-17
Chtf18	3.79	9.22e-84	8.02e-82
Cenpp	3.79	1.85e-27	2.7e-26
9430020K01Rik	3.78	6.55e-9	2.98e-8
Atf3	3.78	1.21e-9	5.88e-9
Tpi1	3.76	4.72e-173	3.12e-170
Frrs1l	3.76	2.23e-06	7.91e-06
Bbs5	3.76	2.4e-9	1.13e-8
Gm42921	3.74	1.54e-8	6.8e-8
Prelid2	3.73	3.56e-54	1.43e-52
Pla2g4f	3.73	3.01e-48	9.67e-47
Lrrc49	3.72	1.26e-7	5.13e-7
Il2ra	3.71	4.62e-83	3.94e-81
Tspan4	3.71	1.32e-40	3.31e-39
Hic1	3.7	1.15e-51	4.17e-50
Pdzk1ip1	3.7	1.39e-15	1.05e-14
ENSMUSG00000112980	3.7	2.64e-37	5.9e-36
Il12rb1	3.7	1.4e-34	2.84e-33
Cnih3	3.7	3.25e-06	1.13e-05
B4galnt3	3.68	1.48e-05	4.78e-05
Stx11	3.68	1.03e-88	1.05e-86
Thop1	3.67	8.25e-98	1.03e-95
St6galnac6	3.67	2.48e-56	1.06e-54
Cdca2	3.67	2.74e-61	1.38e-59
Ccl9	3.66	1e-05	3.3e-05
Lrfn4	3.65	3.33e-15	2.47e-14
Lacc1	3.65	1.24e-06	4.54e-06
Tnfrsf9	3.65	6.99e-167	3.9e-164
B4galt4	3.64	1.57e-36	3.42e-35
Dab2ip	3.63	1.45e-20	1.48e-19
Lig1	3.62	9.76e-121	1.93e-118
Mfsd2a	3.61	1.02e-35	2.15e-34
Hspd1-ps3	3.6	1.38e-17	1.19e-16
Reep6	3.6	1.55e-06	5.59e-06
Acsl6	3.59	5.77e-06	1.96e-05
Spdl1	3.59	2.23e-35	4.69e-34
Cenpn	3.58	8.1e-56	3.41e-54
Fam229b	3.56	2.39e-05	7.52e-05
Fnip2	3.56	1.38e-21	1.5e-20
Sgol2a	3.55	2.44e-22	2.78e-21
Rilpl2	3.55	7.13e-98	8.96e-96
Fanca	3.54	8.04e-63	4.15e-61
Nsl1	3.54	2.06e-58	9.76e-57
Gmnn	3.54	1.04e-143	2.9e-141
Sema3b	3.53	8.24e-06	2.74e-05
Fam132b	3.53	8.34e-06	2.77e-05
Acot7	3.52	1.19e-43	3.3e-42
Rrm1	3.52	3.34e-159	1.49e-156
Nr4a2	3.52	1.39e-51	5.01e-50
Cetn4	3.51	7.28e-10	3.61e-9
Pola1	3.51	1.15e-87	1.12e-85
Slc1a2	3.51	9.17e-06	3.02e-05
Snx9	3.51	1.51e-153	5.72e-151
Mdfic	3.51	1.49e-47	4.66e-46
Fam129b	3.5	8.17e-21	8.5e-20
Spc25	3.5	9.22e-31	1.56e-29
Aebp1	3.49	7.93e-7	2.97e-06
Sdc1	3.49	9.06e-9	4.08e-8
Kndc1	3.48	7.88e-7	2.94e-06
Idi1	3.48	2.54e-36	5.49e-35
Gstt3	3.48	3.59e-19	3.42e-18
Odc1	3.46	1.35e-113	2.38e-111
Map9	3.46	6.96e-16	5.42e-15
Brip1	3.46	8.97e-58	4.05e-56
Cyr61	3.45	1.25e-05	4.07e-05
Hist1h3e	3.45	3.94e-05	0.00012
Osbpl1a	3.45	1.3e-7	5.29e-7
C330027C09Rik	3.44	8.22e-67	4.85e-65
Il13	3.44	1.33e-05	4.32e-05
Hmmr	3.44	7.53e-14	5.14e-13
Plk1	3.44	7.24e-34	1.42e-32
Adm	3.44	9.03e-06	2.98e-05
Wnk2	3.43	1.46e-05	4.72e-05
Gm16350	3.42	3.63e-05	0.000111
Wnt10a	3.42	7.36e-11	3.99e-10
Slco4a1	3.42	1.49e-37	3.37e-36
Anln	3.42	9.13e-29	1.41e-27
Ociad2	3.41	3.71e-7	1.44e-06
Timd2	3.41	1.57e-05	5.04e-05
Ect2	3.41	4.48e-44	1.26e-42
Tacc3	3.4	8.48e-89	8.74e-87
Tal2	3.4	9.71e-9	4.37e-8
Gtse1	3.4	3.27e-64	1.75e-62
Wdr34	3.4	1.92e-45	5.65e-44
Litaf	3.4	4.67e-115	8.58e-113
Spire2	3.4	2.62e-06	9.23e-06
Ddias	3.4	5.14e-68	3.14e-66
Acvr1	3.4	4.2e-14	2.91e-13
Kif18b	3.4	2.16e-06	7.66e-06
Srl	3.39	3.04e-27	4.39e-26
Eldr	3.39	1.91e-7	7.59e-7
Pld6	3.39	1.04e-05	3.42e-05
Opn3	3.38	1.97e-12	1.2e-11
Fgd1	3.38	2.64e-06	9.29e-06
Gcat	3.38	2.53e-32	4.58e-31
Tlcd2	3.38	4.16e-18	3.73e-17
Kif24	3.37	1.46e-25	1.94e-24
Akap1	3.37	1.34e-63	7.03e-62
Morn2	3.37	5.1e-18	4.54e-17
B9d1	3.37	9.35e-17	7.69e-16
Abcb4	3.36	3.6e-06	1.25e-05
Serpinf1	3.36	1.33e-8	5.92e-8
Arl6	3.36	6.12e-30	9.94e-29
Mcm6	3.36	1.12e-107	1.67e-105
Nr4a3	3.36	4.23e-82	3.56e-80
Gm13496	3.35	7.4e-10	3.66e-9
Slc30a3	3.35	2.11e-05	6.69e-05
Nkain1	3.35	6.4e-05	0.000189
Prr11	3.34	9.95e-18	8.69e-17
Tmem97	3.34	7.9e-58	3.58e-56
Tm4sf5	3.34	1.87e-9	8.89e-9
Prodh	3.34	2.09e-12	1.27e-11
Ctdspl	3.34	3.02e-38	7.01e-37
Nmral1	3.33	2.64e-95	3.14e-93
Galk1	3.33	9.14e-147	2.72e-144
Mcm7	3.32	4.31e-143	1.15e-140
Psat1	3.32	2.28e-113	3.95e-111
Fut4	3.32	1.51e-9	7.25e-9
Avpr1a	3.32	7.09e-05	0.000208
Ptpn3	3.32	1.2e-47	3.77e-46
Eea1	3.32	6.8e-22	7.6e-21
Fam129a	3.32	2.95e-54	1.19e-52
Rfc4	3.31	1.21e-63	6.37e-62
Tlcd1	3.31	1.9e-48	6.16e-47
4933421A08Rik	3.31	1.99e-06	7.1e-06
Recql4	3.3	1.81e-46	5.52e-45
Dclk1	3.3	2.83e-05	8.84e-05
Tnfsf15	3.29	9.07e-05	0.000262
Phactr2	3.29	1.75e-46	5.35e-45
Mms22l	3.29	1.89e-50	6.52e-49
Dctd	3.29	2.38e-109	3.63e-107
Rfc3	3.28	4.85e-119	9.31e-117
Knl1	3.28	4.72e-20	4.72e-19
Gucy2e	3.27	7.6e-8	3.15e-7
Ppp1r26	3.27	1.94e-06	6.94e-06
Pxmp2	3.26	9.75e-20	9.57e-19
2610204G07Rik	3.25	4.44e-21	4.67e-20
Hist1h2bk	3.25	3.63e-05	0.000111
Syde2	3.25	1.66e-22	1.91e-21
Psmc3ip	3.25	7.31e-54	2.86e-52
2010204K13Rik	3.25	7.48e-37	1.64e-35
Ldlrad3	3.25	7e-17	5.82e-16
Plod2	3.25	3.24e-23	3.89e-22
Eml1	3.25	8.86e-05	0.000256
Syngr1	3.24	2.78e-20	2.8e-19
Kif20a	3.24	1.41e-43	3.91e-42
Mki67	3.24	1.49e-17	1.29e-16
Mis18bp1	3.24	1.49e-21	1.63e-20
Slc6a9	3.23	1.25e-7	5.08e-7
Zfp296	3.23	8.56e-28	1.27e-26
Thbs1	3.22	2.65e-05	8.29e-05
Ccdc40	3.22	7.31e-25	9.42e-24
Fsbp	3.19	0.000134	0.000379
Hspd1	3.19	7.08e-75	5.15e-73
Plpp1	3.17	1.54e-8	6.82e-8
Slc4a11	3.16	3.66e-05	0.000112
Asf1b	3.16	7.42e-52	2.72e-50
Cenpf	3.16	1.87e-11	1.06e-10
Soga1	3.15	6.1e-05	0.000181
Slc35d3	3.15	0.00016	0.000448
Pop1	3.15	3.34e-58	1.53e-56
Gm5648	3.15	5.95e-05	0.000177
St3gal5	3.15	1.47e-31	2.56e-30
Slc9a2	3.14	0.00017	0.000473
Foxm1	3.14	3.85e-24	4.84e-23
Enah	3.14	6.57e-05	0.000194
Bmp1	3.13	1.08e-05	3.54e-05
Smo	3.12	5.26e-82	4.4e-80
Usp44	3.12	7.15e-05	0.00021
Traip	3.12	3.81e-45	1.11e-43
Prim1	3.12	7.4e-73	5.24e-71
Dctpp1	3.11	4.63e-55	1.92e-53
1700019D03Rik	3.11	5.65e-05	0.000169
Bard1	3.11	1.48e-52	5.53e-51
Bcl2a1d	3.1	1.84e-17	1.58e-16
6430571L13Rik	3.1	3.75e-25	4.89e-24
Tmem107	3.09	1.27e-27	1.86e-26
5430427O19Rik	3.09	2.1e-8	9.17e-8
Sdf2l1	3.09	5.59e-53	2.12e-51
Cfap54	3.09	1.04e-05	3.41e-05
Hivep3	3.09	1.76e-27	2.58e-26
Mtfp1	3.09	1.91e-54	7.75e-53
Six1	3.09	6.27e-05	0.000186
Kdelc2	3.08	4.19e-15	3.09e-14
9230110C19Rik	3.08	6.26e-9	2.86e-8
F3	3.07	8.49e-05	0.000246
Prim2	3.07	2.05e-70	1.35e-68
Gm43820	3.06	7.98e-06	2.66e-05
Cyp1b1	3.06	9.54e-05	0.000275
Rmi2	3.06	2.19e-70	1.43e-68
Oaf	3.06	0.000242	0.000662
Cbx5	3.06	1.11e-70	7.37e-69
Gm17641	3.06	2.91e-18	2.63e-17
Pcgf2	3.05	2.14e-22	2.44e-21
Sccpdh	3.05	1.08e-11	6.22e-11
Ryk	3.05	9.79e-7	3.62e-06
Epha2	3.05	4e-05	0.000122
Slc35f5	3.05	3.88e-7	1.5e-06
Rcc1	3.05	2.3e-140	5.87e-138
Tipin	3.05	2.76e-143	7.46e-141
Cdk6	3.04	4.06e-52	1.5e-50
Gm35507	3.03	0.000109	0.000312
ENSMUSG00000116530	3.03	0.000109	0.000312
Fam78b	3.03	7.61e-05	0.000222
Gpr161	3.02	0.000246	0.000671
Hist1h3f	3.02	0.000269	0.00073
Fam198a	3.02	0.000282	0.000764
Cdca3	3.02	5.67e-46	1.7e-44
Gm43143	3.02	3.66e-05	0.000112
Pkn3	3.02	2.42e-10	1.25e-9
Egr3	3.02	7.61e-52	2.78e-50
Smyd1	3.02	0.000114	0.000325
Prc1	3.02	1.34e-26	1.87e-25
Smyd2	3.02	4.84e-67	2.88e-65
Tfdp1	3.01	1.8e-148	5.73e-146
Ptprs	3.01	1.43e-45	4.25e-44
Pim2	3.01	1.52e-114	2.76e-112
Pfas	3	6.73e-58	3.05e-56
Gpr176	3	0.000128	0.000363
ENSMUSG00000116912	3	2.05e-26	2.85e-25
Wdr54	3	1.22e-05	3.97e-05
Tmem132a	3	5.33e-06	1.82e-05
Ehd4	2.99	2.95e-67	1.78e-65
Ccne1	2.97	3.99e-83	3.42e-81
Bcl2a1b	2.97	1.03e-39	2.52e-38
Rfx8	2.97	3.86e-05	0.000118
Zeb2	2.97	1.12e-9	5.46e-9
Phf19	2.97	4.69e-59	2.25e-57
Lag3	2.97	1.36e-18	1.25e-17
Pgam1	2.97	1.69e-53	6.5e-52
Gabarapl1	2.97	7.91e-57	3.46e-55
Ctnnbip1	2.97	1.47e-10	7.68e-10
Xylb	2.96	5.11e-16	4.01e-15
9530077C05Rik	2.96	5.86e-7	2.22e-06
Adap1	2.95	4.59e-41	1.18e-39
Paqr4	2.95	5.23e-51	1.85e-49
Slc16a3	2.95	2.16e-37	4.86e-36
Derl3	2.95	1.34e-11	7.69e-11
Sema7a	2.94	9.62e-21	9.97e-20
Morn4	2.94	0.000158	0.000443
Gm10658	2.94	4.72e-8	2e-7
2900026A02Rik	2.93	6.95e-19	6.52e-18
Nes	2.93	0.000166	0.000463
Igfbp7	2.93	0.000423	0.00112
Kctd15	2.93	2.17e-06	7.72e-06
Zfp367	2.92	6.18e-57	2.72e-55
Gm9022	2.92	7.37e-06	2.47e-05
Cenpu	2.92	8.91e-32	1.57e-30
Ripk4	2.92	0.000492	0.00129
Zbtb46	2.92	1.45e-8	6.45e-8
Lta	2.91	8.97e-86	8.33e-84
Cenpw	2.91	5.99e-36	1.28e-34
Gm37881	2.91	1.46e-06	5.3e-06
Slc16a1	2.9	8.35e-99	1.08e-96
E2f3	2.9	6.73e-32	1.19e-30
Smpdl3b	2.9	4.78e-11	2.63e-10
Dut	2.89	1.12e-44	3.23e-43
Srgap3	2.89	2.15e-16	1.72e-15
Gm5837	2.89	3.77e-7	1.46e-06
RP23-312B17.2	2.88	1.94e-06	6.94e-06
Scn1b	2.88	6.57e-7	2.48e-06
Prr36	2.88	1.03e-9	5.04e-9
Vgf	2.87	8.52e-05	0.000247
1700066B19Rik	2.87	2.8e-31	4.82e-30
Cfap77	2.87	9.8e-8	4.02e-7
Wdhd1	2.86	1.01e-85	9.31e-84
Car12	2.86	1.28e-39	3.09e-38
Scarb1	2.86	1.43e-109	2.22e-107
Skp2	2.86	2.63e-9	1.24e-8
Gm17767	2.86	0.000592	0.00154
Gm9745	2.85	0.000253	0.00069
Gm7952	2.85	1.91e-8	8.39e-8
Ezh2	2.85	8.7e-113	1.46e-110
Gm17040	2.85	1.98e-05	6.3e-05
Gm7118	2.84	5.57e-7	2.12e-06
Stxbp6	2.84	0.000578	0.0015
Smim3	2.83	2.99e-9	1.4e-8
Ccr8	2.83	5.23e-58	2.38e-56
2810025M15Rik	2.83	4.95e-05	0.000149
Reep2	2.83	7.74e-9	3.51e-8
Alad	2.82	1.26e-85	1.16e-83
Coq4	2.82	2e-28	3.05e-27
3110045C21Rik	2.82	1.66e-05	5.31e-05
Vdr	2.82	1.27e-10	6.68e-10
Ccdc85c	2.81	1.95e-28	2.98e-27
Piwil2	2.81	2.19e-10	1.13e-9
Srm	2.81	1.33e-48	4.32e-47
Sh3pxd2b	2.8	0.000326	0.000876
Tmem237	2.8	4.11e-49	1.35e-47
ENSMUSG00000117475	2.8	0.000665	0.00172
Kank2	2.8	0.000344	0.000921
Cinp	2.79	1.98e-57	8.87e-56
Chchd6	2.79	6.67e-31	1.13e-29
Slc19a1	2.79	2.01e-79	1.62e-77
Socs2	2.79	1.15e-33	2.22e-32
Xrcc2	2.79	2.65e-58	1.24e-56
Gcsh	2.79	1.51e-72	1.05e-70
Arhgap21	2.78	8.01e-32	1.41e-30
Rpl10a-ps2	2.78	9.35e-05	0.00027
Mlkl	2.77	1.72e-9	8.22e-9
Gm11814	2.77	7.67e-06	2.56e-05
Spata24	2.77	3.28e-16	2.6e-15
Serpine1	2.77	1.85e-05	5.91e-05
Axl	2.76	6.21e-36	1.32e-34
Pecr	2.76	7.41e-48	2.35e-46
Nkx1-1	2.75	0.000418	0.00111
Gpr68	2.75	4.78e-77	3.62e-75
Icos	2.75	1.33e-37	3.03e-36
Ptger2	2.75	9.06e-35	1.86e-33
ENSMUSG00000118364	2.74	0.000396	0.00105
Umps	2.74	2.9e-78	2.25e-76
Itgb4	2.73	0.000972	0.00245
Cenpe	2.73	1.87e-12	1.15e-11
Plcg2	2.73	4.59e-13	2.95e-12
Slmo1	2.73	0.000458	0.00121
Egr2	2.72	1.47e-7	5.9e-7
A930011G23Rik	2.72	8.8e-15	6.38e-14
Ppa1	2.72	1.57e-32	2.89e-31
Depdc1a	2.72	0.000348	0.000931
Mcm4	2.72	1.5e-138	3.72e-136
Vash1	2.71	0.000968	0.00244
St6galnac4	2.71	1.55e-66	9.05e-65
9930014A18Rik	2.71	1.81e-19	1.75e-18
Gramd1b	2.71	8.02e-46	2.39e-44
Chac1	2.7	0.00112	0.00279
2700081O15Rik	2.7	1.45e-9	7.01e-9
L2hgdh	2.7	3.01e-43	8.26e-42
Snx8	2.7	5.58e-24	6.94e-23
Smyd5	2.7	2.15e-86	2.03e-84
Ipo5	2.69	1.12e-132	2.62e-130
Orc6	2.69	8.99e-70	5.77e-68
Tns3	2.69	0.000138	0.000389
RP23-303A11.2	2.69	1.66e-9	7.94e-9
ENSMUSG00000112776	2.69	9.28e-06	3.06e-05
Whsc1	2.69	1.21e-65	6.83e-64
Mif	2.68	4.9e-30	8.02e-29
Gm13882	2.67	3.57e-06	1.24e-05
Tnf	2.67	8.73e-85	7.87e-83
Hirip3	2.67	1.25e-46	3.83e-45
Rabl2	2.66	1.31e-06	4.78e-06
Gm11516	2.66	5.14e-05	0.000154
Hsf2bp	2.66	9.31e-8	3.83e-7
Il3	2.66	0.000383	0.00102
Bcl2a1c	2.66	0.000297	0.000802
2610318N02Rik	2.65	9.62e-8	3.95e-7
Sema6b	2.65	0.000119	0.00034
Casp3	2.65	3.57e-66	2.05e-64
Ctps	2.65	2.24e-113	3.92e-111
Mad2l1	2.65	3.85e-69	2.42e-67
Hist1h1b	2.65	0.00137	0.00336
Gm8919	2.64	2.23e-05	7.02e-05
Gm37201	2.64	0.00154	0.00375
Shmt2	2.64	3.9e-55	1.62e-53
Lap3	2.64	1.77e-65	9.85e-64
Chsy1	2.64	1.14e-41	2.96e-40
Spry4	2.64	2.33e-05	7.32e-05
Fam195a	2.64	4.58e-23	5.46e-22
Abi2	2.63	1.23e-38	2.91e-37
Ppp1r1b	2.63	0.000698	0.0018
Iqcg	2.63	0.000191	0.000529
Hat1	2.63	3.63e-57	1.61e-55
Ifrd2	2.63	1.09e-72	7.59e-71
Rhoq	2.63	1.65e-20	1.68e-19
Farp1	2.63	9.21e-12	5.34e-11
Gm4804	2.62	0.000711	0.00183
2810468N07Rik	2.62	0.000467	0.00123
Fam83g	2.62	3.73e-13	2.41e-12
Nup43	2.62	5.3e-22	5.94e-21
Myo1c	2.61	1.46e-37	3.31e-36
Eif5al3-ps	2.61	1.52e-7	6.1e-7
Gm17799	2.61	2.1e-05	6.63e-05
Gpt2	2.61	9.86e-14	6.64e-13
Siah1b	2.61	2.05e-35	4.32e-34
2810408I11Rik	2.61	6.54e-10	3.25e-9
Angptl4	2.61	4.71e-54	1.86e-52
Rfc5	2.61	2.28e-78	1.79e-76
Mcm2	2.61	3.13e-112	5.17e-110
Atxn1	2.6	1.35e-69	8.63e-68
Rel	2.6	4.08e-37	9.03e-36
Cenpv	2.6	6.2e-21	6.48e-20
Plk2	2.6	4.83e-26	6.56e-25
1700030J22Rik	2.6	6.2e-06	2.09e-05
Mxd3	2.6	4.46e-14	3.09e-13
Atg9b	2.6	1.55e-30	2.6e-29
Six4	2.6	0.000784	0.002
Tuba1b	2.6	4.09e-35	8.51e-34
Cd24a	2.6	5.29e-28	7.88e-27
Zfp941	2.59	0.000849	0.00215
Cad	2.59	4.66e-57	2.06e-55
Pacsin3	2.59	1.84e-05	5.86e-05
Cdc20	2.59	1.46e-59	7.06e-58
E130012A19Rik	2.58	1.07e-28	1.65e-27
Nts	2.58	0.000896	0.00227
Tigd3	2.58	5.61e-17	4.69e-16
Col15a1	2.57	3.84e-18	3.45e-17
Nefh	2.57	9.03e-26	1.21e-24
Apoo-ps	2.57	0.00166	0.00402
Chchd4	2.57	3.61e-56	1.54e-54
Eif5a	2.56	3e-43	8.23e-42
Pold1	2.56	1.83e-83	1.58e-81
Spib	2.56	0.00175	0.00421
Gm9164	2.56	3.15e-8	1.35e-7
Plagl2	2.56	2.25e-48	7.25e-47
Mgat4e	2.56	0.000977	0.00245
Naf1	2.56	5.32e-71	3.54e-69
Chd3os	2.55	8.45e-34	1.65e-32
Rtkn2	2.55	0.000195	0.000539
Plk4	2.55	4.84e-17	4.06e-16
Dsn1	2.54	3.76e-22	4.25e-21
Crispld2	2.54	0.000974	0.00245
Papss2	2.54	5.69e-06	1.93e-05
Tbc1d24	2.54	1.49e-16	1.21e-15
Spata7	2.54	1.39e-8	6.19e-8
Polq	2.53	1.36e-16	1.11e-15
Igf2bp3	2.53	2.38e-8	1.04e-7
Gprc5a	2.53	2.91e-05	9.04e-05
Gm5732	2.53	3.1e-9	1.45e-8
Gm7497	2.53	7.28e-8	3.03e-7
Fbxw8	2.53	1.46e-49	4.84e-48
Txnrd3	2.53	2.2e-40	5.52e-39
Hesx1	2.53	5.96e-9	2.73e-8
Dnal1	2.53	7.16e-06	2.4e-05
Wdr35	2.53	2.38e-16	1.9e-15
Gm14148	2.53	2.04e-12	1.25e-11
Capsl	2.53	1.48e-9	7.13e-9
Aurka	2.52	1.12e-34	2.3e-33
Atad2	2.52	4.79e-16	3.77e-15
Gm6967	2.52	0.000785	0.002
Gm11960	2.52	3.75e-7	1.45e-06
Anxa9	2.52	5.54e-05	0.000166
Nop16	2.52	9.54e-36	2.03e-34
Tnni1	2.51	5.71e-11	3.12e-10
Fen1	2.51	4.23e-18	3.79e-17
Ran	2.51	6.51e-55	2.67e-53
Gm26737	2.51	0.00122	0.00301
Eif4ebp1	2.51	4.28e-31	7.32e-30
Lrrc59	2.5	3.99e-94	4.53e-92
Skida1	2.5	0.00232	0.00547
Ydjc	2.5	3.78e-54	1.52e-52
Aspn	2.5	0.00123	0.00303
ENSMUSG00000114547	2.49	0.000245	0.00067
Txn1	2.49	1.09e-34	2.23e-33
2810429I04Rik	2.49	3.58e-05	0.00011
Ehd2	2.48	0.00243	0.00571
Ctla4	2.48	5.31e-15	3.9e-14
Serf1	2.48	7.89e-30	1.28e-28
Cobll1	2.48	1.81e-13	1.2e-12
Gm8100	2.47	1.37e-06	4.99e-06
Rasd2	2.47	0.00177	0.00425
ENSMUSG00000116864	2.47	0.00144	0.00352
Rem2	2.47	0.00024	0.000657
AI506816	2.47	1.47e-64	7.89e-63
D430040D24Rik	2.47	0.00146	0.00355
Gm26901	2.46	0.000104	0.000298
Uhrf1bp1	2.46	1.3e-30	2.17e-29
Slc25a33	2.46	1.65e-30	2.76e-29
Spa17	2.46	0.00148	0.0036
Agr3	2.46	0.00146	0.00356
Ppil1	2.46	5.22e-46	1.57e-44
Zfp239	2.45	1.92e-30	3.19e-29
Atad5	2.45	1.05e-05	3.43e-05
Slc29a1	2.45	7.49e-95	8.68e-93
Bend3	2.45	7.88e-37	1.73e-35
Gm3534	2.45	0.000144	0.000405
Gm7069	2.45	4.11e-7	1.58e-06
Pa2g4	2.45	1.41e-51	5.07e-50
Ncf1	2.45	8.59e-34	1.68e-32
Siva1	2.45	1.74e-38	4.08e-37
Fam72a	2.44	3.12e-16	2.48e-15
Prr5l	2.44	7.93e-11	4.27e-10
Gm8069	2.44	0.00189	0.00453
Nlgn2	2.44	8.73e-38	2e-36
Wdr62	2.44	4.37e-23	5.21e-22
Kcnk10	2.43	0.00286	0.00662
Terb1	2.43	0.00157	0.00381
Neto2	2.43	4.86e-32	8.67e-31
Mrps6	2.43	2.02e-28	3.08e-27
Lrrc73	2.43	5.43e-7	2.07e-06
Ankrd13b	2.43	5.63e-54	2.21e-52
Gm26929	2.43	2.12e-11	1.2e-10
Gm6944	2.42	0.00182	0.00436
Kpna2	2.42	4.9e-21	5.15e-20
Ttc30a1	2.42	5.04e-15	3.7e-14
Fam20c	2.42	0.00169	0.00408
Gm9081	2.42	2.43e-05	7.61e-05
Pros1	2.42	5.12e-30	8.37e-29
Stard13	2.42	0.00311	0.00715
Lingo4	2.41	0.00174	0.00418
Gm7150	2.41	1.26e-06	4.6e-06
Pycr1	2.41	5.9e-14	4.06e-13
Itpka	2.41	4.19e-05	0.000127
Shq1	2.41	3.53e-37	7.84e-36
Kmo	2.41	0.00231	0.00544
Dusp3	2.41	0.00386	0.00872
Gm16379	2.4	0.000269	0.000731
Gm13527	2.4	6.07e-06	2.06e-05
Sap30	2.4	6.29e-34	1.24e-32
Gm28884	2.4	0.00309	0.00711
Calcb	2.4	0.00309	0.00711
Pno1	2.4	1.81e-50	6.27e-49
1110032F04Rik	2.39	3.58e-56	1.53e-54
Mybl1	2.39	1.4e-05	4.54e-05
Nudt5	2.39	4.11e-47	1.28e-45
Fbxo48	2.39	1.48e-06	5.35e-06
Gm6981	2.39	0.000708	0.00182
Plekha8	2.39	1.01e-14	7.29e-14
Fam188b	2.38	0.000583	0.00152
Slc19a2	2.38	3.36e-37	7.48e-36
Zfand4	2.38	1.3e-9	6.3e-9
Srsf1	2.38	5.14e-30	8.39e-29
Gm13461	2.38	1.08e-19	1.06e-18
Gm9423	2.37	0.00354	0.00807
Gm29164	2.37	0.00144	0.00351
Kdelc1	2.37	1.92e-36	4.18e-35
Gm8756	2.37	3.98e-9	1.84e-8
Cyp51	2.37	1.42e-39	3.43e-38
Arhgef9	2.37	1.54e-13	1.02e-12
Gm12735	2.37	0.00243	0.00571
Mcoln2	2.37	5.23e-12	3.09e-11
Ier3	2.37	8.73e-05	0.000253
Lgals7	2.36	1.72e-7	6.87e-7
6720489N17Rik	2.35	4.36e-15	3.22e-14
Ppat	2.35	4.57e-108	6.9e-106
Dis3	2.35	3.49e-35	7.28e-34
Gm14921	2.35	0.000599	0.00155
Carmil1	2.35	0.00217	0.00515
Gm12182	2.35	6.13e-9	2.8e-8
BC022687	2.34	0.00269	0.00627
Hist1h3g	2.34	0.00238	0.00561
Dgat2	2.34	7.2e-19	6.76e-18
Sh3d21	2.34	4.49e-7	1.72e-06
Fam84a	2.34	0.000161	0.00045
Vegfa	2.34	9.43e-14	6.36e-13
Gm2467	2.33	4.41e-12	2.63e-11
Bex1	2.33	0.00429	0.00962
Lmnb1	2.33	7.09e-91	7.48e-89
Pik3ap1	2.33	8.74e-7	3.25e-06
Hnrnpll	2.33	4.83e-101	6.38e-99
Six5	2.33	3.35e-05	0.000103
Fndc3b	2.33	1.86e-7	7.41e-7
Kif22	2.33	1.64e-43	4.54e-42
Gm7286	2.32	0.000318	0.000857
Sh2d5	2.32	3.85e-06	1.33e-05
Rhbdl3	2.32	3.13e-17	2.66e-16
Ckap4	2.32	1.6e-20	1.63e-19
Arhgef17	2.32	0.000625	0.00162
Platr29	2.32	0.00261	0.00609
Mettl21b	2.32	0.00261	0.00609
Hist1h1a	2.32	0.000633	0.00164
Cd70	2.32	0.00325	0.00745
Gjc1	2.32	0.00244	0.00574
8030451A03Rik	2.32	0.00267	0.00623
Hus1	2.32	2.75e-28	4.15e-27
Zranb3	2.31	2.53e-28	3.83e-27
Nhp2	2.31	6.36e-23	7.52e-22
Wisp1	2.31	0.00263	0.00615
Camkv	2.31	0.00448	0.01
Ahcy	2.31	2.04e-29	3.26e-28
Ptrh1	2.31	4.19e-22	4.72e-21
mt-Tp	2.31	9.72e-7	3.6e-06
Prep	2.3	3e-65	1.65e-63
Gpr55	2.3	1.69e-16	1.36e-15
Gm7669	2.3	0.00275	0.0064
St14	2.3	8.56e-13	5.38e-12
Slbp	2.3	2.1e-88	2.13e-86
Gm3671	2.3	3.52e-05	0.000108
Pou2af1	2.3	1.28e-51	4.65e-50
Coq7	2.3	2.48e-27	3.6e-26
Zfp750	2.29	0.00289	0.0067
Asb2	2.29	6.61e-8	2.76e-7
Suv39h2	2.29	6.94e-24	8.6e-23
Polr1b	2.29	2.8e-75	2.05e-73
Gm7765	2.29	0.00542	0.0119
Cdh15	2.29	0.000374	0.000997
Ranbp1	2.29	2.88e-22	3.27e-21
Nkd2	2.29	0.00364	0.00827
Pgk1	2.29	6.17e-21	6.45e-20
Aldh7a1	2.28	9.83e-47	3.02e-45
Nup133	2.28	3.79e-64	2.01e-62
Cyb561	2.28	4.53e-7	1.74e-06
Tmem238	2.28	1.42e-17	1.23e-16
Pcdhgc4	2.28	0.000318	0.000857
Rgl1	2.28	8.65e-11	4.64e-10
Evi5	2.28	9.86e-14	6.64e-13
Gm11198	2.28	4.72e-06	1.61e-05
Gm13466	2.28	7e-05	0.000206
Lekr1	2.28	2.15e-7	8.54e-7
Zfp948	2.28	2.31e-14	1.63e-13
Gm5620	2.27	2.77e-15	2.07e-14
1700001O22Rik	2.27	1.25e-06	4.55e-06
Olfml2a	2.27	0.00267	0.00623
Cmss1	2.27	3.9e-38	9.01e-37
Gm12537	2.27	0.000233	0.000638
Hpcal4	2.27	0.00501	0.0111
Noc4l	2.27	6.03e-57	2.66e-55
Acvr2b	2.27	0.00378	0.00856
Zc3hav1l	2.27	4.68e-15	3.44e-14
Gm4969	2.26	0.00524	0.0116
Ddx1	2.26	3.68e-85	3.35e-83
Phgdh	2.26	1.13e-34	2.32e-33
Chek2	2.26	4.56e-17	3.84e-16
Pbx3	2.26	1.64e-11	9.35e-11
ENSMUSG00000115730	2.26	0.00604	0.0132
Rragd	2.26	3.3e-18	2.98e-17
Gm4217	2.26	5.03e-06	1.72e-05
Racgap1	2.26	6.92e-53	2.61e-51
Mir7688	2.26	2.09e-7	8.32e-7
Zfp52	2.26	3.53e-51	1.26e-49
Gas2l1	2.26	3.9e-05	0.000119
Grwd1	2.26	1.84e-42	4.94e-41
Magohb	2.26	1.83e-20	1.87e-19
Uba6	2.25	2.27e-31	3.92e-30
Gm13296	2.25	0.00605	0.0132
Gm5430	2.25	5.85e-8	2.45e-7
Pabpc4	2.25	3.03e-41	7.81e-40
Zfp575	2.25	0.00422	0.00947
Gm3809	2.25	0.00248	0.00581
Snrpa1	2.25	5.42e-31	9.22e-30
B930095G15Rik	2.25	0.000856	0.00217
Gm6195	2.25	0.00523	0.0115
Tspan3	2.25	7.14e-50	2.41e-48
Nol10	2.25	3.32e-72	2.29e-70
Ina	2.24	0.00631	0.0137
B4galnt4	2.24	2.2e-13	1.45e-12
Tnfrsf10b	2.24	4.74e-19	4.48e-18
ENSMUSG00000112348	2.24	0.00447	0.00999
Pcna-ps2	2.24	7.44e-8	3.09e-7
Cfap157	2.24	0.000665	0.00172
Arhgap11a	2.23	2.16e-31	3.74e-30
Gm8984	2.23	8.45e-8	3.49e-7
Hspd1-ps4	2.23	0.0037	0.0084
C1qbp	2.23	9.17e-29	1.42e-27
Ubtd2	2.23	2.53e-18	2.3e-17
Gm7741	2.23	0.00463	0.0103
Ano7	2.22	0.00385	0.00871
BC035044	2.22	8.31e-7	3.1e-06
Fancb	2.22	7.78e-30	1.26e-28
Rnaseh2b	2.22	8.28e-36	1.76e-34
Lrrc75a	2.22	6.18e-10	3.07e-9
Cd320	2.22	1.02e-27	1.5e-26
Gart	2.22	6.55e-97	8.05e-95
Gm17068	2.22	0.000466	0.00123
Gm8254	2.21	0.00015	0.000421
Nudt1	2.21	1.76e-50	6.09e-49
Tnfrsf13c	2.21	8.67e-8	3.57e-7
Nfkb2	2.21	5.74e-39	1.36e-37
Ppfibp1	2.21	1.28e-31	2.23e-30
Kif26b	2.21	0.00408	0.00919
Slamf7	2.21	6.28e-25	8.12e-24
Gm12419	2.21	1.35e-14	9.64e-14
Hyal2	2.21	4.76e-44	1.34e-42
Hsp90aa1	2.2	4.35e-58	1.98e-56
Psme3	2.2	1.2e-88	1.22e-86
Gm5187	2.2	1.17e-05	3.8e-05
Gm5391	2.2	0.00186	0.00446
Snrpd1	2.2	2.44e-23	2.95e-22
Mthfd1	2.2	2.75e-70	1.79e-68
Gm12864	2.2	0.00112	0.00278
Pycrl	2.2	1.31e-34	2.66e-33
Tbl3	2.2	6.88e-57	3.02e-55
Rab33a	2.2	0.000103	0.000294
Kpna3	2.2	9.36e-61	4.68e-59
Zmynd19	2.2	2.01e-68	1.24e-66
C130083M11Rik	2.19	0.000144	0.000406
Slamf9	2.19	0.00422	0.00948
Tpst1	2.19	6.06e-46	1.82e-44
Gm5523	2.19	0.000435	0.00115
Tnni3	2.19	0.00132	0.00324
Gm7507	2.19	1.12e-8	5.01e-8
Gm11222	2.19	0.00773	0.0165
Dact3	2.19	0.00362	0.00823
Txn-ps1	2.19	0.00331	0.00758
Tiam1	2.19	9.67e-26	1.3e-24
Ddx39	2.19	2.6e-53	9.94e-52
Gm4908	2.19	1.44e-05	4.64e-05
Coq3	2.18	2.02e-50	6.98e-49
Pex11a	2.18	1.1e-10	5.86e-10
Nphp4	2.18	2.82e-10	1.45e-9
Ddn	2.18	0.000578	0.0015
Mrps22	2.18	2.71e-27	3.92e-26
Nup93	2.18	2.48e-79	1.99e-77
Cntd1	2.18	0.00581	0.0127
Rab8b	2.18	2.29e-71	1.54e-69
Gm7456	2.18	4.6e-7	1.76e-06
Rpusd2	2.18	2.75e-33	5.22e-32
Pla2g12a	2.17	1.53e-48	4.98e-47
Gm15191	2.17	6.9e-05	0.000203
Fam132a	2.17	1.58e-17	1.36e-16
Kifc3	2.17	3.41e-12	2.05e-11
Scamp1	2.17	2.31e-12	1.41e-11
Got1	2.17	4.75e-55	1.97e-53
Plek2	2.17	0.0089	0.0188
ENSMUSG00000114515	2.17	0.00818	0.0174
Tomm40	2.17	5.39e-32	9.6e-31
Wdr60	2.17	6.91e-9	3.14e-8
ENSMUSG00000117739	2.17	0.00423	0.0095
Srd5a1	2.17	3.7e-9	1.72e-8
Gm15593	2.17	6.11e-05	0.000181
Kif18a	2.16	3.73e-18	3.35e-17
Lyar	2.16	2.28e-27	3.32e-26
Prkaa2	2.16	0.00717	0.0154
Dhrs9	2.16	0.00448	0.01
Fam171a1	2.16	0.00407	0.00917
Fam185a	2.16	1.83e-32	3.35e-31
F13a1	2.16	1.19e-8	5.33e-8
Tbc1d7	2.16	1.04e-29	1.67e-28
Abcb1b	2.16	1.23e-28	1.89e-27
Gm12020	2.16	3.67e-05	0.000112
Gm8349	2.16	0.000112	0.000321
Psma8	2.16	0.00502	0.0111
Tmem190	2.15	0.00466	0.0104
Gm10481	2.15	0.00362	0.00823
Nup155	2.15	3.71e-33	6.97e-32
Gm8601	2.15	0.00872	0.0185
Gm5706	2.15	7.8e-9	3.54e-8
Paics	2.15	8.38e-50	2.81e-48
Gm11714	2.15	0.00139	0.00339
Gm8864	2.15	0.000426	0.00113
Smc2	2.15	4.5e-36	9.66e-35
Lipt2	2.14	4.87e-18	4.34e-17
Cst7	2.14	1.45e-28	2.23e-27
Nudcd1	2.14	3.87e-70	2.5e-68
Lgr4	2.14	0.000642	0.00166
Gm15294	2.14	7.99e-06	2.66e-05
Ccdc58	2.14	1.35e-39	3.25e-38
Actr3b	2.14	4.17e-7	1.61e-06
Smim10l2a	2.14	7.49e-7	2.81e-06
Ssx2ip	2.14	7.72e-34	1.51e-32
Pcdhgc3	2.13	1.48e-7	5.96e-7
Alms1	2.13	1.37e-06	4.99e-06
Cul7	2.13	2.46e-42	6.57e-41
Ptprj	2.13	1.06e-9	5.18e-9
Ift122	2.13	2.47e-15	1.86e-14
Gm5335	2.12	1.32e-7	5.35e-7
Mecr	2.12	2.48e-27	3.59e-26
Pus7	2.12	8.27e-48	2.61e-46
Spata32	2.12	0.00534	0.0118
Slc29a2	2.12	4.35e-26	5.93e-25
Ppfibp2	2.12	0.00369	0.00838
Elovl4	2.12	0.00393	0.00888
Fam71b	2.12	1.33e-16	1.08e-15
Abhd14a	2.12	5.6e-24	6.96e-23
Ndc1	2.12	8.48e-59	4.02e-57
Abcb10	2.11	9.85e-10	4.83e-9
Nup37	2.11	3.45e-49	1.14e-47
Gm9568	2.11	0.00256	0.00598
4930427A07Rik	2.11	2.4e-38	5.62e-37
Rps27l	2.11	1.63e-16	1.31e-15
Far1	2.11	2.23e-31	3.85e-30
Cish	2.11	8.89e-30	1.43e-28
Prkca	2.11	5.36e-25	6.95e-24
Nup205	2.11	2.96e-44	8.37e-43
Eif1a	2.11	3.01e-58	1.4e-56
Fhl2	2.11	1.66e-7	6.66e-7
Gm7901	2.11	9.67e-7	3.58e-06
Nptxr	2.1	1.68e-06	6.05e-06
Poc1a	2.1	5.22e-28	7.78e-27
Mrto4	2.1	1.07e-24	1.37e-23
Ergic1	2.1	5.18e-42	1.36e-40
Luzp1	2.1	1.76e-23	2.14e-22
Ryr1	2.1	0.00031	0.000836
Fam136a	2.1	2.83e-40	7.05e-39
Mettl1	2.1	1.49e-52	5.53e-51
Bbs12	2.1	1.65e-20	1.68e-19
Blm	2.1	4.35e-23	5.19e-22
Gm11185	2.1	8.35e-05	0.000243
Car5b	2.1	0.000159	0.000446
Slco5a1	2.1	0.00927	0.0195
Gm6316	2.09	0.00127	0.00313
Pold3	2.09	4.62e-47	1.43e-45
A430093F15Rik	2.09	1.06e-42	2.87e-41
Rnf219	2.09	2.64e-20	2.66e-19
Myc	2.09	6.97e-51	2.46e-49
Mif-ps3	2.09	0.00642	0.0139
ENSMUSG00000116678	2.09	0.00642	0.0139
Apex1	2.09	8.29e-30	1.34e-28
Oscp1	2.09	3.68e-05	0.000113
Tube1	2.09	1.14e-18	1.06e-17
Tdrkh	2.09	9.59e-32	1.68e-30
4933430I17Rik	2.09	3.92e-7	1.52e-06
Hemgn	2.09	0.000598	0.00155
Rxra	2.09	1.18e-33	2.28e-32
Mmachc	2.08	1.85e-43	5.1e-42
Tada2a	2.08	3.03e-38	7.04e-37
Pomt2	2.08	5.96e-28	8.86e-27
Pcdhgc5	2.08	0.0076	0.0163
Ppif	2.08	1.35e-49	4.49e-48
Gm9619	2.08	0.000255	0.000694
Gm7132	2.08	0.000247	0.000674
Naa50	2.08	6.96e-70	4.48e-68
Gm7611	2.08	0.00628	0.0137
Jph4	2.08	0.012	0.0248
Gm8343	2.08	8.69e-06	2.87e-05
Hspa9	2.08	4.34e-78	3.35e-76
Stmn1	2.08	3.32e-14	2.32e-13
Pcna	2.08	1.58e-54	6.43e-53
Slc1a4	2.08	2.35e-12	1.43e-11
Gm8234	2.07	0.00679	0.0147
Ltbp4	2.07	0.00266	0.0062
Stk35	2.07	1.83e-24	2.32e-23
Dhcr24	2.07	1.22e-39	2.97e-38
Timm8a1	2.07	8.94e-15	6.48e-14
Gm26937	2.07	0.0121	0.0248
Bend4	2.07	6.67e-14	4.57e-13
Capg	2.07	2.71e-26	3.73e-25
Gm20667	2.07	0.000871	0.0022
Pus10	2.07	8.25e-65	4.44e-63
Gm5297	2.07	9.72e-05	0.00028
Gm8927	2.07	3.99e-7	1.54e-06
Gm12266	2.06	0.000116	0.000331
Nr2f6	2.06	5.84e-13	3.72e-12
Gm6283	2.06	7.52e-06	2.52e-05
Kbtbd13	2.06	0.00686	0.0148
9430037O13Rik	2.06	0.00696	0.015
Gprin3	2.06	8.01e-9	3.63e-8
Gm45519	2.06	0.00399	0.009
Gm13489	2.06	0.00246	0.00578
Sqle	2.05	7.53e-35	1.55e-33
Ebi3	2.05	0.00186	0.00446
Lrmp	2.05	2.95e-71	1.99e-69
Prss41	2.05	0.0111	0.0231
Samd4	2.05	0.0112	0.0233
Gm12416	2.05	0.000359	0.000958
Tjp2	2.05	4.33e-10	2.18e-9
0610010F05Rik	2.05	6.14e-16	4.8e-15
Pdgfa	2.05	0.00727	0.0156
Fads3	2.05	0.00719	0.0155
Nme1	2.05	6.55e-20	6.51e-19
Gm8492	2.05	3.66e-05	0.000112
Trib1	2.05	1.25e-10	6.61e-10
Nop58	2.05	3.89e-54	1.56e-52
ENSMUSG00000114279	2.05	0.00548	0.012
Tubb5	2.05	1.04e-40	2.62e-39
Gm37392	2.05	0.00744	0.0159
Stk39	2.05	3.14e-48	1.01e-46
Sowahc	2.05	0.000303	0.000818
Gm8941	2.05	0.000222	0.000609
Rcl1	2.04	3.22e-42	8.54e-41
Neurl1b	2.04	0.00454	0.0101
Gm9061	2.04	0.00734	0.0157
Ide	2.04	4.18e-13	2.69e-12
Tns1	2.04	1.06e-11	6.1e-11
Cluh	2.04	1.12e-44	3.22e-43
Gm27037	2.04	0.0104	0.0217
Blmh	2.04	6.96e-43	1.89e-41
RP24-389J11.1	2.04	4.13e-12	2.47e-11
Chst11	2.04	1.17e-11	6.77e-11
Ppid	2.04	9.77e-40	2.39e-38
Inhba	2.04	0.00818	0.0174
Amd1	2.04	2.2e-24	2.78e-23
Gm26850	2.04	0.00766	0.0164
Gm16177	2.04	0.000316	0.00085
Chaf1b	2.04	1.48e-39	3.55e-38
Gm6625	2.03	1.35e-05	4.36e-05
Gm5787	2.03	0.00207	0.00491
Tmem231	2.03	2.05e-05	6.51e-05
Gm11560	2.03	4.57e-05	0.000138
Mt1	2.03	0.00204	0.00485
Gm8192	2.03	0.000761	0.00194
Gm6706	2.03	0.0052	0.0115
RP24-233B16.8	2.03	5.14e-7	1.96e-06
Tmem216	2.03	1.23e-24	1.57e-23
Gm26963	2.03	0.00289	0.00668
A230056P14Rik	2.03	0.00597	0.013
Ccdc122	2.02	3.68e-05	0.000113
Gm7719	2.02	0.0114	0.0236
Pole2	2.02	4.29e-46	1.3e-44
Stag3	2.02	0.0035	0.008
Polr3h	2.02	1.53e-34	3.11e-33
A430072P03Rik	2.02	1.39e-05	4.5e-05
Gm12070	2.02	1.63e-7	6.53e-7
Fam124b	2.02	2.39e-11	1.34e-10
Nme6	2.02	4.36e-32	7.79e-31
Rpf2	2.02	1.69e-23	2.05e-22
Egfr	2.02	0.00469	0.0104
Ndufaf6	2.02	2.49e-29	3.96e-28
Ccdc50-ps	2.02	0.0148	0.0299
Mpp6	2.02	2.4e-21	2.58e-20
Scn5a	2.02	0.00561	0.0123
Il1r2	2.01	6.53e-05	0.000193
Npl	2.01	0.0077	0.0165
Cisd1	2.01	1.86e-20	1.9e-19
Ncl	2.01	5.06e-54	2e-52
Nfkbid	2.01	1.18e-50	4.12e-49
Slc5a3	2.01	7.13e-28	1.06e-26
Hcn2	2.01	0.00329	0.00754
Immp2l	2.01	6.54e-19	6.14e-18
Etnk2	2.01	0.00803	0.0171
Hlf	2	0.000205	0.000565
Gm29668	2	3.36e-05	0.000104
Thg1l	2	3.17e-52	1.17e-50
Rpa2	2	6.69e-35	1.38e-33
Gm4353	2	0.00878	0.0186
Knstrn	2	5.92e-36	1.27e-34
Gm3222	2	3.72e-8	1.58e-7
Mpp2	2	1.43e-06	5.21e-06
F11r	2	0.000854	0.00217
Hmbs	2	4.33e-56	1.84e-54
Gm12583	2	0.000235	0.000643
Cct6a	2	4.58e-34	9.12e-33
Dgkg	2	0.00746	0.016
Btk	2	8.81e-06	2.91e-05
Gm6368	2	0.000322	0.000865
Gm6322	2	0.00083	0.00211
9330102E08Rik	1.99	0.0114	0.0236
Raph1	1.99	5.5e-15	4.03e-14
A930007I19Rik	1.99	9.68e-05	0.000279
Gm6931	1.99	0.000722	0.00185
Plekhh1	1.99	0.00184	0.00441
Igsf9	1.99	4.65e-8	1.97e-7
Stard4	1.99	5.54e-43	1.51e-41
Pfn4	1.99	0.000303	0.000817
Ppp2r3a	1.99	1.36e-8	6.07e-8
Pou2f2	1.99	1.24e-23	1.52e-22
Ipo7	1.98	4.08e-30	6.69e-29
Vdac1	1.98	1.14e-79	9.27e-78
Gm14150	1.98	0.00027	0.000734
Gm7278	1.98	0.00539	0.0119
Tdrd5	1.98	0.00268	0.00624
ENSMUSG00000117256	1.98	0.0161	0.0323
Kcnk6	1.98	1.58e-10	8.27e-10
Gm8709	1.98	0.0116	0.024
RP24-343P7.1	1.98	0.00997	0.0209
Gm21614	1.98	0.00957	0.0201
Ccdc80	1.98	0.00957	0.0201
Ccdc34	1.98	3.19e-25	4.17e-24
Zik1	1.98	3.66e-14	2.54e-13
Fbln2	1.98	0.00594	0.013
Nuak1	1.98	0.0157	0.0314
Lrp11	1.98	0.0164	0.0328
Nr4a1	1.98	1.16e-21	1.27e-20
Nifk	1.98	6.56e-29	1.02e-27
Cacng4	1.98	0.0135	0.0274
Gm15210	1.97	3.43e-10	1.74e-9
Ruvbl1	1.97	7.52e-19	7.04e-18
Slmo2	1.97	3.77e-54	1.51e-52
Kdm2b	1.97	1.94e-16	1.55e-15
Sytl3	1.97	4.35e-8	1.84e-7
Hmgb3	1.97	4.28e-12	2.55e-11
Pgpep1	1.97	1.2e-21	1.31e-20
Gm5974	1.97	0.00543	0.0119
Naaladl1	1.97	0.00036	0.000962
Ube2cbp	1.97	2.72e-30	4.48e-29
4930405A21Rik	1.97	0.0098	0.0205
Zfp768	1.97	0.000157	0.000439
Gm13464	1.97	0.00852	0.0181
Gm44023	1.97	0.0135	0.0275
Mreg	1.97	0.0133	0.0271
Ehd1	1.97	1.94e-12	1.19e-11
Echdc1	1.97	4.39e-15	3.24e-14
Gm28100	1.96	0.015	0.0302
Gm9034	1.96	0.00491	0.0109
Foxred2	1.96	1.01e-19	9.91e-19
Ruvbl2	1.96	2.48e-30	4.11e-29
Cdk4	1.96	2.37e-36	5.13e-35
Dusp16	1.96	5.23e-15	3.84e-14
Nop2	1.96	1.05e-30	1.76e-29
Phf6	1.96	1.64e-38	3.84e-37
Acaca	1.96	3.02e-45	8.81e-44
Timm10	1.96	6.55e-27	9.28e-26
Gm5205	1.96	0.00848	0.018
Gm14549	1.95	3e-05	9.32e-05
Gas2l3	1.95	0.000568	0.00148
Smarcc1	1.95	9.67e-28	1.42e-26
Gm13394	1.95	0.0036	0.00818
Phospho1	1.95	0.0135	0.0276
Tmed1	1.95	0.00915	0.0193
Ift22	1.95	1.36e-17	1.18e-16
Gm6298	1.95	0.0151	0.0304
D630039A03Rik	1.95	2.66e-21	2.86e-20
Cd74	1.95	2.11e-19	2.03e-18
Slc31a1	1.95	4e-46	1.21e-44
Scpep1	1.95	5.84e-29	9.11e-28
Slc7a5	1.95	1.31e-59	6.36e-58
Gm14276	1.95	2.58e-8	1.12e-7
Dkc1	1.95	2.07e-70	1.36e-68
Olr1	1.94	0.00835	0.0177
ENSMUSG00000114470	1.94	0.0103	0.0215
Sept10	1.94	3.39e-05	0.000105
Ppp1r13l	1.94	1.14e-9	5.55e-9
Sfxn1	1.94	5.41e-61	2.71e-59
Ncapd2	1.94	2.78e-39	6.63e-38
Gm10327	1.94	5.06e-8	2.13e-7
Gm16470	1.94	0.000147	0.000414
Nap1l1	1.94	4.74e-26	6.45e-25
Mtbp	1.94	1.62e-25	2.14e-24
Mrpl45	1.94	7.01e-20	6.95e-19
Prss36	1.93	7.56e-11	4.09e-10
Tifab	1.93	0.016	0.0321
Ccdc86	1.93	5.49e-25	7.11e-24
Ccnb2	1.93	6.82e-10	3.38e-9
Ccdc155	1.93	0.00917	0.0193
Gm7545	1.93	0.00677	0.0146
ENSMUSG00000114054	1.93	0.00629	0.0137
Il12rb2	1.93	7.14e-05	0.000209
Gm8824	1.93	0.000632	0.00164
Fkbp1a	1.93	6.55e-27	9.27e-26
Srsf2	1.93	1.94e-34	3.94e-33
Iqsec2	1.93	1.91e-05	6.07e-05
Cd28	1.93	3.75e-17	3.18e-16
Gga2	1.93	3.28e-41	8.44e-40
Gnaq	1.93	1.32e-7	5.33e-7
Chst3	1.93	0.00224	0.0053
Cd83	1.93	1.62e-15	1.23e-14
Nek6	1.93	8.82e-17	7.27e-16
3300005D01Rik	1.92	0.00254	0.00595
Gm6463	1.92	0.00317	0.00727
Stau2	1.92	3.21e-9	1.5e-8
RP23-271F18.2	1.92	0.00543	0.0119
Psmd7	1.92	2.88e-31	4.95e-30
Itm2a	1.92	9.88e-54	3.84e-52
B4galnt2	1.92	0.00132	0.00324
1810055G02Rik	1.92	1.3e-17	1.13e-16
Xrcc3	1.92	7.15e-22	7.97e-21
Gk	1.92	4.99e-25	6.49e-24
Cdc25a	1.92	1.35e-56	5.84e-55
Slc25a39	1.92	5.96e-44	1.67e-42
Ube2t	1.92	1.67e-26	2.32e-25
Gm20468	1.92	0.00306	0.00706
Gphn	1.91	2.23e-29	3.56e-28
Tomm5	1.91	2.26e-22	2.58e-21
Egln3	1.91	5.78e-12	3.4e-11
Trim37	1.91	1.07e-36	2.34e-35
Gm14857	1.91	0.00639	0.0139
Nasp	1.91	1.73e-30	2.89e-29
Sept11	1.91	1.07e-32	1.97e-31
Timm50	1.91	2.07e-20	2.1e-19
Slc7a11	1.91	0.00973	0.0204
Gm12346	1.91	0.000112	0.000319
Pusl1	1.91	1.57e-24	2e-23
ENSMUSG00000112926	1.91	1.06e-05	3.46e-05
Amotl1	1.91	0.0166	0.0331
Anapc15-ps	1.91	0.0123	0.0253
Aif1l	1.91	0.00235	0.00553
Nat10	1.91	1.96e-42	5.26e-41
Rpl27	1.91	4.26e-21	4.49e-20
Sh3gl3	1.91	3.24e-7	1.26e-06
Hn1l	1.91	2.52e-42	6.7e-41
Eef1e1	1.9	3.2e-34	6.41e-33
Pigr	1.9	0.0131	0.0268
Tuba1c	1.9	1.37e-18	1.26e-17
Otud6b	1.9	6.07e-32	1.08e-30
ENSMUSG00000112428	1.9	0.0214	0.0416
Gm7481	1.9	6.91e-05	0.000203
Gm8955	1.9	0.02	0.0392
Pter	1.9	1.92e-13	1.27e-12
Kcnj14	1.9	0.0194	0.0381
Psmd1	1.9	2.58e-66	1.49e-64
Nip7	1.9	1.67e-28	2.57e-27
ENSMUSG00000112739	1.89	0.0136	0.0276
Gatm	1.89	0.0125	0.0257
Wfdc18	1.89	0.0125	0.0257
Tcf19	1.89	2.49e-40	6.23e-39
Gm7627	1.89	0.0166	0.0332
ENSMUSG00000112086	1.89	0.0173	0.0345
Gm13033	1.89	0.00225	0.00531
Ak2	1.89	8.65e-43	2.34e-41
Pogk	1.89	2.69e-21	2.88e-20
Slc15a3	1.89	0.00483	0.0107
Cirh1a	1.89	9.41e-34	1.83e-32
Memo1	1.89	2.57e-40	6.4e-39
Rsl1d1	1.89	3.61e-27	5.19e-26
Trip10	1.89	3.55e-23	4.24e-22
Spred1	1.88	4.29e-18	3.84e-17
Iars	1.88	3.14e-55	1.31e-53
Cnnm1	1.88	0.0132	0.027
Echdc2	1.88	0.0146	0.0294
Rab15	1.88	0.0129	0.0263
Lrrk2	1.88	0.0208	0.0406
Kcnb1	1.88	5.15e-8	2.17e-7
Gmps	1.88	1.45e-59	7e-58
Ptpru	1.88	0.0178	0.0354
Psmg3	1.88	5.24e-19	4.94e-18
Sphk1	1.88	0.0188	0.0372
Npm1	1.88	5.16e-23	6.13e-22
Tnfsf9	1.88	6.28e-14	4.3e-13
Gm4823	1.88	0.0125	0.0257
Csf2	1.88	0.00212	0.00502
Lrrc40	1.88	6.32e-40	1.55e-38
Pdss1	1.88	7.05e-25	9.1e-24
Gar1	1.87	5.64e-19	5.32e-18
Ints2	1.87	9.85e-19	9.16e-18
Ybx1	1.87	2.38e-23	2.87e-22
Nsg1	1.87	0.0215	0.0419
Ttc16	1.87	0.0144	0.0292
Serp2	1.87	1.07e-06	3.96e-06
Usp46	1.87	1.45e-16	1.18e-15
Hmgcs1	1.87	4.07e-38	9.39e-37
Map3k8	1.87	2.44e-14	1.72e-13
Tmem139	1.87	0.0229	0.0444
Rnf17	1.87	0.0181	0.0358
Gm9522	1.87	1.34e-10	7.04e-10
Gm13092	1.87	0.0084	0.0178
Tceal8	1.87	0.000897	0.00227
Rbmxl1	1.87	1.11e-16	9.09e-16
Kctd17	1.87	1.84e-24	2.33e-23
Glmn	1.87	1.68e-32	3.08e-31
Tmem67	1.87	4.47e-8	1.89e-7
Repin1	1.86	2.03e-20	2.07e-19
Gm9728	1.86	0.0198	0.0389
Ndufaf2	1.86	6.39e-11	3.48e-10
Ctc1	1.86	4.42e-31	7.56e-30
Il2rb	1.86	4.93e-31	8.41e-30
Tdg	1.86	9.65e-20	9.48e-19
Gm14681	1.86	6.95e-23	8.2e-22
ENSMUSG00000117621	1.86	5.71e-7	2.17e-06
Zswim5	1.86	0.0191	0.0376
Ddx56	1.86	1.35e-31	2.36e-30
Lpgat1	1.86	7.11e-24	8.8e-23
Prdm5	1.86	0.000169	0.000471
Gm10290	1.86	0.00917	0.0193
4930579G24Rik	1.86	4.61e-24	5.76e-23
6330562C20Rik	1.86	0.0178	0.0353
Pola2	1.85	2.86e-52	1.06e-50
Gm4204	1.85	5.73e-20	5.72e-19
C430042M11Rik	1.85	0.00106	0.00265
Rrp12	1.85	1.07e-47	3.39e-46
Hnrnpab	1.85	8.31e-35	1.71e-33
Aaas	1.85	2.47e-43	6.8e-42
Gm12115	1.85	0.00909	0.0192
Kcnh4	1.85	0.00164	0.00397
Gbp5	1.85	9.6e-36	2.04e-34
ENSMUSG00000111942	1.85	0.00713	0.0153
Gm14718	1.85	2.25e-11	1.27e-10
Cyp11a1	1.85	0.0233	0.045
Dars2	1.85	1.99e-45	5.84e-44
Pih1d2	1.85	6.57e-05	0.000194
Mrpl12	1.85	6.01e-19	5.66e-18
Prpf31	1.85	8.09e-42	2.12e-40
Hook2	1.84	4.56e-13	2.93e-12
Gm5903	1.84	0.00322	0.00739
Prkar2a	1.84	3.27e-29	5.16e-28
Lman1	1.84	4.11e-47	1.28e-45
Hist1h1e	1.84	0.00037	0.000988
ENSMUSG00000114025	1.84	0.000756	0.00193
4930507D05Rik	1.84	0.0204	0.04
Gm27048	1.84	0.0239	0.046
Mboat2	1.83	0.0012	0.00297
Dcbld1	1.83	0.0204	0.0399
ENSMUSG00000118106	1.83	2.23e-7	8.85e-7
Cd160	1.83	3.69e-17	3.13e-16
Bora	1.83	6.58e-30	1.07e-28
Stab1	1.83	0.00629	0.0137
Dmxl2	1.82	0.0149	0.0301
Nsun2	1.82	5.75e-43	1.57e-41
Vav2	1.82	1.34e-20	1.38e-19
Acbd7	1.82	0.0251	0.0481
Gspt1	1.82	3.9e-63	2.02e-61
Gm3839	1.82	0.000451	0.00119
Slc25a15	1.82	2.23e-40	5.59e-39
Etf1	1.82	2.99e-51	1.07e-49
2010110K18Rik	1.82	0.0151	0.0303
Mmd	1.82	1.32e-37	3.02e-36
Ipo11	1.82	2.22e-50	7.65e-49
Gm20517	1.81	0.026	0.0497
Pidd1	1.81	9.83e-16	7.55e-15
Atad3a	1.81	1.7e-37	3.82e-36
Map2k3	1.81	7.23e-21	7.55e-20
Fam162a	1.81	1.78e-22	2.04e-21
Nup85	1.81	1.62e-50	5.65e-49
Gm43430	1.81	0.0233	0.045
Uchl5	1.81	8.16e-21	8.49e-20
Urb2	1.81	2.68e-21	2.87e-20
Tmem121	1.81	0.0128	0.0262
Stap2	1.81	0.017	0.034
Plp2	1.81	1.93e-30	3.21e-29
Mapk6	1.81	2.02e-14	1.42e-13
Gm4819	1.81	0.000809	0.00206
Hemk1	1.81	3.95e-24	4.95e-23
Gm38391	1.81	0.0172	0.0342
Tmem109	1.81	9.03e-25	1.16e-23
Gm4575	1.81	0.0147	0.0298
Ccdc116	1.81	5.24e-7	2e-06
Srsf7	1.8	1.77e-56	7.62e-55
Wdr76	1.8	1.13e-25	1.51e-24
Hist1h4d	1.8	2.85e-05	8.89e-05
Efcab11	1.8	6.12e-05	0.000182
Prmt1	1.8	7.81e-28	1.16e-26
Lancl2	1.8	4.54e-28	6.8e-27
Gm5210	1.8	0.0018	0.00432
Ell2	1.79	1.41e-7	5.69e-7
Gsto1	1.79	5.86e-33	1.09e-31
Gm9797	1.79	0.019	0.0375
Acy1	1.79	3.57e-28	5.36e-27
Gm12634	1.79	6.76e-7	2.55e-06
Bysl	1.79	3.02e-42	8.01e-41
Gemin8	1.79	7.79e-16	6.04e-15
Mad2l2	1.79	1.76e-19	1.7e-18
Polr3g	1.79	3.47e-27	4.99e-26
Slamf1	1.79	2.3e-42	6.15e-41
Fbxw9	1.79	9.62e-13	6.02e-12
Cse1l	1.79	4.95e-65	2.7e-63
Gm9115	1.79	0.0232	0.0448
Eif4a-ps4	1.79	4.93e-16	3.88e-15
Impdh2	1.79	9.04e-34	1.76e-32
Kars	1.79	5.7e-31	9.68e-30
Gm14277	1.79	0.0206	0.0404
ENSMUSG00000114603	1.79	0.000892	0.00226
Slf1	1.79	3.14e-22	3.56e-21
Gm14130	1.79	0.0125	0.0256
Adat2	1.78	1.01e-22	1.18e-21
Adsl	1.78	7.55e-29	1.17e-27
Gm4335	1.78	0.00156	0.00378
Pif1	1.78	0.0152	0.0307
Snrpert	1.78	0.00402	0.00906
Fh1	1.78	1.47e-22	1.71e-21
Gm7784	1.78	0.00785	0.0167
St5	1.78	8.98e-05	0.00026
Ak6	1.78	1.4e-16	1.14e-15
Ddx25	1.78	0.00798	0.017
Gm8365	1.78	0.00336	0.00769
Gm16314	1.78	1.75e-11	1e-10
Gm26956	1.78	0.000463	0.00122
Dusp18	1.77	0.0205	0.0401
Morf4l2	1.77	8.93e-30	1.44e-28
Gm12669	1.77	0.00105	0.00263
Gemin6	1.77	7.52e-19	7.04e-18
Gm37145	1.77	0.000595	0.00154
Gm14373	1.77	0.00843	0.0179
Bcl7c	1.77	5.05e-16	3.98e-15
Bicd1	1.77	0.025	0.0479
Gm10819	1.77	0.0169	0.0336
Xpot	1.77	3.24e-33	6.11e-32
Gm11796	1.77	0.00783	0.0167
Fanci	1.77	5.96e-17	4.97e-16
Got2	1.77	9.64e-28	1.42e-26
Gm28686	1.76	0.00523	0.0116
2700038G22Rik	1.76	6.18e-05	0.000183
3000002C10Rik	1.76	9.57e-8	3.93e-7
Slc39a4	1.76	1.53e-12	9.45e-12
Gm14680	1.76	0.000204	0.000564
Gnl3	1.76	2.05e-46	6.25e-45
Gm7984	1.76	0.0214	0.0417
Cercam	1.76	0.00138	0.00339
Wdr18	1.76	3.04e-25	3.99e-24
Tsfm	1.76	2.94e-26	4.04e-25
Pitrm1	1.76	1.46e-41	3.79e-40
Trmt10a	1.76	2.9e-23	3.49e-22
Wdr12	1.76	1.78e-28	2.73e-27
Megf8	1.75	0.00751	0.0161
Pdk3	1.75	1.51e-22	1.75e-21
Heatr3	1.75	3.53e-43	9.67e-42
Wdr75	1.75	5.41e-46	1.63e-44
Eif2s1	1.75	5.13e-25	6.67e-24
Cdca7l	1.75	2.31e-20	2.34e-19
ENSMUSG00000117123	1.75	0.0203	0.0397
Rtkn	1.75	0.0203	0.0397
Dnaaf3	1.75	0.0159	0.0318
Strip2	1.75	0.0194	0.0381
ENSMUSG00000115505	1.75	8.25e-05	0.00024
Tonsl	1.75	2.1e-24	2.66e-23
Gusb	1.75	7.8e-32	1.38e-30
Smpd4	1.75	8.85e-34	1.73e-32
Rbbp7	1.75	3.26e-61	1.64e-59
Fam92a	1.75	8.41e-23	9.89e-22
Gm3200	1.75	0.00107	0.00267
Gtf2h4	1.75	2.68e-17	2.28e-16
Ntmt1	1.74	5.52e-17	4.61e-16
9230114K14Rik	1.74	0.00029	0.000784
Slc35f2	1.74	4.08e-32	7.3e-31
Dmd	1.74	0.00504	0.0112
Gsg2	1.74	8.43e-20	8.32e-19
Crlf1	1.74	0.0195	0.0384
Tmem38b	1.74	2.35e-25	3.08e-24
Eif4e	1.74	5.07e-37	1.12e-35
Hspe1	1.74	4.97e-12	2.95e-11
Ptgs2	1.74	0.0213	0.0416
Aimp2	1.74	2.06e-17	1.77e-16
Ldha	1.74	3.15e-24	3.97e-23
Tcp1	1.74	7.16e-27	1.01e-25
Gm16148	1.74	0.00625	0.0136
Sec61a2	1.73	5.11e-8	2.15e-7
Trim66	1.73	0.00946	0.0199
Gm8529	1.73	0.00091	0.0023
Lss	1.73	6.75e-37	1.48e-35
Pole3	1.73	4.16e-34	8.3e-33
Gm11575	1.73	0.0198	0.0389
Alg8	1.73	5.43e-28	8.09e-27
Zfp385a	1.73	0.0193	0.0379
Wdr55	1.73	1.33e-24	1.7e-23
Gm4960	1.73	0.00137	0.00335
Nemp1	1.73	2.86e-18	2.59e-17
Zcwpw1	1.73	1.2e-22	1.39e-21
Cdv3	1.73	2.66e-45	7.76e-44
Elp4	1.73	3.52e-26	4.82e-25
Gm12332	1.73	0.0212	0.0414
Gm43034	1.73	0.0256	0.049
Endou	1.73	0.0247	0.0474
Fsd1l	1.73	0.00074	0.00189
Hdgf	1.73	1.13e-28	1.75e-27
Clcnkb	1.73	0.0199	0.039
Usp14	1.73	4.31e-48	1.38e-46
Nelfe	1.72	7.19e-20	7.12e-19
Pdap1	1.72	1.19e-21	1.3e-20
Gm5270	1.72	0.000405	0.00107
Gm9800	1.72	0.000338	0.000906
Rrp15	1.72	1.54e-21	1.68e-20
Heatr1	1.72	3.68e-38	8.51e-37
Nhp2l1	1.72	2.58e-23	3.11e-22
Bloc1s2-ps	1.72	0.00316	0.00727
Zcchc3	1.72	4.5e-8	1.9e-7
Pold2	1.71	1.47e-30	2.46e-29
Brca2	1.71	5.63e-11	3.08e-10
Rgs1	1.71	7.42e-13	4.68e-12
Phb	1.71	6.05e-17	5.04e-16
ENSMUSG00000115338	1.71	1.44e-12	8.93e-12
Ipo4	1.71	5.27e-21	5.53e-20
Gm3695	1.71	0.0012	0.00298
Map2k3os	1.71	1.04e-06	3.84e-06
Myh10	1.71	7.11e-06	2.38e-05
Zfp652os	1.71	0.0215	0.0419
ENSMUSG00000116398	1.71	0.00916	0.0193
Gm13610	1.71	0.0237	0.0457
Mtx2	1.71	4.01e-32	7.19e-31
Eif2b3	1.71	1.97e-29	3.16e-28
Mars	1.71	6.23e-32	1.1e-30
Aars	1.71	5.71e-44	1.6e-42
Slc25a1	1.71	2.29e-31	3.95e-30
2700099C18Rik	1.71	0.000655	0.00169
Anxa4	1.71	2.19e-12	1.33e-11
Mybbp1a	1.71	2.38e-39	5.7e-38
Tmem17	1.71	0.000226	0.000621
Dlgap5	1.71	8.44e-15	6.12e-14
Myb	1.7	6.17e-17	5.14e-16
Txnl1	1.7	4.96e-22	5.58e-21
Camk2n2	1.7	0.00119	0.00295
Nkpd1	1.7	0.0244	0.0469
Slc12a2	1.7	1.58e-14	1.13e-13
Atic	1.7	2.46e-40	6.16e-39
Scml2	1.7	0.00887	0.0188
Csrp2	1.7	3.82e-05	0.000117
Tspan33	1.7	0.0219	0.0426
Alg6	1.7	0.00205	0.00487
Gm7862	1.7	5.23e-8	2.2e-7
Ccdc138	1.7	9.72e-9	4.37e-8
Gadd45b	1.7	3.11e-15	2.32e-14
Ahi1	1.7	3.16e-18	2.85e-17
Fgf2	1.7	9.36e-7	3.47e-06
ENSMUSG00000112825	1.69	0.000872	0.00221
Gm5342	1.69	0.024	0.0461
Pdia6	1.69	9.16e-25	1.18e-23
Nbl1	1.69	0.0135	0.0275
1110008L16Rik	1.69	1.17e-25	1.56e-24
Gm10232	1.69	0.00723	0.0155
ENSMUSG00000115538	1.69	0.0242	0.0465
ENSMUSG00000112727	1.69	0.00662	0.0143
Gm7251	1.69	0.000603	0.00156
5730409E04Rik	1.69	0.00602	0.0131
Rpl7l1	1.69	2.47e-21	2.65e-20
Tmem102	1.69	0.0247	0.0473
Id1	1.69	2.22e-06	7.88e-06
Utp15	1.69	3.97e-37	8.8e-36
Cnot9	1.69	4.04e-49	1.33e-47
Ifi211	1.69	0.0249	0.0477
RP24-365A12.1	1.68	0.0138	0.028
Dclre1a	1.68	2.78e-7	1.09e-06
Rars	1.68	8.25e-24	1.02e-22
Trmt6	1.68	1.75e-32	3.2e-31
ENSMUSG00000113936	1.68	0.00772	0.0165
Mogs	1.68	2.03e-48	6.57e-47
Lsm2	1.68	2.84e-15	2.12e-14
Ebna1bp2	1.68	5.31e-18	4.72e-17
Nup62	1.68	1.19e-44	3.42e-43
Slc25a5	1.68	5.51e-26	7.47e-25
Fam69b	1.68	4.45e-10	2.24e-9
Pgbd1	1.68	4.19e-06	1.45e-05
Cst6	1.68	0.0256	0.0489
Pfkl	1.68	2.03e-30	3.37e-29
Topbp1	1.68	2.69e-21	2.88e-20
Nol11	1.68	4.5e-48	1.44e-46
ENSMUSG00000115426	1.68	0.0243	0.0467
Hmox1	1.68	1.38e-05	4.47e-05
Snrpa	1.68	1.84e-26	2.55e-25
Tmem256	1.68	8.67e-19	8.09e-18
St3gal4	1.68	6.59e-42	1.73e-40
Nudt2	1.67	1.33e-15	1.01e-14
Hmga1-rs1	1.67	0.00435	0.00975
Carm1	1.67	7.09e-31	1.2e-29
Gm5913	1.67	1.54e-05	4.95e-05
Gm9381	1.67	0.0113	0.0234
Kank3	1.67	1.29e-10	6.79e-10
Lamc1	1.67	1.34e-06	4.88e-06
Rrp1b	1.67	2.46e-30	4.08e-29
Gm7985	1.67	0.00261	0.0061
Ndc80	1.67	4.84e-24	6.03e-23
Dcbld2	1.67	0.0253	0.0485
Tmem29	1.67	2.76e-13	1.8e-12
Mrpl20	1.67	1.87e-21	2.03e-20
Kif7	1.67	1.97e-8	8.63e-8
Ccp110	1.67	3.8e-11	2.11e-10
Gars	1.67	9.8e-29	1.52e-27
Naa40	1.67	1.25e-31	2.19e-30
Tma16	1.67	1.8e-27	2.63e-26
Cct8	1.67	8.13e-25	1.05e-23
Elp5	1.67	1.95e-25	2.57e-24
Hsd17b7	1.67	3.03e-22	3.44e-21
Mrpl17	1.67	8.67e-19	8.09e-18
Cecr2	1.66	0.0253	0.0484
Hspe1-ps3	1.66	0.00104	0.00261
Phb2	1.66	9.88e-20	9.69e-19
Mgme1	1.66	1.6e-26	2.23e-25
Gmppb	1.66	7.17e-14	4.9e-13
Snrpd2	1.66	2.35e-13	1.54e-12
Mthfd1l	1.66	8.4e-46	2.5e-44
Wdr36	1.66	1e-41	2.62e-40
Zgrf1	1.66	6.98e-10	3.47e-9
1110038B12Rik	1.66	3.15e-26	4.31e-25
Gm13326	1.66	0.0161	0.0322
Gfi1	1.66	3.31e-15	2.46e-14
Pi4k2b	1.66	2.06e-13	1.36e-12
Tbc1d31	1.66	5.99e-12	3.52e-11
Ddt	1.66	1.65e-10	8.63e-10
Pin1	1.66	2.32e-20	2.35e-19
Pkm	1.66	5.42e-33	1.01e-31
Fastkd2	1.66	2.45e-37	5.48e-36
Gm9274	1.66	0.0262	0.0499
Cct3	1.66	1.7e-13	1.13e-12
Nfkb1	1.66	3.87e-41	9.91e-40
Mrps27	1.66	1.17e-23	1.43e-22
Prmt5	1.65	2.39e-21	2.57e-20
Gm8825	1.65	0.012	0.0248
Mipep	1.65	1.15e-28	1.77e-27
Atp2a2	1.65	1.98e-27	2.88e-26
Taf6l	1.65	1.74e-24	2.21e-23
Gm8513	1.65	0.00669	0.0145
Mcph1	1.65	3.67e-29	5.78e-28
Ywhag	1.65	2.39e-41	6.19e-40
Atp7b	1.65	0.0103	0.0215
Rfc2	1.65	4.23e-27	6.06e-26
Gm7666	1.65	0.000224	0.000615
Dnmt3a	1.65	1.29e-14	9.21e-14
Psma5	1.65	7.64e-22	8.48e-21
Nubpl	1.65	1.15e-14	8.27e-14
Desi2	1.64	0.000134	0.00038
Wdr77	1.64	4.78e-18	4.26e-17
Gm14016	1.64	0.00778	0.0166
Zdhhc2	1.64	3.53e-05	0.000109
Slc12a8	1.64	0.00341	0.0078
Orc2	1.64	3.8e-40	9.38e-39
Casp4	1.64	4.57e-06	1.57e-05
Stoml2	1.64	8.42e-28	1.25e-26
Vat1	1.64	1.24e-17	1.07e-16
Ift57	1.64	3.66e-21	3.87e-20
Gm2223	1.64	0.00487	0.0108
Gfm1	1.64	6.22e-30	1.01e-28
Alg13	1.64	5.01e-22	5.62e-21
Cacybp	1.64	1.04e-10	5.53e-10
Ftsj3	1.64	3.15e-37	7.02e-36
Znhit3	1.63	1.49e-22	1.73e-21
Hspa4	1.63	3.08e-33	5.83e-32
Fastkd3	1.63	4.6e-24	5.74e-23
Gm14006	1.63	0.0228	0.0441
Exosc2	1.63	1.8e-37	4.06e-36
Ubxn2a	1.63	2.47e-19	2.38e-18
Mrps7	1.63	4.43e-21	4.67e-20
Polr2f	1.63	1.46e-16	1.18e-15
Gm44206	1.63	0.0258	0.0492
Hunk	1.63	0.022	0.0428
Rasl11a	1.63	0.0201	0.0393
Gm5550	1.63	0.0151	0.0303
Nop9	1.63	1.61e-37	3.63e-36
Hmgn3	1.63	5.69e-05	0.00017
Sms	1.63	4.93e-28	7.36e-27
Fam83d	1.63	7.54e-05	0.000221
Naa20	1.63	5.85e-33	1.09e-31
Gm11453	1.63	0.00306	0.00706
Mrps18b	1.63	4.01e-27	5.75e-26
Tex30	1.62	2.59e-17	2.21e-16
Arl3	1.62	4.61e-10	2.32e-9
Ddx19a	1.62	1.88e-32	3.42e-31
Abhd4	1.62	6.76e-11	3.68e-10
Med7	1.62	8.16e-20	8.05e-19
Inppl1	1.62	3.3e-11	1.84e-10
Neu3	1.62	3.29e-12	1.98e-11
Hsp90ab1	1.62	3.83e-14	2.66e-13
Stxbp1	1.62	7.43e-7	2.78e-06
Gm13509	1.62	5.33e-10	2.66e-9
Gm5560	1.62	1.33e-9	6.42e-9
Sh3rf1	1.62	4.89e-13	3.13e-12
Cryz	1.62	2.71e-13	1.77e-12
Kpnb1	1.61	9.56e-34	1.86e-32
Tkt	1.61	6.87e-28	1.02e-26
Thyn1	1.61	1.97e-17	1.69e-16
Ammecr1	1.61	7.68e-12	4.49e-11
Nolc1	1.61	2.26e-22	2.58e-21
Abhd17c	1.61	5.11e-29	8.01e-28
Gm5350	1.61	0.0143	0.0291
Dtymk	1.61	3.82e-30	6.28e-29
Sigmar1	1.61	6.56e-21	6.85e-20
Tufm	1.61	2.7e-23	3.25e-22
Gm10827	1.61	0.0111	0.0231
Hmga1	1.61	6.53e-20	6.5e-19
Vars	1.6	1.31e-38	3.09e-37
Spats2	1.6	0.00226	0.00535
Rnd1	1.6	3.47e-05	0.000107
Gm3756	1.6	0.00314	0.00721
Mrps10	1.6	3.57e-8	1.52e-7
Supt16	1.6	1.2e-23	1.47e-22
Gm4691	1.6	0.00755	0.0162
Psmd2	1.6	9.9e-46	2.95e-44
Lrrc20	1.6	1.21e-13	8.09e-13
Gm7327	1.6	0.0161	0.0322
Tctex1d2	1.6	0.000515	0.00135
Syngr2	1.6	1.08e-19	1.06e-18
AI597479	1.6	1.52e-18	1.39e-17
Efcab5	1.6	0.0217	0.0421
Ubiad1	1.6	4.38e-19	4.15e-18
Rrs1	1.59	1.03e-33	2.01e-32
Pcyox1l	1.59	2.15e-11	1.21e-10
Kcnj10	1.59	0.024	0.0462
Tardbp	1.59	1.15e-33	2.22e-32
Zfp428	1.59	1.48e-06	5.36e-06
Ero1l	1.59	1.72e-14	1.22e-13
Eftud2	1.59	1.07e-42	2.88e-41
Wdr3	1.59	1.94e-41	5.02e-40
Gm8337	1.59	0.000143	0.000404
Dus2	1.59	7.97e-26	1.07e-24
Kif9	1.59	0.0129	0.0264
Gm8355	1.58	0.0069	0.0149
AW209491	1.58	4.05e-19	3.85e-18
Sass6	1.58	1.77e-13	1.18e-12
Gm17230	1.58	0.00143	0.0035
Palb2	1.58	2.17e-11	1.23e-10
Sdhd	1.58	3.18e-23	3.82e-22
Fbl	1.58	1.63e-13	1.08e-12
Eif3b	1.58	9.78e-24	1.2e-22
Ninj2	1.58	0.000749	0.00192
Syce1	1.58	0.00995	0.0208
Cul2	1.58	8.28e-35	1.71e-33
Tsen2	1.57	3.07e-28	4.62e-27
Depdc1b	1.57	8.56e-06	2.83e-05
Mat2a	1.57	6.44e-16	5.02e-15
Gm35315	1.57	1.9e-11	1.08e-10
Psmg2	1.57	3.89e-16	3.08e-15
Xrcc5	1.57	2.36e-29	3.75e-28
Uck2	1.57	7.58e-50	2.55e-48
Pdxk	1.57	1.15e-9	5.62e-9
Gucy1a3	1.57	1.39e-11	7.97e-11
Rars2	1.57	1.98e-34	4.01e-33
Ankrd6	1.57	5.87e-05	0.000175
Josd1	1.56	2.07e-39	4.96e-38
Top1mt	1.56	1.28e-20	1.32e-19
Brix1	1.56	3.6e-17	3.05e-16
Cd8a	1.56	0.00475	0.0106
Alyref	1.56	3.94e-22	4.45e-21
Znhit6	1.56	1.87e-20	1.9e-19
Gas2	1.56	1.27e-9	6.14e-9
Ptrh2	1.56	9.05e-15	6.54e-14
Mrpl47	1.55	1.18e-13	7.92e-13
Rnmtl1	1.55	1.24e-15	9.44e-15
ENSMUSG00000112280	1.55	0.00603	0.0132
Frrs1	1.55	1.89e-14	1.34e-13
Qtrtd1	1.55	2.58e-12	1.57e-11
Sgsm3	1.55	8.28e-13	5.21e-12
Pla2g4a	1.55	0.00224	0.0053
Ston1	1.55	1.33e-06	4.85e-06
Mrpl42	1.55	1.09e-15	8.32e-15
Gm6560	1.55	3.71e-9	1.73e-8
Gm9769	1.55	0.0031	0.00714
Spata5	1.55	7.1e-34	1.4e-32
Pgap2	1.55	4.69e-27	6.69e-26
Ampd2	1.55	7.78e-29	1.21e-27
Fhl4	1.55	0.00409	0.0092
Acp1	1.55	1.6e-16	1.29e-15
Timeless	1.55	7.06e-32	1.25e-30
Ola1	1.55	7.52e-27	1.06e-25
Mtap	1.54	2.43e-29	3.86e-28
Banf1	1.54	3.92e-15	2.9e-14
Gm29170	1.54	8.79e-05	0.000255
Eif2s3x	1.54	1.99e-27	2.9e-26
Smn1	1.54	6.81e-20	6.75e-19
Ppih	1.54	7.49e-11	4.05e-10
Rpp14	1.54	2.54e-26	3.5e-25
Sh3bp2	1.54	8.09e-24	9.98e-23
Slc7a3	1.54	0.0152	0.0306
Phf5a	1.54	1.36e-17	1.18e-16
Ndufaf7	1.54	2.9e-28	4.38e-27
Rps19bp1	1.54	2.73e-13	1.78e-12
Msto1	1.54	4.11e-33	7.7e-32
Utp6	1.54	1.17e-38	2.75e-37
Gm13172	1.54	0.0206	0.0403
Ints7	1.54	1.58e-16	1.28e-15
Anp32b	1.53	1.03e-15	7.94e-15
Nupl2	1.53	6.13e-19	5.77e-18
Prnp	1.53	1.33e-14	9.53e-14
Agpat4	1.53	3.01e-15	2.25e-14
Phldb1	1.53	3.99e-9	1.85e-8
Mrpl50	1.53	9.08e-20	8.94e-19
Mrpl16	1.53	2.39e-15	1.8e-14
Abce1	1.53	1.15e-34	2.35e-33
Gm10167	1.53	2.38e-9	1.13e-8
Rassf8	1.53	3.28e-05	0.000101
Farsb	1.53	1.65e-20	1.68e-19
Rassf4	1.53	0.0145	0.0293
Nup107	1.53	4.88e-29	7.66e-28
Cldn12	1.53	4.5e-05	0.000136
Tbc1d19	1.53	3.42e-12	2.05e-11
Tmem126a	1.53	1.31e-15	1e-14
Myo19	1.53	5.07e-9	2.33e-8
Gm14398	1.53	0.00155	0.00376
Nsmf	1.53	5.72e-10	2.85e-9
Pwp1	1.52	2.77e-28	4.18e-27
Mrpl15	1.52	9.23e-14	6.25e-13
Utp14b	1.52	1.85e-11	1.05e-10
Gm7191	1.52	0.0116	0.0239
Coa7	1.52	1.26e-27	1.85e-26
Selenoi	1.52	1.22e-23	1.49e-22
Gm8318	1.52	0.00955	0.0201
Gins3	1.52	2.22e-23	2.68e-22
Ndufaf4	1.52	8.82e-24	1.08e-22
Ptgfrn	1.52	9.07e-10	4.45e-9
Pmvk	1.52	1.34e-25	1.78e-24
Metap1	1.52	4.3e-38	9.88e-37
Utp20	1.52	5.05e-18	4.49e-17
Isyna1	1.52	4.7e-18	4.2e-17
Serpinb6b	1.52	1.46e-15	1.11e-14
Hspa14	1.52	8.78e-10	4.32e-9
ENSMUSG00000116879	1.52	0.00278	0.00646
Pde4a	1.52	0.00089	0.00225
Psmb7	1.51	3.98e-19	3.78e-18
Kifap3	1.51	1.63e-14	1.16e-13
Atp5g3	1.51	6.4e-17	5.33e-16
Mrpl13	1.51	1.16e-14	8.34e-14
Larp4	1.51	3.51e-24	4.42e-23
Txnrd2	1.51	1.32e-18	1.22e-17
Prmt7	1.51	1.85e-22	2.12e-21
Nup54	1.51	3.94e-29	6.2e-28
Nudcd2	1.51	2.32e-17	1.98e-16
Tamm41	1.51	1.29e-16	1.05e-15
Gm8055	1.51	0.00535	0.0118
Gm4929	1.51	0.00442	0.00989
Slc25a4	1.51	1.09e-22	1.27e-21
Exosc9	1.51	3.06e-36	6.59e-35
Aldoa	1.51	3.89e-17	3.29e-16
Rpp40	1.51	1.81e-22	2.08e-21
1700037H04Rik	1.51	1.48e-18	1.36e-17
4833445I07Rik	1.5	0.00183	0.00438
Strap	1.5	8.71e-24	1.07e-22
Fam212a	1.5	2.3e-05	7.23e-05
Knop1	1.5	5.08e-28	7.59e-27
Wdr90	1.5	9.26e-13	5.81e-12
Gm9892	1.5	0.0001	0.000288
Clip3	1.5	0.0124	0.0255
1190007I07Rik	1.5	1.79e-11	1.02e-10
Rfwd3	1.5	1.33e-21	1.46e-20
Xbp1	1.5	1.1e-21	1.21e-20
Idh3a	1.5	7.2e-34	1.42e-32
Hspa4l	1.5	5.39e-14	3.72e-13
Slc1a5	1.5	5.25e-32	9.37e-31
Crtam	1.5	7.73e-12	4.52e-11
Noc3l	1.49	7.76e-33	1.44e-31
Ndufa12	1.49	5.33e-10	2.66e-9
Gm11953	1.49	0.00119	0.00294
Nampt	1.49	2.83e-35	5.92e-34
Psmg1	1.49	1.42e-21	1.56e-20
Plpp5	1.49	3.31e-11	1.84e-10
Cops3	1.49	1.36e-29	2.19e-28
Homer1	1.49	4.3e-24	5.37e-23
Mrpl2	1.49	2.1e-17	1.8e-16
Rbpj	1.49	1.43e-15	1.09e-14
Dgcr6	1.49	3.06e-9	1.44e-8
4930452B06Rik	1.49	0.00152	0.0037
Nucks1	1.49	6.75e-29	1.05e-27
Prpf38a	1.49	1.26e-21	1.38e-20
Lactb2	1.49	3.47e-24	4.37e-23
Polh	1.49	5.43e-33	1.01e-31
2210408I21Rik	1.49	0.000143	0.000404
Rsl24d1	1.49	1.13e-17	9.86e-17
Angptl2	1.49	3.34e-7	1.3e-06
Ppan	1.49	5.96e-16	4.68e-15
Fbxl18	1.49	4.36e-7	1.68e-06
Prdx1	1.49	4.74e-11	2.61e-10
Mrps25	1.48	8.22e-10	4.05e-9
Fam98b	1.48	1.78e-32	3.26e-31
Zdhhc6	1.48	2.61e-27	3.78e-26
Rpusd1	1.48	1.41e-20	1.45e-19
Itgb1	1.48	1.18e-33	2.27e-32
Slc16a10	1.48	7.92e-20	7.83e-19
Exosc3	1.48	1.43e-14	1.02e-13
Mrpl1	1.48	1.84e-13	1.22e-12
Mrps2	1.48	3.03e-28	4.57e-27
Mfsd13a	1.48	9.38e-12	5.44e-11
Trap1	1.48	6.4e-27	9.07e-26
Rpap3	1.48	2.88e-20	2.9e-19
Cpped1	1.48	7.43e-18	6.55e-17
Ywhae	1.48	3.47e-26	4.74e-25
Cdyl2	1.47	5.75e-18	5.1e-17
Vcl	1.47	0.000504	0.00132
Nkrf	1.47	7.49e-21	7.8e-20
Gm6641	1.47	0.0207	0.0405
[truncated: 4,117 more rows]

## Sheet: LAT KO (hDTR-)
LAT KO (hDTR-) activated vs unstimulated
genes	log2FoldChange	pvalue	padj
Clstn3	2.72	4.4e-39	2.47e-36
Egr3	2.7	2.05e-28	5.32e-26
Sec1	2.37	2.51e-19	2.83e-17
1110032F04Rik	2.3	1.65e-53	3.17e-50
Ptgfrn	2.26	1.63e-48	1.99e-45
Cd101	2.25	3.99e-47	4.13e-44
Patl2	2.24	1.87e-19	2.15e-17
ENSMUSG00000116180	2.17	2.62e-28	6.66e-26
Tgif1	2.12	1.26e-71	4.24e-68
Fcgr3	2.11	1.54e-24	2.77e-22
Ank	2.09	1.39e-56	3.12e-53
Slc39a4	2.07	5.73e-38	2.75e-35
Abi2	2.04	1.92e-25	3.85e-23
Cdc25b	2.03	1.76e-36	7.17e-34
Igf1r	2.01	2.61e-30	8.17e-28
Gm10640	1.97	3.69e-30	1.08e-27
Trib3	1.96	2.74e-40	1.76e-37
Phactr2	1.94	1.26e-16	1.1e-14
Galnt9	1.94	2.67e-31	8.99e-29
Tbc1d4	1.92	1.94e-40	1.3e-37
St8sia6	1.92	5.3e-31	1.7e-28
Neurl3	1.89	5.05e-41	3.58e-38
Dag1	1.88	2.89e-50	4.86e-47
Ncs1	1.82	1.05e-11	5.27e-10
Rgs10	1.8	2.31e-47	2.59e-44
Gm37691	1.78	2.04e-23	3.47e-21
Sox12	1.75	1.44e-12	8.53e-11
Vat1	1.74	3.72e-27	8.34e-25
Tg	1.74	1.16e-10	4.82e-9
Grb7	1.74	8.44e-16	6.72e-14
Gm37065	1.73	7.68e-29	2.07e-26
Cd28	1.72	8.73e-27	1.89e-24
Il7r	1.69	5.01e-37	2.26e-34
Akr1c18	1.69	2.02e-10	7.97e-9
Crebrf	1.68	3.15e-31	1.03e-28
Cxcr1	1.67	1.61e-12	9.4e-11
Il2	1.67	1.21e-8	3.34e-7
Ston1	1.66	2.37e-15	1.81e-13
Fam46c	1.65	5.04e-37	2.26e-34
Bbc3	1.65	6.27e-30	1.76e-27
Pstpip2	1.64	2.22e-9	7.29e-8
Prss12	1.63	2.16e-25	4.27e-23
Ndrg1	1.6	5.4e-25	9.95e-23
Gm17641	1.6	5.86e-9	1.75e-7
Gins2	1.6	7.1e-10	2.57e-8
Phf13	1.6	6.71e-28	1.64e-25
Ikzf4	1.58	2.96e-14	2.09e-12
Gabarapl1	1.58	2.63e-16	2.18e-14
Akt3	1.58	2.8e-24	4.95e-22
Alcam	1.56	2.5e-9	8.12e-8
Aqp3	1.55	1.44e-22	2.34e-20
Gprc5b	1.54	4.65e-28	1.16e-25
Wfikkn2	1.54	3.71e-23	6.16e-21
Wee1	1.54	2.92e-9	9.39e-8
A430093F15Rik	1.53	2.55e-9	8.24e-8
Kif22	1.53	1.81e-14	1.3e-12
Art4	1.52	4.19e-26	8.82e-24
Lpxn	1.52	9.18e-39	4.94e-36
Litaf	1.52	8.38e-11	3.54e-9
Thada	1.52	6.23e-40	3.81e-37
Dtx4	1.51	6.02e-26	1.25e-23
Gria3	1.51	3.47e-8	8.8e-7
Gm28809	1.5	1.24e-21	1.82e-19
Pdcd1lg2	1.5	1.16e-8	3.24e-7
Gdpd3	1.48	1.17e-31	4.03e-29
Ncmap	1.48	2e-10	7.93e-9
Acsbg1	1.48	2.04e-16	1.74e-14
St8sia1	1.48	4.24e-25	8.14e-23
S1pr1	1.47	3.52e-30	1.05e-27
Fanci	1.47	4.09e-19	4.59e-17
Tnfrsf26	1.47	9.56e-35	3.57e-32
Bach1	1.47	4.49e-24	7.84e-22
Tdrp	1.47	4.14e-32	1.46e-29
Arsb	1.47	3.75e-20	4.76e-18
Cecr6	1.45	9.36e-8	2.13e-06
Ccr8	1.45	2.04e-8	5.41e-7
Itih5	1.45	1.28e-9	4.41e-8
Tmem140	1.44	8.2e-10	2.94e-8
Irf4	1.43	1.11e-10	4.63e-9
Zbtb42	1.42	9.45e-20	1.14e-17
Kcnip2	1.42	5.74e-9	1.74e-7
BC106179	1.41	9.6e-13	5.84e-11
Cldn10	1.4	7.08e-8	1.65e-06
Tnfrsf23	1.4	6.57e-11	2.82e-9
St6galnac3	1.39	1.36e-8	3.7e-7
Slc25a35	1.39	4.75e-19	5.28e-17
Lamb3	1.38	5.96e-13	3.77e-11
Pgpep1l	1.38	2.3e-9	7.56e-8
Rad51	1.38	1.91e-7	4.09e-06
Cd200	1.36	4.27e-10	1.59e-8
Rflnb	1.35	8.24e-20	9.98e-18
Atp1a2	1.35	1.2e-06	2.03e-05
Pcsk1	1.34	3.77e-13	2.45e-11
Zfp704	1.34	4.41e-7	8.34e-06
Kif3a	1.34	7.28e-16	5.9e-14
Chek1	1.34	3.46e-7	6.71e-06
Klhl24	1.32	1.79e-22	2.86e-20
Orc1	1.32	6.65e-7	1.2e-05
Khdrbs3	1.31	1.72e-7	3.7e-06
Cpd	1.31	5.63e-7	1.04e-05
2410006H16Rik	1.31	4.36e-25	8.25e-23
Ifngr1	1.31	5.38e-21	7.62e-19
Nr4a3	1.31	3.41e-7	6.65e-06
Plek	1.29	1.17e-06	1.99e-05
Fam49a	1.29	7.6e-26	1.55e-23
Stx11	1.28	2.89e-7	5.79e-06
Ttyh3	1.28	1.02e-23	1.76e-21
Bach2	1.28	2.52e-18	2.67e-16
Usp28	1.27	1.74e-18	1.87e-16
Ddr1	1.27	1.42e-17	1.36e-15
Gm14085	1.27	4.55e-14	3.11e-12
Cenpa	1.27	5.37e-20	6.68e-18
Ccng2	1.26	1.02e-27	2.45e-25
Klrd1	1.26	2.56e-17	2.38e-15
mt-Tc	1.26	2.29e-7	4.77e-06
F2rl1	1.25	1.05e-17	1.04e-15
Bpgm	1.25	5.52e-21	7.73e-19
Cnga1	1.25	4.01e-14	2.75e-12
E230032D23Rik	1.25	7.89e-10	2.83e-8
Ntn5	1.24	1.92e-06	3.08e-05
ENSMUSG00000114869	1.24	2.73e-12	1.52e-10
Mex3b	1.24	8.09e-13	5.02e-11
Trp53inp1	1.24	6.45e-21	8.95e-19
Sesn1	1.23	3.45e-25	6.72e-23
Fignl1	1.23	2.53e-06	3.88e-05
Spin4	1.23	3.37e-7	6.6e-06
Sdcbp2	1.22	2.46e-15	1.87e-13
Rassf8	1.22	3.67e-7	7.09e-06
Tmem71	1.21	2.51e-22	3.88e-20
1110034G24Rik	1.21	1.12e-20	1.51e-18
Lims1	1.21	1.83e-17	1.71e-15
Fxyd7	1.21	2.03e-06	3.23e-05
Irs2	1.2	3.56e-10	1.34e-8
Patj	1.2	2.67e-20	3.46e-18
Fam169b	1.2	6.61e-27	1.46e-24
Nrarp	1.2	3.45e-7	6.71e-06
Sema6c	1.2	2.5e-06	3.86e-05
Tbc1d30	1.2	6.1e-17	5.51e-15
Serp2	1.2	5.81e-06	8.07e-05
Chaf1a	1.2	3.06e-06	4.62e-05
Slc26a8	1.2	1.22e-06	2.05e-05
Nacc2	1.2	1.2e-19	1.43e-17
ENSMUSG00000117442	1.19	5.05e-06	7.16e-05
Gm15675	1.19	1.45e-7	3.18e-06
Maml3	1.19	3.91e-9	1.23e-7
Gm12185	1.18	5.09e-06	7.2e-05
Gfod1	1.18	7.65e-8	1.77e-06
Abca5	1.18	7.93e-06	0.000106
Irgm2	1.17	4.94e-06	7.03e-05
Bcl6	1.17	7.94e-16	6.4e-14
Mical2	1.17	2e-06	3.18e-05
Pou6f1	1.17	1.04e-12	6.29e-11
Stmn1	1.17	1.02e-8	2.87e-7
Spred1	1.17	1.77e-9	5.96e-8
Heatr5a	1.17	3.11e-12	1.71e-10
Slc9b2	1.16	1.13e-06	1.92e-05
Trim5	1.16	4.45e-13	2.83e-11
Gucy1a3	1.16	1.03e-06	1.77e-05
Phldb1	1.15	3.13e-7	6.18e-06
RP23-220F20.2	1.14	6.98e-06	9.47e-05
Fmo5	1.14	3.28e-14	2.3e-12
Ccpg1os	1.14	3.25e-7	6.4e-06
Camk2n1	1.14	1.8e-06	2.91e-05
H2-Ob	1.14	2.31e-16	1.95e-14
Sntb1	1.14	8.41e-16	6.72e-14
Adarb1	1.13	1.24e-05	0.000157
Lzts2	1.13	6.31e-8	1.49e-06
Klhl6	1.13	8.77e-22	1.3e-19
Dck	1.13	8.41e-18	8.51e-16
Mpp5	1.12	1.29e-10	5.26e-9
Serinc5	1.12	1.17e-17	1.15e-15
Cd9	1.12	1.66e-19	1.94e-17
Icos	1.12	2.36e-06	3.67e-05
2310043P16Rik	1.12	7.29e-11	3.11e-9
Lmntd1	1.12	2.23e-05	0.000263
Nab2	1.11	2.7e-8	7.01e-7
Mafg	1.11	8.46e-13	5.2e-11
Ypel2	1.11	5.78e-7	1.07e-05
Stxbp1	1.11	2.42e-06	3.75e-05
Gm20544	1.11	2.85e-05	0.000326
2210408F21Rik	1.1	1.6e-05	0.000197
Atp6v1d	1.1	5.54e-23	9.09e-21
Gm16185	1.1	5.07e-06	7.18e-05
Ndc80	1.1	9.28e-9	2.63e-7
Carhsp1	1.09	5.86e-12	3.05e-10
Rgs12	1.09	3.26e-06	4.88e-05
Ifit1bl1	1.09	1.89e-10	7.54e-9
Adk	1.09	9.09e-15	6.64e-13
Gm12474	1.09	6.04e-7	1.11e-05
Bambi-ps1	1.09	1.39e-16	1.21e-14
Adamtsl4	1.08	2.98e-8	7.68e-7
4930417O13Rik	1.08	2.52e-06	3.88e-05
Siah3	1.08	5.39e-8	1.3e-06
Bcl2l11	1.08	1.93e-19	2.21e-17
Serf1	1.07	2.15e-05	0.000255
Gm16534	1.07	3.12e-06	4.7e-05
Sfxn3	1.07	5.53e-14	3.74e-12
Calcrl	1.07	1.08e-11	5.36e-10
Dap	1.07	1.04e-16	9.21e-15
Tsc22d1	1.07	1.98e-11	9.24e-10
Xcl1	1.07	3.4e-11	1.53e-9
Ncapg2	1.07	5.17e-05	0.000543
Znrf2	1.07	2.82e-15	2.12e-13
Rmi2	1.07	8.64e-10	3.06e-8
Dhfr	1.06	6.13e-7	1.12e-05
Gm44888	1.06	3.29e-05	0.000367
Skil	1.06	3.32e-12	1.81e-10
Tnfrsf9	1.06	2.08e-06	3.29e-05
Tubb2a	1.06	4.8e-12	2.51e-10
Gm8369	1.06	9.82e-16	7.77e-14
Dhrs13	1.05	1.91e-11	8.99e-10
Raph1	1.05	2.04e-05	0.000244
Epb41l5	1.05	4.04e-05	0.000439
Rhob	1.05	4.34e-9	1.35e-7
Cdc6	1.05	1.76e-05	0.000214
Rel	1.05	5.6e-14	3.76e-12
Itga7	1.05	4.1e-8	1.02e-06
Sertad2	1.04	1.47e-12	8.66e-11
Tmem170b	1.04	3.76e-8	9.46e-7
Nipal1	1.04	3.95e-11	1.77e-9
Zfp874b	1.04	1.63e-11	7.77e-10
Trim34a	1.04	1.73e-12	1e-10
Mlec	1.04	1.23e-17	1.2e-15
Fam8a1	1.04	6.86e-13	4.29e-11
Rab8b	1.04	3.31e-14	2.31e-12
Rnf32	1.03	2.98e-9	9.53e-8
Hivep3	1.03	4.07e-7	7.77e-06
Rhod	1.03	0.000108	0.00101
Cdk1	1.03	8.85e-05	0.00085
Arl5b	1.03	1.08e-11	5.36e-10
Rrm2	1.03	7.53e-06	0.000101
Ggta1	1.03	1.89e-7	4.04e-06
Carf	1.03	7.48e-7	1.34e-05
Igsf3	1.03	5.37e-06	7.55e-05
Pgm2l1	1.03	9.41e-12	4.78e-10
Pgpep1	1.03	9.07e-06	0.000119
Kras	1.03	1.23e-15	9.69e-14
Mtss1	1.02	2.85e-12	1.57e-10
Sdc3	1.02	1.07e-11	5.36e-10
Zfp367	1.02	1.67e-8	4.49e-7
Klhl28	1.01	3.27e-9	1.03e-7
Sh3bp4	1.01	3.13e-05	0.000352
Gm26740	1.01	1.48e-06	2.46e-05
Ldlrad4	1.01	2.12e-10	8.32e-9
Mxi1	1.01	3.84e-12	2.07e-10
Ust	1.01	3.34e-12	1.81e-10
Gm9889	1.01	6.29e-7	1.15e-05
Gm16157	1.01	0.000141	0.00127
Fam102b	1.01	4.28e-12	2.28e-10
Atxn1	1.01	1.88e-9	6.32e-8
Ctdsp2	1.01	2.38e-20	3.11e-18
Ick	1	2.84e-10	1.08e-8
Rras2	1	2.82e-12	1.57e-10
Mmp15	1	2.57e-7	5.27e-06
Ccl9	1	3.27e-7	6.44e-06
Gm43003	1	0.000115	0.00107
Pde4b	1	1.24e-14	8.98e-13
Pogk	1	5.84e-9	1.75e-7
Snord49a	-1	6.84e-05	0.000686
Myo5b	-1	3.46e-05	0.000384
Gm13546	-1	8.81e-8	2.01e-06
Plcb2	-1	4.88e-11	2.14e-9
Usp18	-1	5.34e-8	1.29e-06
Il21r	-1.01	9.21e-18	9.18e-16
Ears2	-1.01	2.1e-9	6.93e-8
Gm23969	-1.01	4.78e-05	0.000507
Jmjd6	-1.01	6.68e-11	2.86e-9
Clic3	-1.01	0.000139	0.00126
Nsg2	-1.01	1.51e-19	1.79e-17
Rap1gap2	-1.01	3.52e-05	0.000389
Rgs14	-1.01	1.25e-17	1.21e-15
Fam117a	-1.02	3.79e-16	3.11e-14
Arl4d	-1.02	8.17e-05	0.000797
Apobec1	-1.03	8.27e-8	1.9e-06
Gm5547	-1.03	6.76e-8	1.58e-06
Cdh24	-1.03	7.04e-06	9.54e-05
Gm42372	-1.03	2.17e-9	7.14e-8
Ptpn7	-1.03	1.76e-17	1.66e-15
Cars	-1.03	1.93e-9	6.41e-8
Spock2	-1.04	8.53e-05	0.000826
Emid1	-1.04	5.55e-05	0.000575
Gm15417	-1.04	1.45e-05	0.00018
Atp2a3	-1.04	6.92e-18	7.16e-16
H2-T10	-1.04	3.34e-8	8.52e-7
Mrvi1	-1.04	7.25e-05	0.00072
E430024P14Rik	-1.04	8.21e-05	0.0008
Ssbp4	-1.04	3.45e-11	1.55e-9
Srrt	-1.05	1.47e-10	5.96e-9
Whrn	-1.05	1.16e-05	0.000148
Map6	-1.05	6.83e-05	0.000685
Itgb3	-1.05	2.53e-15	1.91e-13
Trav15-1-dv6-1	-1.05	5.7e-05	0.000588
Ifit1	-1.06	3.23e-05	0.000362
Egf	-1.06	8.97e-06	0.000118
Fads6	-1.07	5.2e-06	7.33e-05
Rasal1	-1.07	1.84e-05	0.000222
Gadd45g	-1.07	4.6e-05	0.000491
Bmp7	-1.08	4.3e-05	0.000463
Gzma	-1.08	3.66e-05	0.000404
Arhgef10	-1.09	4.46e-8	1.09e-06
Pomgnt2	-1.09	3.94e-05	0.00043
Sema4f	-1.09	1.63e-13	1.07e-11
Ly6c2	-1.09	1.45e-05	0.00018
Ift81	-1.09	1.85e-05	0.000223
Ftl1	-1.1	7.24e-06	9.78e-05
Aim1l	-1.11	2.2e-05	0.000261
RP23-263C23.7	-1.12	2.38e-05	0.000277
Srms	-1.12	2.28e-05	0.000267
Gm6213	-1.12	1.14e-05	0.000145
Ccdc28b	-1.12	1.21e-06	2.04e-05
Plec	-1.12	2.18e-10	8.49e-9
Per2	-1.13	5.78e-06	8.06e-05
Bcl2l14	-1.13	6.87e-06	9.34e-05
Bcl2	-1.13	4.15e-13	2.66e-11
Sh3bp1	-1.13	4.64e-13	2.94e-11
Pvr	-1.13	1.68e-19	1.95e-17
Actg1	-1.13	3.7e-06	5.45e-05
Celsr1	-1.13	5.96e-20	7.29e-18
Sytl2	-1.14	5.95e-11	2.58e-9
Pcsk4	-1.14	5.19e-06	7.33e-05
Creb3l1	-1.14	1.78e-05	0.000216
Rasl11b	-1.14	7.36e-8	1.71e-06
Zfp467	-1.14	1.88e-12	1.08e-10
Mdk	-1.16	1.26e-05	0.000159
Zfp365	-1.16	3.22e-11	1.46e-9
D030028A08Rik	-1.16	2.55e-06	3.92e-05
Gm43769	-1.17	2.12e-06	3.33e-05
She	-1.17	9.99e-7	1.72e-05
Afp	-1.17	6.01e-13	3.78e-11
Plaur	-1.18	2.54e-7	5.21e-06
AW011738	-1.18	1.18e-10	4.85e-9
Zmiz1	-1.19	8.29e-18	8.45e-16
Dzip1	-1.19	8.1e-9	2.33e-7
Ccdc69	-1.2	2.15e-14	1.53e-12
Cebpb	-1.2	4.93e-06	7.02e-05
Tarsl2	-1.2	1.79e-12	1.04e-10
Ildr1	-1.21	5.33e-06	7.51e-05
Ggt5	-1.21	9.4e-17	8.38e-15
1700097N02Rik	-1.21	3.78e-06	5.54e-05
Snai3	-1.23	3.71e-06	5.46e-05
D930028M14Rik	-1.24	5.79e-9	1.74e-7
Padi2	-1.24	3.38e-13	2.21e-11
Pglyrp2	-1.24	2.21e-23	3.72e-21
Sdc4	-1.24	3.38e-06	5.04e-05
Arl4c	-1.24	2.35e-22	3.68e-20
Pdlim4	-1.24	1.68e-12	9.79e-11
Esyt1	-1.24	2.29e-21	3.27e-19
F2rl3	-1.25	2.46e-10	9.44e-9
Tppp	-1.25	1.99e-06	3.18e-05
Gm20069	-1.26	1.19e-11	5.84e-10
Gm43819	-1.26	5.43e-7	1.01e-05
Rasgrp2	-1.27	1.12e-20	1.51e-18
Sez6l2	-1.27	1.21e-06	2.03e-05
Abi3	-1.28	6.1e-11	2.63e-9
Lzts1	-1.28	1.1e-9	3.83e-8
Gabrr2	-1.28	1.94e-10	7.71e-9
Kifc5b	-1.28	3.02e-10	1.14e-8
Gm568	-1.28	1.31e-9	4.5e-8
Scn11a	-1.28	1.49e-06	2.46e-05
Cyp4f16	-1.29	1.7e-7	3.67e-06
Map2k6	-1.29	2.72e-16	2.25e-14
Myo6	-1.29	3.33e-7	6.53e-06
Rab37	-1.3	4.48e-22	6.69e-20
Ptpn13	-1.3	7.44e-7	1.34e-05
Isg20	-1.31	6.84e-15	5.06e-13
ENSMUSG00000118423	-1.31	1.15e-9	4.01e-8
Padi4	-1.32	6.06e-7	1.12e-05
Ppp1r15a	-1.32	2.66e-7	5.41e-06
Rpl10	-1.33	1.93e-11	9.07e-10
Ntrk3	-1.33	2.05e-16	1.74e-14
Nrp2	-1.33	5.81e-7	1.07e-05
Thy1	-1.34	2.2e-20	2.94e-18
Acap1	-1.35	1.44e-29	3.96e-27
Dhx58	-1.35	3.62e-14	2.5e-12
Eya2	-1.36	2.04e-16	1.74e-14
Hspa12a	-1.36	2.88e-8	7.47e-7
Ccr9	-1.37	4.36e-11	1.93e-9
Rps17	-1.38	3.06e-8	7.83e-7
Akap12	-1.4	1.4e-11	6.75e-10
Samd9l	-1.4	8.1e-19	8.94e-17
G0s2	-1.41	1.2e-13	8.01e-12
Ahnak	-1.41	3.89e-13	2.52e-11
Lbp	-1.41	6.02e-11	2.6e-9
Ap1m2	-1.41	8.37e-9	2.4e-7
Gm45055	-1.41	1.54e-13	1.02e-11
RP24-84E18.1	-1.42	6.59e-9	1.94e-7
Rsad2	-1.43	1.51e-9	5.15e-8
Anxa6	-1.43	5.41e-30	1.55e-27
Tespa1	-1.44	1.93e-22	3.06e-20
Gm11998	-1.46	1.17e-8	3.26e-7
Frmd4b	-1.47	1.13e-8	3.17e-7
Snora31	-1.47	1.97e-8	5.28e-7
Gpr34	-1.48	1.33e-11	6.46e-10
Arc	-1.48	4.53e-12	2.4e-10
Lrrc23	-1.49	1.09e-8	3.05e-7
Pygm	-1.51	1.44e-8	3.9e-7
Relt	-1.51	4.63e-25	8.66e-23
Kif23	-1.51	8.16e-18	8.38e-16
Ddit4	-1.51	1.32e-9	4.55e-8
Sgk1	-1.52	1.5e-27	3.55e-25
Mx2	-1.53	2.48e-8	6.52e-7
Sit1	-1.53	7.99e-36	3.16e-33
Setd4	-1.53	1.41e-15	1.1e-13
Tesc	-1.57	3.99e-22	6.03e-20
Amica1	-1.57	3.97e-11	1.77e-9
Zfpm1	-1.58	2.73e-27	6.33e-25
Coro2a	-1.63	2.87e-14	2.03e-12
D8Ertd82e	-1.63	5.9e-20	7.29e-18
Adgrg3	-1.64	2.26e-10	8.75e-9
Snord83b	-1.66	1.51e-9	5.15e-8
Igsf23	-1.67	1.33e-38	6.89e-36
Slfn5	-1.68	4.39e-18	4.58e-16
Gm10382	-1.7	2.64e-10	1.01e-8
Cmpk2	-1.7	2.38e-16	1.99e-14
Oasl1	-1.7	8.24e-15	6.06e-13
Fosb	-1.72	1.66e-17	1.58e-15
Tulp2	-1.72	2.01e-9	6.67e-8
Dusp1	-1.73	1.16e-11	5.76e-10
Mcoln3	-1.75	1.19e-16	1.05e-14
Cd72	-1.75	2.74e-20	3.51e-18
Socs3	-1.75	2.2e-32	8e-30
Oas2	-1.76	1.58e-13	1.04e-11
Treml2	-1.79	3.87e-20	4.86e-18
Scd2	-1.8	9.2e-37	3.94e-34
Acvrl1	-1.82	3.88e-42	3.07e-39
Gapdh	-1.84	1.49e-17	1.42e-15
Hspa1b	-1.84	1.18e-11	5.8e-10
Junb	-1.84	3.95e-13	2.54e-11
Kcnh3	-1.85	2.3e-20	3.04e-18
1810006J02Rik	-1.87	1.9e-15	1.47e-13
Lgals1	-1.88	9.36e-37	3.94e-34
ENSMUSG00000110206	-1.88	1.42e-28	3.76e-26
Hsd11b1	-1.88	2.32e-38	1.15e-35
Vim	-1.89	1.27e-49	1.9e-46
Tnk2	-1.89	1.12e-24	2.03e-22
Rps13	-1.9	1.93e-18	2.06e-16
Foxp3	-1.9	3.8e-18	4e-16
Isg15	-1.91	1.25e-26	2.66e-24
P2rx7	-1.92	5.61e-15	4.17e-13
Osgin1	-1.98	1.29e-21	1.87e-19
Jun	-2	2.71e-17	2.5e-15
Sema4a	-2.05	2.07e-44	1.86e-41
Aqp9	-2.07	1.17e-12	7.05e-11
Myo18a	-2.15	4.75e-49	6.39e-46
Gm590	-2.16	4.27e-15	3.19e-13
Cish	-2.19	2.79e-30	8.52e-28
Ampd1	-2.19	6.81e-17	6.11e-15
Gm11695	-2.24	2.81e-27	6.41e-25
Ggt1	-2.28	7.26e-21	9.97e-19
Abca1	-2.38	1.39e-39	8.13e-37
Rasgrp4	-2.39	8.81e-18	8.84e-16
Gtf2ird1	-2.4	8.23e-36	3.16e-33
Klf4	-2.48	3e-22	4.58e-20
Fos	-2.51	3.54e-41	2.64e-38
Adamts14	-2.85	1.55e-46	1.49e-43
Slc16a5	-3.06	9.09e-99	6.11e-95
Igfbp4	-3.15	3.77e-73	1.69e-69
Lmna	-3.49	4.01e-44	3.37e-41
Drc1	-3.78	1.91e-57	5.14e-54
Dtx1	-4.22	7.49e-152	1.01e-147
